# Supplementary material for: Dynamic epistasis analysis reveals how chromatin remodeling regulates transcriptional bursting
Source: Nat Struct Mol Biol. 2023 May 1;30(5):692–702. doi: 10.1038/s41594-023-00981-1 (PMC10191856; doi:10.1038/s41594-023-00981-1)
Supplement: Supplementary file 3 — Supplementary Table 1. Yeast strains used in this study. Supplementary Table 2. Plasmids used in this study. Supplementary Table 3. Oligos used in this study. Supplementary Table 4. smFISH probes used in this study. Supplementary Table 5. Sequencing adapters used in this study. [file 41594_2023_981_MOESM3_ESM.xlsx]

## Sheet: Supplementary_Table_1
YEAST STRAIN	SOURCE
S. cerevisiae BY4742: MATα his3∆1 leu2∆0 lys2∆0 ura3∆0	Euroscarf
S. cerevisiae BY4743: MATa/α his3Δ1/his3Δ1 leu2Δ0/leu2Δ0 LYS2/lys2Δ0 met15Δ0/MET15 ura3Δ0/ura3Δ0	Euroscarf
YTL559: BY4742 gal4::KanMX	this study
YTL047: BY4743 with 14xPP7 at 5' GAL10	Donovan, B. T. et al. Live-cell imaging reveals the interplay between transcription factors, nucleosomes, and bursting. EMBO J. 1–18 (2019) doi:10.15252/embj.2018100809.
BY4741 anchor-away (AA) background: tor1-1 fpr1Δ RPL13A-FKBP12-NAT	Jonge, W. J. et al. Molecular mechanisms that distinguish TFIID housekeeping from regulatable SAGA promoters. EMBO J. 36, 274–290 (2017).
BY4742 anchor-away (AA) background: tor1-1 fpr1Δ RPL13A-FKBP12-NAT	Jonge, W. J. et al. Molecular mechanisms that distinguish TFIID housekeeping from regulatable SAGA promoters. EMBO J. 36, 274–290 (2017).
YTL524: BY4742 AA background with Swi2-FRB-yEGFP1-hphMX4	kind gift from Holstege lab
YTL525: BY4742 AA background with Sth1-FRB-yEGFP1-hphMX4	kind gift from Holstege lab
YTL526: BY4742 AA background with Isw2-FRB-yEGFP1-hphMX4	kind gift from Holstege lab
YTL527: BY4742 AA background with Isw1-FRB-yEGFP1-hphMX4	kind gift from Holstege lab
YTL528: BY4742 AA background with Ino80-FRB-yEGFP1-hphMX4	kind gift from Holstege lab
YTL529: BY4742 AA background with Swr1-FRB-yEGFP1-hphMX4	kind gift from Holstege lab
YTL1178: BY4743 AA background with Sth1-FRB-mScarlet-hphMX4/Sth1-FRB-mScarlet-hphMX4 + GAL10/14xPP7 5'GAL10 + ura3∆0/ura3-pRPL15A-PCP-GFPEnvy	this study
YTL1179: BY4743 AA background with Swi2-FRB-mScarlet-hphMX4/Swi2-FRB-mScarlet-hphMX4 + GAL10/14xPP7 5'GAL10 + ura3∆0/ura3-pRPL15A-PCP-GFPEnvy	this study
YTL1306: BY4742 AA background with Sth1-FRB-yEGFP1-hphMX4 and Swi2-FRB-mScarlet	this study
YTL1309: BY4743 AA background with Sth1-FRB-mScarlet-hphMX4/Sth1-FRB-mScarlet-hphMX4 + Swi2-FRB-mScarlet/Swi2-FRB-mScarlet + GAL10/14xPP7 5'GAL10 + ura3∆0/ura3-pRPL15A-PCP-GFPEnvy	this study
YTL1281: BY4743 AA background with Sth1-FRB-mScarlet-hphMX4/Sth1-FRB-mScarlet-hphMX4 + GAL4/gal4∆ + GAL10/14xPP7 5'GAL10 + ura3∆0/ura3-pRPL15A-PCP-GFPEnvy	this study
YTL1397:BY4742 AA background with Spt15-FRB-mScarlet	this study
YTL1505: BY4743 AA background with Spt15-FRB-mScarlet/Spt15-FRB-mScarlet + GAL10/14xPP7 5'GAL10 + ura3∆0/ura3-pRPL15A-PCP-GFPEnvy	this study
YTL1506: BY4743 AA background with SPT15/Spt15-FRB-mScarlet + GAL10/14xPP7 5'GAL10 + ura3∆0/ura3-pRPL15A-PCP-GFPEnvy	this study
YTL1584: BY4743 AA background with Sth1-FRB-mScarlet-hphMX4/Sth1-yEGFP1-hphMX4 + Spt15/Spt15-FRB-mScarlet + ura3∆0/ura3-pRPL15A-PCP-GFPEnvy	this study
YTL1508: BY4743 AA background with Sth1-FRB-mScarlet-hphMX4/Sth1-FRB-mScarlet-hphMX4 + SPT15/Spt15-FRB-mScarlet + GAL10/14xPP7 5'GAL10 + ura3∆0/ura3-pRPL15A-PCP-GFPEnvy	this study
YTL1510: BY4743 AA background with Swi2-FRB-mScarlet-hphMX4/Swi2-FRB-mScarlet-hphMX4 + with SPT15/Spt15-FRB-mScarlet + GAL10/14xPP7 5'GAL10 ura3∆0/ura3-pRPL15A-PCP-GFPEnvy	this study
YTL1613: BY4742 AA background with TATA-mut-int2-GAL10	this study
YTL1615: BY4742 AA background with Sth1-FRB-yEGFP1-hphMX4 + TATA-mut-int2	this study
YTL1626: BY4743 AA background with Sth1-FRB-mScarlet-hphMX4/Sth1-FRB-mScarlet-hphMX4 + GAL10/TATA-mut-int2 14xPP7 5'GAL10 + ura3∆0/ura3-pRPL15A-PCP-GFPEnvy	this study
YTL1394: BY4742 AA background with Mot1-FRB-mScarlet	this study
YTL1470: BY4743 AA background with Mot1-FRB-mScarlet/Mot1-FRB-mScarlet + GAL10/14xPP7 5'GAL10 + ura3∆0/ ura3-pRPL15A-PCP-GFPEnvy	this study
YTL1588: BY4742 AA background with Sth1-FRB-yEGFP1-hphMX4 + Mot1-FRB-mScarlet	this study
YTL1591: BY4743 AA background with Sth1-FRB-mScarlet-hphMX4/Sth1-FRB-mScarlet-hphMX4 + Mot1-FRB-mScarlet/Mot1-FRB-mScarlet + GAL10/14xPP7 5'GAL10 + ura3∆0/ura3-pRPL15A-PCP-GFPEnvy	this study
YTL1391: BY4742 AA background with Taf1-FRB-mScarlet	this study
YTL1448: BY4743 AA background with Taf1-FRB-mScarlet/Taf1-FRB-mScarlet with GAL10/14xPP7 5'GAL10 + ura3∆0/ ura3-pRPL15A-PCP-GFPEnvy	this study
YTL1413: BY4742 AA background with Sth1-FRB-yEGFP1-hphMX4 + Taf1-FRB-mScarlet	this study
YTL1450: BY4743 AA background with Sth1-FRB-mScarlet-hphMX4/Sth1-FRB-mScarlet-hphMX4 + Taf1-FRB-mScarlet/Taf1-FRB-mScarlet + GAL10/14xPP7 5'GAL10 + ura3∆0/ura3-pRPL15A-PCP-GFPEnvy	this study
YTL1744: BY4741 AA background with Sth1-FRB-mScarlet-hphMX4 + ura3-pRPL15A-PCP-GFPEnvy + GAL4-3V5	This study
YTL1748: BY4743 AA background with Sth1-FRB-mScarlet-hphMX4/ Sth1-FRB-mScarlet-hphMX4 + GAL10/14xPP7 5'GAL10 + ura3∆0/ura3-pRPL15A-PCP-GFPEnvy + GAL4-3V5/ GAL4-3V5	This study
YTL1749 BY4743 AA background with Sth1-FRB-mScarlet-hphMX4/ Sth1-FRB-mScarlet-hphMX4 + GAL10/14xPP7 5'GAL10 + ura3∆0/ura3-pRPL15A-PCP-GFPEnvy + GAL4-3V5/ gal4∆	This study
YTL1617: BY4742 AA background with Sth1-FRB-mScarlet-hphMX4 + TATA-mut-int2 14xPP7 5'GAL10	This study
YTL1745: BY4741 AA background with Sth1-FRB-mScarlet-hphMX4 + ura3-pRPL15A-PCP-GFPEnvy + hht2∆-hhf2∆	This study
YTL1747: BY4742 AA background with Sth1-FRB-mScarlet-hphMX4 + TATA-mut-int2 14xPP7 5'GAL10 + hht2∆-hhf2∆	This study
YTL1750: BY4743 AA background with Sth1-FRB-mScarlet-hphMX4/ Sth1-FRB-mScarlet-hphMX4 + GAL10/14xPP7 5'GAL10 + ura3∆0/ura3-pRPL15A-PCP-GFPEnvy + hht2∆-hhf2∆/ hht2∆-hhf2∆	This study
YTL1751: BY4743 AA background with Sth1-FRB-mScarlet-hphMX4/ Sth1-FRB-mScarlet-hphMX4 + SPT15/Spt15-FRB-mScarlet + GAL10/14xPP7 5'GAL10 + ura3∆0/ura3-pRPL15A-PCP-GFPEnvy + hht2∆-hhf2∆/ hht2∆-hhf2∆	This study
YTL1752: BY4743 AA background with Sth1-FRB-mScarlet-hphMX4/ Sth1-FRB-mScarlet-hphMX4 + GAL10/TATA-mut-int2 14xPP7 5'GAL10 + ura3∆0/ura3-pRPL15A-PCP-GFPEnvy + hht2∆-hhf2∆/ hht2∆-hhf2∆	This study
YTL1446: BY4742 AA background with GAL4-FRB-yEGFP-3xV5-hphMX6	kind gift from Holstege lab
Yeast strains are available on request.

## Sheet: Supplementary_Table_2
PLASMID	SOURCE
pTL100: pFA6a-FRB-yEGFP1-hphMX4	kind gift from Holstege lab
pTL329: pFA6a-FRB-mScarlet-hphMX4	this study
pTL031: 14x PP7 with loxP-kanMX-loxP (Addgene 189939)	Donovan, B. T. et al. Live-cell imaging reveals the interplay between transcription factors, nucleosomes, and bursting. EMBO J. 1–18 (2019) doi:10.15252/embj.2018100809.
pTL014: pURA PGAL CRE recombinase (Euroscarf pSH47)	Lenstra, T. L., Coulon, A., Chow, C. C. & Larson, D. R. Single-Molecule Imaging Reveals a Switch between Spurious and Functional ncRNA Transcription. Mol. Cell 60, 597–610 (2015)
pTL191: pHIS PGAL CRE recombinase	this study
pTL174: pURA SIV pRPL15A PCP-NLS-GFPEnvy (Addgene 189941)	this study
pTL131: pML104 Cas9 guide RNA construct (Addgene 67638)	Laughery, M. F. et al. New vectors for simple and streamlined CRISPR-Cas9 genome editing in Saccharomyces cerevisiae. Yeast 32, 711–720 (2015).
pTL416: pML104 with guideRNA to 3'end SWI2 (gtacttatattgctttagga)	this study
pTL363: pML104 with guideRNA to GAL4 (ggtgaaggccctactgagcc)	this study
pTL459: pML104 with guideRNA to 3'end SPT15 (gagtagacgaaaagaaaaaa)	this study
pTL440: pML104 with guideRNA to 3'end MOT1 (cgataaacaaattcttgcat)	this study
PTL126: pML104 with guideRNA to GAL10 TATA element (catataagtaagattagata)	this study
pTL444: pML104 with guideRNA to 3'end TAF1 (atcgaataaaacttttgtaa)	this study
pTL572: pML104 with guideRNA to GAL4 terminator (ataaatgaaagaaattgaga)	this study
pTL575: pML104 with guideRNA to HHT2-HHF2 (gccgtgattgtgcgtcacat)	this study
Plasmids are available on request.

## Sheet: Supplementary_Table_3
NAME	SEQUENCE	SOURCE
Sth1-FRB-mScarlet-hphMX4-tag F	tacgttgatgctgacaagttaaatgagtttactgatgaatggttcaaggaacactcttcgcggatccccgggttaattaa	IDT
Sth1-FRB-mScarlet-hphMX4-tag R	tattagaggggaaagggatatagtcgtaaaaaaaaaaaacatgtggtgatgaaaacgttagaattcgagctcgtttaaac	IDT
Swi2-FRB-mScarlet-hphMX4-tag F or Swi2-FRB-mScarlet-tag F	tcaagcgtggctgaatctttcacagatgaagcggactcgagcatgacagaagcgagtgtacggatccccgggttaattaa	IDT
Swi2-FRB-mScarlet-hphMX4-tag R	gattaatgtttgtctacgtataaacgaataagtacttatattgctttaggaaggtactagaattcgagctcgtttaaac	IDT
Swi2-FRB-mScarlet-tag R	aaaaagagggattaatgtttgtctacgtataaacgaataagtacttatattgctttaggagctaaatgtacgggcgacag	IDT
Taf1-FRB-mScarlet-tag F	attagaacaaataaatcttgtccaatgtatagcagtaaagataaccctgcttcaccaaagcggatccccgggttaattaa	IDT
Taf1-FRB-mScarlet-tag R	tgatcactgccagtgtttagaaacatagtgtacatttctttattgttacattatacaaaagctaaatgtacgggcgacag	IDT
Spt15-FRB-mScarlet-tag F	gaagaaatttaccaagcttttgaagctatataccctgtgctaagtgaatttagaaaaatgcggatccccgggttaattaa	IDT
Spt15-FRB-mScarlet-tag R	ccattaataattgagaaaatggaacaaatagaaaacctttttttcttttcgtctactcctgctaaatgtacgggcgacag	IDT
Mot1-FRB-mScarlet-tag F	tgggacccatctcaatacgaggaggagtataatttagacaccttcatcaaaactttacgacggatccccgggttaattaa	IDT
Mot1-FRB-mScarlet-tag R	gttgataatacataaatgcgttaaataaaacaaaaatgaccttgtatacgcgtcattccagctaaatgtacgggcgacag	IDT
gal4del repair	acgccatcattttaagagaggacagagaagcaagcctcctgaaagaatgaatcgtagatactgaaaaaccccgcaagttcacttcaactg	IDT
gal4-deletion-F	tgggacttgaacagctcctt	IDT
gal4-deletion-R	tttgggtgtcttcatcacca	IDT
TATA-mut-int2 repair	gataatggggctctttacatttccacaagctataagtaagattagatatggatatgtatatggtggtaatgccatgtaatatgattatta	IDT
gal4-3V5-tag F	cactacaatggatgatgtatataactatctattcgatgatgaagataccccaccaaacccaaaaaaagaggggatccccgcggccgctct	IDT
gal4-3V5-tag R	caaaaaaaagatgggcattaattctagtcatttaaaaaattctatagatcagaggttacatggccattatggatctgtactatccagtcc	IDT
HHT2-HHF2-del-repair	cccccagtctaaatgcatagaaaaaaaaaaattcccgctttatatacaatcggtggttaaacaatcggtgtttgaaattattttcatgcc	IDT
Primer 1.1 Illumina	aatgatacggcgaccaccgagat	IDT
Primer 2.1 Illumina	caagcagaagacggcatacga	IDT

## Sheet: Supplementary_Table_4
NAME	SEQUENCE	SOURCE
PP7-Cy3 smFISH probe 1	[Cy3]atatcgtctgctcctttcta	IDT
PP7-Cy3 smFISH probe 2	[Cy3]atatgctctgctggtttcta	IDT
PP7-Cy3 smFISH probe 3	[Cy3]gcaattaggtaccttaggat	IDT
PP7-Cy3 smFISH probe 4	[Cy3]aatgaacccgggaatactgc	IDT
PP7-Cy5 smFISH probe 1	[Cy5]atatcgtctgctcctttcta	IDT
PP7-Cy5 smFISH probe 2	[Cy5]atatgctctgctggtttcta	IDT
PP7-Cy5 smFISH probe 3	[Cy5]gcaattaggtaccttaggat	IDT
PP7-Cy5 smFISH probe 4	[Cy5]aatgaacccgggaatactgc	IDT
GAL10-yeast-1	[Quasar670]aggagtcttcaacctgcaa	Biosearch Technologies
GAL10-yeast-2	[Quasar670]aaaggattctcagtagtcca	Biosearch Technologies
GAL10-yeast-3	[Quasar670]tggcctcgacaccccttaa	Biosearch Technologies
GAL10-yeast-4	[Quasar670]catatcttcagcggaaaatc	Biosearch Technologies
GAL10-yeast-5	[Quasar670]atagtcacaaatcttgcgtc	Biosearch Technologies
GAL10-yeast-6	[Quasar670]ggcttgaaatctggtgccg	Biosearch Technologies
GAL10-yeast-7	[Quasar670]tcactttcaggtcaacaatg	Biosearch Technologies
GAL10-yeast-8	[Quasar670]atagccaagaacaactgatt	Biosearch Technologies
GAL10-yeast-9	[Quasar670]gaattcgacaggttatcagc	Biosearch Technologies
GAL10-yeast-10	[Quasar670]caaatacccttcctcatttt	Biosearch Technologies
GAL10-yeast-11	[Quasar670]gcgcctatataagcactatc	Biosearch Technologies
GAL10-yeast-12	[Quasar670]catacctgccgatcgtg	Biosearch Technologies
GAL10-yeast-13	[Quasar670]actaaacttacccttcgaaa	Biosearch Technologies
GAL10-yeast-14	[Quasar670]acggttaactgatagtcttt	Biosearch Technologies
GAL10-yeast-15	[Quasar670]ctatgattcgcattaacgcc	Biosearch Technologies
GAL10-yeast-16	[Quasar670]tctgtggaaagaaccgatac	Biosearch Technologies
GAL10-yeast-17	[Quasar670]aaggattttgaatgatgggt	Biosearch Technologies
GAL10-yeast-18	[Quasar670]cctggctacagaatcataag	Biosearch Technologies
GAL10-yeast-19	[Quasar670]atgtactcggcggtaaaa	Biosearch Technologies
GAL10-yeast-20	[Quasar670]tcggtgtccttctcattatc	Biosearch Technologies
GAL10-yeast-21	[Quasar670]ttaccaatagatcacctgga	Biosearch Technologies
GAL10-yeast-22	[Quasar670]ttgggcaacgttcacagtat	Biosearch Technologies
GAL10-yeast-23	[Quasar670]ccagcagtcaatttaccttt	Biosearch Technologies
GAL10-yeast-24	[Quasar670]ttaaatttattggcgtcgct	Biosearch Technologies
GAL10-yeast-25	[Quasar670]cctcaatagtgtctccatat	Biosearch Technologies
GAL10-yeast-26	[Quasar670]ttgaacgcaccataatctcc	Biosearch Technologies
GAL10-yeast-27	[Quasar670]attacccgtaggaatcatgt	Biosearch Technologies
GAL10-yeast-28	[Quasar670]ggctttgtagagttaaaggt	Biosearch Technologies
GAL10-yeast-29	[Quasar670]acaatcaaactggggatttt	Biosearch Technologies
GAL10-yeast-30	[Quasar670]ttgacttggcttagcatttt	Biosearch Technologies
GAL10-yeast-31	[Quasar670]aacctcatagaagggaatgt	Biosearch Technologies
GAL10-yeast-32	[Quasar670]atcgggatgaaaagccttga	Biosearch Technologies
GAL10-yeast-33	[Quasar670]tggctctgtacttaaaact	Biosearch Technologies
GAL10-yeast-34	[Quasar670]cagcagacaagaaatcaccg	Biosearch Technologies
GAL10-yeast-35	[Quasar670]accttgtcttgcttcgtaac	Biosearch Technologies
GAL10-yeast-36	[Quasar670]aatgtatctaccaggctcaa	Biosearch Technologies
GAL10-yeast-37	[Quasar670]ctttgtaactgagctgtcat	Biosearch Technologies
GAL10-yeast-38	[Quasar670]acacaatctttccagttctc	Biosearch Technologies
GAL10-yeast-39	[Quasar670]ccttttcggtcacacaaatc	Biosearch Technologies
GAL10-yeast-40	[Quasar670]caatcttggacccgtaagtt	Biosearch Technologies
GAL10-yeast-41	[Quasar670]agtgaattaccgaatcaatttta	Biosearch Technologies
GAL10-yeast-42	[Quasar670]cacctacagcctttaaacca	Biosearch Technologies
GAL10-yeast-43	[Quasar670]gtgatagtatctcagcggga	Biosearch Technologies
GAL10-yeast-44	[Quasar670]cctgtaaccaaaacaattttaga	Biosearch Technologies
GAL10-yeast-45	[Quasar670]ctaataaaacgacagttccc	Biosearch Technologies
GAL10-yeast-46	[Quasar670]atttggaaacgttgtattgt	Biosearch Technologies
GAL10-yeast-47	[Quasar670]caccatagacagtagcagaa	Biosearch Technologies
GAL10-yeast-48	[Quasar670]atttgggaatctcgtagcat	Biosearch Technologies

## Sheet: Supplementary_Table_5
NAME	SEQUENCE	SOURCE
Universal adapter	aatgatacggcgaccaccgagatctacactctttccctacacgacgctcttccgatc*t	IDT
Sequencing adapter 001	5'-Phos-gatcggaagagcacacgtctgaactccagtcacatcacgatctcgtatgccgtcttctgcttg	IDT
Sequencing adapter 002	5'-Phos-gatcggaagagcacacgtctgaactccagtcaccgatgtatctcgtatgccgtcttctgcttg	IDT
Sequencing adapter 003	5'-Phos-gatcggaagagcacacgtctgaactccagtcacttaggcatctcgtatgccgtcttctgcttg	IDT
Sequencing adapter 004	5'-Phos-gatcggaagagcacacgtctgaactccagtcactgaccaatctcgtatgccgtcttctgcttg	IDT
Sequencing adapter 005	5'-Phos-gatcggaagagcacacgtctgaactccagtcacacagtgatctcgtatgccgtcttctgcttg	IDT
Sequencing adapter 006	5'-Phos-gatcggaagagcacacgtctgaactccagtcacgccaatatctcgtatgccgtcttctgcttg	IDT
Sequencing adapter 007	5'-Phos-gatcggaagagcacacgtctgaactccagtcaccagatcatctcgtatgccgtcttctgcttg	IDT
Sequencing adapter 008	5'-Phos-gatcggaagagcacacgtctgaactccagtcacacttgaatctcgtatgccgtcttctgcttg	IDT
Sequencing adapter 009	5'-Phos-gatcggaagagcacacgtctgaactccagtcacgatcagatctcgtatgccgtcttctgcttg	IDT
Sequencing adapter 010	5'-Phos-gatcggaagagcacacgtctgaactccagtcactagcttatctcgtatgccgtcttctgcttg	IDT
Sequencing adapter 012	5'-Phos-gatcggaagagcacacgtctgaactccagtcaccttgtaatctcgtatgccgtcttctgcttg	IDT
Sequencing adapter 013	5'-Phos-gatcggaagagcacacgtctgaactccagtcacagtcaaatctcgtatgccgtcttctgcttg	IDT
Sequencing adapter 014	5'-Phos-gatcggaagagcacacgtctgaactccagtcacagttccatctcgtatgccgtcttctgcttg	IDT
Sequencing adapter 015	5'-Phos-gatcggaagagcacacgtctgaactccagtcacatgtcaatctcgtatgccgtcttctgcttg	IDT
Sequencing adapter 016	5'-Phos-gatcggaagagcacacgtctgaactccagtcacccgtccatctcgtatgccgtcttctgcttg	IDT
