# Supplementary material for: Dynamic epistasis analysis reveals how chromatin remodeling regulates transcriptional bursting
Source: Nat Struct Mol Biol. 2023 May 1;30(5):692–702. doi: 10.1038/s41594-023-00981-1 (PMC10191856; doi:10.1038/s41594-023-00981-1)
Supplement: Source Data Fig. 1 — Statistical Source Data. [file 41594_2023_981_MOESM5_ESM.xlsx]

## Sheet: 1A
distance from TSS (bp)	Coverage (x10^-7)	Coverage (x10^-7)
	+ RSC	- RSC
-1000	7.31383	6.8136
-999	7.59731	7.27398
-998	7.54061	7.04379
-997	7.654	7.27398
-996	8.02253	7.91851
-995	8.02253	8.05662
-994	8.02253	8.05662
-993	7.99418	8.05662
-992	7.7107	8.05662
-991	7.654	7.87247
-990	7.62566	7.87247
-989	7.62566	7.87247
-988	7.82409	7.91851
-987	7.88079	7.91851
-986	7.82409	7.87247
-985	7.82409	7.87247
-984	7.82409	7.87247
-983	7.79575	7.7804
-982	7.79575	7.7804
-981	7.79575	7.82643
-980	7.88079	8.01059
-979	7.62566	7.96455
-978	7.34217	7.91851
-977	7.25713	7.87247
-976	7.28548	7.96455
-975	7.22878	7.87247
-974	7.31383	7.87247
-973	7.37052	7.87247
-972	7.31383	7.68832
-971	7.28548	7.68832
-970	7.28548	7.68832
-969	7.37052	7.73436
-968	7.73905	8.19474
-967	7.73905	8.19474
-966	7.7674	8.28681
-965	7.7674	8.28681
-964	7.73905	8.28681
-963	7.54061	8.01059
-962	7.59731	7.96455
-961	7.59731	7.96455
-960	7.48392	7.82643
-959	7.56896	7.87247
-958	7.7107	8.19474
-957	7.39887	7.82643
-956	7.22878	7.50417
-955	7.14374	7.45813
-954	7.11539	7.45813
-953	7.14374	7.41209
-952	7.17209	7.41209
-951	7.14374	7.36606
-950	7.14374	7.36606
-949	7.14374	7.32002
-948	7.14374	7.32002
-947	7.14374	7.32002
-946	7.08704	7.36606
-945	6.9453	7.1819
-944	6.91695	7.1819
-943	6.97365	7.22794
-942	7.08704	7.32002
-941	7.25713	7.32002
-940	7.31383	7.64228
-939	7.28548	7.59624
-938	7.28548	7.59624
-937	7.34217	7.59624
-936	7.34217	7.50417
-935	7.48392	7.68832
-934	7.88079	8.19474
-933	7.88079	8.19474
-932	7.88079	8.19474
-931	7.88079	8.37889
-930	8.19262	8.74719
-929	8.16427	8.70115
-928	8.16427	8.70115
-927	8.19262	8.65511
-926	8.05088	8.47096
-925	8.07923	8.47096
-924	8.07923	8.517
-923	8.05088	8.56304
-922	8.07923	8.517
-921	8.07923	8.517
-920	8.10758	8.517
-919	8.10758	8.517
-918	7.93749	8.517
-917	7.90914	8.56304
-916	7.99418	8.60908
-915	8.02253	8.60908
-914	8.02253	8.60908
-913	8.02253	8.65511
-912	8.02253	8.65511
-911	8.05088	8.65511
-910	8.05088	8.65511
-909	8.05088	8.65511
-908	8.10758	8.65511
-907	7.90914	8.42493
-906	7.73905	8.42493
-905	7.7674	8.47096
-904	7.79575	8.47096
-903	7.79575	8.47096
-902	7.51226	8.24077
-901	7.39887	7.82643
-900	7.22878	7.64228
-899	7.17209	7.64228
-898	7.17209	7.68832
-897	7.08704	7.45813
-896	7.14374	7.50417
-895	7.08704	7.50417
-894	7.03034	7.50417
-893	7.05869	7.50417
-892	7.08704	7.55021
-891	6.8886	7.1819
-890	6.9453	7.22794
-889	6.86026	7.1819
-888	6.80356	7.1819
-887	6.80356	7.1819
-886	6.83191	7.22794
-885	6.74686	7.13587
-884	6.52008	6.99775
-883	6.52008	6.99775
-882	6.49173	6.99775
-881	6.49173	7.04379
-880	6.54843	7.22794
-879	6.69017	7.22794
-878	6.54843	7.04379
-877	6.52008	7.04379
-876	6.54843	7.04379
-875	6.71852	7.04379
-874	6.86026	7.13587
-873	7.11539	7.36606
-872	7.11539	7.32002
-871	7.11539	7.32002
-870	7.11539	7.50417
-869	6.97365	7.41209
-868	7.002	7.50417
-867	7.08704	7.59624
-866	7.20043	7.73436
-865	7.28548	7.68832
-864	6.8886	7.22794
-863	6.8886	7.22794
-862	6.1232	6.49134
-861	5.98146	6.26115
-860	5.92477	6.26115
-859	5.98146	6.26115
-858	5.98146	6.26115
-857	5.98146	6.30718
-856	5.98146	6.30718
-855	5.83972	6.21511
-854	5.81137	5.98492
-853	5.72633	5.98492
-852	5.75468	5.84681
-851	5.83972	5.84681
-850	5.95311	5.84681
-849	5.92477	5.89284
-848	6.09486	5.89284
-847	6.1232	5.89284
-846	6.03816	5.89284
-845	6.09486	5.89284
-844	6.32164	5.98492
-843	6.32164	5.80077
-842	6.83191	6.12303
-841	6.80356	6.12303
-840	6.83191	6.12303
-839	7.17209	6.67549
-838	7.17209	6.72153
-837	7.14374	6.76756
-836	7.14374	6.8136
-835	7.11539	6.8136
-834	7.11539	6.8136
-833	7.11539	6.8136
-832	7.11539	6.8136
-831	7.20043	6.90568
-830	7.31383	6.95171
-829	7.08704	6.76756
-828	7.05869	6.58341
-827	7.20043	6.76756
-826	7.48392	7.41209
-825	7.37052	7.36606
-824	7.37052	7.36606
-823	7.37052	7.36606
-822	7.51226	7.45813
-821	7.51226	7.50417
-820	7.73905	7.82643
-819	8.05088	7.96455
-818	8.05088	8.01059
-817	7.82409	7.7804
-816	7.90914	8.05662
-815	7.90914	8.05662
-814	7.90914	8.05662
-813	7.7107	8.01059
-812	7.68235	8.01059
-811	7.68235	8.01059
-810	7.68235	7.91851
-809	7.654	7.91851
-808	7.82409	7.96455
-807	8.05088	8.1487
-806	8.05088	8.1487
-805	8.05088	8.1487
-804	8.05088	8.1487
-803	8.05088	8.19474
-802	8.05088	8.24077
-801	7.85244	8.10266
-800	7.79575	8.05662
-799	7.654	8.01059
-798	7.654	7.96455
-797	7.73905	8.10266
-796	7.7674	8.19474
-795	7.42722	7.59624
-794	7.31383	7.55021
-793	7.31383	7.55021
-792	7.25713	7.36606
-791	7.08704	7.27398
-790	7.20043	7.27398
-789	7.39887	7.32002
-788	7.39887	7.32002
-787	7.39887	7.32002
-786	7.39887	7.32002
-785	7.45557	7.32002
-784	7.28548	7.13587
-783	7.05869	6.99775
-782	7.002	7.04379
-781	7.28548	7.13587
-780	7.45557	7.32002
-779	7.39887	7.27398
-778	7.39887	7.27398
-777	7.39887	7.27398
-776	7.39887	7.22794
-775	7.37052	7.22794
-774	7.39887	7.27398
-773	7.37052	7.22794
-772	7.20043	7.22794
-771	7.05869	7.32002
-770	7.08704	7.32002
-769	7.20043	7.32002
-768	7.25713	7.41209
-767	7.39887	7.68832
-766	7.56896	7.91851
-765	7.56896	7.91851
-764	7.56896	7.91851
-763	7.56896	7.91851
-762	7.56896	7.91851
-761	7.56896	8.01059
-760	7.56896	8.01059
-759	7.85244	8.24077
-758	8.16427	8.517
-757	8.78793	9.62191
-756	8.81628	9.62191
-755	8.75958	9.57587
-754	8.81628	9.52983
-753	8.81628	9.4838
-752	8.81628	9.52983
-751	8.81628	9.52983
-750	8.81628	9.52983
-749	8.81628	9.52983
-748	8.81628	9.52983
-747	8.81628	9.52983
-746	8.56115	9.16153
-745	8.5328	9.16153
-744	8.67454	9.20757
-743	8.75958	9.25361
-742	8.75958	9.29964
-741	8.75958	9.29964
-740	8.75958	9.29964
-739	8.5328	9.16153
-738	8.44775	9.11549
-737	8.44775	9.16153
-736	8.73123	9.29964
-735	8.84463	9.43776
-734	8.5328	9.11549
-733	8.50445	9.02342
-732	8.50445	9.02342
-731	8.50445	9.02342
-730	8.5328	9.11549
-729	8.56115	9.20757
-728	8.39106	9.06946
-727	8.30601	9.02342
-726	8.24932	9.02342
-725	8.24932	9.02342
-724	8.33436	9.02342
-723	8.36271	9.11549
-722	8.64619	9.34568
-721	8.50445	9.20757
-720	8.30601	9.11549
-719	8.30601	9.11549
-718	8.24932	8.97738
-717	8.33436	9.11549
-716	8.27766	9.11549
-715	8.27766	9.11549
-714	8.27766	9.11549
-713	8.19262	9.02342
-712	8.19262	9.02342
-711	8.27766	9.06946
-710	8.24932	9.02342
-709	8.24932	9.02342
-708	8.19262	8.83927
-707	8.36271	8.83927
-706	8.39106	9.16153
-705	8.19262	8.93134
-704	8.10758	8.8853
-703	8.33436	9.11549
-702	7.85244	8.60908
-701	7.88079	8.60908
-700	7.82409	8.60908
-699	8.02253	8.8853
-698	7.99418	8.8853
-697	7.99418	8.8853
-696	7.73905	8.517
-695	7.7107	8.56304
-694	7.7107	8.56304
-693	7.62566	8.47096
-692	7.654	8.37889
-691	7.7674	8.42493
-690	7.59731	8.42493
-689	7.68235	8.42493
-688	7.45557	8.05662
-687	7.37052	8.05662
-686	7.37052	8.10266
-685	7.37052	8.10266
-684	7.31383	7.82643
-683	7.45557	7.82643
-682	7.34217	7.22794
-681	7.22878	7.1819
-680	7.20043	7.13587
-679	7.17209	7.04379
-678	7.22878	6.99775
-677	7.45557	6.99775
-676	7.42722	6.90568
-675	7.51226	6.90568
-674	6.74686	6.21511
-673	6.63347	6.21511
-672	6.54843	6.16907
-671	6.49173	6.16907
-670	6.63347	6.21511
-669	6.69017	6.26115
-668	6.69017	6.26115
-667	6.69017	6.21511
-666	6.69017	6.16907
-665	6.69017	6.12303
-664	6.69017	6.12303
-663	6.80356	6.21511
-662	6.83191	6.21511
-661	6.91695	6.39926
-660	7.25713	6.62945
-659	7.25713	6.62945
-658	7.28548	6.67549
-657	7.11539	6.67549
-656	7.002	6.58341
-655	6.97365	6.58341
-654	7.03034	6.67549
-653	7.05869	6.62945
-652	6.86026	6.53737
-651	6.66182	6.53737
-650	6.54843	6.35322
-649	6.37834	5.93888
-648	6.34999	5.93888
-647	6.37834	5.93888
-646	6.37834	5.93888
-645	6.06651	5.80077
-644	5.95311	5.66265
-643	5.83972	5.57058
-642	5.81137	5.57058
-641	5.81137	5.57058
-640	5.81137	5.52454
-639	5.81137	5.52454
-638	5.86807	5.66265
-637	5.69798	5.34039
-636	5.58459	5.1102
-635	5.4712	4.97209
-634	5.4712	5.06416
-633	5.58459	5.1102
-632	5.52789	5.1102
-631	5.55624	5.20228
-630	5.55624	5.20228
-629	5.55624	5.20228
-628	5.49954	5.1102
-627	5.4712	5.06416
-626	5.4145	5.06416
-625	5.4145	5.01813
-624	5.38615	5.01813
-623	5.44285	5.06416
-622	5.49954	5.01813
-621	5.49954	5.06416
-620	5.49954	5.01813
-619	5.4145	4.97209
-618	5.3578	4.97209
-617	5.3578	4.92605
-616	4.79084	4.46567
-615	4.62075	4.3736
-614	4.5924	4.32756
-613	4.62075	4.3736
-612	4.6491	4.32756
-611	4.6491	4.32756
-610	4.6491	4.32756
-609	4.73414	4.51171
-608	4.73414	4.46567
-607	4.7058	4.46567
-606	4.7058	4.51171
-605	4.5924	4.55775
-604	4.5924	4.55775
-603	4.28057	4.3736
-602	4.25222	4.28152
-601	4.22388	4.23548
-600	4.19553	4.23548
-599	4.19553	4.32756
-598	4.28057	4.46567
-597	4.19553	4.46567
-596	4.16718	4.51171
-595	4.13883	4.41963
-594	4.13883	4.41963
-593	4.13883	4.41963
-592	4.13883	4.41963
-591	4.13883	4.32756
-590	4.11048	4.32756
-589	4.11048	4.23548
-588	3.8837	4.14341
-587	3.8837	4.09737
-586	3.85535	4.05133
-585	3.8837	4.05133
-584	3.8837	4.00529
-583	3.79865	3.91322
-582	3.79865	3.91322
-581	3.79865	3.91322
-580	3.79865	3.91322
-579	3.79865	3.95925
-578	3.79865	4.00529
-577	3.77031	4.00529
-576	3.65691	3.95925
-575	3.65691	3.95925
-574	3.65691	3.95925
-573	3.68526	3.95925
-572	3.71361	3.95925
-571	3.65691	3.86718
-570	3.65691	3.91322
-569	3.65691	3.86718
-568	3.51517	3.72907
-567	3.40178	3.59095
-566	3.43013	3.59095
-565	3.45848	3.59095
-564	3.34508	3.86718
-563	3.26004	3.82114
-562	3.20334	3.7751
-561	3.20334	3.82114
-560	3.20334	3.82114
-559	3.20334	3.82114
-558	3.23169	3.82114
-557	3.17499	3.82114
-556	3.0616	3.82114
-555	3.0616	3.82114
-554	3.0616	3.82114
-553	3.0616	3.7751
-552	3.08995	3.7751
-551	3.08995	3.82114
-550	3.08995	3.82114
-549	2.94821	3.68303
-548	2.83482	3.36076
-547	2.63638	3.22265
-546	2.63638	3.17661
-545	2.69308	3.4068
-544	2.69308	3.4068
-543	2.66473	3.4068
-542	2.66473	3.4068
-541	2.66473	3.4068
-540	2.49464	3.13057
-539	2.49464	3.08454
-538	2.46629	3.13057
-537	2.57968	3.13057
-536	2.57968	3.13057
-535	2.57968	3.13057
-534	2.18281	2.71623
-533	2.04107	2.62416
-532	1.98437	2.53208
-531	1.98437	2.53208
-530	1.87098	2.53208
-529	1.87098	2.53208
-528	1.89933	2.57812
-527	1.92768	2.53208
-526	1.89933	2.53208
-525	1.89933	2.53208
-524	1.89933	2.53208
-523	1.81428	2.48604
-522	1.81428	2.48604
-521	1.72924	2.25585
-520	1.5875	2.20982
-519	1.61585	2.16378
-518	1.72924	2.20982
-517	1.95602	2.20982
-516	2.06942	2.34793
-515	2.09776	2.34793
-514	2.21116	2.34793
-513	2.21116	2.34793
-512	2.21116	2.34793
-511	2.21116	2.34793
-510	2.26785	2.34793
-509	2.2962	2.39397
-508	2.43794	2.48604
-507	2.97656	2.71623
-506	3.00491	2.71623
-505	3.00491	2.71623
-504	3.0616	2.76227
-503	3.0616	2.76227
-502	3.0616	2.76227
-501	3.08995	2.76227
-500	3.1183	2.76227
-499	3.0616	2.76227
-498	3.0616	2.76227
-497	3.08995	2.85435
-496	3.08995	2.85435
-495	3.1183	2.85435
-494	3.03325	2.90038
-493	3.00491	2.85435
-492	2.80647	2.76227
-491	2.74977	2.71623
-490	2.74977	2.62416
-489	2.74977	2.62416
-488	2.74977	2.62416
-487	2.74977	2.62416
-486	2.74977	2.62416
-485	2.77812	2.62416
-484	2.77812	2.62416
-483	2.77812	2.62416
-482	2.77812	2.62416
-481	2.77812	2.62416
-480	2.74977	2.53208
-479	2.74977	2.53208
-478	2.72142	2.44001
-477	2.74977	2.44001
-476	2.80647	2.44001
-475	2.83482	2.44001
-474	2.83482	2.39397
-473	2.86316	2.39397
-472	2.86316	2.39397
-471	2.86316	2.39397
-470	2.86316	2.39397
-469	2.80647	2.30189
-468	2.77812	2.16378
-467	2.74977	2.16378
-466	2.74977	2.11774
-465	2.74977	2.11774
-464	2.74977	2.16378
-463	2.74977	2.16378
-462	2.74977	2.16378
-461	2.74977	2.11774
-460	2.63638	1.97963
-459	2.60803	1.97963
-458	2.60803	1.93359
-457	2.60803	1.93359
-456	2.60803	1.93359
-455	2.60803	1.93359
-454	2.52299	1.74944
-453	2.52299	1.61132
-452	2.52299	1.61132
-451	2.52299	1.65736
-450	2.52299	1.65736
-449	2.52299	1.65736
-448	2.46629	1.65736
-447	2.46629	1.65736
-446	2.46629	1.65736
-445	2.46629	1.65736
-444	2.43794	1.65736
-443	2.3529	1.61132
-442	2.3529	1.61132
-441	2.38125	1.61132
-440	2.38125	1.61132
-439	2.3529	1.61132
-438	2.3529	1.61132
-437	2.3529	1.61132
-436	2.3529	1.56529
-435	2.3529	1.56529
-434	2.38125	1.56529
-433	2.38125	1.61132
-432	2.38125	1.61132
-431	2.38125	1.56529
-430	2.38125	1.56529
-429	2.38125	1.56529
-428	2.3529	1.51925
-427	2.3529	1.47321
-426	2.3529	1.42717
-425	2.3529	1.42717
-424	2.3529	1.42717
-423	2.3529	1.38114
-422	2.38125	1.38114
-421	2.38125	1.3351
-420	2.38125	1.28906
-419	2.38125	1.28906
-418	2.38125	1.28906
-417	2.38125	1.28906
-416	2.38125	1.28906
-415	2.3529	1.24302
-414	2.3529	1.24302
-413	2.3529	1.24302
-412	2.3529	1.24302
-411	2.3529	1.24302
-410	2.3529	1.24302
-409	2.3529	1.19698
-408	2.3529	1.19698
-407	2.32455	1.15095
-406	2.32455	1.15095
-405	2.38125	1.19698
-404	2.38125	1.19698
-403	2.38125	1.19698
-402	2.38125	1.19698
-401	2.38125	1.19698
-400	2.32455	1.19698
-399	2.32455	1.19698
-398	2.3529	1.24302
-397	2.3529	1.19698
-396	2.32455	1.15095
-395	2.2962	1.15095
-394	2.2962	1.15095
-393	2.2962	1.15095
-392	2.2962	1.15095
-391	2.2962	1.15095
-390	2.2962	1.15095
-389	2.23951	1.10491
-388	2.23951	1.10491
-387	2.21116	1.10491
-386	2.21116	1.10491
-385	2.21116	1.10491
-384	2.21116	1.15095
-383	2.21116	1.15095
-382	2.21116	1.15095
-381	2.18281	1.15095
-380	2.12611	1.10491
-379	2.12611	1.10491
-378	2.01272	0.736606
-377	2.01272	0.690568
-376	2.01272	0.690568
-375	1.98437	0.64453
-374	1.95602	0.64453
-373	1.95602	0.64453
-372	1.95602	0.64453
-371	1.95602	0.64453
-370	1.95602	0.64453
-369	1.89933	0.598492
-368	1.78593	0.552454
-367	1.78593	0.552454
-366	1.78593	0.552454
-365	1.78593	0.598492
-364	1.84263	0.598492
-363	1.87098	0.598492
-362	1.87098	0.598492
-361	1.72924	0.460378
-360	1.70089	0.460378
-359	1.70089	0.460378
-358	1.41741	0.322265
-357	1.24732	0.368303
-356	1.13393	0.368303
-355	1.24732	0.414341
-354	1.24732	0.414341
-353	1.13393	0.414341
-352	1.10558	0.414341
-351	1.16227	0.414341
-350	1.10558	0.414341
-349	1.10558	0.414341
-348	1.19062	0.460378
-347	1.19062	0.506416
-346	1.36071	0.506416
-345	1.30402	0.506416
-344	1.16227	0.506416
-343	1.41741	0.506416
-342	1.38906	0.506416
-341	1.38906	0.506416
-340	1.38906	0.506416
-339	1.4741	0.506416
-338	1.44576	0.506416
-337	1.44576	0.506416
-336	1.44576	0.506416
-335	1.5308	0.506416
-334	1.5875	0.506416
-333	1.67254	0.506416
-332	2.21116	0.690568
-331	2.26785	0.690568
-330	2.2962	0.736606
-329	2.63638	0.874719
-328	2.72142	0.874719
-327	2.72142	0.874719
-326	2.72142	0.874719
-325	2.72142	0.920757
-324	2.72142	0.920757
-323	2.72142	0.920757
-322	2.77812	0.920757
-321	2.77812	0.920757
-320	2.77812	0.920757
-319	2.77812	0.920757
-318	2.77812	0.920757
-317	2.77812	0.920757
-316	2.77812	0.920757
-315	2.77812	0.920757
-314	2.77812	0.874719
-313	2.77812	0.828681
-312	2.77812	0.828681
-311	2.74977	0.828681
-310	2.74977	0.828681
-309	2.74977	0.828681
-308	2.74977	0.828681
-307	2.72142	0.828681
-306	2.72142	0.874719
-305	2.72142	0.874719
-304	2.72142	0.874719
-303	2.69308	0.874719
-302	2.69308	0.920757
-301	2.69308	0.920757
-300	2.69308	0.920757
-299	2.69308	0.920757
-298	2.69308	0.920757
-297	2.69308	0.920757
-296	2.69308	0.920757
-295	2.69308	0.920757
-294	2.74977	0.920757
-293	2.74977	0.920757
-292	2.74977	0.920757
-291	2.74977	0.920757
-290	2.74977	0.920757
-289	2.74977	0.920757
-288	2.74977	0.920757
-287	2.74977	0.874719
-286	2.72142	0.874719
-285	2.72142	0.874719
-284	2.72142	0.874719
-283	2.72142	0.874719
-282	2.72142	0.874719
-281	2.72142	0.874719
-280	2.72142	0.874719
-279	2.72142	0.874719
-278	2.72142	0.874719
-277	2.72142	0.920757
-276	2.72142	0.920757
-275	2.72142	0.920757
-274	2.74977	0.966795
-273	2.74977	0.966795
-272	2.74977	0.966795
-271	2.74977	0.966795
-270	2.74977	0.966795
-269	2.74977	0.966795
-268	2.74977	0.966795
-267	2.74977	0.966795
-266	2.74977	0.966795
-265	2.72142	0.920757
-264	2.72142	0.920757
-263	2.72142	0.920757
-262	2.72142	0.920757
-261	2.74977	0.920757
-260	2.74977	0.920757
-259	2.74977	0.920757
-258	2.74977	0.920757
-257	2.74977	0.920757
-256	2.74977	0.966795
-255	2.74977	0.966795
-254	2.74977	0.966795
-253	2.74977	0.966795
-252	2.74977	0.920757
-251	2.74977	0.920757
-250	2.74977	0.920757
-249	2.74977	0.920757
-248	2.74977	0.920757
-247	2.72142	0.874719
-246	2.72142	0.874719
-245	2.72142	0.828681
-244	2.72142	0.828681
-243	2.72142	0.828681
-242	2.72142	0.828681
-241	2.72142	0.828681
-240	2.72142	0.828681
-239	2.72142	0.828681
-238	2.72142	0.828681
-237	2.72142	0.828681
-236	2.74977	0.828681
-235	2.74977	0.828681
-234	2.74977	0.828681
-233	2.74977	0.828681
-232	2.74977	0.828681
-231	2.74977	0.828681
-230	2.74977	0.828681
-229	2.18281	0.460378
-228	2.12611	0.460378
-227	2.12611	0.460378
-226	1.87098	0.414341
-225	1.64419	0.368303
-224	1.64419	0.368303
-223	1.64419	0.368303
-222	1.64419	0.368303
-221	1.64419	0.368303
-220	1.64419	0.368303
-219	1.44576	0.368303
-218	1.44576	0.368303
-217	1.4741	0.368303
-216	1.16227	0.368303
-215	1.16227	0.368303
-214	1.16227	0.460378
-213	0.793749	0.460378
-212	0.793749	0.414341
-211	0.680356	0.414341
-210	0.566963	0.414341
-209	0.538615	0.414341
-208	0.538615	0.414341
-207	0.538615	0.414341
-206	0.538615	0.414341
-205	0.538615	0.414341
-204	0.595311	0.414341
-203	0.595311	0.414341
-202	0.62366	0.414341
-201	0.680356	0.414341
-200	0.737052	0.414341
-199	1.02053	0.414341
-198	1.02053	0.414341
-197	1.02053	0.414341
-196	1.02053	0.414341
-195	0.992186	0.460378
-194	0.992186	0.414341
-193	0.992186	0.414341
-192	0.992186	0.414341
-191	0.992186	0.414341
-190	0.992186	0.414341
-189	0.935489	0.414341
-188	0.935489	0.414341
-187	0.822097	0.368303
-186	0.822097	0.368303
-185	0.878793	0.368303
-184	0.878793	0.368303
-183	0.878793	0.368303
-182	0.878793	0.368303
-181	0.850445	0.368303
-180	0.850445	0.368303
-179	0.850445	0.368303
-178	0.850445	0.368303
-177	0.907141	0.414341
-176	0.992186	0.414341
-175	0.992186	0.414341
-174	1.07723	0.414341
-173	1.07723	0.414341
-172	1.07723	0.414341
-171	1.07723	0.414341
-170	1.10558	0.460378
-169	1.10558	0.460378
-168	1.10558	0.460378
-167	1.13393	0.460378
-166	1.13393	0.460378
-165	1.13393	0.460378
-164	1.13393	0.460378
-163	1.16227	0.460378
-162	1.19062	0.460378
-161	1.19062	0.414341
-160	1.19062	0.414341
-159	1.19062	0.414341
-158	1.19062	0.414341
-157	1.19062	0.460378
-156	1.19062	0.460378
-155	1.19062	0.460378
-154	1.19062	0.460378
-153	1.19062	0.460378
-152	1.19062	0.460378
-151	1.19062	0.414341
-150	1.19062	0.414341
-149	1.19062	0.414341
-148	1.16227	0.414341
-147	1.21897	0.506416
-146	1.21897	0.506416
-145	1.21897	0.506416
-144	1.21897	0.506416
-143	1.21897	0.506416
-142	1.21897	0.506416
-141	1.21897	0.506416
-140	1.21897	0.506416
-139	1.21897	0.506416
-138	1.21897	0.506416
-137	1.21897	0.506416
-136	1.30402	0.598492
-135	1.41741	0.966795
-134	1.41741	0.966795
-133	1.41741	0.966795
-132	1.41741	0.966795
-131	1.41741	0.966795
-130	1.41741	0.966795
-129	1.41741	0.966795
-128	1.41741	0.966795
-127	1.41741	0.966795
-126	1.44576	1.01283
-125	1.50245	1.15095
-124	1.50245	1.24302
-123	1.50245	1.19698
-122	1.50245	1.19698
-121	1.50245	1.19698
-120	1.5308	1.24302
-119	1.5308	1.24302
-118	1.5308	1.24302
-117	1.5308	1.24302
-116	1.5308	1.3351
-115	1.5308	1.3351
-114	1.55915	1.3351
-113	1.55915	1.3351
-112	1.55915	1.3351
-111	1.55915	1.3351
-110	1.55915	1.3351
-109	1.55915	1.3351
-108	1.55915	1.3351
-107	1.5875	1.38114
-106	1.5875	1.47321
-105	1.5875	1.47321
-104	1.5875	1.47321
-103	1.5875	1.51925
-102	1.64419	1.56529
-101	1.64419	1.56529
-100	1.64419	1.56529
-99	1.64419	1.56529
-98	1.64419	1.56529
-97	1.61585	1.56529
-96	1.61585	1.51925
-95	1.61585	1.51925
-94	1.61585	1.61132
-93	1.67254	1.65736
-92	1.70089	1.84151
-91	1.70089	1.84151
-90	1.70089	1.84151
-89	1.70089	1.84151
-88	1.70089	1.88755
-87	1.78593	1.88755
-86	1.81428	1.88755
-85	1.81428	1.88755
-84	1.81428	1.88755
-83	1.81428	1.88755
-82	1.84263	1.88755
-81	1.98437	2.16378
-80	2.2962	2.25585
-79	2.2962	2.25585
-78	2.2962	2.25585
-77	2.2962	2.30189
-76	2.2962	2.25585
-75	2.2962	2.25585
-74	2.2962	2.25585
-73	2.2962	2.25585
-72	2.3529	2.20982
-71	2.43794	2.25585
-70	2.43794	2.25585
-69	2.43794	2.25585
-68	2.43794	2.25585
-67	2.43794	2.25585
-66	2.38125	2.25585
-65	2.38125	2.25585
-64	2.32455	2.25585
-63	2.38125	2.30189
-62	2.40959	2.30189
-61	2.46629	2.39397
-60	2.43794	2.39397
-59	2.55133	2.53208
-58	2.55133	2.53208
-57	2.55133	2.53208
-56	2.55133	2.57812
-55	2.66473	2.62416
-54	2.66473	2.62416
-53	2.69308	2.71623
-52	2.97656	3.13057
-51	3.1183	3.36076
-50	3.14665	3.4068
-49	3.40178	3.91322
-48	3.43013	3.91322
-47	3.43013	3.91322
-46	3.60022	4.00529
-45	3.60022	4.00529
-44	3.54352	4.05133
-43	3.77031	4.46567
-42	4.47901	5.20228
-41	4.47901	5.20228
-40	4.42231	5.1102
-39	4.42231	5.1102
-38	4.42231	5.1102
-37	4.42231	5.1102
-36	4.42231	5.1102
-35	4.45066	5.1102
-34	4.7058	5.34039
-33	4.7058	5.34039
-32	4.7058	5.34039
-31	4.7058	5.34039
-30	4.5924	5.24831
-29	4.50736	5.20228
-28	4.47901	5.20228
-27	4.47901	5.20228
-26	4.50736	5.15624
-25	4.50736	5.20228
-24	4.50736	5.24831
-23	4.62075	5.4785
-22	4.62075	5.4785
-21	4.7058	5.57058
-20	4.79084	5.75473
-19	4.84754	5.93888
-18	4.84754	5.89284
-17	4.84754	5.89284
-16	4.84754	5.89284
-15	4.79084	5.89284
-14	4.79084	5.89284
-13	4.84754	5.89284
-12	4.96093	6.03096
-11	5.15937	6.21511
-10	5.13102	6.16907
-9	4.96093	6.16907
-8	4.96093	6.21511
-7	4.96093	6.21511
-6	5.01763	6.26115
-5	5.04597	6.30718
-4	5.10267	6.4453
-3	5.13102	6.4453
-2	5.13102	6.4453
-1	5.18771	6.53737
0	5.32946	6.67549
1	5.4712	6.76756
2	5.4712	6.76756
3	5.58459	6.85964
4	5.64128	6.90568
5	5.83972	6.99775
6	6.97365	7.59624
7	6.97365	7.59624
8	7.28548	7.73436
9	7.34217	7.73436
10	7.62566	7.96455
11	7.59731	7.91851
12	7.51226	7.7804
13	7.56896	7.73436
14	7.56896	7.73436
15	7.654	7.7804
16	7.654	7.7804
17	7.68235	7.7804
18	7.96583	7.82643
19	8.24932	7.87247
20	8.24932	7.82643
21	8.30601	7.87247
22	8.41941	7.91851
23	8.64619	8.37889
24	8.64619	8.37889
25	8.61784	8.42493
26	8.61784	8.42493
27	8.61784	8.517
28	8.64619	8.65511
29	8.81628	8.74719
30	8.84463	8.74719
31	8.92967	8.83927
32	9.01472	8.97738
33	9.04306	9.02342
34	9.04306	9.06946
35	9.21315	9.16153
36	9.18481	9.11549
37	9.18481	9.16153
38	9.15646	9.16153
39	9.18481	9.16153
40	9.2415	9.16153
41	9.2982	9.20757
42	9.43994	9.29964
43	9.75177	9.62191
44	9.69507	9.62191
45	9.69507	9.62191
46	9.63838	9.52983
47	9.75177	9.66795
48	10.0636	9.76002
49	10.0919	9.76002
50	10.0919	9.76002
51	10.1203	9.80606
52	10.262	9.99021
53	10.5455	10.3125
54	10.5739	10.3125
55	11.0558	10.4506
56	11.0558	10.4046
57	10.9707	10.2664
58	10.9424	9.89814
59	10.744	9.66795
60	10.6873	9.66795
61	10.6873	9.66795
62	10.6306	9.52983
63	10.6022	9.52983
64	10.6022	9.52983
65	10.6022	9.52983
66	10.5739	9.52983
67	10.5739	9.52983
68	10.5455	9.57587
69	10.6022	9.8521
70	10.5739	9.76002
71	10.6022	9.76002
72	10.4888	9.71399
73	10.8857	10.2664
74	10.829	10.1744
75	10.829	10.1744
76	10.7156	9.89814
77	10.7723	10.2204
78	10.7156	10.0363
79	10.8573	10.1283
80	10.829	10.1283
81	10.829	10.2664
82	10.7156	10.1283
83	10.744	10.2204
84	10.7156	10.2204
85	10.914	10.4966
86	10.914	10.4966
87	10.829	10.2664
88	10.5172	9.89814
89	10.5172	9.89814
90	10.5172	9.99021
91	10.914	10.1283
92	10.914	10.1283
93	10.914	10.2204
94	10.914	10.2204
95	10.8007	9.94417
96	10.7156	9.89814
97	10.7156	9.94417
98	10.744	9.94417
99	10.8007	9.89814
100	10.8573	10.0363
101	10.8573	9.89814
102	10.7156	9.62191
103	10.6873	9.57587
104	10.7723	9.76002
105	10.829	9.94417
106	11.0274	10.0363
107	10.829	9.94417
108	10.829	9.94417
109	10.7723	9.80606
110	10.829	9.80606
111	10.8857	9.99021
112	11.1125	10.3125
113	11.0841	10.3125
114	11.0558	10.3585
115	11.0558	10.3585
116	11.2826	10.8649
117	11.2826	10.8649
118	11.1408	11.0491
119	11.0841	10.957
120	10.829	10.7268
121	10.8573	10.6347
122	10.7723	10.5887
123	10.8573	10.6347
124	11.0841	10.957
125	11.0841	10.957
126	10.9424	10.8189
127	11.0558	10.957
128	10.9991	10.8189
129	10.9991	10.8189
130	10.9424	10.957
131	10.9424	11.003
132	11.0274	11.0951
133	10.9424	11.1872
134	10.9424	11.1872
135	11.0274	11.3713
136	10.4321	10.5427
137	10.3754	10.4506
138	10.4038	10.4506
139	10.0069	10.2204
140	9.75177	10.0363
141	9.52498	9.99021
142	9.55333	9.99021
143	9.66672	10.1283
144	9.63838	9.99021
145	9.58168	9.99021
146	9.58168	9.94417
147	9.58168	9.94417
148	9.43994	9.8521
149	9.52498	9.8521
150	9.26985	9.89814
151	9.41159	9.89814
152	9.41159	9.89814
153	9.46829	9.89814
154	9.52498	9.8521
155	9.66672	10.0363
156	9.66672	10.0823
157	9.72342	10.1744
158	9.43994	10.0363
159	9.35489	10.1283
160	9.41159	10.2664
161	9.41159	10.2664
162	9.38324	10.2664
163	9.38324	10.2664
164	9.43994	10.2664
165	9.41159	10.2664
166	9.41159	10.2664
167	9.2415	9.94417
168	9.21315	9.80606
169	9.52498	10.0363
170	9.46829	10.0363
171	9.58168	10.1744
172	9.52498	10.1744
173	9.15646	9.89814
174	9.18481	9.89814
175	9.18481	9.89814
176	9.21315	9.89814
177	9.18481	9.8521
178	9.15646	9.8521
179	9.18481	9.8521
180	9.21315	9.8521
181	9.21315	9.8521
182	8.87298	9.76002
183	9.12811	9.89814
184	9.12811	9.89814
185	9.12811	9.89814
186	9.09976	9.89814
187	9.09976	10.0363
188	8.33436	9.43776
189	8.27766	9.43776
190	8.27766	9.43776
191	8.16427	9.25361
192	8.16427	9.25361
193	8.30601	9.43776
194	8.30601	9.43776
195	8.27766	9.29964
196	8.27766	9.29964
197	8.27766	9.39172
198	8.27766	9.29964
199	8.24932	9.16153
200	8.22097	9.16153
201	8.22097	8.97738
202	8.36271	9.39172
203	8.33436	9.39172
204	8.50445	9.57587
205	8.50445	9.57587
206	8.50445	9.57587
207	8.5328	9.57587
208	8.5328	9.4838
209	8.56115	9.4838
210	8.56115	9.4838
211	8.56115	9.4838
212	8.61784	9.4838
213	8.87298	9.80606
214	8.75958	9.66795
215	8.87298	9.71399
216	8.78793	9.71399
217	8.90132	10.1744
218	8.90132	10.1744
219	8.95802	10.1744
220	8.92967	10.2204
221	8.92967	10.1283
222	8.70289	9.66795
223	8.73123	9.66795
224	8.70289	9.66795
225	8.5328	9.4838
226	8.56115	9.57587
227	8.56115	9.4838
228	8.56115	9.4838
229	8.58949	9.4838
230	8.50445	9.4838
231	8.39106	8.97738
232	8.16427	8.70115
233	7.90914	8.33285
234	7.79575	8.24077
235	7.85244	8.28681
236	7.37052	8.01059
237	7.31383	7.82643
238	7.31383	7.7804
239	7.31383	7.7804
240	6.77521	7.27398
241	6.66182	6.85964
242	6.46338	6.72153
243	6.49173	6.72153
244	6.43503	6.67549
245	6.40669	6.58341
246	6.37834	6.67549
247	6.40669	6.67549
248	6.40669	6.62945
249	6.37834	6.58341
250	6.37834	6.62945
251	6.37834	6.62945
252	6.26494	6.53737
253	6.26494	6.53737
254	6.2366	6.53737
255	6.26494	6.53737
256	6.29329	6.53737
257	6.26494	6.53737
258	6.15155	6.49134
259	6.09486	6.90568
260	6.09486	6.85964
261	6.06651	6.76756
262	6.09486	6.8136
263	6.46338	7.1819
264	6.40669	7.1819
265	6.40669	7.1819
266	6.29329	7.08983
267	6.29329	7.08983
268	6.32164	7.08983
269	6.34999	7.1819
270	6.40669	7.1819
271	6.74686	7.41209
272	6.77521	7.41209
273	6.77521	7.36606
274	6.69017	7.27398
275	6.66182	7.32002
276	6.60512	7.27398
277	6.71852	7.36606
278	6.69017	7.36606
279	6.69017	7.36606
280	6.74686	7.36606
281	6.74686	7.36606
282	6.74686	7.36606
283	6.71852	7.27398
284	6.74686	7.32002
285	6.52008	7.22794
286	6.49173	7.13587
287	6.52008	7.22794
288	6.71852	7.27398
289	6.71852	7.22794
290	6.74686	7.1819
291	6.37834	6.72153
292	6.34999	6.49134
293	6.32164	6.49134
294	6.40669	6.62945
295	6.46338	6.72153
296	6.40669	6.67549
297	6.40669	6.67549
298	6.37834	6.67549
299	6.37834	6.67549
300	6.40669	6.62945
301	6.37834	6.53737
302	6.40669	6.53737
303	6.40669	6.53737
304	6.49173	6.53737
305	6.69017	6.67549
306	6.69017	6.67549
307	6.74686	6.72153
308	6.74686	6.72153
309	6.66182	6.67549
310	6.69017	6.76756
311	6.54843	6.58341
312	6.66182	6.53737
313	6.46338	6.53737
314	6.40669	6.4453
315	6.43503	6.30718
316	6.43503	6.30718
317	6.09486	6.21511
318	6.06651	6.16907
319	6.06651	6.16907
320	6.1232	6.16907
321	6.09486	6.077
322	6.15155	6.077
323	5.81137	5.75473
324	5.83972	5.80077
325	5.83972	5.80077
326	5.78303	5.84681
327	5.95311	5.84681
328	5.98146	5.89284
329	5.89642	5.89284
330	5.95311	5.84681
331	5.98146	5.84681
332	6.00981	5.84681
333	6.00981	5.93888
334	6.1232	6.26115
335	6.34999	6.4453
336	6.40669	6.58341
337	6.34999	6.4453
338	6.34999	6.39926
339	6.34999	6.39926
340	6.20825	6.16907
341	6.37834	6.35322
342	6.80356	6.53737
343	6.83191	6.53737
344	6.74686	6.39926
345	6.34999	6.077
346	6.32164	5.98492
347	6.26494	5.93888
348	6.20825	5.89284
349	6.32164	6.03096
350	6.29329	6.03096
351	6.29329	5.93888
352	6.26494	5.93888
353	6.26494	5.93888
354	6.26494	5.93888
355	6.32164	5.93888
356	6.20825	5.84681
357	6.1232	5.80077
358	6.03816	5.70869
359	6.06651	5.70869
360	6.1232	5.98492
361	6.37834	6.21511
362	6.37834	6.21511
363	6.15155	5.80077
364	6.15155	5.75473
365	6.1232	5.75473
366	6.1232	5.66265
367	6.20825	5.70869
368	6.29329	5.75473
369	6.63347	5.98492
370	6.63347	5.98492
371	6.60512	5.89284
372	6.60512	5.84681
373	6.63347	5.89284
374	6.57677	5.89284
375	6.52008	5.89284
376	6.52008	5.80077
377	6.74686	6.03096
378	6.91695	6.26115
379	6.91695	6.26115
380	6.86026	6.21511
381	6.97365	6.21511
382	7.002	6.12303
383	6.97365	6.077
384	6.9453	6.03096
385	7.002	6.077
386	7.14374	6.39926
387	7.11539	6.30718
388	7.08704	6.12303
389	7.03034	6.03096
390	7.002	5.98492
391	7.002	5.98492
392	7.002	5.98492
393	7.03034	6.16907
394	7.05869	6.03096
395	7.05869	6.03096
396	7.05869	6.03096
397	6.9453	5.93888
398	6.97365	5.93888
399	6.97365	5.98492
400	7.08704	6.16907
401	7.25713	6.49134
402	7.25713	6.49134
403	7.14374	6.4453
404	7.20043	6.62945
405	7.20043	6.62945
406	7.22878	6.62945
407	7.37052	6.85964
408	7.34217	6.8136
409	7.42722	6.85964
410	7.31383	6.67549
411	7.25713	6.53737
412	7.28548	6.53737
413	7.34217	6.67549
414	7.34217	6.67549
415	7.51226	6.76756
416	7.48392	6.76756
417	7.45557	6.76756
418	7.45557	6.85964
419	7.45557	6.99775
420	7.654	7.1819
421	7.68235	7.36606
422	7.56896	7.22794
423	7.56896	7.22794
424	7.54061	7.36606
425	7.54061	7.36606
426	7.62566	7.36606
427	7.62566	7.32002
428	7.62566	7.32002
429	7.62566	7.32002
430	7.7107	7.36606
431	7.85244	7.50417
432	7.85244	7.50417
433	7.59731	7.36606
434	7.25713	7.04379
435	7.20043	7.04379
436	7.20043	7.04379
437	7.17209	7.04379
438	7.31383	7.41209
439	7.28548	7.45813
440	7.22878	7.41209
441	7.14374	7.36606
442	7.11539	7.41209
443	7.11539	7.41209
444	7.14374	7.41209
445	6.9453	7.22794
446	6.91695	7.32002
447	7.03034	7.68832
448	7.03034	7.68832
449	7.03034	7.68832
450	7.11539	7.91851
451	7.03034	7.87247
452	7.03034	7.87247
453	7.002	7.82643
454	7.22878	7.82643
455	7.45557	8.1487
456	7.54061	8.28681
457	7.56896	8.28681
458	7.56896	8.28681
459	7.59731	8.28681
460	7.654	8.33285
461	7.62566	8.33285
462	7.654	8.37889
463	7.68235	8.42493
464	7.56896	8.28681
465	7.42722	8.01059
466	7.34217	7.91851
467	7.45557	8.19474
468	7.45557	8.19474
469	7.45557	8.19474
470	7.48392	8.19474
471	7.48392	8.19474
472	7.20043	7.82643
473	7.11539	7.68832
474	7.28548	7.87247
475	7.28548	7.96455
476	7.20043	7.87247
477	7.20043	7.87247
478	7.20043	7.87247
479	7.20043	7.87247
480	7.22878	7.87247
481	7.22878	7.87247
482	6.8886	7.82643
483	6.74686	7.7804
484	6.77521	7.7804
485	6.86026	7.87247
486	6.9453	7.91851
487	6.97365	8.01059
488	6.97365	8.01059
489	6.52008	7.82643
490	6.34999	7.64228
491	6.32164	7.68832
492	6.52008	7.7804
493	6.66182	7.87247
494	6.57677	7.7804
495	6.46338	7.73436
496	6.40669	7.68832
497	6.37834	7.68832
498	6.37834	7.68832
499	6.49173	7.73436
500	6.66182	7.73436
501	6.69017	7.73436
502	6.69017	7.73436
503	6.43503	7.41209
504	6.32164	7.13587
505	6.26494	7.1819
506	6.37834	7.22794
507	6.52008	7.36606
508	6.52008	7.36606
509	6.06651	6.95171
510	6.06651	6.8136
511	5.89642	6.8136
512	5.86807	6.85964
513	5.98146	6.90568
514	6.20825	7.04379
515	6.20825	6.90568
516	6.29329	6.90568
517	6.29329	6.90568
518	6.15155	6.67549
519	6.15155	6.58341
520	6.15155	6.62945
521	6.15155	6.67549
522	5.92477	6.16907
523	5.98146	6.12303
524	6.06651	6.16907
525	6.2366	6.077
526	6.15155	6.03096
527	6.09486	5.89284
528	6.20825	6.03096
529	6.37834	6.21511
530	6.1799	5.93888
531	6.15155	5.84681
532	6.1232	5.80077
533	6.1232	5.75473
534	6.1232	5.75473
535	6.20825	5.75473
536	6.26494	5.75473
537	6.32164	5.80077
538	6.32164	5.80077
539	6.26494	5.4785
540	6.26494	5.52454
541	6.37834	5.75473
542	6.80356	6.4453
543	6.83191	6.39926
544	6.83191	6.4453
545	6.83191	6.4453
546	6.83191	6.4453
547	6.83191	6.39926
548	6.83191	6.39926
549	6.80356	6.39926
550	6.77521	6.35322
551	6.63347	6.30718
552	6.63347	6.16907
553	6.66182	6.16907
554	6.66182	6.35322
555	6.63347	6.35322
556	6.66182	6.39926
557	6.86026	6.58341
558	6.86026	6.58341
559	6.49173	6.26115
560	6.43503	6.12303
561	6.46338	6.12303
562	6.49173	6.12303
563	6.46338	5.98492
564	6.57677	5.98492
565	6.66182	6.12303
566	6.66182	6.12303
567	6.57677	6.12303
568	6.54843	6.03096
569	6.37834	5.89284
570	6.37834	5.98492
571	6.40669	5.98492
572	6.46338	6.03096
573	6.69017	6.16907
574	6.66182	6.16907
575	6.66182	6.16907
576	6.66182	6.16907
577	6.66182	6.16907
578	6.66182	6.21511
579	6.63347	6.21511
580	6.2366	5.84681
581	6.26494	5.80077
582	6.37834	5.80077
583	6.60512	5.98492
584	6.74686	6.30718
585	6.91695	6.39926
586	6.91695	6.39926
587	6.91695	6.39926
588	6.91695	6.39926
589	6.83191	6.30718
590	6.91695	6.30718
591	6.9453	6.30718
592	7.37052	6.8136
593	7.37052	6.8136
594	7.34217	6.8136
595	7.31383	6.8136
596	7.28548	6.72153
597	7.28548	6.72153
598	7.25713	6.76756
599	7.25713	6.76756
600	7.31383	6.8136
601	7.17209	6.76756
602	7.11539	6.76756
603	7.05869	6.76756
604	7.002	6.76756
605	7.08704	6.76756
606	7.08704	6.8136
607	7.08704	6.85964
608	7.08704	6.85964
609	7.002	6.85964
610	6.97365	6.8136
611	6.97365	6.8136
612	6.9453	6.72153
613	6.97365	6.72153
614	7.03034	6.72153
615	7.37052	6.95171
616	7.37052	6.95171
617	7.37052	6.95171
618	7.37052	6.95171
619	7.42722	6.95171
620	7.42722	6.95171
621	7.11539	6.85964
622	7.11539	6.85964
623	7.11539	6.85964
624	7.08704	6.85964
625	6.8886	6.72153
626	6.69017	6.49134
627	6.60512	6.30718
628	6.57677	6.30718
629	6.57677	6.30718
630	6.57677	6.35322
631	6.49173	6.39926
632	6.46338	6.39926
633	6.46338	6.39926
634	6.46338	6.39926
635	6.37834	6.58341
636	6.37834	6.72153
637	6.49173	6.8136
638	6.54843	6.8136
639	6.54843	6.8136
640	6.69017	6.85964
641	6.69017	6.90568
642	6.71852	6.90568
643	6.71852	6.90568
644	6.71852	6.90568
645	6.71852	6.90568
646	5.95311	6.077
647	5.66963	5.93888
648	5.64128	5.98492
649	5.64128	5.98492
650	5.69798	6.03096
651	5.89642	6.03096
652	5.89642	6.03096
653	5.89642	6.03096
654	5.89642	6.03096
655	5.83972	5.98492
656	5.89642	6.03096
657	5.86807	5.84681
658	6.00981	5.80077
659	6.49173	6.16907
660	7.14374	6.67549
661	7.14374	6.67549
662	7.14374	6.67549
663	7.14374	6.67549
664	7.22878	6.4453
665	7.22878	6.4453
666	7.17209	6.26115
667	7.14374	6.26115
668	7.14374	6.26115
669	7.17209	6.35322
670	7.28548	6.67549
671	7.28548	6.62945
672	7.28548	6.62945
673	7.31383	6.67549
674	7.31383	6.67549
675	7.31383	6.72153
676	7.51226	7.04379
677	7.51226	7.04379
678	7.42722	7.04379
679	7.48392	7.13587
680	7.7107	7.22794
681	7.68235	7.22794
682	7.68235	7.22794
683	7.68235	7.22794
684	7.59731	6.99775
685	7.42722	6.8136
686	7.31383	6.67549
687	7.31383	6.72153
688	7.31383	6.72153
689	7.28548	6.67549
690	7.37052	6.62945
691	7.34217	6.58341
692	7.25713	6.53737
693	7.25713	6.49134
694	7.31383	6.49134
695	7.56896	6.62945
696	7.59731	6.76756
697	7.51226	6.62945
698	7.48392	6.67549
699	7.51226	6.8136
700	7.51226	6.8136
701	7.51226	6.62945
702	7.34217	6.53737
703	7.25713	6.4453
704	7.05869	6.39926
705	7.03034	6.39926
706	6.97365	6.35322
707	6.97365	6.35322
708	7.002	6.35322
709	7.002	6.35322
710	7.002	6.35322
711	7.002	6.35322
712	7.002	6.35322
713	6.97365	6.62945
714	7.002	6.62945
715	7.17209	6.53737
716	7.11539	6.53737
717	7.11539	6.58341
718	7.25713	6.67549
719	7.62566	7.13587
720	7.654	7.08983
721	7.654	7.04379
722	7.79575	7.1819
723	7.79575	7.1819
724	7.82409	7.27398
725	7.82409	7.27398
726	7.85244	7.27398
727	7.93749	7.45813
728	7.88079	7.41209
729	7.85244	7.41209
730	7.88079	7.45813
731	7.79575	7.50417
732	7.7674	7.50417
733	7.7674	7.50417
734	7.73905	7.50417
735	7.37052	6.76756
736	7.22878	6.58341
737	7.08704	6.35322
738	7.11539	6.30718
739	7.05869	6.26115
740	7.11539	6.4453
741	7.11539	6.4453
742	7.11539	6.4453
743	7.11539	6.4453
744	7.14374	6.39926
745	7.14374	6.39926
746	7.22878	6.4453
747	7.20043	6.35322
748	7.17209	6.49134
749	7.31383	6.67549
750	7.39887	6.99775
751	7.45557	7.04379
752	7.45557	7.04379
753	7.37052	6.95171
754	7.37052	6.95171
755	7.37052	6.95171
756	7.14374	6.8136
757	7.17209	6.90568
758	7.17209	6.90568
759	7.17209	6.90568
760	7.25713	6.95171
761	7.14374	6.90568
762	7.08704	6.95171
763	7.08704	7.04379
764	7.08704	7.04379
765	7.17209	7.08983
766	7.42722	7.22794
767	7.42722	7.22794
768	6.71852	6.85964
769	6.46338	6.58341
770	6.46338	6.67549
771	6.49173	6.8136
772	6.74686	6.95171
773	6.74686	6.95171
774	6.74686	6.95171
775	6.71852	6.90568
776	6.71852	6.90568
777	6.71852	6.90568
778	6.71852	6.95171
779	6.74686	6.99775
780	6.71852	6.99775
781	7.14374	7.55021
782	7.14374	7.55021
783	6.97365	7.27398
784	6.9453	7.32002
785	6.9453	7.27398
786	6.9453	7.27398
787	6.9453	7.27398
788	6.9453	7.27398
789	6.66182	7.13587
790	6.54843	6.99775
791	6.54843	6.99775
792	6.54843	6.95171
793	6.54843	6.95171
794	6.63347	6.99775
795	6.74686	7.13587
796	6.74686	7.13587
797	6.32164	6.76756
798	6.20825	6.58341
799	6.49173	6.90568
800	6.20825	6.72153
801	6.20825	6.62945
802	6.1799	6.62945
803	6.1799	6.62945
804	6.03816	6.58341
805	6.00981	6.58341
806	5.98146	6.58341
807	6.00981	6.58341
808	6.00981	6.53737
809	6.00981	6.53737
810	5.95311	6.58341
811	6.2366	6.62945
812	6.2366	6.62945
813	6.2366	6.62945
814	6.1232	6.53737
815	6.06651	6.39926
816	6.09486	6.30718
817	6.29329	6.39926
818	6.26494	6.35322
819	6.54843	6.39926
820	6.91695	6.85964
821	6.91695	6.85964
822	6.91695	6.85964
823	6.8886	6.85964
824	7.002	6.90568
825	7.20043	7.32002
826	7.20043	7.32002
827	7.31383	7.36606
828	7.31383	7.36606
829	7.34217	7.41209
830	7.34217	7.27398
831	7.34217	7.27398
832	7.34217	7.32002
833	7.34217	7.27398
834	7.42722	7.22794
835	7.42722	7.22794
836	7.45557	7.41209
837	7.45557	7.41209
838	7.45557	7.36606
839	7.45557	7.32002
840	7.45557	7.32002
841	7.45557	7.32002
842	7.54061	7.41209
843	7.59731	7.50417
844	7.34217	7.36606
845	7.08704	7.04379
846	7.002	6.99775
847	7.002	6.99775
848	7.08704	6.99775
849	7.03034	7.04379
850	6.91695	6.76756
851	6.8886	6.72153
852	6.8886	6.72153
853	6.74686	6.4453
854	6.83191	6.4453
855	7.03034	6.62945
856	6.91695	6.4453
857	6.91695	6.4453
858	6.74686	6.21511
859	6.71852	6.26115
860	6.77521	6.21511
861	6.77521	6.21511
862	6.8886	6.26115
863	7.03034	6.4453
864	6.86026	6.30718
865	6.83191	6.35322
866	6.83191	6.35322
867	6.54843	5.93888
868	6.52008	5.93888
869	6.34999	5.84681
870	6.34999	5.84681
871	6.43503	5.93888
872	6.46338	5.93888
873	6.40669	5.84681
874	6.40669	5.84681
875	6.40669	5.84681
876	6.40669	5.84681
877	6.2366	5.80077
878	6.26494	5.61662
879	6.32164	5.61662
880	6.40669	5.75473
881	6.37834	5.66265
882	6.52008	5.75473
883	6.83191	5.80077
884	6.71852	5.61662
885	6.69017	5.57058
886	6.69017	5.57058
887	6.74686	5.57058
888	6.9453	5.75473
889	6.80356	5.75473
890	6.97365	5.80077
891	6.97365	5.80077
892	6.91695	5.75473
893	6.8886	5.80077
894	6.91695	5.84681
895	6.83191	5.80077
896	6.63347	5.61662
897	6.60512	5.4785
898	6.63347	5.43247
899	6.74686	5.57058
900	6.66182	5.52454
901	6.74686	5.66265
902	6.74686	5.66265
903	6.71852	5.52454
904	6.69017	5.52454
905	6.69017	5.57058
906	6.71852	5.70869
907	6.83191	5.61662
908	6.77521	5.4785
909	6.74686	5.4785
910	6.97365	5.57058
911	6.86026	5.38643
912	6.77521	5.4785
913	6.91695	5.52454
914	6.97365	5.52454
915	6.9453	5.52454
916	7.002	5.4785
917	7.08704	5.70869
918	7.17209	5.80077
919	7.17209	5.80077
920	7.22878	5.80077
921	7.31383	5.80077
922	7.51226	5.98492
923	7.37052	5.98492
924	7.34217	5.98492
925	7.654	5.93888
926	7.90914	6.21511
927	7.99418	6.30718
928	7.99418	6.30718
929	7.99418	6.30718
930	7.99418	6.30718
931	7.88079	6.30718
932	7.96583	6.39926
933	7.96583	6.39926
934	7.88079	6.35322
935	7.90914	6.62945
936	7.68235	6.49134
937	7.73905	6.39926
938	7.73905	6.39926
939	7.56896	6.26115
940	7.48392	6.30718
941	7.48392	6.26115
942	7.48392	6.26115
943	7.51226	6.26115
944	7.42722	6.16907
945	7.45557	6.16907
946	7.54061	6.16907
947	7.42722	6.03096
948	7.37052	5.98492
949	7.37052	5.98492
950	7.39887	6.03096
951	7.54061	6.12303
952	7.54061	6.12303
953	7.54061	6.16907
954	7.654	6.16907
955	7.17209	5.84681
956	6.71852	5.61662
957	6.9453	5.89284
958	6.9453	5.84681
959	7.03034	5.93888
960	7.03034	5.98492
961	6.8886	5.80077
962	6.8886	5.70869
963	6.66182	5.57058
964	6.54843	5.61662
965	6.60512	5.57058
966	6.71852	5.61662
967	6.74686	5.61662
968	6.74686	5.61662
969	6.74686	5.61662
970	6.80356	5.61662
971	6.71852	5.52454
972	6.74686	5.52454
973	7.03034	5.98492
974	7.93749	6.67549
975	7.93749	6.67549
976	7.93749	6.67549
977	7.93749	6.67549
978	7.88079	6.62945
979	7.85244	6.62945
980	7.85244	6.62945
981	7.90914	6.53737
982	7.99418	6.62945
983	7.85244	6.58341
984	7.7674	6.53737
985	7.7674	6.58341
986	7.7674	6.58341
987	7.7674	6.58341
988	7.79575	6.58341
989	7.79575	6.58341
990	7.7674	6.58341
991	7.7674	6.58341
992	7.79575	6.62945
993	7.85244	6.67549
994	8.05088	6.72153
995	8.5328	7.13587
996	8.50445	7.13587
997	8.50445	7.13587
[truncated: 2 more rows]

## Sheet: 1B
distance from TSS (bp)	Coverage (x10^-7)	Coverage (x10^-7)
	+ RSC	- RSC
-1000	11.6554	5.15751
-999	12.1975	5.73057
-998	12.1975	5.73057
-997	12.2362	5.73057
-996	12.3136	5.73057
-995	12.3524	5.73057
-994	12.3524	5.73057
-993	12.3524	5.73057
-992	12.2749	5.73057
-991	12.2362	5.73057
-990	12.2362	5.73057
-989	12.2749	5.73057
-988	12.3524	5.73057
-987	12.3524	5.73057
-986	12.3524	5.73057
-985	12.3524	5.73057
-984	12.3136	5.73057
-983	12.2749	5.73057
-982	12.2749	5.73057
-981	12.3524	5.73057
-980	12.3911	5.73057
-979	12.2749	5.73057
-978	12.0426	5.73057
-977	11.9651	5.73057
-976	11.9651	5.73057
-975	11.9651	5.73057
-974	11.9651	5.73057
-973	12.0039	5.73057
-972	12.0039	5.73057
-971	11.9651	5.73057
-970	11.9651	5.73057
-969	12.0813	6.01709
-968	12.3136	6.59015
-967	12.3136	6.59015
-966	12.3911	6.87668
-965	12.3911	6.87668
-964	12.3524	6.87668
-963	12.3524	6.87668
-962	12.3524	6.87668
-961	12.4298	6.87668
-960	12.3136	6.87668
-959	12.4298	6.87668
-958	12.5847	6.87668
-957	12.2362	6.87668
-956	12.0813	6.87668
-955	11.9651	6.87668
-954	11.8102	6.87668
-953	11.6941	6.87668
-952	11.6941	6.87668
-951	11.5392	7.16321
-950	11.4617	6.87668
-949	11.423	6.87668
-948	11.423	6.87668
-947	11.4617	6.87668
-946	11.4617	7.16321
-945	11.423	7.16321
-944	11.3843	7.16321
-943	11.5005	7.16321
-942	12.5847	7.44974
-941	13.243	8.02279
-940	13.8238	8.02279
-939	13.8625	8.02279
-938	13.8625	8.02279
-937	13.9012	8.02279
-936	14.0948	8.02279
-935	14.3272	8.59585
-934	14.8693	8.88238
-933	14.908	8.88238
-932	14.8306	8.88238
-931	14.8306	8.88238
-930	14.908	8.88238
-929	14.908	8.88238
-928	14.908	8.88238
-927	14.908	8.88238
-926	14.908	8.88238
-925	14.908	8.88238
-924	14.9467	8.88238
-923	14.8693	8.88238
-922	14.8306	8.88238
-921	14.7918	8.88238
-920	14.8306	8.88238
-919	14.8306	8.88238
-918	14.7531	8.88238
-917	14.7144	8.88238
-916	14.7531	8.88238
-915	14.7918	8.88238
-914	14.8693	8.88238
-913	14.8693	8.88238
-912	14.8693	8.88238
-911	14.8693	8.88238
-910	14.8693	8.88238
-909	14.908	8.88238
-908	14.908	8.88238
-907	14.7144	8.30932
-906	14.6757	8.30932
-905	14.6757	8.30932
-904	14.7144	8.30932
-903	14.7144	8.30932
-902	14.2885	7.73626
-901	13.9012	7.44974
-900	13.8238	7.44974
-899	13.8238	7.44974
-898	13.8238	7.44974
-897	13.8238	7.73626
-896	13.8625	7.73626
-895	13.7851	7.73626
-894	13.7851	7.73626
-893	13.7851	7.44974
-892	14.0174	7.44974
-891	13.8625	7.16321
-890	13.8625	7.44974
-889	13.6689	7.16321
-888	13.7076	7.16321
-887	13.7463	7.16321
-886	13.8238	7.16321
-885	13.4753	6.87668
-884	13.3591	6.87668
-883	13.3204	6.87668
-882	13.2042	6.87668
-881	13.3204	6.87668
-880	13.4753	6.87668
-879	14.1336	7.44974
-878	13.94	7.44974
-877	13.9012	7.44974
-876	14.0561	7.73626
-875	14.4046	7.73626
-874	14.5982	7.73626
-873	14.6757	8.02279
-872	14.6757	8.02279
-871	14.6757	8.02279
-870	14.8306	8.02279
-869	14.908	8.02279
-868	15.1016	8.30932
-867	15.2178	8.30932
-866	15.334	8.30932
-865	15.3727	8.30932
-864	15.2178	8.30932
-863	15.2178	8.30932
-862	14.3272	7.73626
-861	13.8238	7.73626
-860	13.6302	7.73626
-859	13.3979	7.44974
-858	13.3979	7.44974
-857	13.4366	7.44974
-856	13.4366	7.16321
-855	12.9332	7.16321
-854	12.817	6.87668
-853	12.6234	6.87668
-852	12.7396	6.87668
-851	12.9719	7.16321
-850	13.7076	7.73626
-849	13.7851	7.73626
-848	14.0561	7.73626
-847	14.0561	7.73626
-846	13.9787	7.73626
-845	14.2497	7.73626
-844	14.908	8.02279
-843	14.8693	8.88238
-842	16.031	9.45543
-841	15.9148	9.74196
-840	15.7986	9.74196
-839	15.9148	9.74196
-838	15.9535	9.74196
-837	15.9148	9.45543
-836	15.8761	9.45543
-835	15.7986	9.45543
-834	15.8373	9.45543
-833	15.9535	9.45543
-832	16.2246	9.45543
-831	16.999	10.0285
-830	17.696	10.315
-829	17.4249	10.315
-828	17.4637	10.315
-827	17.6573	10.315
-826	18.7415	11.7477
-825	18.7028	11.7477
-824	18.7415	11.7477
-823	18.8189	11.7477
-822	19.0126	11.7477
-821	19.09	11.7477
-820	19.5159	11.7477
-819	20.0193	12.0342
-818	20.0968	11.7477
-817	19.787	11.7477
-816	20.0581	11.4611
-815	20.0968	11.4611
-814	20.0968	11.4611
-813	19.9419	11.4611
-812	19.9032	11.1746
-811	19.9032	11.1746
-810	19.9032	11.4611
-809	19.9032	11.4611
-808	20.2129	12.0342
-807	20.8712	12.0342
-806	20.8712	12.0342
-805	20.9099	12.0342
-804	20.9099	12.3207
-803	20.9874	12.6072
-802	20.9487	12.6072
-801	20.9874	12.6072
-800	20.9874	12.6072
-799	20.9874	12.0342
-798	20.9487	12.0342
-797	20.9487	12.0342
-796	20.9874	12.0342
-795	20.8712	12.0342
-794	20.7551	12.0342
-793	20.7551	12.0342
-792	20.4453	12.0342
-791	20.1355	11.1746
-790	20.2517	11.1746
-789	20.7163	11.1746
-788	20.7163	11.1746
-787	20.7551	11.1746
-786	20.7551	11.1746
-785	20.9099	11.4611
-784	20.6776	11.1746
-783	20.484	11.1746
-782	20.8712	11.4611
-781	21.6844	11.7477
-780	22.0716	12.0342
-779	21.9942	12.0342
-778	21.9942	12.0342
-777	21.9942	12.0342
-776	21.9554	12.0342
-775	21.9554	12.0342
-774	22.4201	12.0342
-773	22.3039	12.3207
-772	22.4588	12.3207
-771	22.575	12.3207
-770	22.6524	12.0342
-769	22.846	12.0342
-768	23.272	12.0342
-767	24.2013	12.0342
-766	24.8596	12.0342
-765	24.8209	12.0342
-764	24.8983	12.0342
-763	25.0919	12.3207
-762	25.2855	12.6072
-761	25.4017	12.6072
-760	25.5953	12.6072
-759	26.7183	14.0399
-758	27.4153	14.0399
-757	28.6544	15.7591
-756	28.7705	15.7591
-755	28.7318	15.7591
-754	28.6544	15.7591
-753	28.6544	15.7591
-752	28.5382	15.7591
-751	28.5769	15.7591
-750	28.5769	15.7591
-749	28.5769	15.7591
-748	28.5769	15.7591
-747	28.5382	15.7591
-746	28.2284	15.186
-745	28.151	15.186
-744	28.2284	15.186
-743	28.422	15.4725
-742	28.4608	15.4725
-741	28.4608	15.186
-740	28.4608	15.186
-739	28.3059	15.186
-738	28.2671	15.186
-737	28.3059	15.186
-736	28.4608	15.7591
-735	28.4995	16.0456
-734	28.0348	15.7591
-733	27.9574	15.7591
-732	27.9574	15.7591
-731	27.9574	15.7591
-730	27.9961	15.7591
-729	28.151	16.0456
-728	28.0735	16.0456
-727	27.9574	16.0456
-726	27.9961	16.0456
-725	28.151	16.0456
-724	28.2284	16.3321
-723	28.2284	16.3321
-722	28.4995	16.6186
-721	28.0348	16.3321
-720	27.8412	16.0456
-719	27.8412	16.0456
-718	27.5701	16.3321
-717	28.0348	16.6186
-716	28.0348	16.6186
-715	27.9961	16.6186
-714	27.9961	16.6186
-713	28.0348	16.6186
-712	28.0348	16.6186
-711	28.3833	16.6186
-710	28.3059	16.6186
-709	28.3059	16.6186
-708	28.151	16.6186
-707	28.3059	16.6186
-706	28.3833	16.9052
-705	28.2284	16.9052
-704	28.0348	16.9052
-703	28.0735	16.9052
-702	27.454	16.6186
-701	27.3765	16.6186
-700	27.3765	16.3321
-699	27.4927	16.3321
-698	27.454	16.3321
-697	27.4153	16.3321
-696	27.3378	16.3321
-695	27.454	16.3321
-694	27.454	16.3321
-693	27.3378	16.6186
-692	27.454	17.4782
-691	27.6476	17.4782
-690	27.5314	17.4782
-689	27.4927	17.4782
-688	26.9506	17.1917
-687	26.757	16.9052
-686	26.6021	17.1917
-685	26.6021	16.9052
-684	26.4085	16.9052
-683	26.6408	16.9052
-682	26.3698	16.3321
-681	26.4472	16.3321
-680	26.331	16.3321
-679	26.1761	16.3321
-678	26.1374	16.3321
-677	26.4472	16.9052
-676	26.4472	16.9052
-675	26.4859	16.9052
-674	24.5885	16.3321
-673	24.0852	15.4725
-672	23.3882	15.186
-671	23.1171	15.186
-670	23.1171	15.4725
-669	23.3107	15.4725
-668	23.3107	15.4725
-667	23.3107	15.4725
-666	23.3107	15.4725
-665	23.2333	15.4725
-664	23.3107	15.4725
-663	23.6979	15.4725
-662	24.1626	16.3321
-661	24.5111	16.6186
-660	25.2468	17.1917
-659	25.2855	17.1917
-658	25.3243	16.9052
-657	24.8209	16.9052
-656	24.5498	16.9052
-655	24.5111	16.9052
-654	24.5111	16.9052
-653	24.6273	16.9052
-652	24.5885	16.6186
-651	24.3175	16.3321
-650	23.8915	15.7591
-649	22.8848	14.8995
-648	22.6912	14.8995
-647	22.8073	14.8995
-646	22.8073	14.8995
-645	22.2265	14.3264
-644	21.6844	13.7534
-643	21.0261	13.7534
-642	20.7551	13.7534
-641	20.7938	13.7534
-640	20.9487	13.7534
-639	20.9099	13.7534
-638	20.9874	13.7534
-637	20.484	13.4668
-636	19.3611	13.1803
-635	18.4317	12.8938
-634	18.4317	13.4668
-633	19.2449	14.0399
-632	19.1287	14.0399
-631	19.1674	14.0399
-630	19.1287	14.0399
-629	19.1287	14.0399
-628	18.9351	13.1803
-627	18.8577	13.1803
-626	19.0126	13.4668
-625	19.0126	13.4668
-624	19.09	13.4668
-623	20.3291	14.3264
-622	20.7551	14.3264
-621	20.9874	14.8995
-620	20.9874	15.186
-619	21.0261	15.186
-618	20.9874	15.186
-617	20.9874	15.186
-616	20.7551	15.186
-615	20.6776	14.6129
-614	20.484	14.6129
-613	20.5614	14.6129
-612	20.2517	14.8995
-611	20.1742	14.8995
-610	20.0581	14.8995
-609	20.2129	14.6129
-608	20.0581	14.6129
-607	20.1742	14.6129
-606	20.1742	14.8995
-605	20.3291	14.8995
-604	20.3291	14.8995
-603	19.6321	14.6129
-602	19.5159	14.6129
-601	19.5159	14.6129
-600	19.5934	14.8995
-599	19.7096	15.186
-598	19.3998	15.186
-597	19.1674	15.186
-596	18.9351	14.8995
-595	18.5866	14.3264
-594	18.4704	14.3264
-593	18.5866	14.3264
-592	18.393	14.3264
-591	18.4317	14.3264
-590	18.4317	14.3264
-589	18.1607	14.0399
-588	17.2701	13.4668
-587	17.1926	13.1803
-586	17.5024	13.4668
-585	17.8122	13.4668
-584	17.8509	13.4668
-583	17.4249	13.1803
-582	17.1152	12.8938
-581	17.1152	12.8938
-580	17.2701	12.8938
-579	17.1926	12.6072
-578	17.3862	12.6072
-577	17.4249	12.6072
-576	18.2381	12.8938
-575	18.1607	12.8938
-574	18.0832	12.8938
-573	18.1219	12.8938
-572	18.3156	12.8938
-571	18.2381	12.6072
-570	18.3543	12.6072
-569	18.393	12.6072
-568	18.0058	12.6072
-567	17.696	12.6072
-566	17.6573	12.6072
-565	17.6573	12.6072
-564	17.5798	13.1803
-563	17.2313	12.6072
-562	17.1152	12.6072
-561	17.0377	12.8938
-560	16.8828	12.8938
-559	16.8828	12.8938
-558	16.9603	12.8938
-557	17.0765	12.8938
-556	16.9216	12.8938
-555	16.8054	12.8938
-554	16.9603	12.8938
-553	17.3088	13.4668
-552	18.8189	14.0399
-551	20.1355	14.6129
-550	20.1742	14.6129
-549	20.484	14.6129
-548	21.6844	14.6129
-547	22.6137	15.4725
-546	22.8848	15.7591
-545	24.4724	16.6186
-544	24.5498	16.6186
-543	24.5885	16.6186
-542	24.5885	16.6186
-541	24.5498	16.6186
-540	24.5498	16.6186
-539	25.2081	17.1917
-538	26.1374	17.7648
-537	27.1829	18.6243
-536	27.2216	18.6243
-535	27.2216	18.6243
-534	26.4472	18.0513
-533	26.2923	17.4782
-532	26.2536	17.1917
-531	26.06	16.9052
-530	25.9438	16.9052
-529	26.06	17.1917
-528	26.0987	17.1917
-527	26.0213	17.1917
-526	26.0213	16.9052
-525	26.0213	16.9052
-524	26.0213	16.9052
-523	26.0213	16.9052
-522	26.0213	16.9052
-521	25.9051	16.9052
-520	25.7889	16.3321
-519	25.5179	16.6186
-518	25.7115	17.4782
-517	25.9051	17.4782
-516	26.4085	18.0513
-515	26.4085	18.0513
-514	26.8731	18.6243
-513	26.8731	18.6243
-512	26.9119	18.6243
-511	26.9893	18.6243
-510	27.1829	18.6243
-509	27.2604	18.9109
-508	27.9961	19.1974
-507	30.242	19.4839
-506	30.2807	19.4839
-505	30.3194	19.4839
-504	30.4743	19.1974
-503	30.4743	19.1974
-502	30.5517	19.1974
-501	30.5517	19.1974
-500	30.6292	19.1974
-499	30.5517	19.1974
-498	30.6292	19.1974
-497	30.7066	19.4839
-496	30.7066	19.4839
-495	30.6679	19.4839
-494	30.5905	19.4839
-493	30.5905	19.4839
-492	30.242	19.1974
-491	30.0484	19.4839
-490	29.7773	18.9109
-489	29.3514	18.9109
-488	29.2739	18.9109
-487	29.2739	18.9109
-486	29.2739	18.9109
-485	29.2739	19.1974
-484	29.2739	19.1974
-483	29.2739	19.1974
-482	29.2739	19.1974
-481	29.4288	19.1974
-480	29.4675	19.1974
-479	29.5062	19.1974
-478	29.4675	18.9109
-477	29.8547	19.1974
-476	29.8935	18.9109
-475	29.7773	18.6243
-474	29.6224	18.6243
-473	29.6611	18.6243
-472	29.6999	18.9109
-471	29.7773	18.9109
-470	29.7773	18.9109
-469	29.6611	18.6243
-468	29.4675	18.6243
-467	29.4288	18.6243
-466	29.5062	18.6243
-465	30.1258	18.9109
-464	30.3581	18.9109
-463	30.3581	18.9109
-462	30.2807	18.9109
-461	29.8547	18.6243
-460	29.4288	18.3378
-459	29.4288	18.0513
-458	29.4288	18.3378
-457	29.4288	18.3378
-456	29.4288	18.3378
-455	29.3514	18.3378
-454	28.4608	18.3378
-453	27.9961	18.0513
-452	27.454	18.0513
-451	27.5314	18.3378
-450	27.5701	18.3378
-449	27.6863	18.3378
-448	27.5314	18.3378
-447	27.454	18.3378
-446	27.454	18.0513
-445	27.4153	18.0513
-444	25.634	16.9052
-443	24.9758	16.0456
-442	25.1306	16.0456
-441	25.1694	16.0456
-440	25.2081	16.0456
-439	25.2081	16.0456
-438	25.2081	16.0456
-437	25.2081	16.0456
-436	25.0145	16.0456
-435	25.1694	16.0456
-434	25.7115	15.7591
-433	26.331	15.7591
-432	26.4472	15.7591
-431	26.4085	15.7591
-430	26.4085	15.7591
-429	26.6021	16.0456
-428	26.4085	16.0456
-427	26.3698	16.0456
-426	26.6021	16.0456
-425	26.7183	16.0456
-424	26.8344	16.0456
-423	26.7957	16.0456
-422	26.6795	15.7591
-421	26.4472	16.3321
-420	26.4085	16.3321
-419	26.4085	16.3321
-418	26.4472	16.3321
-417	26.7957	16.3321
-416	26.8344	16.3321
-415	26.6021	16.3321
-414	26.7183	16.3321
-413	26.9506	16.3321
-412	27.3765	16.3321
-411	27.3378	16.0456
-410	27.1829	16.3321
-409	27.4153	16.6186
-408	28.1123	16.9052
-407	28.0735	16.9052
-406	28.151	16.9052
-405	28.5382	16.9052
-404	28.5769	16.9052
-403	28.5382	16.9052
-402	28.5382	16.9052
-401	28.5769	16.9052
-400	28.848	16.9052
-399	28.8867	16.9052
-398	29.119	17.1917
-397	28.8867	16.6186
-396	28.5769	16.6186
-395	28.4995	16.6186
-394	28.422	16.6186
-393	28.422	16.3321
-392	28.422	16.3321
-391	28.4608	16.3321
-390	28.422	16.3321
-389	27.9574	16.0456
-388	27.9186	16.0456
-387	28.0348	16.0456
-386	28.6931	16.0456
-385	28.7318	16.0456
-384	29.0416	16.3321
-383	29.0029	16.3321
-382	29.0416	16.3321
-381	29.0803	16.3321
-380	28.9254	16.3321
-379	28.8867	16.3321
-378	28.422	15.186
-377	28.0735	14.8995
-376	28.1123	14.8995
-375	26.6021	14.6129
-374	25.7502	14.3264
-373	25.2855	13.4668
-372	25.2855	13.4668
-371	25.4017	13.4668
-370	25.3243	13.1803
-369	24.2013	12.6072
-368	23.543	12.3207
-367	22.846	12.0342
-366	22.9235	12.0342
-365	23.5818	13.4668
-364	24.8209	13.7534
-363	25.363	13.7534
-362	25.2855	13.7534
-361	23.5043	12.8938
-360	23.1171	12.0342
-359	23.6979	12.0342
-358	23.6592	11.7477
-357	23.5043	11.4611
-356	23.0397	11.1746
-355	23.8528	11.7477
-354	23.9303	11.7477
-353	23.3494	11.4611
-352	23.2333	11.4611
-351	24.6273	12.8938
-350	24.3562	12.3207
-349	24.5111	12.3207
-348	25.0532	12.8938
-347	26.5634	14.3264
-346	30.8228	16.9052
-345	30.4743	16.6186
-344	30.0484	16.9052
-343	31.9845	18.9109
-342	31.8683	18.9109
-341	31.907	18.9109
-340	32.1394	18.9109
-339	32.4491	19.4839
-338	32.3717	20.057
-337	32.4104	20.057
-336	32.6427	20.057
-335	34.1142	20.9166
-334	35.5856	21.4896
-333	36.3988	21.7762
-332	41.8973	24.0684
-331	41.8586	24.3549
-330	42.0135	24.6414
-329	42.7492	24.928
-328	42.9815	24.928
-327	43.059	25.2145
-326	43.059	25.2145
-325	43.2139	25.2145
-324	43.2139	25.2145
-323	43.2913	25.2145
-322	43.5237	25.501
-321	43.5237	25.501
-320	43.6785	26.0741
-319	43.7173	26.0741
-318	43.756	26.0741
-317	43.7173	26.0741
-316	43.6785	26.0741
-315	43.6785	26.0741
-314	43.4075	26.3606
-313	43.33	26.0741
-312	43.2913	26.0741
-311	43.2526	26.0741
-310	43.2526	26.0741
-309	43.2139	26.0741
-308	43.2139	26.0741
-307	43.2526	26.0741
-306	43.2526	26.0741
-305	42.9428	25.7875
-304	43.0977	26.0741
-303	42.7492	26.0741
-302	43.059	26.0741
-301	43.059	26.0741
-300	43.0203	26.0741
-299	43.0203	26.0741
-298	43.0203	26.0741
-297	43.0977	26.0741
-296	43.5624	26.3606
-295	43.6011	26.6471
-294	44.027	26.9337
-293	44.027	26.9337
-292	43.9883	26.9337
-291	44.027	26.9337
-290	44.1432	26.9337
-289	44.0658	27.2202
-288	44.027	27.2202
-287	43.5237	26.9337
-286	43.5237	26.6471
-285	43.5237	26.6471
-284	43.5237	26.3606
-283	43.5237	26.3606
-282	43.5237	26.3606
-281	43.4462	26.0741
-280	43.4849	26.0741
-279	43.4849	26.0741
-278	43.6398	26.0741
-277	44.0658	26.9337
-276	44.0658	26.9337
-275	44.1045	26.9337
-274	44.1432	26.9337
-273	44.1432	26.9337
-272	44.2207	26.9337
-271	44.1432	26.9337
-270	44.0658	26.9337
-269	44.027	26.9337
-268	43.9496	26.9337
-267	43.8722	26.9337
-266	43.8722	26.9337
-265	43.8722	26.6471
-264	43.8722	26.9337
-263	43.8722	26.9337
-262	43.8722	26.9337
-261	43.756	26.9337
-260	43.756	26.9337
-259	43.756	26.9337
-258	43.8334	26.9337
-257	43.8334	26.9337
-256	43.7947	26.9337
-255	43.7947	26.9337
-254	43.8334	26.9337
-253	43.8334	26.9337
-252	43.8334	26.9337
-251	44.1045	26.9337
-250	44.1045	26.9337
-249	44.1432	26.9337
-248	44.1045	26.9337
-247	44.0658	26.9337
-246	44.0658	26.9337
-245	44.0658	26.9337
-244	44.0658	26.9337
-243	44.1045	26.9337
-242	44.027	26.9337
-241	44.027	26.9337
-240	44.027	26.9337
-239	43.9883	26.9337
-238	44.027	26.9337
-237	43.9496	26.9337
-236	44.027	26.9337
-235	44.027	26.9337
-234	43.9883	26.9337
-233	43.9883	26.9337
-232	43.9496	26.9337
-231	43.8722	26.9337
-230	43.8334	26.6471
-229	43.6398	26.6471
-228	43.5237	26.6471
-227	43.4849	26.6471
-226	41.665	25.7875
-225	39.8063	24.6414
-224	39.8063	24.6414
-223	39.7676	24.6414
-222	39.7676	24.6414
-221	39.6902	24.3549
-220	39.5353	24.3549
-219	38.7996	23.7818
-218	38.5672	23.4953
-217	38.6834	23.4953
-216	37.8315	23.2088
-215	37.5992	23.2088
-214	37.6379	23.4953
-213	30.9002	18.0513
-212	29.6611	18.0513
-211	28.151	17.4782
-210	26.4472	17.1917
-209	25.7889	16.9052
-208	25.7889	16.9052
-207	25.8276	16.6186
-206	25.8664	16.6186
-205	24.3949	16.0456
-204	24.0852	15.7591
-203	24.0852	15.7591
-202	24.3562	15.7591
-201	24.937	16.3321
-200	25.634	16.9052
-199	26.5246	18.3378
-198	26.0987	17.1917
-197	26.06	17.1917
-196	25.5566	17.1917
-195	24.8983	17.1917
-194	24.24	16.9052
-193	24.2013	16.9052
-192	24.24	16.9052
-191	24.1626	16.9052
-190	24.1239	17.1917
-189	21.9167	15.4725
-188	21.0648	14.8995
-187	19.8257	14.3264
-186	19.5934	14.3264
-185	19.7096	14.3264
-184	19.9419	15.186
-183	19.6708	15.186
-182	19.6708	15.186
-181	19.3223	14.8995
-180	19.2836	14.8995
-179	19.2836	14.8995
-178	19.3998	14.8995
-177	19.9806	15.186
-176	20.0581	15.7591
-175	19.9806	15.7591
-174	20.1742	15.7591
-173	19.0513	15.186
-172	18.7415	14.8995
-171	18.7415	14.8995
-170	18.7802	14.8995
-169	18.5866	14.8995
-168	18.4704	14.8995
-167	18.1219	14.6129
-166	18.1219	14.0399
-165	18.0445	14.0399
-164	18.0445	14.0399
-163	18.0058	14.0399
-162	18.0832	14.0399
-161	17.8122	13.7534
-160	17.6186	13.7534
-159	17.6186	13.7534
-158	17.4637	13.7534
-157	17.3088	13.4668
-156	17.2701	13.4668
-155	17.2313	13.4668
-154	17.2313	13.4668
-153	17.2313	13.4668
-152	16.3795	12.3207
-151	15.1016	11.7477
-150	15.0629	11.7477
-149	15.0629	11.4611
-148	14.8693	11.1746
-147	14.908	11.4611
-146	13.7076	11.1746
-145	13.5527	10.8881
-144	13.3979	10.8881
-143	13.3979	10.8881
-142	13.5915	10.6015
-141	13.7076	10.6015
-140	13.7076	10.6015
-139	13.7076	10.6015
-138	13.6689	10.315
-137	13.9787	10.6015
-136	13.8238	10.0285
-135	13.4366	9.74196
-134	13.0106	9.45543
-133	12.7783	9.45543
-132	12.7783	9.45543
-131	12.3911	8.59585
-130	12.3524	8.59585
-129	12.3524	8.59585
-128	12.3524	8.59585
-127	12.3524	8.59585
-126	12.3524	8.59585
-125	12.7009	9.16891
-124	12.7396	9.74196
-123	12.2362	8.59585
-122	12.12	8.59585
-121	12.1975	8.59585
-120	11.5392	8.30932
-119	11.3843	8.30932
-118	11.1907	8.02279
-117	10.8809	8.02279
-116	10.8035	8.30932
-115	10.7647	8.30932
-114	10.7647	8.30932
-113	10.726	8.30932
-112	10.5711	8.30932
-111	10.5324	8.30932
-110	10.455	8.30932
-109	10.455	8.30932
-108	10.6873	9.16891
-107	10.4937	8.88238
-106	10.6873	9.16891
-105	10.6873	9.16891
-104	10.5711	9.16891
-103	10.4937	9.16891
-102	10.455	9.16891
-101	10.455	9.16891
-100	10.455	9.16891
-99	10.3388	9.16891
-98	10.3388	9.16891
-97	10.1839	9.16891
-96	9.87414	8.59585
-95	9.79669	8.59585
-94	9.91286	9.16891
-93	10.029	9.45543
-92	9.83542	10.0285
-91	9.64181	10.315
-90	9.52564	10.315
-89	9.52564	10.315
-88	9.60308	10.315
-87	9.87414	10.315
-86	10.4162	10.6015
-85	10.4162	10.6015
-84	10.3775	10.6015
-83	10.3775	10.6015
-82	10.9584	10.6015
-81	12.0426	11.4611
-80	12.6621	12.0342
-79	12.7009	12.0342
-78	12.7009	12.0342
-77	12.7396	12.0342
-76	12.4298	11.7477
-75	12.3911	11.7477
-74	12.3911	11.7477
-73	12.5072	12.0342
-72	12.3524	11.4611
-71	12.546	11.4611
-70	12.5072	11.1746
-69	12.4298	11.1746
-68	12.3911	11.1746
-67	12.4298	11.1746
-66	12.7396	11.4611
-65	12.7396	11.4611
-64	12.7009	11.4611
-63	12.6621	11.4611
-62	12.6621	11.4611
-61	13.0494	11.4611
-60	13.7076	11.4611
-59	14.2885	12.3207
-58	14.2885	12.3207
-57	14.2885	12.3207
-56	14.4433	12.0342
-55	14.8306	12.3207
-54	14.908	12.3207
-53	15.0629	12.3207
-52	15.9148	13.7534
-51	16.4182	13.7534
-50	16.5731	13.7534
-49	16.999	13.7534
-48	16.9603	13.7534
-47	17.1539	13.7534
-46	17.2313	13.7534
-45	17.2701	13.7534
-44	17.1152	13.4668
-43	17.5024	13.7534
-42	18.1607	14.0399
-41	18.1607	14.0399
-40	18.0445	13.7534
-39	18.0445	13.7534
-38	18.1607	13.7534
-37	18.1607	13.7534
-36	18.1219	13.7534
-35	18.1607	13.7534
-34	18.3156	13.7534
-33	18.3543	13.7534
-32	18.3543	13.7534
-31	18.393	13.7534
-30	18.2381	13.4668
-29	18.0445	13.4668
-28	17.9671	13.4668
-27	18.0058	13.4668
-26	18.0058	13.1803
-25	18.0058	13.1803
-24	18.0058	13.1803
-23	18.0445	13.1803
-22	18.0445	13.1803
-21	18.1219	13.1803
-20	18.2381	13.1803
-19	18.5092	13.7534
-18	18.5866	13.7534
-17	18.5866	13.7534
-16	18.5092	13.7534
-15	18.4704	13.7534
-14	18.4317	13.7534
-13	18.4317	13.7534
-12	18.4704	13.7534
-11	17.8122	13.4668
-10	17.5024	13.4668
-9	17.2701	13.4668
-8	17.1539	13.1803
-7	17.0765	12.6072
-6	17.0377	12.3207
-5	17.0765	12.3207
-4	17.1152	12.3207
-3	17.1152	12.3207
-2	17.1152	12.3207
-1	17.2313	12.3207
0	17.3862	12.3207
1	17.5411	12.6072
2	17.7347	12.6072
3	17.8509	12.6072
4	17.9283	13.1803
5	18.3543	13.1803
6	19.1674	12.8938
7	19.2062	12.8938
8	19.1674	13.1803
9	19.1287	13.1803
10	19.09	12.8938
11	19.1287	12.8938
12	18.9351	12.8938
13	18.9738	12.8938
14	18.9351	12.8938
15	19.1674	12.8938
16	19.1674	12.6072
17	19.1674	12.6072
18	19.3611	12.6072
19	19.4772	12.6072
20	19.4772	12.6072
21	19.4772	12.6072
22	19.5159	12.6072
23	19.6708	12.8938
24	19.7096	12.8938
25	19.6321	12.8938
26	19.6321	12.8938
27	19.6708	12.8938
28	19.2836	12.8938
29	19.2449	12.6072
30	19.1674	12.6072
31	19.1674	12.6072
32	19.2062	12.6072
33	19.2062	12.6072
34	19.2836	12.6072
35	19.3611	12.8938
36	19.1674	12.8938
37	19.09	12.8938
38	18.8964	12.8938
39	18.8577	12.8938
40	18.9738	12.8938
41	18.9738	12.6072
42	18.8577	12.6072
43	19.0513	12.6072
44	18.7802	12.0342
45	18.7802	12.3207
46	18.7802	12.3207
47	18.9351	12.3207
48	19.09	12.6072
49	19.09	12.6072
50	19.09	12.6072
51	19.09	12.6072
52	19.2062	12.6072
53	19.2449	12.8938
54	19.3223	12.8938
55	19.3611	12.8938
56	19.3611	12.8938
57	19.3223	12.8938
58	19.0126	12.6072
59	18.8577	12.3207
60	18.7028	12.0342
61	18.7028	12.0342
62	18.1219	11.7477
63	17.9671	11.4611
64	17.9671	11.4611
65	17.9671	11.4611
66	17.9671	11.1746
67	17.9671	11.1746
68	18.0058	11.1746
69	18.1219	11.1746
70	18.0832	11.1746
71	18.0832	11.1746
72	17.8896	10.6015
73	18.0058	10.6015
74	17.7347	10.6015
75	17.696	10.6015
76	17.2701	10.315
77	17.2701	10.315
78	17.1926	10.0285
79	17.1539	10.0285
80	17.1539	10.0285
81	16.8441	9.45543
82	16.6892	9.16891
83	16.6892	9.16891
84	16.728	9.16891
85	16.8054	9.16891
86	16.7667	9.16891
87	16.4569	8.88238
88	15.2178	8.30932
89	14.9855	8.30932
90	14.8693	8.02279
91	14.9855	8.88238
92	15.0242	8.88238
93	14.8306	8.88238
94	14.8306	8.88238
95	14.7918	8.59585
96	14.6757	8.59585
97	14.637	8.59585
98	14.7144	8.59585
99	14.7144	8.59585
100	14.908	9.16891
101	14.7531	9.16891
102	14.211	8.88238
103	14.0561	8.88238
104	14.0561	8.88238
105	14.0174	8.88238
106	14.1723	9.45543
107	13.6302	9.45543
108	13.5915	9.45543
109	13.4366	9.45543
110	13.4366	9.45543
111	13.3979	9.45543
112	13.514	9.45543
113	13.514	9.45543
114	13.4366	9.45543
115	13.3591	9.16891
116	13.3591	9.16891
117	13.3591	9.16891
118	13.1655	8.59585
119	13.1655	8.59585
120	12.9719	8.59585
121	12.6234	8.30932
122	12.546	7.73626
123	12.5847	7.73626
124	12.6621	7.73626
125	12.6234	7.73626
126	12.4685	7.16321
127	12.546	7.16321
128	12.3911	6.87668
129	12.4685	6.87668
130	12.4298	6.87668
131	12.0426	6.87668
132	12.0813	6.87668
133	12.0813	6.87668
134	12.0039	6.59015
135	12.12	6.87668
136	11.6554	6.87668
137	11.6166	6.87668
138	11.5779	6.87668
139	10.8035	6.59015
140	9.95158	6.30362
141	9.48692	6.30362
142	9.4482	6.30362
143	9.52564	6.30362
144	9.4482	6.30362
145	9.48692	6.30362
146	9.52564	6.30362
147	9.52564	6.30362
148	9.40947	6.01709
149	9.68053	6.30362
150	9.71925	6.30362
151	9.56436	6.30362
152	9.56436	6.30362
153	9.60308	6.30362
154	9.68053	6.30362
155	9.83542	6.87668
156	9.79669	6.87668
157	9.95158	7.44974
158	9.9903	7.44974
159	9.64181	6.87668
160	9.60308	6.87668
161	9.60308	6.87668
162	9.56436	6.87668
163	9.56436	6.87668
164	9.56436	6.87668
165	9.56436	6.87668
166	9.56436	6.87668
167	9.37075	6.59015
168	9.4482	6.59015
169	9.56436	6.87668
170	9.56436	6.87668
171	9.56436	6.87668
172	9.60308	6.87668
173	9.37075	6.59015
174	9.37075	6.59015
175	9.37075	6.59015
176	9.40947	6.59015
177	9.29331	6.30362
178	9.25458	6.30362
179	9.29331	6.30362
180	9.21586	6.30362
181	9.21586	6.30362
182	9.06097	5.73057
183	9.06097	5.73057
184	8.98353	5.73057
185	8.98353	5.73057
186	8.98353	5.44404
187	9.02225	5.44404
188	8.59631	5.44404
189	8.48014	5.73057
190	8.44142	5.73057
191	7.66698	5.44404
192	7.39592	5.44404
193	7.51209	5.44404
194	7.51209	5.44404
195	7.43465	5.44404
196	7.43465	5.44404
197	7.43465	5.44404
198	7.58953	5.44404
199	7.58953	5.44404
200	7.86059	6.01709
201	7.89931	6.30362
202	8.17037	6.59015
203	8.13164	6.59015
204	8.0542	6.59015
205	8.01548	6.59015
206	8.01548	6.59015
207	8.0542	6.59015
208	8.09292	6.59015
209	8.09292	6.59015
210	8.09292	6.59015
211	8.09292	6.59015
212	8.09292	6.59015
213	8.28653	6.59015
214	8.24781	6.59015
215	8.28653	6.59015
216	8.28653	6.30362
217	8.24781	6.30362
218	8.24781	6.30362
219	8.24781	6.30362
220	8.20909	6.30362
221	8.20909	6.30362
222	8.17037	6.30362
223	8.17037	6.30362
224	8.13164	6.30362
225	7.89931	6.01709
226	7.82187	5.73057
227	7.74442	5.73057
228	7.74442	5.73057
229	7.74442	5.73057
230	7.74442	5.73057
231	7.86059	5.44404
232	7.86059	5.44404
233	7.86059	5.44404
234	7.86059	5.44404
235	7.86059	5.73057
236	7.78314	5.73057
237	7.86059	5.73057
238	7.86059	5.73057
239	7.82187	5.73057
240	7.39592	5.73057
241	7.24103	5.73057
242	7.12487	5.73057
243	7.0087	5.73057
244	6.93126	5.44404
245	6.96998	5.44404
246	7.0087	5.44404
247	7.0087	5.73057
248	7.0087	5.73057
249	6.96998	5.15751
250	6.96998	5.15751
251	7.08615	5.15751
252	7.12487	5.15751
253	7.27976	5.15751
254	7.31848	5.15751
255	7.3572	5.15751
256	7.39592	5.15751
257	7.39592	5.15751
258	7.51209	5.73057
259	7.62826	5.44404
260	7.55081	5.44404
261	7.51209	5.15751
262	7.58953	5.15751
263	7.62826	5.15751
264	7.58953	5.44404
265	7.58953	5.44404
266	7.51209	5.44404
267	7.47337	5.44404
268	7.51209	5.44404
269	7.55081	5.44404
270	7.55081	5.44404
271	7.58953	5.44404
272	7.58953	5.44404
273	7.58953	5.44404
274	7.58953	5.44404
275	7.55081	5.44404
276	7.47337	5.15751
277	7.3572	5.15751
278	7.3572	5.15751
279	7.3572	5.15751
280	7.3572	5.15751
281	7.3572	5.15751
282	7.31848	5.15751
283	7.31848	5.15751
284	7.31848	5.15751
285	7.27976	5.15751
286	7.39592	5.15751
287	7.43465	5.15751
288	7.51209	5.73057
289	7.51209	5.73057
290	7.51209	5.73057
291	7.39592	5.73057
292	7.39592	5.73057
293	7.39592	5.73057
294	7.62826	5.73057
295	7.58953	5.73057
296	7.55081	5.73057
297	7.55081	5.73057
298	7.47337	5.73057
299	7.47337	5.73057
300	7.3572	5.44404
301	7.3572	5.44404
302	7.3572	5.44404
303	7.3572	5.44404
304	7.43465	5.44404
305	7.51209	5.44404
306	7.47337	5.44404
307	7.47337	5.44404
308	7.47337	5.15751
309	7.43465	5.15751
310	7.43465	5.15751
311	7.24103	5.15751
312	7.24103	5.15751
313	7.0087	4.0114
314	6.93126	4.0114
315	6.85381	4.0114
316	6.85381	4.0114
317	6.46659	3.72487
318	6.46659	3.43834
319	6.38915	3.43834
320	6.35043	3.43834
321	6.35043	3.43834
322	6.35043	3.43834
323	6.00193	3.43834
324	5.84704	3.43834
325	5.69215	3.43834
326	5.69215	4.0114
327	5.80832	4.0114
328	5.92448	4.29792
329	5.84704	4.29792
330	5.84704	4.29792
331	5.84704	4.29792
332	5.84704	4.29792
333	5.84704	4.29792
334	6.11809	4.29792
335	6.38915	4.58445
336	6.42787	4.58445
337	6.38915	4.29792
338	6.38915	4.29792
339	6.38915	4.29792
340	6.38915	4.29792
341	6.46659	4.29792
342	6.62148	4.29792
343	6.6602	4.29792
344	6.62148	4.29792
345	6.38915	3.72487
346	6.3117	3.72487
347	6.3117	3.72487
348	6.04065	3.72487
349	5.88576	3.72487
350	5.84704	3.72487
351	5.76959	3.72487
352	5.73087	3.72487
353	5.73087	3.72487
354	5.76959	3.72487
355	5.76959	3.72487
356	5.73087	3.72487
357	5.73087	4.0114
358	5.92448	4.29792
359	5.96321	4.29792
360	6.3117	4.87098
361	6.58276	5.15751
362	6.58276	5.15751
363	6.46659	5.15751
364	6.46659	5.15751
365	6.46659	5.15751
366	6.35043	5.15751
367	6.50531	4.58445
368	6.50531	4.87098
369	6.62148	5.15751
370	6.62148	5.15751
371	6.62148	5.15751
372	6.58276	5.15751
373	6.62148	5.15751
374	6.62148	5.15751
375	6.62148	5.15751
376	6.58276	5.15751
377	6.69893	5.44404
378	6.81509	5.44404
379	6.81509	5.44404
380	6.77637	5.44404
381	6.73765	5.44404
382	6.73765	5.44404
383	6.73765	5.44404
384	6.77637	5.44404
385	6.77637	5.44404
386	6.81509	5.73057
387	6.81509	5.73057
388	6.81509	5.73057
389	6.81509	5.73057
390	6.73765	5.73057
391	6.69893	5.73057
392	6.6602	5.73057
393	6.69893	5.73057
394	6.6602	5.73057
395	6.6602	5.73057
396	6.6602	5.73057
397	6.50531	5.73057
398	6.50531	5.73057
399	6.50531	5.73057
400	6.54404	5.73057
401	6.6602	6.01709
402	6.6602	6.01709
403	6.35043	5.73057
404	6.38915	5.73057
405	6.38915	5.73057
406	6.27298	5.73057
407	6.38915	6.01709
408	6.42787	6.01709
409	6.42787	6.01709
410	6.15682	6.01709
411	5.92448	5.73057
412	6.00193	5.73057
413	6.11809	5.73057
414	6.11809	5.73057
415	6.3117	5.73057
416	6.3117	5.73057
417	6.35043	5.73057
418	6.3117	5.73057
419	6.42787	5.73057
420	6.6602	5.73057
421	6.85381	6.01709
422	6.81509	6.01709
423	6.81509	6.01709
424	6.89254	6.01709
425	6.89254	6.01709
426	6.89254	6.01709
427	6.93126	6.01709
428	6.93126	6.01709
429	6.93126	6.01709
430	6.93126	6.01709
431	6.96998	6.01709
432	6.96998	6.30362
433	6.69893	5.73057
434	6.6602	5.73057
435	6.6602	5.73057
436	6.62148	5.73057
437	6.54404	5.73057
438	6.50531	5.73057
439	6.50531	5.73057
440	6.50531	5.73057
441	6.50531	5.73057
442	6.50531	5.73057
443	6.54404	5.73057
444	6.58276	5.73057
445	6.3117	5.44404
446	6.42787	6.01709
447	6.54404	6.30362
448	6.62148	6.30362
449	6.6602	6.30362
450	6.6602	6.30362
451	6.73765	6.59015
452	6.73765	6.59015
453	6.73765	6.30362
454	6.93126	6.30362
455	7.0087	6.30362
456	7.04742	6.30362
457	7.04742	6.30362
458	7.04742	6.30362
459	7.08615	6.30362
460	7.27976	6.30362
461	7.27976	6.30362
462	7.27976	6.30362
463	7.3572	6.30362
464	7.16359	6.30362
465	6.89254	6.01709
466	6.81509	6.01709
467	6.96998	6.30362
468	7.0087	6.30362
469	7.04742	6.30362
470	7.04742	6.30362
471	7.04742	6.30362
472	7.0087	6.30362
473	7.0087	6.30362
474	7.20231	6.30362
475	7.39592	6.30362
476	7.39592	6.01709
477	7.39592	6.01709
478	7.39592	6.01709
479	7.39592	6.01709
480	7.39592	6.01709
481	7.47337	6.30362
482	7.3572	6.01709
483	7.12487	6.01709
484	7.08615	6.01709
485	7.31848	6.01709
486	7.3572	6.01709
487	7.43465	6.01709
488	7.43465	6.01709
489	7.27976	5.44404
490	7.12487	5.15751
491	7.24103	5.15751
492	7.3572	5.44404
493	7.39592	6.01709
494	7.39592	6.01709
495	7.39592	6.01709
496	7.43465	6.01709
497	7.43465	6.01709
498	7.39592	6.01709
499	7.51209	6.30362
500	7.78314	6.59015
501	7.78314	6.59015
502	7.78314	6.59015
503	7.66698	6.59015
504	7.58953	6.59015
505	7.47337	6.59015
506	7.51209	6.59015
507	7.55081	6.87668
508	7.55081	6.87668
509	7.3572	6.59015
510	7.24103	6.59015
511	7.08615	6.59015
512	7.08615	6.59015
513	7.16359	6.59015
514	7.20231	6.59015
515	7.20231	6.59015
516	7.20231	6.59015
517	7.20231	6.30362
518	7.08615	6.01709
519	7.08615	5.44404
520	7.20231	5.44404
521	7.24103	5.44404
522	7.39592	5.44404
523	7.39592	5.44404
524	7.39592	5.44404
525	7.39592	5.44404
526	7.31848	5.44404
527	7.24103	5.44404
528	7.27976	5.44404
529	7.27976	5.44404
530	7.0087	5.44404
531	6.85381	5.44404
532	6.85381	5.44404
533	6.89254	5.44404
534	6.85381	5.44404
535	6.89254	5.73057
536	7.20231	5.73057
537	7.31848	5.73057
538	7.31848	5.73057
539	7.31848	5.73057
540	7.31848	5.73057
541	7.55081	5.73057
542	8.01548	6.01709
543	7.97675	6.01709
544	7.97675	6.01709
545	7.97675	6.01709
546	7.97675	6.01709
547	7.93803	6.01709
548	7.93803	6.01709
549	7.97675	6.01709
550	7.97675	6.01709
551	7.82187	6.01709
552	7.78314	6.01709
553	7.82187	6.01709
554	7.86059	5.73057
555	7.78314	5.73057
556	7.78314	5.73057
557	7.82187	5.73057
558	7.86059	5.73057
559	7.66698	5.73057
560	7.55081	5.73057
561	7.55081	5.73057
562	7.58953	5.73057
563	7.55081	5.73057
564	7.62826	5.73057
565	7.66698	5.73057
566	7.66698	5.73057
567	7.66698	5.73057
568	7.62826	5.73057
569	7.55081	5.73057
570	7.47337	6.01709
571	7.47337	6.01709
572	7.58953	6.01709
573	7.93803	6.59015
574	7.93803	6.59015
575	7.93803	6.59015
576	7.93803	6.59015
577	7.93803	6.59015
578	8.01548	6.59015
579	8.0542	6.59015
580	7.82187	6.01709
581	7.78314	6.01709
582	7.86059	6.01709
583	8.0542	6.01709
584	8.13164	6.01709
585	8.13164	6.01709
586	8.13164	6.01709
587	8.13164	6.01709
588	8.13164	6.01709
589	8.09292	6.01709
590	8.20909	6.01709
591	8.17037	6.01709
592	8.44142	6.01709
593	8.44142	6.01709
594	8.44142	6.01709
595	8.4027	6.01709
596	8.36398	6.01709
597	8.36398	5.73057
598	8.32525	5.73057
599	8.32525	5.73057
600	8.36398	5.73057
601	8.17037	5.44404
602	8.09292	5.44404
603	7.89931	5.15751
604	7.86059	5.15751
605	7.86059	5.15751
606	7.86059	5.15751
607	7.89931	5.15751
608	7.89931	5.15751
609	7.89931	5.15751
610	7.86059	5.15751
611	7.86059	5.15751
612	7.89931	4.87098
613	7.97675	4.87098
614	7.97675	4.87098
615	8.01548	4.87098
616	8.01548	4.87098
617	7.97675	4.87098
618	7.97675	4.87098
619	7.97675	4.87098
620	7.97675	5.15751
621	7.66698	5.15751
622	7.62826	5.15751
623	7.62826	5.15751
624	7.58953	5.15751
625	7.55081	5.15751
626	7.20231	5.15751
627	7.16359	5.15751
628	7.16359	5.15751
629	7.12487	5.15751
630	7.12487	5.44404
631	7.0087	4.87098
632	6.96998	4.87098
633	6.96998	4.87098
634	6.96998	4.87098
635	6.69893	4.87098
636	6.96998	5.15751
637	7.20231	5.44404
638	7.20231	5.44404
639	7.20231	5.44404
640	7.24103	5.73057
641	7.24103	5.73057
642	7.24103	5.73057
643	7.24103	5.73057
644	7.24103	5.73057
645	7.24103	5.73057
646	6.50531	5.15751
647	6.46659	5.15751
648	6.11809	5.15751
649	6.00193	4.29792
650	5.96321	4.29792
651	6.27298	4.29792
652	6.27298	4.29792
653	6.27298	4.29792
654	6.27298	4.0114
655	6.27298	4.0114
656	6.27298	4.0114
657	6.27298	4.0114
658	6.58276	3.72487
659	6.96998	3.72487
660	7.31848	4.0114
661	7.31848	4.0114
662	7.3572	4.0114
663	7.3572	4.0114
664	7.3572	4.0114
665	7.3572	4.0114
666	7.27976	4.0114
667	7.31848	3.72487
668	7.31848	3.72487
669	7.3572	3.72487
670	7.31848	3.72487
671	7.31848	3.72487
672	7.31848	3.72487
673	7.31848	3.72487
674	7.31848	3.72487
675	7.31848	3.72487
676	7.39592	3.72487
677	7.39592	3.72487
678	7.3572	3.72487
679	7.3572	3.72487
680	7.39592	4.0114
681	7.39592	4.0114
682	7.39592	4.0114
683	7.39592	4.0114
684	7.31848	4.0114
685	7.24103	4.29792
686	7.08615	4.29792
687	7.0087	4.29792
688	7.0087	4.29792
689	6.96998	4.29792
690	6.89254	4.29792
691	6.89254	4.29792
692	6.89254	4.29792
693	6.89254	4.29792
694	6.93126	4.29792
695	7.12487	4.29792
696	7.24103	4.29792
697	7.24103	4.29792
698	7.24103	4.29792
699	7.27976	4.87098
700	7.27976	4.87098
701	7.24103	4.87098
702	7.24103	5.15751
703	7.24103	5.15751
704	6.85381	5.15751
705	6.73765	4.87098
706	6.77637	4.87098
707	6.73765	4.87098
708	6.69893	4.87098
709	6.69893	4.87098
710	6.69893	4.87098
711	6.69893	4.87098
712	6.69893	4.58445
713	6.69893	4.29792
714	6.81509	4.29792
715	7.12487	4.29792
716	7.12487	4.29792
717	7.04742	4.29792
718	7.04742	4.58445
719	7.16359	4.58445
720	7.16359	4.58445
721	7.12487	4.58445
722	7.12487	4.58445
723	7.16359	4.58445
724	7.16359	4.58445
725	7.16359	4.58445
726	7.16359	4.58445
727	7.20231	4.87098
728	7.20231	4.87098
729	7.20231	4.58445
730	7.20231	4.58445
731	7.0087	4.58445
732	7.0087	4.58445
733	7.0087	4.87098
734	6.96998	4.87098
735	6.89254	4.87098
736	6.85381	4.87098
737	6.42787	4.87098
738	6.15682	4.87098
739	5.92448	4.87098
740	5.96321	4.87098
741	5.96321	4.87098
742	5.96321	4.87098
743	5.96321	4.87098
744	5.96321	4.87098
745	6.00193	4.87098
746	6.07937	4.87098
747	6.07937	4.87098
748	6.19554	4.87098
749	6.27298	4.87098
750	6.38915	4.87098
751	6.38915	4.87098
752	6.38915	4.87098
753	6.35043	4.87098
754	6.35043	5.15751
755	6.35043	5.15751
756	6.11809	5.15751
757	6.11809	5.15751
758	6.11809	5.15751
759	6.11809	5.15751
760	6.07937	5.44404
761	6.00193	5.73057
762	6.00193	5.73057
763	6.04065	5.73057
764	6.04065	5.73057
765	6.07937	5.73057
766	6.19554	5.73057
767	6.19554	5.73057
768	5.88576	5.44404
769	5.69215	4.87098
770	5.53726	4.87098
771	5.45982	4.87098
772	5.45982	5.15751
773	5.45982	5.15751
774	5.45982	5.15751
775	5.45982	5.15751
776	5.45982	5.15751
777	5.45982	5.15751
778	5.45982	5.15751
779	5.57598	5.44404
780	5.57598	5.44404
781	5.88576	5.73057
782	5.88576	5.73057
783	5.49854	5.73057
784	5.49854	5.73057
785	5.38237	5.44404
786	5.34365	5.44404
787	5.34365	5.44404
788	5.38237	5.44404
789	5.26621	5.15751
790	5.18876	5.15751
791	5.18876	5.15751
792	5.18876	5.15751
793	5.22748	5.15751
794	5.26621	5.15751
795	5.34365	5.44404
796	5.34365	5.44404
797	5.26621	5.15751
798	5.15004	5.15751
799	5.45982	5.44404
800	4.99515	5.15751
801	5.03387	5.15751
802	5.03387	5.15751
803	5.03387	5.15751
804	5.03387	5.15751
805	5.03387	5.15751
806	5.0726	5.15751
807	5.11132	5.15751
808	5.11132	4.87098
809	5.15004	4.87098
810	5.34365	5.15751
811	5.49854	5.15751
812	5.49854	5.15751
813	5.49854	5.15751
814	5.45982	5.15751
815	5.4211	5.15751
816	5.4211	5.15751
817	5.49854	5.15751
818	5.49854	5.15751
819	5.49854	5.15751
820	5.53726	5.44404
821	5.53726	5.44404
822	5.53726	5.44404
823	5.38237	5.44404
824	5.38237	5.44404
825	5.38237	5.44404
826	5.38237	5.44404
827	5.38237	5.44404
828	5.38237	5.44404
829	5.34365	5.44404
830	5.34365	5.44404
831	5.34365	5.44404
832	5.34365	5.44404
833	5.22748	5.44404
834	5.18876	5.44404
835	5.18876	5.44404
836	5.30493	5.73057
837	5.30493	5.73057
838	5.30493	5.73057
839	5.30493	5.73057
840	5.30493	5.73057
841	5.30493	5.73057
842	5.30493	5.73057
843	5.30493	5.73057
844	5.26621	5.73057
845	4.99515	5.15751
846	4.99515	5.15751
847	4.99515	5.15751
848	4.99515	5.15751
849	4.99515	5.15751
850	4.95643	5.15751
851	4.95643	5.15751
852	4.91771	5.15751
853	4.84026	4.87098
854	4.80154	4.87098
855	4.91771	4.87098
856	4.84026	4.87098
857	4.84026	4.87098
858	4.76282	4.87098
859	4.76282	4.87098
860	4.7241	4.87098
861	4.7241	4.87098
862	4.76282	4.87098
863	4.95643	4.87098
864	4.87899	4.58445
865	4.87899	4.87098
866	4.87899	4.87098
867	4.76282	4.58445
868	4.80154	4.58445
869	4.53049	4.58445
870	4.60793	4.58445
871	4.68538	4.58445
872	4.64665	4.58445
873	4.45304	4.58445
874	4.45304	4.58445
875	4.45304	4.58445
876	4.45304	4.58445
877	4.29815	4.29792
878	4.41432	4.29792
879	4.41432	4.58445
880	4.45304	4.87098
881	4.45304	4.87098
882	4.53049	5.15751
883	4.68538	5.15751
884	4.64665	5.15751
885	4.64665	4.87098
886	4.64665	4.87098
887	4.68538	4.87098
888	4.76282	4.87098
889	4.7241	4.87098
890	4.7241	4.87098
891	4.7241	4.87098
892	4.68538	4.87098
893	4.7241	4.87098
894	4.76282	4.87098
895	4.80154	4.58445
896	4.76282	4.58445
897	4.68538	4.58445
898	4.64665	4.58445
899	4.60793	4.58445
900	4.60793	4.58445
901	4.7241	4.87098
902	4.7241	4.87098
903	4.7241	4.87098
904	4.7241	4.87098
905	4.7241	4.87098
906	4.87899	4.87098
907	5.03387	4.58445
908	4.80154	4.58445
909	4.64665	4.58445
910	4.64665	4.58445
911	4.45304	4.87098
912	4.45304	4.87098
913	4.45304	5.15751
914	4.45304	5.15751
915	4.45304	5.15751
916	4.41432	5.44404
917	4.80154	5.44404
918	5.0726	5.44404
919	5.0726	5.44404
920	5.11132	5.44404
921	5.15004	5.44404
922	5.22748	5.44404
923	5.22748	5.44404
924	5.22748	5.44404
925	5.34365	5.44404
926	5.34365	6.01709
927	5.34365	6.30362
928	5.34365	6.30362
929	5.34365	6.30362
930	5.34365	6.30362
931	5.34365	6.30362
932	5.34365	6.30362
933	5.34365	6.30362
934	5.49854	6.30362
935	5.53726	6.30362
936	5.49854	6.30362
937	5.49854	6.30362
938	5.45982	6.30362
939	5.45982	6.01709
940	5.45982	6.01709
941	5.4211	6.01709
942	5.4211	6.01709
943	5.4211	6.01709
944	5.4211	6.01709
945	5.4211	6.01709
946	5.4211	6.01709
947	5.34365	6.01709
948	5.34365	6.01709
949	5.34365	6.01709
950	5.30493	6.01709
951	5.4211	6.01709
952	5.4211	6.01709
953	5.4211	6.01709
954	5.4211	6.01709
955	5.18876	6.01709
956	5.0726	6.01709
957	5.18876	6.01709
958	5.18876	6.01709
959	5.18876	6.01709
960	5.18876	6.30362
961	5.0726	6.01709
962	5.0726	6.01709
963	4.91771	6.01709
964	4.7241	5.73057
965	4.64665	5.44404
966	4.7241	5.73057
967	4.7241	5.73057
968	4.76282	5.73057
969	4.76282	5.73057
970	4.76282	5.73057
971	4.76282	5.73057
972	4.76282	5.73057
973	4.87899	5.73057
974	5.4211	6.01709
975	5.49854	6.01709
976	5.49854	6.01709
977	5.49854	6.01709
978	5.49854	6.01709
979	5.49854	6.01709
980	5.53726	6.01709
981	5.49854	6.01709
982	5.45982	6.01709
983	5.38237	6.01709
984	5.34365	6.01709
985	5.34365	6.01709
986	5.34365	6.01709
987	5.34365	6.01709
988	5.38237	6.01709
989	5.38237	6.01709
990	5.45982	6.01709
991	5.45982	6.01709
992	5.45982	6.01709
993	5.45982	6.01709
994	5.53726	6.01709
995	5.69215	6.01709
996	5.69215	6.01709
997	5.69215	6.01709
[truncated: 2 more rows]

## Sheet: 1E
Time (min)	Intensity (AU)	Intensity (AU)
	TS intensity	binarization
0	12.4805	0
0.25	67.6365	0
0.5	159.356	0
0.75	81.5815	0
1	231.115	0
1.25	157.702	0
1.5	61.3065	0
1.75	54.0585	0
2	142.011	0
2.25	109.999	0
2.5	304.083	926.329
2.75	313.923	926.329
3	432.56	926.329
3.25	301.889	926.329
3.5	320.311	926.329
3.75	122.369	0
4	26.2065	0
4.25	137.409	0
4.5	56.6125	0
4.75	18.0375	0
5	67.6015	0
5.25	72.0325	0
5.5	150.912	0
5.75	-47.0135	0
6	44.7335	0
6.25	24.9855	0
6.5	95.1265	0
6.75	101.755	0
7	48.3655	0
7.25	163.803	0
7.5	24.3705	0
7.75	119.578	0
8	170.58	0
8.25	279.048	926.329
8.5	359.295	926.329
8.75	261.989	926.329
9	274.292	926.329
9.25	310.494	926.329
9.5	373.894	926.329
9.75	203.248	926.329
10	442.457	926.329
10.25	206.675	926.329
10.5	294.172	926.329
10.75	204.022	926.329
11	398.455	926.329
11.25	444.893	926.329
11.5	382.801	926.329
11.75	530.047	926.329
12	504.744	926.329
12.25	415.414	926.329
12.5	316.979	926.329
12.75	326.045	926.329
13	294.788	926.329
13.25	493.752	926.329
13.5	640.029	926.329
13.75	582.055	926.329
14	641.219	926.329
14.25	590.252	926.329
14.5	462.515	926.329
14.75	390.307	926.329
15	46.8395	0
15.25	91.1635	0
15.5	60.8465	0
15.75	93.6915	0
16	76.9875	0
16.25	142.25	0
16.5	81.5895	0
16.75	131.197	0
17	32.0955	0
17.25	135.227	0
17.5	103.797	0
17.75	87.9435	0
18	72.8385	0
18.25	-16.9925	0
18.5	185.647	0
18.75	157.286	0
19	499.44	926.329
19.25	543.301	926.329
19.5	226.155	926.329
19.75	252.183	926.329
20	451.798	926.329
20.25	676.445	926.329
20.5	626.447	926.329
20.75	573.234	926.329
21	408.13	926.329
21.25	245.798	926.329
21.5	80.5525	0
21.75	46.1545	0
22	103.043	0
22.25	254.573	926.329
22.5	409.916	926.329
22.75	240.119	926.329
23	500.089	926.329
23.25	356.948	926.329
23.5	271.385	926.329
23.75	262.693	926.329
24	90.0845	0
24.25	132.368	0
24.5	204.463	926.329
24.75	390.391	926.329
25	451.682	926.329
25.25	443.892	926.329
25.5	611.802	926.329
25.75	321.082	926.329
26	348.498	926.329
26.25	357.049	926.329
26.5	596.664	926.329
26.75	491.343	926.329
27	594.851	926.329
27.25	618.488	926.329
27.5	864.786	926.329
27.75	798.044	926.329
28	741.713	926.329
28.25	534.26	926.329
28.5	926.329	926.329
28.75	647.517	926.329
29	624.168	926.329
29.25	528.652	926.329
29.5	636.03	926.329
29.75	138.22	0
30	6.8355	0
30.25	104.081	0
30.5	147.524	0
30.75	25.9755	0
31	145.169	0
31.25	95.4405	0
31.5	194.066	0
31.75	186.567	0
32	16.4585	0
32.25	68.0615	0
32.5	11.9675	0
32.75	44.2875	0
33	14.5025	0
33.25	43.6985	0
33.5	18.9305	0
33.75	-26.5505	0
34	24.2675	0
34.25	41.8985	0
34.5	126.686	0
34.75	35.4575	0
35	26.6785	0
35.25	49.6195	0
35.5	-37.9265	0
35.75	-45.4555	0
36	15.0965	0
36.25	14.4565	0
36.5	81.3095	0
36.75	29.4385	0
37	12.9735	0
37.25	33.3805	0
37.5	-41.6605	0
37.75	94.5635	0
38	175.571	0
38.25	152.781	0
38.5	1.2715	0
38.75	37.5845	0
39	125.064	0
39.25	56.9315	0
39.5	12.4375	0
39.75	188.114	0
40	96.0815	0
40.25	145.143	0
40.5	-11.1645	0
40.75	45.2435	0
41	-60.5715	0
41.25	31.2205	0
41.5	43.5655	0
41.75	4.8965	0
42	193.283	0
42.25	6.8485	0
42.5	158.49	0
42.75	-46.9085	0
43	-38.2095	0
43.25	-42.6785	0
43.5	-7.0485	0
43.75	-27.4345	0
44	149.496	0
44.25	-2.7835	0
44.5	153.125	0
44.75	116.591	0
45	-4.5755	0
45.25	20.2745	0
45.5	-21.1935	0
45.75	8.3385	0
46	13.8945	0
46.25	48.8555	0
46.5	56.1695	0
46.75	35.9905	0
47	52.9665	0
47.25	5.1035	0
47.5	78.9045	0
47.75	29.5735	0
48	64.9605	0
48.25	-2.5425	0
48.5	33.0145	0
48.75	16.4105	0
49	17.7325	0
49.25	42.0555	0
49.5	-9.9085	0
49.75	-11.4945	0
50	9.0855	0
50.25	53.5175	0
50.5	155.902	0
50.75	11.5335	0
51	105.528	0
51.25	57.4335	0
51.5	-1.9225	0
51.75	70.4315	0
52	34.3565	0
52.25	117.174	0
52.5	29.2785	0
52.75	138.458	0
53	153.912	0
53.25	84.2495	0
53.5	178.002	0
53.75	151.902	0
54	71.2535	0
54.25	31.1025	0
54.5	54.5695	0
54.75	91.3325	0
55	126.644	0
55.25	26.5415	0
55.5	-14.8895	0
55.75	61.8765	0
56	-39.7195	0
56.25	64.5515	0
56.5	82.9505	0
56.75	94.8525	0
57	170.647	0
57.25	-40.3965	0
57.5	19.7725	0
57.75	-11.6195	0
58	-7.2215	0
58.25	47.6195	0
58.5	-57.1095	0
58.75	32.8515	0
59	-7.1575	0
59.25	-27.3285	0
59.5	11.5555	0
59.75	4.6495	0

## Sheet: 1G
Induction time (min)	Induction time (min)		bootstrap mean			pvalue
+ RSC	- RSC		+ RSC	9.97766		+/- RSC	<10E-15
8.75	15.25		- RSC	13.104
25.25	14.25
13.5	12.25
11.75	16.25
5	21.25
8.5	14.5
3.5	10.5
4.75	7.75
4.75	15
11.5	14.5
11.75	11
11.25	11
8.25	21.25
15.25	16.25
4	14
6.25	16
9.5	9.5
6.5	9.5
10.5	10.25
6.5	19.75
5.25	7.75
7.5	10
7	21.25
10	12.5
11	9.75
7	12.5
18.25	9.75
8.25	8.75
9.25	14
8.75	11.25
9	17
9.75	22.75
8.5	10.75
8.5	19.75
2.5	11.75
9	4.75
9	14.5
14.5	15
7.75	22
11	22.25
16	31
8.75	10.25
3	19
7.75	11.5
9.75	13.25
3	14.5
7	19.25
12.25	8.25
2.75	19
4.25	12.75
7	9.25
9.25	7.5
5	7.75
16	7.75
2.75	8.25
6.25	8.5
7.75	12.25
9.75	7.25
2.75	14.25
3.25	13.5
2.5	11.25
4.25	19
6	10.25
10.75	16.75
5.75	22
2.5	8
5.75	12.75
6	9.75
7	9.25
4	10.25
6	10
2.5	16.75
3.75	8.5
8.75	9.75
12.25	15.75
9.75	29.5
11.25	23.75
8	21
6.75	8.75
13.5	14.75
14.25	9.75
14.25	10
10.25	8.25
10.5	13.5
14.5	12
13.75	18
6.75	11.75
27	16.75
15.75	7
13.25	12
5	8.25
9.5	13
13.25	11.5
12.5	15.5
13.5	18.25
13	9.5
11.25	9
9.25	2.5
10.25	10.5
11.75	11
7.75	17.5
3.75	12.5
18.25	7
13.25	16.25
12.5	12.25
2.5	37.25
15	8.5
8.75	13.75
7.75	10.25
19.75	12.5
10	14.75
17.5	11.75
9	10
6.75	12.25
7.5	9.75
8.75	8
10	35
10	11.75
9	11.5
8.75	11
9.5	8
6.5	10.75
16.5	11.5
12.25	10.25
16	8.75
19.75	13.75
21.25	7.75
18.5	12.75
15.25	12
16.5	8.5
22.25	8.25
28.25	2.5
8.5	17.25
9.25	11.75
14.25	8.75
7.25	15.75
21.5	9
10.5	12.75
13.75	16
13.75	10.5
2.5	18
6	13.5
10.5	10.5
	13.75
	6.25
	7.25
	7.25
	9.25
	12.5
	11.75
	6.5
	9
	12.25
	20
	10
	9.75
	9.75
	12.25
	12.25
	8.5
	6.75
	2.5
	16.5
	13
	12
	13.25
	17
	12
	35.75
	17
	6.25
	10.5
	22.5
	9.5
	8.5
	9.75
	13.25
	7
	8.75
	9.75
	15.75
	11
	16
	11
	10.75
	18.5
	6
	9.5
	12
	11
	9.75
	20
	24.5
	8.25
	11
	16
	9.5
	10.25
	14.25
	14.25
	12.25
	11.5
	15.5
	11.75
	12.75
	37.5
	21.25
	10
	26.25
	9.75
	9
	7
	14
	10.75
	30.25
	9.75
	8.5
	9.5
	9.75
	16.5
	10.75
	24.5
	10.5
	23
	11.25
	13
	10
	25.75
	9.75
	2.5
	8.5
	19.5
	6.5
	8.25
	27
	3.75
	15.5
	16.75
	7.25
	15.25
	10.25
	12.5
	24.75
	10
	9
	18.5
	11
	18.75
	9
	9.25
	11.25
	5
	11
	15.75
	10
	13.75
	7.75
	3.75
	9.75
	14.75
	10.5
	9.75
	10
	16.25
	21.5
	8.75
	18.75
	26
	12
	35
	37.5
	9.25
	9
	14.75
	19
	7.75
	30.25
	12.25
	7.75
	6.25
	12.25
	7.5
	10
	18.25
	17.75
	8.75
	11
	9
	12
	8.5
	13.25
	14.75

## Sheet: 1H
Time between bursts (min)	CDF	Time between bursts (min)	CDF		INSET
+ RSC	+ RSC	- RSC	- RSC		Time between bursts (min)	bootstrap mean	error bar	pvalue
0.5	0.000711238	0.5	0.000525486		+ RSC	2.99192	0.106917	0.028
0.5	0.00142248	0.5	0.00105097		- RSC	3.30197	0.0870404
0.5	0.00213371	0.5	0.00157646
0.5	0.00284495	0.5	0.00210194
0.5	0.00355619	0.5	0.00262743
0.5	0.00426743	0.5	0.00315292
0.5	0.00497866	0.5	0.0036784
0.5	0.0056899	0.5	0.00420389
0.5	0.00640114	0.5	0.00472937
0.5	0.00711238	0.5	0.00525486
0.5	0.00782361	0.5	0.00578035
0.5	0.00853485	0.5	0.00630583
0.5	0.00924609	0.5	0.00683132
0.5	0.00995733	0.5	0.00735681
0.5	0.0106686	0.5	0.00788229
0.5	0.0113798	0.5	0.00840778
0.5	0.012091	0.5	0.00893326
0.5	0.0128023	0.5	0.00945875
0.5	0.0135135	0.5	0.00998424
0.5	0.0142248	0.5	0.0105097
0.5	0.014936	0.5	0.0110352
0.5	0.0156472	0.5	0.0115607
0.5	0.0163585	0.5	0.0120862
0.5	0.0170697	0.5	0.0126117
0.5	0.0177809	0.5	0.0131372
0.5	0.0184922	0.5	0.0136626
0.5	0.0192034	0.5	0.0141881
0.5	0.0199147	0.5	0.0147136
0.5	0.0206259	0.5	0.0152391
0.5	0.0213371	0.5	0.0157646
0.5	0.0220484	0.5	0.0162901
0.5	0.0227596	0.5	0.0168156
0.5	0.0234708	0.5	0.017341
0.5	0.0241821	0.5	0.0178665
0.5	0.0248933	0.5	0.018392
0.5	0.0256046	0.5	0.0189175
0.5	0.0263158	0.5	0.019443
0.5	0.027027	0.5	0.0199685
0.5	0.0277383	0.5	0.020494
0.5	0.0284495	0.5	0.0210194
0.5	0.0291607	0.5	0.0215449
0.5	0.029872	0.5	0.0220704
0.5	0.0305832	0.5	0.0225959
0.5	0.0312945	0.5	0.0231214
0.5	0.0320057	0.5	0.0236469
0.5	0.0327169	0.5	0.0241724
0.5	0.0334282	0.5	0.0246978
0.5	0.0341394	0.5	0.0252233
0.5	0.0348506	0.5	0.0257488
0.5	0.0355619	0.5	0.0262743
0.5	0.0362731	0.5	0.0267998
0.5	0.0369844	0.5	0.0273253
0.5	0.0376956	0.5	0.0278508
0.5	0.0384068	0.5	0.0283762
0.5	0.0391181	0.5	0.0289017
0.5	0.0398293	0.5	0.0294272
0.5	0.0405405	0.5	0.0299527
0.5	0.0412518	0.5	0.0304782
0.5	0.041963	0.5	0.0310037
0.5	0.0426743	0.5	0.0315292
0.5	0.0433855	0.5	0.0320547
0.5	0.0440967	0.5	0.0325801
0.5	0.044808	0.5	0.0331056
0.5	0.0455192	0.5	0.0336311
0.5	0.0462304	0.5	0.0341566
0.5	0.0469417	0.5	0.0346821
0.5	0.0476529	0.5	0.0352076
0.5	0.0483642	0.5	0.0357331
0.5	0.0490754	0.5	0.0362585
0.5	0.0497866	0.5	0.036784
0.5	0.0504979	0.5	0.0373095
0.5	0.0512091	0.5	0.037835
0.5	0.0519203	0.5	0.0383605
0.5	0.0526316	0.5	0.038886
0.5	0.0533428	0.5	0.0394115
0.5	0.0540541	0.5	0.0399369
0.5	0.0547653	0.5	0.0404624
0.5	0.0554765	0.5	0.0409879
0.5	0.0561878	0.5	0.0415134
0.5	0.056899	0.5	0.0420389
0.5	0.0576102	0.5	0.0425644
0.5	0.0583215	0.5	0.0430899
0.5	0.0590327	0.5	0.0436153
0.5	0.059744	0.5	0.0441408
0.5	0.0604552	0.5	0.0446663
0.5	0.0611664	0.5	0.0451918
0.5	0.0618777	0.5	0.0457173
0.5	0.0625889	0.5	0.0462428
0.5	0.0633001	0.5	0.0467683
0.5	0.0640114	0.5	0.0472937
0.5	0.0647226	0.5	0.0478192
0.5	0.0654339	0.5	0.0483447
0.5	0.0661451	0.5	0.0488702
0.5	0.0668563	0.5	0.0493957
0.5	0.0675676	0.5	0.0499212
0.5	0.0682788	0.5	0.0504467
0.5	0.06899	0.5	0.0509721
0.5	0.0697013	0.5	0.0514976
0.5	0.0704125	0.5	0.0520231
0.5	0.0711238	0.5	0.0525486
0.5	0.071835	0.5	0.0530741
0.5	0.0725462	0.5	0.0535996
0.5	0.0732575	0.5	0.0541251
0.5	0.0739687	0.5	0.0546506
0.5	0.0746799	0.5	0.055176
0.5	0.0753912	0.5	0.0557015
0.5	0.0761024	0.5	0.056227
0.5	0.0768137	0.5	0.0567525
0.5	0.0775249	0.5	0.057278
0.5	0.0782361	0.5	0.0578035
0.5	0.0789474	0.5	0.058329
0.5	0.0796586	0.5	0.0588544
0.5	0.0803698	0.5	0.0593799
0.5	0.0810811	0.5	0.0599054
0.5	0.0817923	0.5	0.0604309
0.5	0.0825036	0.5	0.0609564
0.5	0.0832148	0.5	0.0614819
0.5	0.083926	0.5	0.0620074
0.5	0.0846373	0.5	0.0625328
0.5	0.0853485	0.5	0.0630583
0.5	0.0860597	0.5	0.0635838
0.5	0.086771	0.5	0.0641093
0.5	0.0874822	0.5	0.0646348
0.5	0.0881935	0.5	0.0651603
0.5	0.0889047	0.5	0.0656858
0.5	0.0896159	0.5	0.0662112
0.5	0.0903272	0.5	0.0667367
0.5	0.0910384	0.5	0.0672622
0.5	0.0917496	0.5	0.0677877
0.5	0.0924609	0.5	0.0683132
0.5	0.0931721	0.5	0.0688387
0.5	0.0938834	0.5	0.0693642
0.5	0.0945946	0.5	0.0698896
0.5	0.0953058	0.5	0.0704151
0.5	0.0960171	0.5	0.0709406
0.5	0.0967283	0.5	0.0714661
0.5	0.0974395	0.5	0.0719916
0.5	0.0981508	0.5	0.0725171
0.5	0.098862	0.5	0.0730426
0.5	0.0995733	0.5	0.0735681
0.5	0.100284	0.5	0.0740935
0.5	0.100996	0.5	0.074619
0.5	0.101707	0.5	0.0751445
0.5	0.102418	0.5	0.07567
0.5	0.103129	0.5	0.0761955
0.5	0.103841	0.5	0.076721
0.5	0.104552	0.5	0.0772465
0.5	0.105263	0.5	0.0777719
0.5	0.105974	0.5	0.0782974
0.5	0.106686	0.5	0.0788229
0.5	0.107397	0.5	0.0793484
0.5	0.108108	0.5	0.0798739
0.5	0.108819	0.5	0.0803994
0.5	0.109531	0.5	0.0809249
0.5	0.110242	0.5	0.0814503
0.5	0.110953	0.5	0.0819758
0.5	0.111664	0.5	0.0825013
0.5	0.112376	0.5	0.0830268
0.5	0.113087	0.5	0.0835523
0.5	0.113798	0.5	0.0840778
0.5	0.114509	0.5	0.0846033
0.5	0.11522	0.5	0.0851287
0.5	0.115932	0.5	0.0856542
0.5	0.116643	0.5	0.0861797
0.5	0.117354	0.5	0.0867052
0.5	0.118065	0.5	0.0872307
0.5	0.118777	0.5	0.0877562
0.5	0.119488	0.5	0.0882817
0.5	0.120199	0.5	0.0888071
0.5	0.12091	0.5	0.0893326
0.5	0.121622	0.5	0.0898581
0.5	0.122333	0.5	0.0903836
0.5	0.123044	0.5	0.0909091
0.5	0.123755	0.5	0.0914346
0.5	0.124467	0.5	0.0919601
0.5	0.125178	0.5	0.0924855
0.5	0.125889	0.5	0.093011
0.5	0.1266	0.5	0.0935365
0.5	0.127312	0.5	0.094062
0.5	0.128023	0.5	0.0945875
0.5	0.128734	0.5	0.095113
0.5	0.129445	0.5	0.0956385
0.5	0.130156	0.5	0.096164
0.5	0.130868	0.5	0.0966894
0.5	0.131579	0.5	0.0972149
0.5	0.13229	0.5	0.0977404
0.5	0.133001	0.5	0.0982659
0.5	0.133713	0.5	0.0987914
0.75	0.134424	0.5	0.0993169
0.75	0.135135	0.5	0.0998424
0.75	0.135846	0.5	0.100368
0.75	0.136558	0.5	0.100893
0.75	0.137269	0.5	0.101419
0.75	0.13798	0.5	0.101944
0.75	0.138691	0.5	0.10247
0.75	0.139403	0.5	0.102995
0.75	0.140114	0.5	0.103521
0.75	0.140825	0.5	0.104046
0.75	0.141536	0.5	0.104572
0.75	0.142248	0.5	0.105097
0.75	0.142959	0.5	0.105623
0.75	0.14367	0.5	0.106148
0.75	0.144381	0.5	0.106674
0.75	0.145092	0.5	0.107199
0.75	0.145804	0.5	0.107725
0.75	0.146515	0.5	0.10825
0.75	0.147226	0.5	0.108776
0.75	0.147937	0.5	0.109301
0.75	0.148649	0.5	0.109827
0.75	0.14936	0.5	0.110352
0.75	0.150071	0.5	0.110878
0.75	0.150782	0.5	0.111403
0.75	0.151494	0.5	0.111929
0.75	0.152205	0.5	0.112454
0.75	0.152916	0.5	0.11298
0.75	0.153627	0.5	0.113505
0.75	0.154339	0.5	0.11403
0.75	0.15505	0.5	0.114556
0.75	0.155761	0.5	0.115081
0.75	0.156472	0.5	0.115607
0.75	0.157183	0.5	0.116132
0.75	0.157895	0.5	0.116658
0.75	0.158606	0.5	0.117183
0.75	0.159317	0.5	0.117709
0.75	0.160028	0.5	0.118234
0.75	0.16074	0.5	0.11876
0.75	0.161451	0.5	0.119285
0.75	0.162162	0.5	0.119811
0.75	0.162873	0.5	0.120336
0.75	0.163585	0.5	0.120862
0.75	0.164296	0.5	0.121387
0.75	0.165007	0.5	0.121913
0.75	0.165718	0.5	0.122438
0.75	0.16643	0.5	0.122964
0.75	0.167141	0.5	0.123489
0.75	0.167852	0.5	0.124015
0.75	0.168563	0.5	0.12454
0.75	0.169275	0.5	0.125066
0.75	0.169986	0.5	0.125591
0.75	0.170697	0.5	0.126117
0.75	0.171408	0.5	0.126642
0.75	0.172119	0.5	0.127168
0.75	0.172831	0.5	0.127693
0.75	0.173542	0.5	0.128219
0.75	0.174253	0.5	0.128744
0.75	0.174964	0.5	0.12927
0.75	0.175676	0.5	0.129795
0.75	0.176387	0.5	0.130321
0.75	0.177098	0.5	0.130846
0.75	0.177809	0.75	0.131372
0.75	0.178521	0.75	0.131897
0.75	0.179232	0.75	0.132422
0.75	0.179943	0.75	0.132948
0.75	0.180654	0.75	0.133473
0.75	0.181366	0.75	0.133999
0.75	0.182077	0.75	0.134524
0.75	0.182788	0.75	0.13505
0.75	0.183499	0.75	0.135575
0.75	0.184211	0.75	0.136101
0.75	0.184922	0.75	0.136626
0.75	0.185633	0.75	0.137152
0.75	0.186344	0.75	0.137677
0.75	0.187055	0.75	0.138203
0.75	0.187767	0.75	0.138728
0.75	0.188478	0.75	0.139254
0.75	0.189189	0.75	0.139779
0.75	0.1899	0.75	0.140305
0.75	0.190612	0.75	0.14083
0.75	0.191323	0.75	0.141356
0.75	0.192034	0.75	0.141881
0.75	0.192745	0.75	0.142407
0.75	0.193457	0.75	0.142932
0.75	0.194168	0.75	0.143458
0.75	0.194879	0.75	0.143983
0.75	0.19559	0.75	0.144509
0.75	0.196302	0.75	0.145034
0.75	0.197013	0.75	0.14556
0.75	0.197724	0.75	0.146085
0.75	0.198435	0.75	0.146611
0.75	0.199147	0.75	0.147136
0.75	0.199858	0.75	0.147662
0.75	0.200569	0.75	0.148187
0.75	0.20128	0.75	0.148713
0.75	0.201991	0.75	0.149238
0.75	0.202703	0.75	0.149764
0.75	0.203414	0.75	0.150289
0.75	0.204125	0.75	0.150815
0.75	0.204836	0.75	0.15134
0.75	0.205548	0.75	0.151865
0.75	0.206259	0.75	0.152391
0.75	0.20697	0.75	0.152916
0.75	0.207681	0.75	0.153442
0.75	0.208393	0.75	0.153967
0.75	0.209104	0.75	0.154493
0.75	0.209815	0.75	0.155018
0.75	0.210526	0.75	0.155544
0.75	0.211238	0.75	0.156069
0.75	0.211949	0.75	0.156595
0.75	0.21266	0.75	0.15712
0.75	0.213371	0.75	0.157646
0.75	0.214083	0.75	0.158171
0.75	0.214794	0.75	0.158697
0.75	0.215505	0.75	0.159222
0.75	0.216216	0.75	0.159748
0.75	0.216927	0.75	0.160273
0.75	0.217639	0.75	0.160799
0.75	0.21835	0.75	0.161324
0.75	0.219061	0.75	0.16185
0.75	0.219772	0.75	0.162375
0.75	0.220484	0.75	0.162901
0.75	0.221195	0.75	0.163426
0.75	0.221906	0.75	0.163952
0.75	0.222617	0.75	0.164477
0.75	0.223329	0.75	0.165003
0.75	0.22404	0.75	0.165528
0.75	0.224751	0.75	0.166054
0.75	0.225462	0.75	0.166579
0.75	0.226174	0.75	0.167105
0.75	0.226885	0.75	0.16763
0.75	0.227596	0.75	0.168156
0.75	0.228307	0.75	0.168681
0.75	0.229018	0.75	0.169207
0.75	0.22973	0.75	0.169732
0.75	0.230441	0.75	0.170257
1	0.231152	0.75	0.170783
1	0.231863	0.75	0.171308
1	0.232575	0.75	0.171834
1	0.233286	0.75	0.172359
1	0.233997	0.75	0.172885
1	0.234708	0.75	0.17341
1	0.23542	0.75	0.173936
1	0.236131	0.75	0.174461
1	0.236842	0.75	0.174987
1	0.237553	0.75	0.175512
1	0.238265	0.75	0.176038
1	0.238976	0.75	0.176563
1	0.239687	0.75	0.177089
1	0.240398	0.75	0.177614
1	0.24111	0.75	0.17814
1	0.241821	0.75	0.178665
1	0.242532	0.75	0.179191
1	0.243243	0.75	0.179716
1	0.243954	0.75	0.180242
1	0.244666	0.75	0.180767
1	0.245377	0.75	0.181293
1	0.246088	0.75	0.181818
1	0.246799	0.75	0.182344
1	0.247511	0.75	0.182869
1	0.248222	0.75	0.183395
1	0.248933	0.75	0.18392
1	0.249644	0.75	0.184446
1	0.250356	0.75	0.184971
1	0.251067	0.75	0.185497
1	0.251778	0.75	0.186022
1	0.252489	0.75	0.186548
1	0.253201	0.75	0.187073
1	0.253912	0.75	0.187599
1	0.254623	0.75	0.188124
1	0.255334	0.75	0.18865
1	0.256046	0.75	0.189175
1	0.256757	0.75	0.1897
1	0.257468	0.75	0.190226
1	0.258179	0.75	0.190751
1	0.25889	0.75	0.191277
1	0.259602	0.75	0.191802
1	0.260313	0.75	0.192328
1	0.261024	0.75	0.192853
1	0.261735	0.75	0.193379
1	0.262447	0.75	0.193904
1	0.263158	0.75	0.19443
1	0.263869	0.75	0.194955
1	0.26458	0.75	0.195481
1	0.265292	0.75	0.196006
1	0.266003	0.75	0.196532
1	0.266714	0.75	0.197057
1	0.267425	0.75	0.197583
1	0.268137	0.75	0.198108
1	0.268848	0.75	0.198634
1	0.269559	0.75	0.199159
1	0.27027	0.75	0.199685
1	0.270982	0.75	0.20021
1	0.271693	0.75	0.200736
1	0.272404	0.75	0.201261
1	0.273115	0.75	0.201787
1	0.273826	0.75	0.202312
1	0.274538	0.75	0.202838
1	0.275249	0.75	0.203363
1	0.27596	0.75	0.203889
1	0.276671	0.75	0.204414
1	0.277383	0.75	0.20494
1	0.278094	0.75	0.205465
1	0.278805	0.75	0.205991
1	0.279516	0.75	0.206516
1	0.280228	0.75	0.207042
1	0.280939	0.75	0.207567
1	0.28165	0.75	0.208092
1	0.282361	0.75	0.208618
1	0.283073	0.75	0.209143
1	0.283784	0.75	0.209669
1	0.284495	0.75	0.210194
1	0.285206	0.75	0.21072
1	0.285917	0.75	0.211245
1	0.286629	0.75	0.211771
1	0.28734	0.75	0.212296
1	0.288051	0.75	0.212822
1	0.288762	0.75	0.213347
1	0.289474	0.75	0.213873
1	0.290185	0.75	0.214398
1	0.290896	0.75	0.214924
1	0.291607	0.75	0.215449
1	0.292319	0.75	0.215975
1	0.29303	0.75	0.2165
1	0.293741	0.75	0.217026
1	0.294452	0.75	0.217551
1	0.295164	0.75	0.218077
1	0.295875	0.75	0.218602
1	0.296586	0.75	0.219128
1	0.297297	0.75	0.219653
1	0.298009	0.75	0.220179
1	0.29872	0.75	0.220704
1	0.299431	0.75	0.22123
1	0.300142	0.75	0.221755
1	0.300853	1	0.222281
1	0.301565	1	0.222806
1	0.302276	1	0.223332
1	0.302987	1	0.223857
1	0.303698	1	0.224383
1	0.30441	1	0.224908
1	0.305121	1	0.225434
1	0.305832	1	0.225959
1	0.306543	1	0.226484
1	0.307255	1	0.22701
1	0.307966	1	0.227535
1	0.308677	1	0.228061
1	0.309388	1	0.228586
1	0.3101	1	0.229112
1	0.310811	1	0.229637
1	0.311522	1	0.230163
1	0.312233	1	0.230688
1	0.312945	1	0.231214
1	0.313656	1	0.231739
1	0.314367	1	0.232265
1.25	0.315078	1	0.23279
1.25	0.315789	1	0.233316
1.25	0.316501	1	0.233841
1.25	0.317212	1	0.234367
1.25	0.317923	1	0.234892
1.25	0.318634	1	0.235418
1.25	0.319346	1	0.235943
1.25	0.320057	1	0.236469
1.25	0.320768	1	0.236994
1.25	0.321479	1	0.23752
1.25	0.322191	1	0.238045
1.25	0.322902	1	0.238571
1.25	0.323613	1	0.239096
1.25	0.324324	1	0.239622
1.25	0.325036	1	0.240147
1.25	0.325747	1	0.240673
1.25	0.326458	1	0.241198
1.25	0.327169	1	0.241724
1.25	0.327881	1	0.242249
1.25	0.328592	1	0.242775
1.25	0.329303	1	0.2433
1.25	0.330014	1	0.243826
1.25	0.330725	1	0.244351
1.25	0.331437	1	0.244877
1.25	0.332148	1	0.245402
1.25	0.332859	1	0.245927
1.25	0.33357	1	0.246453
1.25	0.334282	1	0.246978
1.25	0.334993	1	0.247504
1.25	0.335704	1	0.248029
1.25	0.336415	1	0.248555
1.25	0.337127	1	0.24908
1.25	0.337838	1	0.249606
1.25	0.338549	1	0.250131
1.25	0.33926	1	0.250657
1.25	0.339972	1	0.251182
1.25	0.340683	1	0.251708
1.25	0.341394	1	0.252233
1.25	0.342105	1	0.252759
1.25	0.342817	1	0.253284
1.25	0.343528	1	0.25381
1.25	0.344239	1	0.254335
1.25	0.34495	1	0.254861
1.25	0.345661	1	0.255386
1.25	0.346373	1	0.255912
1.25	0.347084	1	0.256437
1.25	0.347795	1	0.256963
1.25	0.348506	1	0.257488
1.25	0.349218	1	0.258014
1.25	0.349929	1	0.258539
1.25	0.35064	1	0.259065
1.25	0.351351	1	0.25959
1.25	0.352063	1	0.260116
1.25	0.352774	1	0.260641
1.25	0.353485	1	0.261167
1.25	0.354196	1	0.261692
1.25	0.354908	1	0.262218
1.25	0.355619	1	0.262743
1.25	0.35633	1	0.263269
1.25	0.357041	1	0.263794
1.25	0.357752	1	0.264319
1.25	0.358464	1	0.264845
1.25	0.359175	1	0.26537
1.25	0.359886	1	0.265896
1.25	0.360597	1	0.266421
1.25	0.361309	1	0.266947
1.25	0.36202	1	0.267472
1.25	0.362731	1	0.267998
1.25	0.363442	1	0.268523
1.25	0.364154	1	0.269049
1.25	0.364865	1	0.269574
1.25	0.365576	1	0.2701
1.25	0.366287	1	0.270625
1.25	0.366999	1	0.271151
1.25	0.36771	1	0.271676
1.25	0.368421	1	0.272202
1.25	0.369132	1	0.272727
1.25	0.369844	1	0.273253
1.25	0.370555	1	0.273778
1.25	0.371266	1	0.274304
1.25	0.371977	1	0.274829
1.25	0.372688	1	0.275355
1.25	0.3734	1	0.27588
1.25	0.374111	1	0.276406
1.25	0.374822	1	0.276931
1.25	0.375533	1	0.277457
1.25	0.376245	1	0.277982
1.25	0.376956	1	0.278508
1.25	0.377667	1	0.279033
1.25	0.378378	1	0.279559
1.25	0.37909	1	0.280084
1.25	0.379801	1	0.28061
1.25	0.380512	1	0.281135
1.25	0.381223	1	0.281661
1.25	0.381935	1	0.282186
1.25	0.382646	1	0.282712
1.25	0.383357	1	0.283237
1.25	0.384068	1	0.283762
1.25	0.38478	1	0.284288
1.25	0.385491	1	0.284813
1.25	0.386202	1	0.285339
1.25	0.386913	1	0.285864
1.25	0.387624	1	0.28639
1.25	0.388336	1	0.286915
1.25	0.389047	1	0.287441
1.25	0.389758	1	0.287966
1.25	0.390469	1	0.288492
1.25	0.391181	1	0.289017
1.25	0.391892	1	0.289543
1.25	0.392603	1	0.290068
1.25	0.393314	1	0.290594
1.25	0.394026	1	0.291119
1.25	0.394737	1	0.291645
1.25	0.395448	1	0.29217
1.25	0.396159	1	0.292696
1.25	0.396871	1	0.293221
1.25	0.397582	1	0.293747
1.25	0.398293	1	0.294272
1.25	0.399004	1	0.294798
1.25	0.399716	1	0.295323
1.25	0.400427	1	0.295849
1.25	0.401138	1	0.296374
1.5	0.401849	1	0.2969
1.5	0.40256	1	0.297425
1.5	0.403272	1	0.297951
1.5	0.403983	1	0.298476
1.5	0.404694	1	0.299002
1.5	0.405405	1.25	0.299527
1.5	0.406117	1.25	0.300053
1.5	0.406828	1.25	0.300578
1.5	0.407539	1.25	0.301104
1.5	0.40825	1.25	0.301629
1.5	0.408962	1.25	0.302154
1.5	0.409673	1.25	0.30268
1.5	0.410384	1.25	0.303205
1.5	0.411095	1.25	0.303731
1.5	0.411807	1.25	0.304256
1.5	0.412518	1.25	0.304782
1.5	0.413229	1.25	0.305307
1.5	0.41394	1.25	0.305833
1.5	0.414651	1.25	0.306358
1.5	0.415363	1.25	0.306884
1.5	0.416074	1.25	0.307409
1.5	0.416785	1.25	0.307935
1.5	0.417496	1.25	0.30846
1.5	0.418208	1.25	0.308986
1.5	0.418919	1.25	0.309511
1.5	0.41963	1.25	0.310037
1.5	0.420341	1.25	0.310562
1.5	0.421053	1.25	0.311088
1.5	0.421764	1.25	0.311613
1.5	0.422475	1.25	0.312139
1.5	0.423186	1.25	0.312664
1.5	0.423898	1.25	0.31319
1.5	0.424609	1.25	0.313715
1.5	0.42532	1.25	0.314241
1.5	0.426031	1.25	0.314766
1.5	0.426743	1.25	0.315292
1.5	0.427454	1.25	0.315817
1.5	0.428165	1.25	0.316343
1.5	0.428876	1.25	0.316868
1.5	0.429587	1.25	0.317394
1.5	0.430299	1.25	0.317919
1.5	0.43101	1.25	0.318445
1.5	0.431721	1.25	0.31897
1.5	0.432432	1.25	0.319496
1.5	0.433144	1.25	0.320021
1.5	0.433855	1.25	0.320547
1.5	0.434566	1.25	0.321072
1.5	0.435277	1.25	0.321597
1.5	0.435989	1.25	0.322123
1.5	0.4367	1.25	0.322648
1.5	0.437411	1.25	0.323174
1.5	0.438122	1.25	0.323699
1.5	0.438834	1.25	0.324225
1.5	0.439545	1.25	0.32475
1.5	0.440256	1.25	0.325276
1.5	0.440967	1.25	0.325801
1.5	0.441679	1.25	0.326327
1.5	0.44239	1.25	0.326852
1.5	0.443101	1.25	0.327378
1.5	0.443812	1.25	0.327903
1.5	0.444523	1.25	0.328429
1.5	0.445235	1.25	0.328954
1.5	0.445946	1.25	0.32948
1.5	0.446657	1.25	0.330005
1.5	0.447368	1.25	0.330531
1.5	0.44808	1.25	0.331056
1.5	0.448791	1.25	0.331582
1.5	0.449502	1.25	0.332107
1.5	0.450213	1.25	0.332633
1.5	0.450925	1.25	0.333158
1.5	0.451636	1.25	0.333684
1.5	0.452347	1.25	0.334209
1.5	0.453058	1.25	0.334735
1.5	0.45377	1.25	0.33526
1.5	0.454481	1.25	0.335786
1.5	0.455192	1.25	0.336311
1.5	0.455903	1.25	0.336837
1.5	0.456615	1.25	0.337362
1.5	0.457326	1.25	0.337888
1.5	0.458037	1.25	0.338413
1.5	0.458748	1.25	0.338939
1.5	0.459459	1.25	0.339464
1.5	0.460171	1.25	0.339989
1.5	0.460882	1.25	0.340515
1.5	0.461593	1.25	0.34104
1.5	0.462304	1.25	0.341566
1.5	0.463016	1.25	0.342091
1.5	0.463727	1.25	0.342617
1.5	0.464438	1.25	0.343142
1.5	0.465149	1.25	0.343668
1.5	0.465861	1.25	0.344193
1.5	0.466572	1.25	0.344719
1.5	0.467283	1.25	0.345244
1.5	0.467994	1.25	0.34577
1.5	0.468706	1.25	0.346295
1.5	0.469417	1.25	0.346821
1.5	0.470128	1.25	0.347346
1.5	0.470839	1.25	0.347872
1.5	0.47155	1.25	0.348397
1.5	0.472262	1.25	0.348923
1.5	0.472973	1.25	0.349448
1.5	0.473684	1.25	0.349974
1.5	0.474395	1.25	0.350499
1.5	0.475107	1.25	0.351025
1.5	0.475818	1.25	0.35155
1.5	0.476529	1.25	0.352076
1.5	0.47724	1.25	0.352601
1.5	0.477952	1.25	0.353127
1.5	0.478663	1.25	0.353652
1.5	0.479374	1.25	0.354178
1.5	0.480085	1.25	0.354703
1.5	0.480797	1.25	0.355229
1.5	0.481508	1.25	0.355754
1.5	0.482219	1.25	0.35628
1.5	0.48293	1.25	0.356805
1.5	0.483642	1.25	0.357331
1.75	0.484353	1.25	0.357856
1.75	0.485064	1.25	0.358382
1.75	0.485775	1.25	0.358907
1.75	0.486486	1.25	0.359432
1.75	0.487198	1.25	0.359958
1.75	0.487909	1.25	0.360483
1.75	0.48862	1.25	0.361009
1.75	0.489331	1.25	0.361534
1.75	0.490043	1.25	0.36206
1.75	0.490754	1.25	0.362585
1.75	0.491465	1.25	0.363111
1.75	0.492176	1.5	0.363636
1.75	0.492888	1.5	0.364162
1.75	0.493599	1.5	0.364687
1.75	0.49431	1.5	0.365213
1.75	0.495021	1.5	0.365738
1.75	0.495733	1.5	0.366264
1.75	0.496444	1.5	0.366789
1.75	0.497155	1.5	0.367315
1.75	0.497866	1.5	0.36784
1.75	0.498578	1.5	0.368366
1.75	0.499289	1.5	0.368891
1.75	0.5	1.5	0.369417
1.75	0.500711	1.5	0.369942
1.75	0.501422	1.5	0.370468
1.75	0.502134	1.5	0.370993
1.75	0.502845	1.5	0.371519
1.75	0.503556	1.5	0.372044
1.75	0.504267	1.5	0.37257
1.75	0.504979	1.5	0.373095
1.75	0.50569	1.5	0.373621
1.75	0.506401	1.5	0.374146
1.75	0.507112	1.5	0.374672
1.75	0.507824	1.5	0.375197
1.75	0.508535	1.5	0.375723
1.75	0.509246	1.5	0.376248
1.75	0.509957	1.5	0.376774
1.75	0.510669	1.5	0.377299
1.75	0.51138	1.5	0.377824
1.75	0.512091	1.5	0.37835
1.75	0.512802	1.5	0.378875
1.75	0.513514	1.5	0.379401
1.75	0.514225	1.5	0.379926
1.75	0.514936	1.5	0.380452
1.75	0.515647	1.5	0.380977
1.75	0.516358	1.5	0.381503
1.75	0.51707	1.5	0.382028
1.75	0.517781	1.5	0.382554
1.75	0.518492	1.5	0.383079
1.75	0.519203	1.5	0.383605
1.75	0.519915	1.5	0.38413
1.75	0.520626	1.5	0.384656
1.75	0.521337	1.5	0.385181
1.75	0.522048	1.5	0.385707
1.75	0.52276	1.5	0.386232
1.75	0.523471	1.5	0.386758
1.75	0.524182	1.5	0.387283
1.75	0.524893	1.5	0.387809
1.75	0.525605	1.5	0.388334
1.75	0.526316	1.5	0.38886
1.75	0.527027	1.5	0.389385
1.75	0.527738	1.5	0.389911
1.75	0.52845	1.5	0.390436
1.75	0.529161	1.5	0.390962
1.75	0.529872	1.5	0.391487
1.75	0.530583	1.5	0.392013
1.75	0.531294	1.5	0.392538
1.75	0.532006	1.5	0.393064
1.75	0.532717	1.5	0.393589
1.75	0.533428	1.5	0.394115
1.75	0.534139	1.5	0.39464
1.75	0.534851	1.5	0.395166
1.75	0.535562	1.5	0.395691
1.75	0.536273	1.5	0.396217
1.75	0.536984	1.5	0.396742
1.75	0.537696	1.5	0.397267
1.75	0.538407	1.5	0.397793
1.75	0.539118	1.5	0.398318
1.75	0.539829	1.5	0.398844
1.75	0.540541	1.5	0.399369
1.75	0.541252	1.5	0.399895
1.75	0.541963	1.5	0.40042
1.75	0.542674	1.5	0.400946
1.75	0.543385	1.5	0.401471
2	0.544097	1.5	0.401997
2	0.544808	1.5	0.402522
2	0.545519	1.5	0.403048
2	0.54623	1.5	0.403573
2	0.546942	1.5	0.404099
2	0.547653	1.5	0.404624
2	0.548364	1.5	0.40515
2	0.549075	1.5	0.405675
2	0.549787	1.5	0.406201
2	0.550498	1.5	0.406726
2	0.551209	1.5	0.407252
2	0.55192	1.5	0.407777
2	0.552632	1.5	0.408303
2	0.553343	1.5	0.408828
2	0.554054	1.5	0.409354
2	0.554765	1.5	0.409879
2	0.555477	1.5	0.410405
2	0.556188	1.5	0.41093
2	0.556899	1.5	0.411456
2	0.55761	1.5	0.411981
2	0.558321	1.5	0.412507
2	0.559033	1.5	0.413032
2	0.559744	1.5	0.413558
2	0.560455	1.5	0.414083
2	0.561166	1.5	0.414609
2	0.561878	1.5	0.415134
2	0.562589	1.5	0.415659
2	0.5633	1.5	0.416185
2	0.564011	1.5	0.41671
2	0.564723	1.5	0.417236
2	0.565434	1.5	0.417761
2	0.566145	1.5	0.418287
2	0.566856	1.5	0.418812
2	0.567568	1.5	0.419338
2	0.568279	1.5	0.419863
2	0.56899	1.5	0.420389
2	0.569701	1.5	0.420914
2	0.570413	1.5	0.42144
2	0.571124	1.5	0.421965
2	0.571835	1.5	0.422491
2	0.572546	1.5	0.423016
2	0.573257	1.5	0.423542
2	0.573969	1.5	0.424067
2	0.57468	1.5	0.424593
2	0.575391	1.5	0.425118
2	0.576102	1.5	0.425644
2	0.576814	1.5	0.426169
2	0.577525	1.75	0.426695
2	0.578236	1.75	0.42722
2	0.578947	1.75	0.427746
2	0.579659	1.75	0.428271
2	0.58037	1.75	0.428797
2	0.581081	1.75	0.429322
2	0.581792	1.75	0.429848
2	0.582504	1.75	0.430373
2.25	0.583215	1.75	0.430899
2.25	0.583926	1.75	0.431424
2.25	0.584637	1.75	0.43195
2.25	0.585349	1.75	0.432475
2.25	0.58606	1.75	0.433001
2.25	0.586771	1.75	0.433526
2.25	0.587482	1.75	0.434051
2.25	0.588193	1.75	0.434577
2.25	0.588905	1.75	0.435102
2.25	0.589616	1.75	0.435628
2.25	0.590327	1.75	0.436153
2.25	0.591038	1.75	0.436679
2.25	0.59175	1.75	0.437204
2.25	0.592461	1.75	0.43773
2.25	0.593172	1.75	0.438255
2.25	0.593883	1.75	0.438781
2.25	0.594595	1.75	0.439306
2.25	0.595306	1.75	0.439832
2.25	0.596017	1.75	0.440357
2.25	0.596728	1.75	0.440883
2.25	0.59744	1.75	0.441408
2.25	0.598151	1.75	0.441934
2.25	0.598862	1.75	0.442459
2.25	0.599573	1.75	0.442985
2.25	0.600284	1.75	0.44351
2.25	0.600996	1.75	0.444036
2.25	0.601707	1.75	0.444561
2.25	0.602418	1.75	0.445087
2.25	0.603129	1.75	0.445612
2.25	0.603841	1.75	0.446138
2.25	0.604552	1.75	0.446663
2.25	0.605263	1.75	0.447189
2.25	0.605974	1.75	0.447714
2.25	0.606686	1.75	0.44824
2.25	0.607397	1.75	0.448765
2.25	0.608108	1.75	0.449291
2.25	0.608819	1.75	0.449816
2.25	0.609531	1.75	0.450342
2.25	0.610242	1.75	0.450867
2.25	0.610953	1.75	0.451393
2.25	0.611664	1.75	0.451918
2.25	0.612376	1.75	0.452444
2.25	0.613087	1.75	0.452969
2.25	0.613798	1.75	0.453494
2.25	0.614509	1.75	0.45402
2.25	0.61522	1.75	0.454545
2.25	0.615932	1.75	0.455071
2.25	0.616643	1.75	0.455596
2.25	0.617354	1.75	0.456122
2.25	0.618065	1.75	0.456647
2.25	0.618777	1.75	0.457173
2.25	0.619488	1.75	0.457698
2.25	0.620199	1.75	0.458224
2.25	0.62091	1.75	0.458749
2.25	0.621622	1.75	0.459275
2.25	0.622333	1.75	0.4598
2.25	0.623044	1.75	0.460326
2.25	0.623755	1.75	0.460851
2.25	0.624467	1.75	0.461377
2.25	0.625178	1.75	0.461902
2.25	0.625889	1.75	0.462428
2.5	0.6266	1.75	0.462953
2.5	0.627312	1.75	0.463479
2.5	0.628023	1.75	0.464004
2.5	0.628734	1.75	0.46453
2.5	0.629445	1.75	0.465055
2.5	0.630156	1.75	0.465581
2.5	0.630868	1.75	0.466106
2.5	0.631579	1.75	0.466632
2.5	0.63229	1.75	0.467157
2.5	0.633001	1.75	0.467683
2.5	0.633713	1.75	0.468208
2.5	0.634424	1.75	0.468734
2.5	0.635135	1.75	0.469259
2.5	0.635846	1.75	0.469785
2.5	0.636558	1.75	0.47031
2.5	0.637269	1.75	0.470836
2.5	0.63798	1.75	0.471361
2.5	0.638691	1.75	0.471886
2.5	0.639403	1.75	0.472412
2.5	0.640114	1.75	0.472937
2.5	0.640825	1.75	0.473463
2.5	0.641536	1.75	0.473988
2.5	0.642248	1.75	0.474514
2.5	0.642959	1.75	0.475039
2.5	0.64367	1.75	0.475565
2.5	0.644381	1.75	0.47609
2.5	0.645092	1.75	0.476616
2.5	0.645804	1.75	0.477141
2.5	0.646515	1.75	0.477667
2.5	0.647226	1.75	0.478192
2.5	0.647937	1.75	0.478718
2.5	0.648649	2	0.479243
2.5	0.64936	2	0.479769
2.5	0.650071	2	0.480294
2.5	0.650782	2	0.48082
2.5	0.651494	2	0.481345
2.5	0.652205	2	0.481871
2.5	0.652916	2	0.482396
2.5	0.653627	2	0.482922
2.5	0.654339	2	0.483447
2.5	0.65505	2	0.483973
2.5	0.655761	2	0.484498
2.5	0.656472	2	0.485024
2.5	0.657183	2	0.485549
2.5	0.657895	2	0.486075
2.5	0.658606	2	0.4866
2.5	0.659317	2	0.487126
2.5	0.660028	2	0.487651
2.5	0.66074	2	0.488177
2.5	0.661451	2	0.488702
2.5	0.662162	2	0.489228
2.5	0.662873	2	0.489753
2.5	0.663585	2	0.490279
2.5	0.664296	2	0.490804
2.75	0.665007	2	0.491329
2.75	0.665718	2	0.491855
2.75	0.66643	2	0.49238
2.75	0.667141	2	0.492906
2.75	0.667852	2	0.493431
2.75	0.668563	2	0.493957
2.75	0.669275	2	0.494482
2.75	0.669986	2	0.495008
2.75	0.670697	2	0.495533
2.75	0.671408	2	0.496059
2.75	0.672119	2	0.496584
2.75	0.672831	2	0.49711
2.75	0.673542	2	0.497635
2.75	0.674253	2	0.498161
2.75	0.674964	2	0.498686
2.75	0.675676	2	0.499212
2.75	0.676387	2	0.499737
2.75	0.677098	2	0.500263
2.75	0.677809	2	0.500788
2.75	0.678521	2	0.501314
2.75	0.679232	2	0.501839
2.75	0.679943	2	0.502365
2.75	0.680654	2	0.50289
2.75	0.681366	2	0.503416
2.75	0.682077	2	0.503941
2.75	0.682788	2	0.504467
2.75	0.683499	2	0.504992
2.75	0.684211	2	0.505518
2.75	0.684922	2	0.506043
2.75	0.685633	2	0.506569
2.75	0.686344	2	0.507094
2.75	0.687055	2	0.50762
2.75	0.687767	2	0.508145
2.75	0.688478	2	0.508671
2.75	0.689189	2	0.509196
2.75	0.6899	2	0.509721
2.75	0.690612	2	0.510247
2.75	0.691323	2	0.510772
2.75	0.692034	2	0.511298
2.75	0.692745	2	0.511823
2.75	0.693457	2	0.512349
3	0.694168	2	0.512874
3	0.694879	2	0.5134
3	0.69559	2	0.513925
3	0.696302	2	0.514451
3	0.697013	2	0.514976
3	0.697724	2	0.515502
3	0.698435	2	0.516027
3	0.699147	2	0.516553
3	0.699858	2	0.517078
3	0.700569	2	0.517604
3	0.70128	2	0.518129
3	0.701991	2	0.518655
3	0.702703	2	0.51918
3	0.703414	2	0.519706
3	0.704125	2	0.520231
3	0.704836	2	0.520757
3	0.705548	2	0.521282
3	0.706259	2	0.521808
3	0.70697	2	0.522333
3	0.707681	2	0.522859
3	0.708393	2	0.523384
3	0.709104	2	0.52391
3	0.709815	2	0.524435
3	0.710526	2	0.524961
3	0.711238	2	0.525486
3	0.711949	2	0.526012
3	0.71266	2	0.526537
3	0.713371	2	0.527063
3.25	0.714083	2	0.527588
3.25	0.714794	2	0.528114
3.25	0.715505	2	0.528639
3.25	0.716216	2	0.529164
3.25	0.716927	2	0.52969
3.25	0.717639	2.25	0.530215
3.25	0.71835	2.25	0.530741
3.25	0.719061	2.25	0.531266
3.25	0.719772	2.25	0.531792
3.25	0.720484	2.25	0.532317
3.25	0.721195	2.25	0.532843
3.25	0.721906	2.25	0.533368
3.25	0.722617	2.25	0.533894
3.25	0.723329	2.25	0.534419
3.25	0.72404	2.25	0.534945
3.25	0.724751	2.25	0.53547
3.25	0.725462	2.25	0.535996
3.25	0.726174	2.25	0.536521
3.25	0.726885	2.25	0.537047
3.25	0.727596	2.25	0.537572
3.25	0.728307	2.25	0.538098
3.25	0.729018	2.25	0.538623
3.25	0.72973	2.25	0.539149
3.25	0.730441	2.25	0.539674
3.25	0.731152	2.25	0.5402
3.25	0.731863	2.25	0.540725
3.25	0.732575	2.25	0.541251
3.25	0.733286	2.25	0.541776
3.25	0.733997	2.25	0.542302
3.25	0.734708	2.25	0.542827
3.25	0.73542	2.25	0.543353
3.25	0.736131	2.25	0.543878
3.25	0.736842	2.25	0.544404
3.25	0.737553	2.25	0.544929
3.25	0.738265	2.25	0.545455
3.25	0.738976	2.25	0.54598
3.25	0.739687	2.25	0.546506
3.25	0.740398	2.25	0.547031
3.25	0.74111	2.25	0.547556
3.5	0.741821	2.25	0.548082
3.5	0.742532	2.25	0.548607
3.5	0.743243	2.25	0.549133
3.5	0.743954	2.25	0.549658
3.5	0.744666	2.25	0.550184
3.5	0.745377	2.25	0.550709
3.5	0.746088	2.25	0.551235
3.5	0.746799	2.25	0.55176
3.5	0.747511	2.25	0.552286
3.5	0.748222	2.25	0.552811
3.5	0.748933	2.25	0.553337
3.5	0.749644	2.25	0.553862
3.5	0.750356	2.25	0.554388
3.5	0.751067	2.25	0.554913
3.5	0.751778	2.25	0.555439
3.5	0.752489	2.25	0.555964
3.5	0.753201	2.25	0.55649
3.5	0.753912	2.25	0.557015
3.5	0.754623	2.25	0.557541
3.5	0.755334	2.25	0.558066
3.5	0.756046	2.25	0.558592
3.5	0.756757	2.25	0.559117
3.5	0.757468	2.25	0.559643
3.5	0.758179	2.25	0.560168
3.5	0.75889	2.25	0.560694
3.5	0.759602	2.25	0.561219
3.5	0.760313	2.25	0.561745
3.5	0.761024	2.25	0.56227
3.5	0.761735	2.25	0.562796
3.5	0.762447	2.25	0.563321
3.5	0.763158	2.25	0.563847
3.5	0.763869	2.25	0.564372
3.75	0.76458	2.25	0.564898
3.75	0.765292	2.25	0.565423
3.75	0.766003	2.25	0.565949
3.75	0.766714	2.25	0.566474
3.75	0.767425	2.25	0.566999
3.75	0.768137	2.25	0.567525
3.75	0.768848	2.25	0.56805
3.75	0.769559	2.25	0.568576
3.75	0.77027	2.25	0.569101
3.75	0.770982	2.5	0.569627
3.75	0.771693	2.5	0.570152
3.75	0.772404	2.5	0.570678
3.75	0.773115	2.5	0.571203
3.75	0.773826	2.5	0.571729
3.75	0.774538	2.5	0.572254
3.75	0.775249	2.5	0.57278
3.75	0.77596	2.5	0.573305
3.75	0.776671	2.5	0.573831
3.75	0.777383	2.5	0.574356
3.75	0.778094	2.5	0.574882
3.75	0.778805	2.5	0.575407
3.75	0.779516	2.5	0.575933
3.75	0.780228	2.5	0.576458
3.75	0.780939	2.5	0.576984
4	0.78165	2.5	0.577509
4	0.782361	2.5	0.578035
4	0.783073	2.5	0.57856
4	0.783784	2.5	0.579086
4	0.784495	2.5	0.579611
4	0.785206	2.5	0.580137
4	0.785917	2.5	0.580662
4	0.786629	2.5	0.581188
4	0.78734	2.5	0.581713
4	0.788051	2.5	0.582239
4	0.788762	2.5	0.582764
4	0.789474	2.5	0.58329
4	0.790185	2.5	0.583815
4	0.790896	2.5	0.584341
4	0.791607	2.5	0.584866
4	0.792319	2.5	0.585391
4	0.79303	2.5	0.585917
4	0.793741	2.5	0.586442
4	0.794452	2.5	0.586968
4	0.795164	2.5	0.587493
4	0.795875	2.5	0.588019
4	0.796586	2.5	0.588544
4	0.797297	2.5	0.58907
4	0.798009	2.5	0.589595
4	0.79872	2.5	0.590121
4	0.799431	2.5	0.590646
4.25	0.800142	2.5	0.591172
4.25	0.800853	2.5	0.591697
4.25	0.801565	2.5	0.592223
4.25	0.802276	2.5	0.592748
4.25	0.802987	2.5	0.593274
4.25	0.803698	2.5	0.593799
4.25	0.80441	2.5	0.594325
4.25	0.805121	2.5	0.59485
4.25	0.805832	2.5	0.595376
4.25	0.806543	2.5	0.595901
4.25	0.807255	2.5	0.596427
4.25	0.807966	2.5	0.596952
4.25	0.808677	2.5	0.597478
4.25	0.809388	2.5	0.598003
4.25	0.8101	2.5	0.598529
4.25	0.810811	2.5	0.599054
4.25	0.811522	2.5	0.59958
4.25	0.812233	2.5	0.600105
4.25	0.812945	2.5	0.600631
4.25	0.813656	2.5	0.601156
4.25	0.814367	2.5	0.601682
4.25	0.815078	2.5	0.602207
4.25	0.815789	2.5	0.602733
4.25	0.816501	2.5	0.603258
4.25	0.817212	2.5	0.603783
4.5	0.817923	2.5	0.604309
4.5	0.818634	2.5	0.604834
4.5	0.819346	2.5	0.60536
4.5	0.820057	2.75	0.605885
4.5	0.820768	2.75	0.606411
4.5	0.821479	2.75	0.606936
4.5	0.822191	2.75	0.607462
4.5	0.822902	2.75	0.607987
4.5	0.823613	2.75	0.608513
4.5	0.824324	2.75	0.609038
4.5	0.825036	2.75	0.609564
4.5	0.825747	2.75	0.610089
4.5	0.826458	2.75	0.610615
4.5	0.827169	2.75	0.61114
4.5	0.827881	2.75	0.611666
4.5	0.828592	2.75	0.612191
4.5	0.829303	2.75	0.612717
4.5	0.830014	2.75	0.613242
4.5	0.830725	2.75	0.613768
4.5	0.831437	2.75	0.614293
4.5	0.832148	2.75	0.614819
4.5	0.832859	2.75	0.615344
4.5	0.83357	2.75	0.61587
4.75	0.834282	2.75	0.616395
4.75	0.834993	2.75	0.616921
4.75	0.835704	2.75	0.617446
4.75	0.836415	2.75	0.617972
4.75	0.837127	2.75	0.618497
4.75	0.837838	2.75	0.619023
4.75	0.838549	2.75	0.619548
4.75	0.83926	2.75	0.620074
4.75	0.839972	2.75	0.620599
4.75	0.840683	2.75	0.621125
4.75	0.841394	2.75	0.62165
4.75	0.842105	2.75	0.622176
4.75	0.842817	2.75	0.622701
4.75	0.843528	2.75	0.623226
4.75	0.844239	2.75	0.623752
4.75	0.84495	2.75	0.624277
4.75	0.845661	2.75	0.624803
5	0.846373	2.75	0.625328
5	0.847084	2.75	0.625854
5	0.847795	2.75	0.626379
5	0.848506	2.75	0.626905
5	0.849218	2.75	0.62743
5	0.849929	2.75	0.627956
5	0.85064	2.75	0.628481
5	0.851351	2.75	0.629007
5	0.852063	2.75	0.629532
5	0.852774	2.75	0.630058
5	0.853485	2.75	0.630583
5	0.854196	2.75	0.631109
5	0.854908	2.75	0.631634
5	0.855619	2.75	0.63216
5	0.85633	2.75	0.632685
5.25	0.857041	2.75	0.633211
5.25	0.857752	2.75	0.633736
5.25	0.858464	2.75	0.634262
5.25	0.859175	3	0.634787
5.25	0.859886	3	0.635313
5.25	0.860597	3	0.635838
5.25	0.861309	3	0.636364
5.25	0.86202	3	0.636889
5.25	0.862731	3	0.637415
5.25	0.863442	3	0.63794
5.25	0.864154	3	0.638466
5.25	0.864865	3	0.638991
5.25	0.865576	3	0.639517
5.25	0.866287	3	0.640042
5.25	0.866999	3	0.640568
5.25	0.86771	3	0.641093
5.25	0.868421	3	0.641618
5.25	0.869132	3	0.642144
5.5	0.869844	3	0.642669
5.5	0.870555	3	0.643195
5.5	0.871266	3	0.64372
5.5	0.871977	3	0.644246
5.5	0.872688	3	0.644771
5.5	0.8734	3	0.645297
5.5	0.874111	3	0.645822
5.5	0.874822	3	0.646348
5.5	0.875533	3	0.646873
5.5	0.876245	3	0.647399
5.5	0.876956	3	0.647924
5.5	0.877667	3	0.64845
5.75	0.878378	3	0.648975
5.75	0.87909	3	0.649501
5.75	0.879801	3	0.650026
5.75	0.880512	3	0.650552
5.75	0.881223	3	0.651077
5.75	0.881935	3	0.651603
5.75	0.882646	3	0.652128
5.75	0.883357	3	0.652654
5.75	0.884068	3	0.653179
5.75	0.88478	3	0.653705
6	0.885491	3	0.65423
6	0.886202	3	0.654756
6	0.886913	3	0.655281
6	0.887624	3	0.655807
6	0.888336	3	0.656332
6	0.889047	3	0.656858
6	0.889758	3	0.657383
6	0.890469	3	0.657909
6	0.891181	3	0.658434
6.25	0.891892	3	0.65896
6.25	0.892603	3	0.659485
6.25	0.893314	3	0.660011
6.25	0.894026	3	0.660536
6.5	0.894737	3	0.661061
6.5	0.895448	3.25	0.661587
6.5	0.896159	3.25	0.662112
6.5	0.896871	3.25	0.662638
6.5	0.897582	3.25	0.663163
6.5	0.898293	3.25	0.663689
6.5	0.899004	3.25	0.664214
6.5	0.899716	3.25	0.66474
6.5	0.900427	3.25	0.665265
6.5	0.901138	3.25	0.665791
6.75	0.901849	3.25	0.666316
6.75	0.90256	3.25	0.666842
6.75	0.903272	3.25	0.667367
6.75	0.903983	3.25	0.667893
6.75	0.904694	3.25	0.668418
7	0.905405	3.25	0.668944
7	0.906117	3.25	0.669469
7	0.906828	3.25	0.669995
7	0.907539	3.25	0.67052
7	0.90825	3.25	0.671046
7	0.908962	3.25	0.671571
7	0.909673	3.25	0.672097
7.25	0.910384	3.25	0.672622
7.25	0.911095	3.25	0.673148
7.25	0.911807	3.25	0.673673
7.25	0.912518	3.25	0.674199
7.25	0.913229	3.25	0.674724
7.5	0.91394	3.25	0.67525
7.5	0.914651	3.25	0.675775
7.5	0.915363	3.25	0.676301
7.5	0.916074	3.25	0.676826
7.5	0.916785	3.25	0.677352
7.5	0.917496	3.25	0.677877
7.75	0.918208	3.25	0.678403
7.75	0.918919	3.25	0.678928
7.75	0.91963	3.25	0.679453
7.75	0.920341	3.25	0.679979
7.75	0.921053	3.25	0.680504
7.75	0.921764	3.25	0.68103
7.75	0.922475	3.25	0.681555
7.75	0.923186	3.25	0.682081
7.75	0.923898	3.25	0.682606
8	0.924609	3.5	0.683132
8	0.92532	3.5	0.683657
8	0.926031	3.5	0.684183
8	0.926743	3.5	0.684708
8	0.927454	3.5	0.685234
8	0.928165	3.5	0.685759
8	0.928876	3.5	0.686285
8	0.929587	3.5	0.68681
8	0.930299	3.5	0.687336
8	0.93101	3.5	0.687861
8	0.931721	3.5	0.688387
8.25	0.932432	3.5	0.688912
8.25	0.933144	3.5	0.689438
8.25	0.933855	3.5	0.689963
8.25	0.934566	3.5	0.690489
8.25	0.935277	3.5	0.691014
8.5	0.935989	3.5	0.69154
8.5	0.9367	3.5	0.692065
8.5	0.937411	3.5	0.692591
8.5	0.938122	3.5	0.693116
8.5	0.938834	3.5	0.693642
8.75	0.939545	3.5	0.694167
8.75	0.940256	3.5	0.694693
8.75	0.940967	3.5	0.695218
8.75	0.941679	3.5	0.695744
8.75	0.94239	3.5	0.696269
9	0.943101	3.5	0.696795
9	0.943812	3.5	0.69732
9	0.944523	3.5	0.697846
9	0.945235	3.5	0.698371
9	0.945946	3.5	0.698896
9	0.946657	3.5	0.699422
9	0.947368	3.5	0.699947
9.25	0.94808	3.5	0.700473
9.25	0.948791	3.5	0.700998
9.25	0.949502	3.5	0.701524
9.5	0.950213	3.5	0.702049
9.5	0.950925	3.5	0.702575
9.5	0.951636	3.5	0.7031
9.75	0.952347	3.5	0.703626
9.75	0.953058	3.5	0.704151
9.75	0.95377	3.5	0.704677
9.75	0.954481	3.5	0.705202
9.75	0.955192	3.75	0.705728
9.75	0.955903	3.75	0.706253
9.75	0.956615	3.75	0.706779
9.75	0.957326	3.75	0.707304
10	0.958037	3.75	0.70783
10	0.958748	3.75	0.708355
10.25	0.959459	3.75	0.708881
10.25	0.960171	3.75	0.709406
10.5	0.960882	3.75	0.709932
10.5	0.961593	3.75	0.710457
10.5	0.962304	3.75	0.710983
10.75	0.963016	3.75	0.711508
10.75	0.963727	3.75	0.712034
11	0.964438	3.75	0.712559
11.25	0.965149	3.75	0.713085
11.25	0.965861	3.75	0.71361
11.25	0.966572	3.75	0.714136
11.5	0.967283	3.75	0.714661
11.5	0.967994	3.75	0.715187
11.5	0.968706	3.75	0.715712
11.75	0.969417	3.75	0.716238
11.75	0.970128	3.75	0.716763
11.75	0.970839	3.75	0.717288
11.75	0.97155	3.75	0.717814
12.25	0.972262	3.75	0.718339
12.25	0.972973	3.75	0.718865
12.25	0.973684	3.75	0.71939
12.5	0.974395	3.75	0.719916
12.5	0.975107	3.75	0.720441
13	0.975818	3.75	0.720967
13	0.976529	3.75	0.721492
13	0.97724	3.75	0.722018
13.25	0.977952	3.75	0.722543
13.5	0.978663	3.75	0.723069
14	0.979374	3.75	0.723594
14	0.980085	3.75	0.72412
14	0.980797	3.75	0.724645
14	0.981508	3.75	0.725171
14.25	0.982219	3.75	0.725696
14.75	0.98293	3.75	0.726222
15	0.983642	3.75	0.726747
15	0.984353	3.75	0.727273
15	0.985064	3.75	0.727798
15.25	0.985775	3.75	0.728324
15.25	0.986486	3.75	0.728849
16	0.987198	3.75	0.729375
16.75	0.987909	4	0.7299
17.5	0.98862	4	0.730426
17.75	0.989331	4	0.730951
18	0.990043	4	0.731477
19.25	0.990754	4	0.732002
19.5	0.991465	4	0.732528
21	0.992176	4	0.733053
21.5	0.992888	4	0.733579
23.25	0.993599	4	0.734104
24	0.99431	4	0.73463
26.25	0.995021	4	0.735155
35.5	0.995733	4	0.735681
36	0.996444	4	0.736206
36.5	0.997155	4	0.736731
37.5	0.997866	4	0.737257
43.75	0.998578	4	0.737782
44.75	0.999289	4	0.738308
49	1	4	0.738833
		4	0.739359
		4	0.739884
		4	0.74041
		4	0.740935
		4	0.741461
		4	0.741986
		4	0.742512
		4	0.743037
		4	0.743563
		4	0.744088
		4	0.744614
		4	0.745139
		4	0.745665
		4	0.74619
		4	0.746716
		4	0.747241
		4	0.747767
		4	0.748292
		4	0.748818
		4	0.749343
		4.25	0.749869
		4.25	0.750394
		4.25	0.75092
		4.25	0.751445
		4.25	0.751971
		4.25	0.752496
		4.25	0.753022
		4.25	0.753547
		4.25	0.754073
		4.25	0.754598
		4.25	0.755123
		4.25	0.755649
		4.25	0.756174
		4.25	0.7567
		4.25	0.757225
		4.25	0.757751
		4.25	0.758276
		4.25	0.758802
		4.25	0.759327
		4.25	0.759853
		4.25	0.760378
		4.25	0.760904
		4.25	0.761429
		4.25	0.761955
		4.25	0.76248
		4.25	0.763006
		4.25	0.763531
		4.25	0.764057
		4.25	0.764582
		4.25	0.765108
		4.25	0.765633
		4.25	0.766159
		4.25	0.766684
		4.25	0.76721
		4.25	0.767735
		4.25	0.768261
		4.25	0.768786
		4.25	0.769312
		4.25	0.769837
		4.25	0.770363
		4.25	0.770888
		4.25	0.771414
		4.25	0.771939
		4.25	0.772465
		4.5	0.77299
		4.5	0.773516
		4.5	0.774041
		4.5	0.774566
		4.5	0.775092
		4.5	0.775617
		4.5	0.776143
		4.5	0.776668
		4.5	0.777194
		4.5	0.777719
		4.5	0.778245
		4.5	0.77877
		4.5	0.779296
		4.5	0.779821
		4.5	0.780347
		4.5	0.780872
		4.5	0.781398
		4.5	0.781923
		4.5	0.782449
		4.5	0.782974
		4.5	0.7835
		4.5	0.784025
		4.5	0.784551
		4.5	0.785076
		4.5	0.785602
		4.5	0.786127
		4.5	0.786653
		4.75	0.787178
		4.75	0.787704
		4.75	0.788229
		4.75	0.788755
		4.75	0.78928
		4.75	0.789806
		4.75	0.790331
		4.75	0.790857
		4.75	0.791382
		4.75	0.791908
		4.75	0.792433
		4.75	0.792958
		4.75	0.793484
		4.75	0.794009
		4.75	0.794535
		4.75	0.79506
		4.75	0.795586
		4.75	0.796111
		4.75	0.796637
		4.75	0.797162
		4.75	0.797688
		4.75	0.798213
		4.75	0.798739
		4.75	0.799264
		4.75	0.79979
		4.75	0.800315
		4.75	0.800841
		4.75	0.801366
		5	0.801892
		5	0.802417
		5	0.802943
		5	0.803468
		5	0.803994
		5	0.804519
		5	0.805045
		5	0.80557
		5	0.806096
		5	0.806621
		5	0.807147
		5	0.807672
		5	0.808198
		5	0.808723
		5	0.809249
		5	0.809774
		5	0.8103
		5	0.810825
		5	0.81135
		5	0.811876
		5	0.812401
		5	0.812927
		5	0.813452
		5	0.813978
		5	0.814503
		5	0.815029
		5	0.815554
		5	0.81608
		5	0.816605
		5	0.817131
		5.25	0.817656
		5.25	0.818182
		5.25	0.818707
		5.25	0.819233
		5.25	0.819758
		5.25	0.820284
		5.25	0.820809
		5.25	0.821335
		5.25	0.82186
		5.25	0.822386
		5.25	0.822911
		5.25	0.823437
		5.25	0.823962
		5.25	0.824488
		5.25	0.825013
		5.25	0.825539
		5.25	0.826064
		5.25	0.82659
		5.25	0.827115
		5.25	0.827641
		5.25	0.828166
		5.25	0.828692
		5.5	0.829217
		5.5	0.829743
		5.5	0.830268
		5.5	0.830793
		5.5	0.831319
		5.5	0.831844
		5.5	0.83237
		5.5	0.832895
		5.5	0.833421
		5.5	0.833946
		5.5	0.834472
		5.5	0.834997
		5.5	0.835523
		5.5	0.836048
		5.5	0.836574
		5.5	0.837099
		5.5	0.837625
		5.5	0.83815
		5.5	0.838676
		5.5	0.839201
		5.5	0.839727
		5.5	0.840252
		5.5	0.840778
		5.5	0.841303
		5.5	0.841829
		5.5	0.842354
		5.75	0.84288
		5.75	0.843405
		5.75	0.843931
		5.75	0.844456
		5.75	0.844982
		5.75	0.845507
		5.75	0.846033
		5.75	0.846558
		5.75	0.847084
		5.75	0.847609
		5.75	0.848135
		5.75	0.84866
		5.75	0.849185
		5.75	0.849711
		5.75	0.850236
		5.75	0.850762
		5.75	0.851287
		5.75	0.851813
		5.75	0.852338
		5.75	0.852864
		5.75	0.853389
		5.75	0.853915
		5.75	0.85444
		5.75	0.854966
		6	0.855491
		6	0.856017
		6	0.856542
		6	0.857068
		6	0.857593
		6	0.858119
		6	0.858644
		6	0.85917
		6	0.859695
		6	0.860221
		6	0.860746
		6	0.861272
		6	0.861797
		6	0.862323
		6	0.862848
		6	0.863374
		6	0.863899
		6	0.864425
		6.25	0.86495
		6.25	0.865476
		6.25	0.866001
		6.25	0.866527
		6.25	0.867052
		6.25	0.867578
		6.25	0.868103
		6.25	0.868628
		6.25	0.869154
		6.25	0.869679
		6.25	0.870205
		6.25	0.87073
		6.25	0.871256
		6.25	0.871781
		6.25	0.872307
		6.25	0.872832
		6.25	0.873358
		6.25	0.873883
		6.25	0.874409
		6.5	0.874934
		6.5	0.87546
		6.5	0.875985
		6.5	0.876511
		6.5	0.877036
		6.5	0.877562
		6.5	0.878087
		6.5	0.878613
		6.5	0.879138
		6.5	0.879664
		6.5	0.880189
		6.5	0.880715
		6.5	0.88124
		6.5	0.881766
		6.5	0.882291
		6.5	0.882817
		6.5	0.883342
		6.5	0.883868
		6.5	0.884393
		6.75	0.884919
		6.75	0.885444
		6.75	0.88597
		6.75	0.886495
		6.75	0.88702
		6.75	0.887546
		6.75	0.888071
		6.75	0.888597
		6.75	0.889122
		6.75	0.889648
		6.75	0.890173
		6.75	0.890699
		6.75	0.891224
		6.75	0.89175
		7	0.892275
		7	0.892801
		7	0.893326
		7	0.893852
		7	0.894377
		7	0.894903
		7	0.895428
		7.25	0.895954
		7.25	0.896479
		7.25	0.897005
		7.25	0.89753
		7.25	0.898056
		7.25	0.898581
		7.25	0.899107
		7.5	0.899632
		7.5	0.900158
		7.5	0.900683
		7.5	0.901209
		7.5	0.901734
		7.5	0.90226
		7.5	0.902785
		7.5	0.903311
		7.5	0.903836
		7.5	0.904362
		7.75	0.904887
		7.75	0.905413
		7.75	0.905938
		7.75	0.906463
		7.75	0.906989
		7.75	0.907514
		7.75	0.90804
		7.75	0.908565
		8	0.909091
		8	0.909616
		8	0.910142
		8	0.910667
		8	0.911193
		8	0.911718
		8	0.912244
		8	0.912769
		8.25	0.913295
		8.25	0.91382
		8.25	0.914346
		8.25	0.914871
		8.25	0.915397
		8.25	0.915922
		8.25	0.916448
		8.5	0.916973
		8.5	0.917499
		8.5	0.918024
		8.5	0.91855
		8.5	0.919075
		8.5	0.919601
		8.5	0.920126
		8.5	0.920652
		8.5	0.921177
		8.5	0.921703
		8.75	0.922228
		8.75	0.922754
		8.75	0.923279
		8.75	0.923805
		8.75	0.92433
		8.75	0.924855
		8.75	0.925381
		8.75	0.925906
		8.75	0.926432
		8.75	0.926957
		9	0.927483
		9	0.928008
		9	0.928534
		9	0.929059
		9	0.929585
		9	0.93011
		9	0.930636
		9.25	0.931161
		9.25	0.931687
		9.25	0.932212
		9.25	0.932738
		9.25	0.933263
		9.25	0.933789
		9.25	0.934314
		9.25	0.93484
		9.25	0.935365
		9.5	0.935891
		9.5	0.936416
		9.5	0.936942
		9.5	0.937467
		9.75	0.937993
		9.75	0.938518
		9.75	0.939044
		9.75	0.939569
		9.75	0.940095
		9.75	0.94062
		10	0.941146
		10	0.941671
		10	0.942197
		10	0.942722
		10	0.943248
		10	0.943773
		10	0.944298
		10.25	0.944824
		10.25	0.945349
		10.25	0.945875
		10.5	0.9464
		10.5	0.946926
		10.5	0.947451
		10.5	0.947977
		10.5	0.948502
		10.5	0.949028
		10.75	0.949553
		10.75	0.950079
		10.75	0.950604
		10.75	0.95113
		10.75	0.951655
		10.75	0.952181
		10.75	0.952706
		10.75	0.953232
		11	0.953757
		11	0.954283
		11	0.954808
		11.25	0.955334
		11.25	0.955859
		11.25	0.956385
		11.25	0.95691
		11.5	0.957436
		11.5	0.957961
		11.5	0.958487
		11.75	0.959012
		11.75	0.959538
		12	0.960063
		12	0.960589
		12	0.961114
		12	0.96164
		12.25	0.962165
		12.5	0.96269
		12.5	0.963216
		12.5	0.963741
		12.5	0.964267
		12.75	0.964792
		12.75	0.965318
		13	0.965843
		13	0.966369
		13.25	0.966894
		13.25	0.96742
		13.25	0.967945
		13.25	0.968471
		13.25	0.968996
		13.5	0.969522
		13.5	0.970047
		13.5	0.970573
		13.75	0.971098
		13.75	0.971624
		13.75	0.972149
		14	0.972675
		14	0.9732
		14	0.973726
		14	0.974251
		14	0.974777
		14	0.975302
		14.5	0.975828
		14.75	0.976353
		14.75	0.976879
		15	0.977404
		15	0.97793
		15.25	0.978455
		15.5	0.978981
		15.5	0.979506
		15.75	0.980032
		16	0.980557
		16	0.981083
		16	0.981608
		16	0.982133
		17	0.982659
		17	0.983184
		17.25	0.98371
		17.25	0.984235
		17.25	0.984761
		17.25	0.985286
		17.25	0.985812
		17.5	0.986337
		17.5	0.986863
		17.75	0.987388
		17.75	0.987914
		18.25	0.988439
		18.25	0.988965
		19	0.98949
		19	0.990016
		20	0.990541
		20.25	0.991067
		20.25	0.991592
		20.75	0.992118
		20.75	0.992643
		21	0.993169
		21.5	0.993694
		21.75	0.99422
		22.5	0.994745
		22.5	0.995271
		22.75	0.995796
		23.5	0.996322
		24.5	0.996847
		27	0.997373
		28.75	0.997898
		32.5	0.998424
		34.5	0.998949
		35	0.999475
		39.25	1
