# Supplementary material for: Dynamic epistasis analysis reveals how chromatin remodeling regulates transcriptional bursting
Source: Nat Struct Mol Biol. 2023 May 1;30(5):692–702. doi: 10.1038/s41594-023-00981-1 (PMC10191856; doi:10.1038/s41594-023-00981-1)
Supplement: Source Data Fig. 2 — Statistical Source Data. [file 41594_2023_981_MOESM6_ESM.xlsx]

## Sheet: 2A
distance from TSS (bp)	Coverage (x10^-7)	Coverage (x10^-7)
	+ SWI/SNF	- SWI/SNF
-1000	6.69534	5.92005
-999	6.92103	6.08682
-998	6.69534	5.92005
-997	6.8458	6.00343
-996	7.3724	6.5871
-995	7.52285	6.5871
-994	7.52285	6.67048
-993	7.52285	6.67048
-992	7.22194	6.50372
-991	7.07148	6.25358
-990	7.07148	6.25358
-989	7.07148	6.33696
-988	7.22194	6.33696
-987	7.22194	6.33696
-986	7.14671	6.33696
-985	7.14671	6.33696
-984	7.14671	6.33696
-983	7.07148	6.33696
-982	7.07148	6.33696
-981	7.07148	6.50372
-980	7.14671	6.50372
-979	6.99625	6.50372
-978	6.69534	6.50372
-977	6.62011	6.50372
-976	6.62011	6.5871
-975	6.39443	6.5871
-974	6.39443	6.67048
-973	6.46965	6.83724
-972	6.24397	6.75386
-971	6.24397	6.75386
-970	6.24397	6.75386
-969	6.24397	7.08739
-968	6.62011	7.25415
-967	6.62011	7.25415
-966	6.77057	7.25415
-965	6.77057	7.25415
-964	6.77057	7.25415
-963	6.77057	7.25415
-962	6.77057	7.25415
-961	6.77057	7.25415
-960	6.69534	7.00401
-959	6.8458	7.17077
-958	7.07148	7.42091
-957	6.69534	6.83724
-956	6.62011	6.5871
-955	6.62011	6.50372
-954	6.54488	6.42034
-953	6.54488	6.42034
-952	6.54488	6.42034
-951	6.62011	6.50372
-950	6.62011	6.42034
-949	6.54488	6.42034
-948	6.54488	6.42034
-947	6.54488	6.42034
-946	6.46965	6.42034
-945	6.39443	6.33696
-944	6.39443	6.33696
-943	6.46965	6.42034
-942	6.54488	6.5871
-941	6.77057	6.5871
-940	6.8458	6.5871
-939	6.77057	6.5871
-938	6.77057	6.5871
-937	6.77057	6.5871
-936	6.77057	6.5871
-935	6.92103	6.50372
-934	7.14671	6.83724
-933	7.14671	6.75386
-932	7.14671	6.75386
-931	7.14671	6.5871
-930	7.44763	7.25415
-929	7.44763	7.08739
-928	7.44763	7.08739
-927	7.3724	7.00401
-926	7.29717	6.92063
-925	7.29717	6.92063
-924	7.29717	6.92063
-923	7.29717	6.92063
-922	7.29717	6.83724
-921	7.29717	6.83724
-920	7.29717	6.83724
-919	7.29717	6.83724
-918	7.29717	6.67048
-917	7.29717	6.5871
-916	7.29717	6.5871
-915	7.29717	6.5871
-914	7.29717	6.5871
-913	7.3724	6.5871
-912	7.3724	6.5871
-911	7.44763	6.5871
-910	7.44763	6.5871
-909	7.44763	6.5871
-908	7.44763	6.5871
-907	7.07148	6.83724
-906	7.07148	6.5871
-905	7.07148	6.50372
-904	7.07148	6.50372
-903	6.99625	6.50372
-902	6.92103	6.08682
-901	6.77057	5.92005
-900	6.69534	5.83667
-899	6.69534	5.75329
-898	6.69534	5.66991
-897	6.62011	5.41977
-896	6.54488	5.33639
-895	6.54488	5.253
-894	6.46965	5.253
-893	6.46965	5.253
-892	6.46965	5.33639
-891	6.24397	5.33639
-890	6.24397	5.41977
-889	6.16874	5.41977
-888	6.16874	5.41977
-887	6.16874	5.41977
-886	6.16874	5.41977
-885	6.24397	5.50315
-884	6.3192	5.41977
-883	6.39443	5.33639
-882	6.39443	5.16962
-881	6.46965	5.16962
-880	6.54488	5.16962
-879	6.62011	5.253
-878	6.46965	5.253
-877	6.46965	5.16962
-876	6.39443	5.08624
-875	6.54488	5.16962
-874	6.54488	5.16962
-873	6.77057	5.50315
-872	6.69534	5.41977
-871	6.69534	5.33639
-870	6.62011	5.33639
-869	6.62011	5.253
-868	6.69534	5.253
-867	6.69534	5.253
-866	6.99625	5.33639
-865	7.07148	5.33639
-864	6.62011	5.00286
-863	6.62011	5.00286
-862	6.24397	4.91948
-861	5.94305	4.75272
-860	5.94305	4.75272
-859	6.01828	4.75272
-858	5.94305	4.75272
-857	5.94305	4.8361
-856	5.94305	4.8361
-855	5.7926	4.75272
-854	5.7926	4.75272
-853	5.71737	4.75272
-852	5.71737	4.75272
-851	5.64214	4.75272
-850	5.7926	4.66934
-849	5.86783	4.75272
-848	5.86783	5.00286
-847	5.94305	5.00286
-846	5.94305	4.75272
-845	6.01828	4.75272
-844	6.16874	4.8361
-843	6.09351	4.75272
-842	6.3192	5.00286
-841	6.3192	5.00286
-840	6.3192	5.08624
-839	6.54488	5.83667
-838	6.62011	5.83667
-837	6.62011	5.75329
-836	6.62011	5.66991
-835	6.62011	5.50315
-834	6.62011	5.50315
-833	6.62011	5.50315
-832	6.62011	5.50315
-831	6.62011	5.75329
-830	6.62011	5.75329
-829	6.62011	5.58653
-828	6.62011	5.58653
-827	6.62011	5.58653
-826	6.92103	5.92005
-825	6.92103	5.83667
-824	6.92103	5.92005
-823	6.99625	5.92005
-822	6.99625	6.00343
-821	6.99625	6.00343
-820	7.14671	6.25358
-819	7.44763	6.5871
-818	7.44763	6.67048
-817	7.3724	6.5871
-816	7.74854	6.83724
-815	7.74854	6.83724
-814	7.74854	6.83724
-813	7.59808	6.75386
-812	7.44763	6.75386
-811	7.44763	6.75386
-810	7.44763	6.67048
-809	7.44763	6.5871
-808	7.52285	6.67048
-807	7.67331	6.67048
-806	7.67331	6.5871
-805	7.67331	6.5871
-804	7.67331	6.5871
-803	7.59808	6.5871
-802	7.59808	6.5871
-801	7.29717	6.42034
-800	7.29717	6.33696
-799	7.22194	6.25358
-798	6.92103	6.42034
-797	6.92103	6.75386
-796	6.92103	6.83724
-795	6.77057	6.5871
-794	6.77057	6.5871
-793	6.77057	6.5871
-792	6.54488	6.25358
-791	6.46965	6.25358
-790	6.54488	6.5871
-789	6.62011	6.67048
-788	6.62011	6.67048
-787	6.62011	6.67048
-786	6.69534	6.67048
-785	6.69534	6.75386
-784	6.24397	6.5871
-783	5.86783	6.50372
-782	5.71737	6.5871
-781	5.86783	6.5871
-780	6.01828	6.67048
-779	6.01828	6.67048
-778	6.01828	6.75386
-777	6.01828	6.75386
-776	6.01828	6.75386
-775	6.01828	6.75386
-774	6.46965	6.92063
-773	6.39443	6.92063
-772	6.24397	7.08739
-771	6.16874	7.08739
-770	6.16874	7.08739
-769	6.24397	7.08739
-768	6.3192	7.08739
-767	6.54488	7.17077
-766	6.62011	7.25415
-765	6.62011	7.25415
-764	6.62011	7.25415
-763	6.69534	7.33753
-762	6.69534	7.33753
-761	6.69534	7.33753
-760	6.69534	7.33753
-759	6.8458	7.83782
-758	6.99625	8.17134
-757	7.44763	8.58825
-756	7.44763	8.58825
-755	7.29717	8.42148
-754	7.3724	8.75501
-753	7.44763	8.75501
-752	7.44763	8.67163
-751	7.44763	8.67163
-750	7.44763	8.67163
-749	7.44763	8.67163
-748	7.44763	8.67163
-747	7.44763	8.58825
-746	7.3724	8.08796
-745	7.44763	7.9212
-744	7.59808	7.9212
-743	7.67331	8.08796
-742	7.74854	8.08796
-741	7.74854	8.08796
-740	7.74854	8.08796
-739	7.59808	8.00458
-738	7.52285	7.83782
-737	7.52285	7.83782
-736	7.52285	8.00458
-735	7.52285	8.00458
-734	7.3724	7.75444
-733	7.3724	7.75444
-732	7.44763	7.75444
-731	7.44763	7.75444
-730	7.44763	7.75444
-729	7.44763	7.83782
-728	7.44763	7.83782
-727	7.44763	7.75444
-726	7.52285	7.67105
-725	7.52285	7.67105
-724	7.52285	7.67105
-723	7.59808	7.75444
-722	7.74854	8.00458
-721	7.44763	7.9212
-720	7.3724	7.67105
-719	7.29717	7.58767
-718	7.3724	7.67105
-717	7.44763	7.67105
-716	7.44763	7.58767
-715	7.44763	7.58767
-714	7.44763	7.58767
-713	7.3724	7.42091
-712	7.29717	7.42091
-711	7.29717	7.42091
-710	7.29717	7.42091
-709	7.29717	7.42091
-708	6.99625	7.42091
-707	7.07148	7.42091
-706	7.07148	7.33753
-705	7.07148	7.25415
-704	7.14671	7.25415
-703	7.29717	7.25415
-702	7.14671	6.75386
-701	7.14671	6.83724
-700	7.14671	6.83724
-699	7.22194	6.83724
-698	7.14671	6.75386
-697	7.14671	6.75386
-696	7.14671	6.67048
-695	7.14671	6.67048
-694	7.14671	6.67048
-693	6.99625	6.5871
-692	6.99625	6.67048
-691	6.99625	6.92063
-690	6.92103	6.67048
-689	6.92103	6.5871
-688	6.69534	6.5871
-687	6.62011	6.50372
-686	6.62011	6.50372
-685	6.62011	6.42034
-684	6.54488	6.42034
-683	6.54488	6.33696
-682	6.09351	5.58653
-681	6.09351	5.50315
-680	6.01828	5.50315
-679	6.01828	5.50315
-678	6.01828	5.41977
-677	6.01828	5.41977
-676	5.86783	5.41977
-675	5.86783	5.50315
-674	5.41645	5.00286
-673	5.34123	5.00286
-672	5.34123	4.91948
-671	5.266	4.8361
-670	5.34123	4.8361
-669	5.34123	4.8361
-668	5.34123	4.8361
-667	5.34123	4.8361
-666	5.34123	4.8361
-665	5.34123	4.8361
-664	5.266	4.8361
-663	5.266	4.91948
-662	5.266	4.91948
-661	5.266	5.00286
-660	5.266	5.253
-659	5.266	5.253
-658	5.266	5.253
-657	5.19077	5.16962
-656	4.96508	4.91948
-655	4.96508	4.75272
-654	4.88986	4.75272
-653	4.88986	4.8361
-652	4.81463	4.75272
-651	4.66417	4.58596
-650	4.66417	4.50258
-649	4.43848	4.41919
-648	4.43848	4.41919
-647	4.43848	4.50258
-646	4.36326	4.50258
-645	4.06234	4.50258
-644	4.06234	4.25243
-643	3.91188	4.16905
-642	3.91188	4.08567
-641	3.91188	4.08567
-640	3.83666	4.08567
-639	3.83666	4.08567
-638	3.83666	4.08567
-637	3.53574	3.83553
-636	3.38528	3.41862
-635	3.31006	3.33524
-634	3.38528	3.33524
-633	3.53574	3.33524
-632	3.46051	3.25186
-631	3.53574	3.33524
-630	3.53574	3.33524
-629	3.53574	3.33524
-628	3.31006	3.16848
-627	3.23483	3.0851
-626	3.23483	3.0851
-625	3.23483	3.0851
-624	3.23483	3.0851
-623	3.23483	3.16848
-622	3.23483	3.16848
-621	3.23483	3.16848
-620	3.23483	3.16848
-619	3.00914	3.16848
-618	3.00914	3.0851
-617	3.00914	3.0851
-616	2.40731	2.58481
-615	2.25686	2.50143
-614	2.25686	2.41805
-613	2.25686	2.41805
-612	2.18163	2.41805
-611	2.18163	2.41805
-610	2.1064	2.41805
-609	2.03117	2.58481
-608	2.03117	2.58481
-607	2.03117	2.66819
-606	2.03117	2.75157
-605	2.18163	2.75157
-604	2.18163	2.75157
-603	2.1064	2.58481
-602	1.95594	2.58481
-601	1.95594	2.50143
-600	1.95594	2.50143
-599	1.95594	2.50143
-598	1.88071	2.75157
-597	1.88071	2.75157
-596	1.88071	2.66819
-595	1.88071	2.66819
-594	1.88071	2.66819
-593	1.88071	2.66819
-592	1.88071	2.66819
-591	1.88071	2.66819
-590	1.88071	2.66819
-589	1.80548	2.58481
-588	1.73026	2.41805
-587	1.73026	2.41805
-586	1.73026	2.66819
-585	1.80548	2.75157
-584	1.80548	2.75157
-583	1.80548	2.75157
-582	1.80548	2.75157
-581	1.80548	2.75157
-580	1.80548	2.75157
-579	1.80548	2.75157
-578	1.73026	2.75157
-577	1.73026	2.75157
-576	1.73026	2.83495
-575	1.65503	2.83495
-574	1.65503	2.83495
-573	1.65503	2.83495
-572	1.73026	2.91834
-571	1.65503	2.83495
-570	1.65503	2.83495
-569	1.65503	2.83495
-568	1.42934	2.66819
-567	1.35411	2.66819
-566	1.27889	2.66819
-565	1.27889	2.66819
-564	1.35411	2.66819
-563	1.35411	2.66819
-562	1.27889	2.66819
-561	1.27889	2.66819
-560	1.27889	2.58481
-559	1.27889	2.58481
-558	1.27889	2.50143
-557	1.27889	2.50143
-556	1.20366	2.41805
-555	1.20366	2.41805
-554	1.20366	2.41805
-553	1.20366	2.41805
-552	1.20366	2.50143
-551	1.20366	2.58481
-550	1.20366	2.58481
-549	1.12843	2.50143
-548	1.0532	2.50143
-547	0.977971	2.41805
-546	0.977971	2.50143
-545	0.977971	2.66819
-544	0.977971	2.66819
-543	0.977971	2.66819
-542	0.977971	2.66819
-541	0.977971	2.66819
-540	0.902742	2.66819
-539	0.902742	2.75157
-538	0.977971	2.75157
-537	0.977971	2.75157
-536	0.977971	2.75157
-535	0.977971	2.75157
-534	0.902742	2.75157
-533	0.902742	2.58481
-532	0.902742	2.58481
-531	0.827514	2.58481
-530	0.827514	2.58481
-529	0.827514	2.58481
-528	0.827514	2.50143
-527	0.827514	2.50143
-526	0.827514	2.50143
-525	0.827514	2.50143
-524	0.827514	2.50143
-523	0.827514	2.50143
-522	0.827514	2.50143
-521	0.827514	2.50143
-520	0.827514	2.50143
-519	0.827514	2.50143
-518	0.827514	2.50143
-517	0.827514	2.33467
-516	0.827514	2.33467
-515	0.827514	2.33467
-514	0.827514	2.25129
-513	0.827514	2.25129
-512	0.827514	2.25129
-511	0.827514	2.25129
-510	0.827514	2.25129
-509	0.827514	2.25129
-508	0.827514	2.41805
-507	0.827514	2.58481
-506	0.827514	2.58481
-505	0.827514	2.58481
-504	0.827514	2.75157
-503	0.827514	2.75157
-502	0.827514	2.75157
-501	0.827514	2.75157
-500	0.827514	2.75157
-499	0.902742	2.75157
-498	0.902742	2.75157
-497	0.902742	2.91834
-496	0.902742	2.91834
-495	0.902742	2.91834
-494	0.977971	3.00172
-493	0.977971	3.00172
-492	0.752285	2.58481
-491	0.677057	2.58481
-490	0.677057	2.58481
-489	0.677057	2.58481
-488	0.677057	2.58481
-487	0.677057	2.58481
-486	0.677057	2.58481
-485	0.677057	2.58481
-484	0.677057	2.58481
-483	0.677057	2.58481
-482	0.677057	2.58481
-481	0.752285	2.58481
-480	0.677057	2.58481
-479	0.677057	2.58481
-478	0.677057	2.58481
-477	0.601828	2.50143
-476	0.601828	2.50143
-475	0.601828	2.50143
-474	0.601828	2.33467
-473	0.601828	2.33467
-472	0.601828	2.33467
-471	0.601828	2.33467
-470	0.601828	2.33467
-469	0.5266	2.16791
-468	0.5266	2.00114
-467	0.5266	2.00114
-466	0.5266	2.00114
-465	0.5266	2.00114
-464	0.5266	2.08453
-463	0.5266	2.08453
-462	0.5266	2.08453
-461	0.5266	1.91776
-460	0.5266	1.91776
-459	0.5266	1.91776
-458	0.5266	1.91776
-457	0.5266	1.91776
-456	0.5266	1.91776
-455	0.5266	1.91776
-454	0.5266	1.91776
-453	0.5266	1.83438
-452	0.5266	1.751
-451	0.5266	1.751
-450	0.5266	1.751
-449	0.5266	1.751
-448	0.5266	1.66762
-447	0.5266	1.66762
-446	0.5266	1.66762
-445	0.5266	1.66762
-444	0.5266	1.50086
-443	0.451371	1.3341
-442	0.451371	1.3341
-441	0.451371	1.3341
-440	0.451371	1.3341
-439	0.451371	1.3341
-438	0.451371	1.3341
-437	0.451371	1.3341
-436	0.451371	1.3341
-435	0.451371	1.3341
-434	0.451371	1.25072
-433	0.5266	1.25072
-432	0.5266	1.25072
-431	0.5266	1.25072
-430	0.5266	1.25072
-429	0.5266	1.25072
-428	0.5266	1.25072
-427	0.5266	1.25072
-426	0.5266	1.16733
-425	0.5266	1.16733
-424	0.5266	1.16733
-423	0.5266	1.08395
-422	0.5266	1.08395
-421	0.376143	1.08395
-420	0.376143	1.08395
-419	0.376143	1.08395
-418	0.376143	1.08395
-417	0.376143	1.08395
-416	0.376143	1.08395
-415	0.376143	1.08395
-414	0.376143	1.08395
-413	0.376143	1.08395
-412	0.376143	1.00057
-411	0.376143	1.00057
-410	0.376143	1.00057
-409	0.376143	0.917191
-408	0.376143	1.00057
-407	0.376143	1.00057
-406	0.376143	1.00057
-405	0.376143	1.00057
-404	0.376143	1.00057
-403	0.376143	1.00057
-402	0.376143	1.00057
-401	0.376143	1.00057
-400	0.376143	1.00057
-399	0.376143	1.00057
-398	0.451371	1.00057
-397	0.451371	1.00057
-396	0.451371	1.00057
-395	0.451371	1.00057
-394	0.451371	1.00057
-393	0.451371	1.00057
-392	0.451371	1.00057
-391	0.451371	1.00057
-390	0.451371	1.00057
-389	0.376143	1.00057
-388	0.376143	1.00057
-387	0.376143	1.08395
-386	0.376143	1.08395
-385	0.376143	1.08395
-384	0.376143	1.08395
-383	0.376143	1.08395
-382	0.376143	1.08395
-381	0.376143	1.08395
-380	0.376143	1.00057
-379	0.376143	1.00057
-378	0.300914	0.750429
-377	0.376143	0.750429
-376	0.376143	0.750429
-375	0.376143	0.750429
-374	0.376143	0.750429
-373	0.376143	0.750429
-372	0.376143	0.750429
-371	0.376143	0.750429
-370	0.376143	0.750429
-369	0.376143	0.500286
-368	0.376143	0.500286
-367	0.376143	0.500286
-366	0.376143	0.500286
-365	0.451371	0.583667
-364	0.451371	0.583667
-363	0.451371	0.667048
-362	0.451371	0.667048
-361	0.376143	0.583667
-360	0.376143	0.500286
-359	0.376143	0.500286
-358	0.376143	0.416905
-357	0.376143	0.416905
-356	0.376143	0.416905
-355	0.376143	0.416905
-354	0.376143	0.416905
-353	0.376143	0.416905
-352	0.376143	0.500286
-351	0.376143	0.500286
-350	0.376143	0.500286
-349	0.376143	0.500286
-348	0.376143	0.500286
-347	0.376143	0.500286
-346	0.451371	0.500286
-345	0.451371	0.500286
-344	0.451371	0.500286
-343	0.451371	0.500286
-342	0.451371	0.500286
-341	0.451371	0.583667
-340	0.451371	0.583667
-339	0.451371	0.583667
-338	0.451371	0.583667
-337	0.451371	0.583667
-336	0.451371	0.583667
-335	0.451371	0.583667
-334	0.451371	0.583667
-333	0.451371	0.667048
-332	0.5266	0.83381
-331	0.451371	0.83381
-330	0.451371	0.83381
-329	0.677057	1.08395
-328	0.677057	1.08395
-327	0.677057	1.08395
-326	0.677057	1.08395
-325	0.677057	1.08395
-324	0.677057	1.08395
-323	0.677057	1.08395
-322	0.677057	1.16733
-321	0.677057	1.25072
-320	0.677057	1.25072
-319	0.677057	1.25072
-318	0.677057	1.25072
-317	0.677057	1.25072
-316	0.677057	1.25072
-315	0.677057	1.25072
-314	0.677057	1.25072
-313	0.677057	1.25072
-312	0.677057	1.25072
-311	0.677057	1.3341
-310	0.677057	1.3341
-309	0.677057	1.3341
-308	0.677057	1.3341
-307	0.677057	1.3341
-306	0.677057	1.3341
-305	0.677057	1.3341
-304	0.752285	1.3341
-303	0.752285	1.3341
-302	0.752285	1.3341
-301	0.752285	1.3341
-300	0.752285	1.3341
-299	0.752285	1.3341
-298	0.752285	1.3341
-297	0.752285	1.3341
-296	0.752285	1.3341
-295	0.752285	1.3341
-294	0.752285	1.3341
-293	0.752285	1.3341
-292	0.752285	1.3341
-291	0.752285	1.3341
-290	0.752285	1.3341
-289	0.677057	1.3341
-288	0.677057	1.3341
-287	0.677057	1.25072
-286	0.677057	1.25072
-285	0.677057	1.25072
-284	0.677057	1.25072
-283	0.677057	1.25072
-282	0.677057	1.25072
-281	0.677057	1.25072
-280	0.677057	1.25072
-279	0.677057	1.25072
-278	0.677057	1.25072
-277	0.677057	1.25072
-276	0.677057	1.25072
-275	0.677057	1.25072
-274	0.677057	1.3341
-273	0.677057	1.3341
-272	0.677057	1.3341
-271	0.677057	1.3341
-270	0.677057	1.3341
-269	0.677057	1.3341
-268	0.677057	1.3341
-267	0.677057	1.3341
-266	0.677057	1.3341
-265	0.677057	1.25072
-264	0.677057	1.25072
-263	0.677057	1.25072
-262	0.677057	1.25072
-261	0.677057	1.25072
-260	0.677057	1.25072
-259	0.677057	1.25072
-258	0.677057	1.25072
-257	0.677057	1.25072
-256	0.677057	1.25072
-255	0.677057	1.25072
-254	0.677057	1.25072
-253	0.677057	1.25072
-252	0.677057	1.25072
-251	0.827514	1.3341
-250	0.827514	1.3341
-249	0.827514	1.3341
-248	0.827514	1.3341
-247	0.827514	1.3341
-246	0.827514	1.3341
-245	0.827514	1.3341
-244	0.827514	1.3341
-243	0.827514	1.3341
-242	0.827514	1.3341
-241	0.827514	1.3341
-240	0.827514	1.3341
-239	0.827514	1.3341
-238	0.827514	1.3341
-237	0.827514	1.3341
-236	0.827514	1.3341
-235	0.827514	1.3341
-234	0.827514	1.3341
-233	0.827514	1.3341
-232	0.827514	1.3341
-231	0.827514	1.3341
-230	0.827514	1.3341
-229	0.827514	0.750429
-228	0.752285	0.83381
-227	0.752285	0.83381
-226	0.752285	0.667048
-225	0.752285	0.500286
-224	0.752285	0.500286
-223	0.752285	0.500286
-222	0.752285	0.500286
-221	0.752285	0.500286
-220	0.752285	0.500286
-219	0.752285	0.416905
-218	0.752285	0.333524
-217	0.752285	0.333524
-216	0.677057	0.333524
-215	0.677057	0.250143
-214	0.677057	0.333524
-213	0.677057	0.333524
-212	0.677057	0.333524
-211	0.601828	0.333524
-210	0.601828	0.333524
-209	0.601828	0.333524
-208	0.601828	0.333524
-207	0.601828	0.333524
-206	0.601828	0.333524
-205	0.601828	0.333524
-204	0.601828	0.333524
-203	0.601828	0.333524
-202	0.601828	0.333524
-201	0.601828	0.333524
-200	0.601828	0.333524
-199	0.601828	0.667048
-198	0.601828	0.667048
-197	0.601828	0.667048
-196	0.601828	0.667048
-195	0.601828	0.667048
-194	0.601828	0.667048
-193	0.601828	0.667048
-192	0.601828	0.667048
-191	0.601828	0.667048
-190	0.5266	0.667048
-189	0.5266	0.667048
-188	0.451371	0.667048
-187	0.451371	0.667048
-186	0.451371	0.750429
-185	0.451371	0.750429
-184	0.451371	0.83381
-183	0.451371	0.83381
-182	0.451371	0.83381
-181	0.451371	0.83381
-180	0.451371	0.83381
-179	0.451371	0.83381
-178	0.451371	0.83381
-177	0.5266	0.83381
-176	0.5266	0.83381
-175	0.5266	0.83381
-174	0.5266	0.917191
-173	0.5266	0.917191
-172	0.5266	0.917191
-171	0.5266	0.917191
-170	0.752285	0.917191
-169	0.752285	0.917191
-168	0.752285	0.917191
-167	0.752285	1.00057
-166	0.752285	1.00057
-165	0.752285	1.00057
-164	0.752285	1.00057
-163	0.827514	1.00057
-162	0.902742	1.08395
-161	0.827514	1.08395
-160	0.827514	1.08395
-159	0.827514	1.08395
-158	0.827514	1.16733
-157	0.827514	1.3341
-156	0.827514	1.3341
-155	0.827514	1.3341
-154	0.827514	1.3341
-153	0.827514	1.3341
-152	0.827514	1.41748
-151	0.827514	1.41748
-150	0.827514	1.41748
-149	0.827514	1.41748
-148	0.827514	1.66762
-147	0.827514	1.751
-146	0.827514	1.751
-145	0.827514	1.751
-144	0.827514	1.751
-143	0.827514	1.751
-142	0.827514	1.751
-141	0.827514	1.751
-140	0.827514	1.751
-139	0.827514	1.751
-138	0.827514	1.751
-137	0.827514	1.751
-136	0.827514	1.83438
-135	0.752285	2.25129
-134	0.752285	2.25129
-133	0.752285	2.25129
-132	0.752285	2.25129
-131	0.752285	2.25129
-130	0.752285	2.25129
-129	0.752285	2.25129
-128	0.752285	2.25129
-127	0.752285	2.25129
-126	0.752285	2.33467
-125	0.752285	2.33467
-124	0.752285	2.33467
-123	0.677057	2.16791
-122	0.677057	2.16791
-121	0.677057	2.16791
-120	0.677057	2.25129
-119	0.752285	2.33467
-118	0.752285	2.33467
-117	0.752285	2.33467
-116	0.827514	2.41805
-115	0.827514	2.41805
-114	0.827514	2.41805
-113	0.827514	2.41805
-112	0.827514	2.33467
-111	0.827514	2.33467
-110	0.827514	2.33467
-109	0.827514	2.33467
-108	0.827514	2.33467
-107	0.827514	2.33467
-106	0.827514	2.33467
-105	0.827514	2.33467
-104	0.827514	2.33467
-103	0.902742	2.33467
-102	0.977971	2.41805
-101	0.977971	2.41805
-100	0.977971	2.50143
-99	0.977971	2.50143
-98	0.977971	2.66819
-97	0.977971	2.66819
-96	0.977971	2.66819
-95	0.977971	2.66819
-94	0.977971	2.66819
-93	0.977971	2.66819
-92	0.902742	2.75157
-91	0.902742	2.75157
-90	0.902742	2.75157
-89	0.902742	2.75157
-88	0.902742	2.83495
-87	0.902742	2.83495
-86	1.0532	2.83495
-85	1.0532	2.83495
-84	1.0532	2.91834
-83	1.0532	3.00172
-82	1.12843	2.83495
-81	1.27889	2.91834
-80	1.27889	3.00172
-79	1.27889	3.00172
-78	1.27889	3.00172
-77	1.27889	3.00172
-76	1.27889	2.83495
-75	1.27889	2.75157
-74	1.27889	2.75157
-73	1.27889	2.75157
-72	1.27889	2.75157
-71	1.5798	2.83495
-70	1.5798	2.83495
-69	1.5798	2.83495
-68	1.5798	2.83495
-67	1.5798	2.83495
-66	1.5798	2.83495
-65	1.5798	2.83495
-64	1.5798	2.83495
-63	1.5798	2.66819
-62	1.5798	2.66819
-61	1.5798	2.83495
-60	1.65503	2.91834
-59	1.65503	3.0851
-58	1.65503	3.0851
-57	1.65503	3.0851
-56	1.65503	3.0851
-55	1.73026	3.16848
-54	1.73026	3.16848
-53	1.73026	3.16848
-52	1.80548	3.41862
-51	1.95594	3.58538
-50	2.03117	3.66877
-49	2.40731	3.83553
-48	2.40731	3.83553
-47	2.40731	3.83553
-46	2.633	3.83553
-45	2.633	3.83553
-44	2.633	3.66877
-43	2.93391	4.16905
-42	3.83666	4.41919
-41	3.83666	4.41919
-40	3.83666	4.33581
-39	3.83666	4.16905
-38	3.83666	4.16905
-37	3.83666	4.16905
-36	3.83666	4.16905
-35	3.83666	4.16905
-34	3.91188	4.25243
-33	3.91188	4.25243
-32	3.91188	4.25243
-31	3.91188	4.25243
-30	3.91188	4.25243
-29	3.83666	4.16905
-28	3.83666	4.08567
-27	3.83666	4.08567
-26	3.76143	4.08567
-25	3.76143	4.08567
-24	3.76143	4.08567
-23	3.98711	4.08567
-22	3.98711	4.08567
-21	3.98711	4.08567
-20	4.06234	4.00229
-19	4.2128	3.91891
-18	4.2128	3.83553
-17	4.2128	3.75215
-16	4.2128	3.66877
-15	4.2128	3.66877
-14	4.2128	3.66877
-13	4.2128	3.66877
-12	4.36326	3.75215
-11	4.81463	3.83553
-10	4.81463	3.75215
-9	4.81463	3.66877
-8	4.81463	3.66877
-7	4.81463	3.66877
-6	4.81463	3.66877
-5	4.88986	3.66877
-4	4.96508	3.83553
-3	4.96508	3.83553
-2	4.96508	3.83553
-1	4.96508	3.83553
0	4.96508	3.83553
1	5.04031	3.75215
2	5.04031	3.75215
3	5.19077	3.91891
4	5.11554	3.83553
5	5.34123	4.00229
6	5.94305	4.50258
7	5.94305	4.50258
8	6.69534	4.66934
9	6.77057	4.75272
10	7.14671	4.91948
11	7.14671	4.91948
12	7.14671	4.8361
13	7.14671	4.8361
14	7.14671	4.8361
15	7.22194	4.91948
16	7.22194	4.91948
17	7.14671	4.91948
18	7.29717	4.8361
19	7.3724	4.8361
20	7.3724	4.8361
21	7.44763	4.91948
22	7.899	5.00286
23	8.65128	5.08624
24	8.65128	5.08624
25	8.65128	5.33639
26	8.65128	5.33639
27	8.80174	5.33639
28	8.80174	5.33639
29	8.80174	5.50315
30	8.80174	5.50315
31	8.87697	5.50315
32	8.9522	5.75329
33	8.9522	5.75329
34	9.17788	5.75329
35	9.40357	5.92005
36	9.40357	5.83667
37	9.40357	5.83667
38	9.40357	5.75329
39	9.40357	5.75329
40	9.40357	5.75329
41	9.40357	5.75329
42	9.4788	5.83667
43	9.4788	6.1702
44	9.4788	6.1702
45	9.4788	6.1702
46	9.55402	5.92005
47	9.62925	6.1702
48	9.85494	6.5871
49	9.85494	6.50372
50	9.85494	6.50372
51	9.85494	6.50372
52	9.93017	7.00401
53	10.3815	7.50429
54	10.3815	7.50429
55	11.2091	7.83782
56	11.2091	7.9212
57	11.1338	7.9212
58	11.1338	7.67105
59	11.1338	7.58767
60	11.1338	7.58767
61	11.1338	7.58767
62	11.1338	7.58767
63	11.1338	7.58767
64	11.1338	7.58767
65	11.1338	7.58767
66	11.1338	7.58767
67	11.0586	7.42091
68	11.0586	7.50429
69	11.2843	7.50429
70	11.2091	7.42091
71	11.2091	7.42091
72	11.4347	7.58767
73	11.8109	8.08796
74	11.6604	8.00458
75	11.6604	8.00458
76	11.6604	7.9212
77	11.6604	8.08796
78	11.5852	8.08796
79	11.5852	8.17134
80	11.5852	8.17134
81	11.5852	8.25472
82	11.5852	8.25472
83	11.5852	8.25472
84	11.51	8.17134
85	11.8109	8.3381
86	11.8109	8.3381
87	11.8861	8.42148
88	11.4347	8.3381
89	11.4347	8.42148
90	11.4347	8.42148
91	11.6604	8.67163
92	11.6604	8.67163
93	11.6604	8.58825
94	11.6604	8.58825
95	11.6604	8.50486
96	11.51	8.50486
97	11.51	8.42148
98	11.51	8.42148
99	11.51	8.42148
100	11.4347	8.67163
101	11.4347	8.3381
102	11.4347	8.3381
103	11.4347	8.3381
104	11.4347	8.3381
105	11.4347	8.25472
106	11.5852	8.3381
107	11.5852	8.25472
108	11.5852	8.25472
109	11.51	8.08796
110	11.51	8.08796
111	11.7357	8.17134
112	12.2623	8.42148
113	12.2623	8.42148
114	12.3375	8.50486
115	12.4127	8.42148
116	12.4127	8.50486
117	12.4127	8.50486
118	12.4879	8.58825
119	12.4127	8.58825
120	12.0366	8.50486
121	11.9613	8.58825
122	11.8861	8.58825
123	11.8861	8.67163
124	12.0366	8.83839
125	12.1118	8.83839
126	12.0366	8.67163
127	12.1118	8.75501
128	12.1118	8.67163
129	12.1118	8.67163
130	12.0366	8.67163
131	11.5852	8.58825
132	11.4347	8.67163
133	11.3595	8.58825
134	11.3595	8.58825
135	11.4347	8.92177
136	11.2843	8.83839
137	11.1338	8.92177
138	11.2091	8.92177
139	10.7577	8.83839
140	10.6072	8.50486
141	10.4568	8.42148
142	10.4568	8.42148
143	10.8329	8.50486
144	10.8329	8.50486
145	10.8329	8.42148
146	10.8329	8.50486
147	10.8329	8.50486
148	10.8329	8.50486
149	10.9834	8.50486
150	11.0586	8.3381
151	11.2091	8.3381
152	11.2091	8.3381
153	11.2091	8.3381
154	11.2843	8.25472
155	11.6604	8.3381
156	11.6604	8.3381
157	11.51	8.3381
158	11.4347	8.08796
159	11.5852	7.9212
160	11.8861	8.25472
161	11.8861	8.25472
162	11.7357	8.17134
163	11.7357	8.17134
164	11.8109	8.25472
165	11.8109	8.17134
166	11.8109	8.17134
167	11.6604	7.9212
168	11.51	8.00458
169	11.6604	8.25472
170	11.6604	8.17134
171	11.8109	8.3381
172	11.8109	8.25472
173	11.6604	7.83782
174	11.6604	7.83782
175	11.6604	7.83782
176	11.6604	7.83782
177	11.4347	7.67105
178	11.4347	7.42091
179	11.51	7.42091
180	11.5852	7.33753
181	11.5852	7.33753
182	11.5852	7.17077
183	11.51	7.25415
184	11.5852	7.25415
185	11.5852	7.25415
186	11.5852	7.25415
187	11.5852	7.50429
188	10.6825	7.00401
189	10.6072	6.83724
190	10.6072	6.83724
191	10.6072	6.83724
192	10.7577	6.75386
193	10.8329	7.00401
194	10.8329	7.00401
195	10.8329	6.92063
196	10.8329	6.92063
197	10.8329	6.92063
198	10.6825	6.75386
199	10.6072	6.75386
200	10.6072	6.83724
201	10.3063	6.75386
202	10.6072	7.50429
203	10.6072	7.33753
204	10.6825	7.58767
205	10.6825	7.58767
206	10.6825	7.58767
207	10.6072	7.67105
208	10.532	7.9212
209	10.532	7.9212
210	10.532	7.83782
211	10.532	7.83782
212	10.6825	7.83782
213	10.8329	7.67105
214	10.4568	7.67105
215	10.6072	7.75444
216	10.6072	7.75444
217	10.9081	8.25472
218	10.9081	8.3381
219	10.9834	8.42148
220	10.9834	8.42148
221	10.9834	8.42148
222	10.9081	8.17134
223	10.9081	8.17134
224	10.8329	8.17134
225	10.4568	7.58767
226	10.532	7.75444
227	10.532	7.50429
228	10.532	7.50429
229	10.532	7.50429
230	10.4568	7.50429
231	10.3063	7.33753
232	9.77971	7.17077
233	9.4788	7.17077
234	9.40357	7.08739
235	9.4788	7.08739
236	9.17788	7.00401
237	8.80174	6.83724
238	8.80174	6.83724
239	8.80174	6.83724
240	8.27514	6.42034
241	8.12468	6.33696
242	8.04945	6.33696
243	8.19991	6.33696
244	8.19991	6.25358
245	8.12468	6.25358
246	8.12468	6.25358
247	8.12468	6.25358
248	8.12468	6.25358
249	8.04945	6.25358
250	8.04945	6.25358
251	8.12468	6.33696
252	8.35037	6.33696
253	8.4256	6.25358
254	8.35037	6.42034
255	8.35037	6.42034
256	8.35037	6.42034
257	8.35037	6.33696
258	8.19991	6.33696
259	8.4256	6.00343
260	8.4256	5.92005
261	8.35037	5.92005
262	8.35037	6.08682
263	8.72651	6.75386
264	8.80174	6.92063
265	8.80174	6.92063
266	8.72651	6.92063
267	8.57605	6.92063
268	8.50083	6.92063
269	8.50083	6.92063
270	8.72651	7.08739
271	8.9522	7.67105
272	9.02742	7.67105
273	9.10265	7.58767
274	8.9522	7.50429
275	8.9522	7.58767
276	8.9522	7.67105
277	9.17788	7.75444
278	9.17788	7.75444
279	9.17788	7.75444
280	9.17788	7.83782
281	9.10265	7.83782
282	9.10265	7.83782
283	9.02742	7.83782
284	9.02742	7.83782
285	8.9522	7.67105
286	9.17788	7.58767
287	9.25311	7.58767
288	9.55402	7.75444
289	9.40357	7.67105
290	9.32834	7.67105
291	9.02742	7.08739
292	9.17788	7.08739
293	9.17788	7.08739
294	9.25311	7.08739
295	9.25311	7.17077
296	9.25311	7.17077
297	9.25311	7.17077
298	8.9522	7.17077
299	8.9522	7.17077
300	8.9522	7.08739
301	9.02742	6.92063
302	9.17788	6.92063
303	9.17788	6.92063
304	9.32834	6.83724
305	9.40357	7.08739
306	9.40357	7.08739
307	9.62925	7.08739
308	9.62925	7.08739
309	9.4788	7.00401
310	9.4788	7.00401
311	9.55402	6.50372
312	9.55402	6.5871
313	9.40357	6.42034
314	9.17788	6.33696
315	9.10265	6.33696
316	9.10265	6.33696
317	8.9522	6.33696
318	8.87697	6.50372
319	8.87697	6.50372
320	8.87697	6.50372
321	8.87697	6.33696
322	8.87697	6.33696
323	8.57605	5.92005
324	8.50083	5.92005
325	8.50083	5.92005
326	8.50083	5.92005
327	8.50083	5.83667
328	8.65128	6.1702
329	8.65128	5.92005
330	8.65128	6.00343
331	8.65128	6.00343
332	8.65128	6.00343
333	8.65128	6.00343
334	8.72651	6.1702
335	8.9522	6.1702
336	9.10265	6.08682
337	9.02742	6.00343
338	9.02742	6.00343
339	9.02742	6.00343
340	8.9522	6.08682
341	9.10265	6.25358
342	9.85494	6.33696
343	9.85494	6.33696
344	9.77971	6.1702
345	9.32834	5.66991
346	9.10265	5.66991
347	9.02742	5.58653
348	9.02742	5.58653
349	9.02742	5.92005
350	9.02742	5.92005
351	9.02742	6.00343
352	9.02742	6.00343
353	9.02742	6.00343
354	8.9522	6.00343
355	8.9522	6.00343
356	8.72651	5.75329
357	8.80174	5.75329
358	8.80174	5.75329
359	8.87697	5.66991
360	8.9522	6.08682
361	9.25311	6.1702
362	9.25311	6.1702
363	8.65128	5.75329
364	8.57605	5.75329
365	8.50083	5.75329
366	8.27514	5.41977
367	8.4256	5.33639
368	8.50083	5.41977
369	8.65128	5.41977
370	8.65128	5.41977
371	8.65128	5.33639
372	8.65128	5.33639
373	8.80174	5.58653
374	8.80174	5.50315
375	8.65128	5.41977
376	8.4256	5.253
377	8.57605	5.41977
378	8.80174	5.66991
379	8.80174	5.66991
380	8.80174	5.58653
381	8.87697	5.66991
382	8.9522	5.66991
383	8.87697	5.66991
384	8.87697	5.66991
385	8.87697	5.66991
386	9.02742	6.08682
387	8.87697	6.08682
388	8.72651	6.00343
389	8.65128	5.92005
390	8.65128	5.92005
391	8.72651	5.83667
392	8.72651	5.92005
393	8.80174	5.92005
394	8.80174	6.00343
395	8.80174	6.00343
396	8.80174	6.00343
397	8.80174	5.92005
398	8.80174	5.92005
399	8.80174	5.92005
400	8.80174	5.92005
401	9.02742	5.92005
402	9.02742	5.92005
403	8.65128	5.75329
404	8.50083	5.83667
405	8.50083	5.83667
406	8.50083	5.66991
407	8.9522	6.00343
408	8.9522	5.75329
409	9.10265	5.75329
410	8.9522	5.75329
411	8.9522	5.66991
412	8.9522	5.66991
413	9.17788	5.75329
414	9.17788	5.83667
415	9.40357	5.83667
416	9.40357	5.92005
417	9.32834	5.83667
418	9.32834	5.83667
419	9.40357	6.00343
420	9.4788	6.33696
421	9.4788	6.33696
422	9.4788	6.33696
423	9.4788	6.33696
424	9.62925	6.42034
425	9.62925	6.33696
426	9.70448	6.42034
427	9.55402	6.33696
428	9.55402	6.33696
429	9.55402	6.33696
430	9.70448	6.42034
431	10.0806	6.50372
432	10.1559	6.50372
433	9.62925	6.42034
434	9.55402	6.08682
435	9.4788	6.08682
436	9.40357	6.08682
437	9.40357	6.00343
438	9.70448	6.08682
439	9.70448	6.08682
440	9.70448	6.08682
441	9.70448	6.00343
442	9.70448	6.00343
443	9.70448	6.00343
444	9.70448	6.00343
445	9.25311	5.83667
446	9.32834	5.83667
447	9.62925	6.00343
448	9.62925	6.00343
449	9.62925	6.00343
450	9.70448	6.00343
451	9.93017	6.00343
452	9.93017	6.00343
453	9.55402	5.92005
454	9.55402	6.33696
455	9.77971	6.50372
456	9.85494	6.5871
457	9.93017	6.5871
458	9.93017	6.5871
459	9.93017	6.5871
460	9.93017	6.5871
461	9.93017	6.5871
462	10.0054	6.67048
463	10.0806	6.67048
464	9.85494	6.50372
465	9.62925	6.33696
466	9.70448	6.33696
467	9.93017	6.92063
468	9.93017	6.92063
469	9.93017	6.92063
470	9.93017	6.92063
471	9.93017	6.92063
472	9.4788	6.5871
473	9.4788	6.33696
474	9.77971	6.42034
475	9.77971	6.5871
476	9.70448	6.42034
477	9.70448	6.42034
478	9.70448	6.42034
479	9.70448	6.42034
480	9.70448	6.42034
481	9.70448	6.50372
482	9.70448	6.33696
483	9.62925	6.25358
484	9.70448	6.1702
485	9.85494	6.1702
486	9.93017	6.25358
487	9.93017	6.33696
488	10.0054	6.42034
489	9.85494	6.25358
490	9.70448	6.08682
491	9.55402	6.08682
492	9.77971	6.08682
493	9.93017	6.08682
494	9.85494	6.00343
495	9.85494	5.92005
496	9.85494	5.92005
497	9.85494	5.92005
498	9.85494	5.92005
499	10.0806	6.08682
500	10.1559	6.1702
501	10.2311	6.1702
502	10.2311	6.1702
503	10.0806	5.83667
504	9.70448	5.58653
505	9.70448	5.58653
506	9.93017	5.75329
507	10.3063	6.08682
508	10.3063	6.08682
509	9.85494	6.00343
510	9.62925	6.00343
511	9.55402	5.83667
512	9.55402	5.83667
513	9.55402	5.83667
514	10.0054	6.08682
515	9.93017	6.08682
516	9.93017	6.08682
517	9.85494	6.08682
518	9.77971	5.92005
519	9.77971	5.75329
520	9.85494	5.92005
521	9.85494	5.92005
522	9.70448	6.00343
523	9.62925	6.00343
524	9.62925	6.00343
525	9.93017	6.00343
526	9.93017	6.00343
527	9.77971	5.83667
528	9.77971	5.83667
529	9.93017	6.25358
530	9.77971	6.1702
531	9.70448	6.08682
532	9.77971	6.08682
533	9.77971	6.08682
534	9.77971	6.1702
535	9.77971	6.25358
536	9.85494	6.42034
537	9.85494	6.33696
538	9.85494	6.33696
539	9.55402	6.25358
540	9.55402	6.25358
541	10.1559	6.33696
542	11.0586	6.50372
543	11.0586	6.50372
544	11.0586	6.50372
545	11.0586	6.50372
546	11.0586	6.50372
547	11.0586	6.50372
548	11.0586	6.42034
549	11.0586	6.42034
550	10.9834	6.42034
551	10.9834	6.33696
552	10.9834	6.25358
553	10.9834	6.25358
554	11.0586	6.08682
555	10.9834	6.1702
556	10.9081	6.1702
557	11.3595	6.25358
558	11.3595	6.25358
559	10.9834	5.92005
560	10.532	5.50315
561	10.532	5.50315
562	10.532	5.50315
563	10.4568	5.50315
564	10.6825	5.66991
565	10.7577	5.75329
566	10.7577	5.75329
567	10.6825	5.75329
568	10.4568	5.66991
569	10.1559	5.58653
570	10.3815	5.50315
571	10.3815	5.50315
572	10.532	5.50315
573	10.9834	5.75329
574	10.9834	5.75329
575	10.9834	5.75329
576	10.9834	5.75329
577	10.9834	5.75329
578	10.9834	5.75329
579	10.9834	5.75329
580	10.3815	5.58653
581	10.4568	5.58653
582	10.4568	5.58653
583	10.8329	6.00343
584	11.1338	6.42034
585	11.4347	6.67048
586	11.4347	6.67048
587	11.4347	6.67048
588	11.4347	6.67048
589	11.1338	6.50372
590	11.1338	6.5871
591	11.0586	6.50372
592	11.3595	7.17077
593	11.3595	7.17077
594	11.3595	7.17077
595	11.3595	7.17077
596	11.2091	7.08739
597	11.2091	7.08739
598	11.1338	6.92063
599	11.1338	6.92063
600	10.9834	6.83724
601	10.6825	6.75386
602	10.4568	6.67048
603	10.3063	6.50372
604	10.3063	6.50372
605	10.3815	6.50372
606	10.3815	6.50372
607	10.532	6.67048
608	10.532	6.67048
609	10.532	6.67048
610	10.532	6.5871
611	10.532	6.50372
612	10.4568	6.5871
613	10.4568	6.33696
614	10.532	6.50372
615	10.532	6.83724
616	10.532	6.92063
617	10.532	6.92063
618	10.532	6.92063
619	10.532	6.92063
620	10.532	6.92063
621	10.0806	6.83724
622	9.62925	6.92063
623	9.62925	6.92063
624	9.70448	6.92063
625	9.70448	7.00401
626	9.55402	6.92063
627	9.55402	6.92063
628	9.55402	7.00401
629	9.55402	7.00401
630	9.55402	7.00401
631	9.40357	6.83724
632	9.40357	6.67048
633	9.40357	6.67048
634	9.40357	6.67048
635	9.02742	6.50372
636	9.4788	6.5871
637	9.62925	6.67048
638	9.70448	6.67048
639	9.70448	6.75386
640	9.70448	6.75386
641	9.85494	6.83724
642	10.1559	6.92063
643	10.1559	6.92063
644	10.1559	6.92063
645	10.1559	6.92063
646	9.55402	6.25358
647	9.25311	6.25358
648	9.25311	6.25358
649	9.17788	6.25358
650	9.25311	6.1702
651	9.4788	6.42034
652	9.4788	6.42034
653	9.4788	6.42034
654	9.4788	6.42034
655	9.4788	6.42034
656	9.55402	6.42034
657	9.40357	6.1702
658	9.40357	6.25358
659	9.85494	6.5871
660	10.6825	7.42091
661	10.6825	7.42091
662	10.6825	7.42091
663	10.6825	7.42091
664	10.6072	7.50429
665	10.6072	7.50429
666	10.3815	7.42091
667	10.4568	7.42091
668	10.4568	7.42091
669	10.532	7.42091
670	10.6825	7.75444
671	10.6072	7.67105
672	10.6072	7.67105
673	10.7577	7.75444
674	10.7577	7.75444
675	10.7577	7.83782
676	10.8329	7.9212
677	10.8329	7.9212
678	10.7577	7.83782
679	10.9834	7.83782
680	10.9834	7.83782
681	10.9834	7.83782
682	10.9834	7.83782
683	10.9834	7.83782
684	10.6072	7.67105
685	10.4568	7.67105
686	10.3815	7.58767
687	10.4568	7.58767
688	10.4568	7.58767
689	10.4568	7.58767
690	10.532	7.67105
691	10.532	7.67105
692	10.4568	7.58767
693	10.4568	7.58767
694	10.532	7.58767
695	10.9081	7.58767
696	11.0586	7.75444
697	11.0586	7.50429
698	11.0586	7.58767
699	10.9834	7.67105
700	10.9834	7.58767
701	10.8329	7.67105
702	9.93017	7.58767
703	9.55402	7.50429
704	9.62925	7.42091
705	9.55402	7.42091
706	9.70448	7.42091
707	9.70448	7.42091
708	9.70448	7.33753
709	9.70448	7.33753
710	9.70448	7.33753
711	9.70448	7.33753
712	9.70448	7.33753
713	9.4788	7.33753
714	9.55402	7.25415
715	9.62925	7.25415
716	9.62925	7.25415
717	9.55402	7.17077
718	9.77971	7.67105
719	10.3815	7.9212
720	10.3815	7.9212
721	10.3063	7.9212
722	10.4568	8.08796
723	10.4568	8.08796
724	10.4568	8.08796
725	10.4568	8.08796
726	10.6072	8.17134
727	10.7577	8.42148
728	10.6072	8.08796
729	10.532	8.08796
730	10.6072	8.3381
731	10.7577	8.42148
732	10.7577	8.42148
733	10.7577	8.42148
734	10.7577	8.42148
735	10.3815	7.75444
736	10.2311	7.58767
737	10.0054	7.33753
738	9.93017	7.33753
739	9.62925	7.33753
740	9.62925	7.33753
741	9.62925	7.33753
742	9.62925	7.33753
743	9.62925	7.33753
744	9.55402	7.25415
745	9.55402	7.25415
746	9.40357	7.17077
747	9.32834	6.92063
748	9.02742	7.08739
749	9.17788	7.25415
750	9.17788	7.33753
751	9.32834	7.42091
752	9.32834	7.42091
753	9.40357	7.33753
754	9.40357	7.33753
755	9.40357	7.33753
756	9.32834	7.08739
757	9.32834	7.08739
758	9.32834	7.08739
759	9.32834	7.08739
760	9.32834	6.92063
761	9.25311	6.92063
762	9.17788	6.92063
763	9.4788	7.08739
764	9.4788	7.08739
765	9.70448	7.17077
766	9.70448	7.25415
767	9.70448	7.25415
768	9.40357	6.67048
769	9.25311	6.42034
770	9.17788	6.50372
771	9.17788	6.50372
772	9.4788	6.67048
773	9.4788	6.67048
774	9.4788	6.67048
775	9.4788	6.67048
776	9.4788	6.67048
777	9.4788	6.67048
778	9.4788	6.67048
779	9.55402	6.67048
780	9.62925	6.50372
781	10.1559	6.83724
782	10.1559	6.83724
783	9.93017	6.5871
784	10.0806	6.50372
785	10.0806	6.50372
786	10.0806	6.50372
787	10.0806	6.50372
788	10.0806	6.50372
789	10.0054	6.25358
790	9.85494	6.08682
791	9.85494	6.08682
792	9.85494	6.08682
793	9.85494	6.08682
794	9.93017	6.08682
795	10.0054	6.25358
796	10.0054	6.25358
797	9.25311	6.1702
798	9.02742	6.08682
799	9.32834	6.1702
800	9.17788	5.92005
801	9.4788	5.92005
802	9.4788	5.83667
803	9.4788	5.83667
804	9.40357	5.66991
805	9.40357	5.66991
806	9.40357	5.66991
807	9.40357	5.66991
808	9.32834	5.66991
809	9.32834	5.66991
810	9.40357	5.50315
811	9.62925	5.58653
812	9.62925	5.58653
813	9.62925	5.58653
814	9.62925	5.58653
815	9.70448	5.50315
816	9.77971	5.41977
817	10.1559	5.66991
818	10.1559	5.58653
819	10.3815	5.66991
820	10.532	6.00343
821	10.6072	6.00343
822	10.6072	6.00343
823	10.6072	6.08682
824	10.6825	6.25358
825	10.7577	6.08682
826	10.7577	6.08682
827	10.9834	6.33696
828	10.9834	6.42034
829	11.1338	6.50372
830	11.0586	6.50372
831	11.0586	6.50372
832	11.3595	6.83724
833	11.3595	6.83724
834	11.5852	7.25415
835	11.5852	7.25415
836	11.7357	7.33753
837	11.7357	7.33753
838	11.7357	7.25415
839	11.6604	7.25415
840	11.6604	7.25415
841	11.6604	7.25415
842	11.7357	7.42091
843	12.1118	7.33753
844	11.6604	7.08739
845	11.0586	7.00401
846	11.0586	6.92063
847	11.0586	6.83724
848	11.2091	6.83724
849	11.1338	6.83724
850	11.1338	6.67048
851	11.1338	6.5871
852	11.1338	6.5871
853	10.8329	6.50372
854	10.8329	6.33696
855	11.1338	6.42034
856	10.9834	6.50372
857	10.9834	6.50372
858	10.8329	6.42034
859	10.7577	6.42034
860	10.7577	6.25358
861	10.7577	6.25358
862	10.8329	6.25358
863	10.9834	6.25358
864	10.7577	5.92005
865	10.532	6.08682
866	10.3815	6.08682
867	9.85494	6.00343
868	9.85494	5.83667
869	9.62925	5.75329
870	9.70448	5.75329
871	9.70448	5.75329
872	9.70448	5.75329
873	9.70448	5.75329
874	9.93017	5.75329
875	9.85494	5.75329
876	9.85494	5.75329
877	9.4788	5.58653
878	9.4788	5.41977
879	9.55402	5.41977
880	9.85494	5.75329
881	9.85494	5.66991
882	10.0806	5.75329
883	10.6072	6.25358
884	10.3815	6.1702
885	10.3815	5.92005
886	10.3815	5.92005
887	10.532	6.00343
888	11.0586	6.25358
889	10.9834	6.33696
890	11.2091	6.42034
891	11.2091	6.50372
892	11.0586	6.42034
893	11.1338	6.50372
894	11.0586	6.50372
895	11.2843	6.50372
896	10.9834	6.42034
897	10.9081	6.42034
898	10.9834	6.50372
899	11.0586	6.5871
900	10.9081	6.50372
901	10.9834	6.42034
902	10.9834	6.42034
903	10.9081	6.42034
904	10.8329	6.42034
905	10.8329	6.42034
906	10.9081	6.42034
907	10.9081	6.33696
908	10.7577	6.33696
909	10.6825	6.33696
910	10.7577	6.5871
911	10.7577	6.5871
912	10.7577	6.5871
913	10.9081	6.83724
914	10.9834	6.83724
915	10.9834	6.83724
916	10.9834	6.83724
917	11.1338	7.08739
918	11.5852	7.25415
919	11.5852	7.25415
920	11.7357	7.25415
921	11.8109	7.33753
922	12.0366	7.50429
923	12.0366	7.33753
924	12.1118	7.33753
925	12.8641	7.50429
926	13.165	7.9212
927	13.165	7.9212
928	13.165	7.83782
929	13.165	7.83782
930	13.165	7.83782
931	13.0145	7.83782
932	13.0898	8.08796
933	12.9393	8.08796
934	12.9393	8.3381
935	13.0898	8.50486
936	13.0145	8.00458
937	13.0898	7.9212
938	13.0898	7.9212
939	12.7889	7.50429
940	12.7136	7.42091
941	12.7136	7.33753
942	12.7889	7.33753
943	12.7889	7.33753
944	12.7136	7.17077
945	12.6384	7.17077
946	12.7136	7.25415
947	12.4127	7.08739
948	12.4127	6.92063
949	12.4127	7.00401
950	12.4127	7.00401
951	12.5632	7.08739
952	12.5632	7.08739
953	12.5632	7.08739
954	12.6384	7.08739
955	12.0366	6.75386
956	11.8109	6.75386
957	12.0366	6.83724
958	12.0366	6.83724
959	12.1118	6.83724
960	12.1118	6.92063
961	11.9613	6.75386
962	11.9613	6.75386
963	11.6604	6.33696
964	11.6604	6.25358
965	11.5852	6.33696
966	11.5852	6.33696
967	11.9613	6.67048
968	11.9613	6.5871
969	11.9613	6.5871
970	11.9613	6.83724
971	11.9613	6.75386
972	11.9613	6.75386
973	12.5632	7.42091
974	13.165	8.17134
975	13.0898	8.17134
976	13.0898	8.17134
977	13.0898	8.17134
978	13.0145	8.08796
979	12.9393	8.08796
980	12.9393	8.08796
981	12.8641	8.08796
982	12.8641	8.17134
983	12.4879	7.9212
984	12.4127	7.9212
985	12.4127	7.9212
986	12.3375	7.9212
987	12.3375	7.9212
988	12.3375	7.9212
989	12.3375	7.9212
990	12.3375	7.75444
991	12.3375	7.75444
992	12.3375	7.75444
993	12.3375	7.75444
994	12.5632	8.08796
995	13.2402	8.67163
996	13.0898	8.67163
997	13.0898	8.67163
[truncated: 2 more rows]

## Sheet: 2B
distance from TSS (bp)	Coverage (x10^-7)	Coverage (x10^-7)
	+ RSC & SWI/SNF	- RSC & SWI/SNF
-1000	6.10978	7.77847
-999	6.40964	7.97792
-998	6.25971	7.92806
-997	6.40964	8.02778
-996	6.97189	8.47654
-995	7.00938	8.5264
-994	7.04686	8.5264
-993	7.04686	8.5264
-992	6.85944	8.5264
-991	6.74699	8.22723
-990	6.70951	8.22723
-989	6.74699	8.27709
-988	6.78448	8.37682
-987	6.82196	8.47654
-986	6.70951	8.42668
-985	6.74699	8.37682
-984	6.74699	8.37682
-983	6.70951	8.27709
-982	6.67203	8.22723
-981	6.70951	8.32695
-980	6.78448	8.37682
-979	6.78448	7.8782
-978	6.67203	7.82833
-977	6.67203	7.82833
-976	6.67203	7.82833
-975	6.63454	7.77847
-974	6.67203	7.77847
-973	6.78448	7.82833
-972	6.59706	7.52916
-971	6.55958	7.32971
-970	6.55958	7.32971
-969	6.70951	7.37958
-968	6.97189	7.67875
-967	6.97189	7.67875
-966	7.08434	7.82833
-965	7.08434	7.82833
-964	7.04686	7.82833
-963	6.93441	7.4793
-962	6.89693	7.4793
-961	6.89693	7.42944
-960	6.59706	7.13027
-959	6.67203	7.27985
-958	6.70951	7.62889
-957	6.48461	6.73137
-956	6.25971	6.48206
-955	6.25971	6.38234
-954	6.18474	6.28261
-953	6.22223	6.33247
-952	6.25971	6.33247
-951	6.25971	6.4322
-950	6.22223	6.4322
-949	6.22223	6.4322
-948	6.22223	6.4322
-947	6.22223	6.4322
-946	6.22223	6.4322
-945	6.22223	6.33247
-944	6.22223	6.33247
-943	6.22223	6.33247
-942	6.29719	6.38234
-941	6.48461	6.53192
-940	6.78448	6.68151
-939	6.74699	6.68151
-938	6.74699	6.68151
-937	6.74699	6.68151
-936	6.78448	6.58178
-935	6.89693	6.63165
-934	7.15931	7.22999
-933	7.12183	7.22999
-932	7.12183	7.22999
-931	7.15931	7.32971
-930	7.38421	8.02778
-929	7.42169	7.8782
-928	7.42169	7.8782
-927	7.34673	7.8782
-926	7.15931	7.52916
-925	7.15931	7.52916
-924	7.15931	7.57902
-923	7.04686	7.57902
-922	7.08434	7.57902
-921	7.12183	7.57902
-920	7.23428	7.57902
-919	7.23428	7.57902
-918	7.19679	7.37958
-917	7.15931	7.32971
-916	7.12183	7.37958
-915	7.12183	7.42944
-914	7.08434	7.37958
-913	7.12183	7.4793
-912	7.12183	7.42944
-911	7.15931	7.4793
-910	7.15931	7.4793
-909	7.15931	7.4793
-908	7.34673	7.52916
-907	7.15931	7.4793
-906	7.00938	7.42944
-905	7.04686	7.52916
-904	7.00938	7.52916
-903	6.97189	7.52916
-902	6.82196	7.0804
-901	6.52209	6.88096
-900	6.44713	6.83109
-899	6.44713	6.83109
-898	6.44713	6.83109
-897	6.37216	6.73137
-896	6.18474	6.68151
-895	6.10978	6.68151
-894	6.14726	6.68151
-893	6.18474	6.68151
-892	6.25971	6.73137
-891	6.03481	6.58178
-890	5.88488	6.53192
-889	5.88488	6.48206
-888	5.84739	6.48206
-887	5.84739	6.53192
-886	5.84739	6.68151
-885	5.77243	6.63165
-884	5.69746	6.63165
-883	5.69746	6.63165
-882	5.69746	6.63165
-881	5.73494	6.63165
-880	5.77243	6.73137
-879	5.88488	6.63165
-878	5.69746	6.53192
-877	5.69746	6.48206
-876	5.65998	6.48206
-875	5.65998	6.58178
-874	5.69746	6.68151
-873	5.80991	6.93082
-872	5.80991	6.93082
-871	5.77243	6.93082
-870	5.80991	6.93082
-869	5.58501	6.93082
-868	5.69746	6.93082
-867	5.88488	6.98068
-866	6.07229	7.18013
-865	6.10978	7.18013
-864	5.88488	6.93082
-863	5.88488	6.93082
-862	5.47256	6.53192
-861	5.28514	6.28261
-860	5.28514	6.28261
-859	5.39759	6.53192
-858	5.28514	6.53192
-857	5.36011	6.53192
-856	5.36011	6.53192
-855	5.21018	6.28261
-854	5.13521	6.28261
-853	5.13521	6.23275
-852	5.13521	6.23275
-851	5.13521	6.23275
-850	5.21018	6.33247
-849	5.21018	6.33247
-848	5.36011	6.38234
-847	5.36011	6.38234
-846	5.24766	6.33247
-845	5.24766	6.33247
-844	5.39759	6.48206
-843	5.32263	6.53192
-842	5.69746	6.68151
-841	5.69746	6.68151
-840	5.65998	6.68151
-839	5.92236	7.27985
-838	5.92236	7.27985
-837	5.92236	7.22999
-836	5.92236	7.18013
-835	5.92236	7.18013
-834	5.95984	7.18013
-833	5.92236	7.18013
-832	5.92236	7.18013
-831	5.92236	7.27985
-830	6.03481	7.32971
-829	5.92236	7.22999
-828	5.92236	7.22999
-827	6.18474	7.37958
-826	6.44713	7.52916
-825	6.29719	7.42944
-824	6.40964	7.42944
-823	6.40964	7.42944
-822	6.44713	7.42944
-821	6.48461	7.42944
-820	6.63454	7.27985
-819	6.85944	7.4793
-818	6.85944	7.4793
-817	6.78448	7.32971
-816	6.97189	7.37958
-815	6.97189	7.37958
-814	6.97189	7.42944
-813	6.89693	6.98068
-812	6.89693	6.93082
-811	6.89693	6.93082
-810	6.85944	6.88096
-809	6.82196	6.78123
-808	6.97189	6.98068
-807	7.08434	7.57902
-806	7.08434	7.57902
-805	7.08434	7.57902
-804	7.08434	7.52916
-803	7.12183	7.52916
-802	7.08434	7.42944
-801	6.93441	7.0804
-800	6.89693	7.03054
-799	6.70951	6.93082
-798	6.74699	7.0804
-797	6.85944	7.27985
-796	6.85944	7.27985
-795	6.29719	6.48206
-794	6.18474	6.48206
-793	6.18474	6.48206
-792	6.03481	6.33247
-791	5.95984	6.18289
-790	5.88488	6.58178
-789	5.99733	6.83109
-788	5.99733	6.83109
-787	5.99733	6.83109
-786	5.99733	6.83109
-785	5.99733	6.93082
-784	5.69746	6.73137
-783	5.62249	6.53192
-782	5.65998	6.53192
-781	5.84739	6.88096
-780	6.03481	7.32971
-779	6.03481	7.32971
-778	6.03481	7.32971
-777	6.03481	7.27985
-776	6.03481	7.27985
-775	6.03481	7.22999
-774	6.07229	7.32971
-773	5.99733	7.22999
-772	5.99733	7.13027
-771	6.07229	6.78123
-770	6.07229	6.78123
-769	6.10978	6.88096
-768	6.14726	6.93082
-767	6.22223	7.13027
-766	6.29719	7.42944
-765	6.33468	7.42944
-764	6.29719	7.42944
-763	6.33468	7.42944
-762	6.40964	7.42944
-761	6.40964	7.42944
-760	6.44713	7.42944
-759	6.55958	7.72861
-758	6.97189	8.07764
-757	7.64659	9.32419
-756	7.64659	9.32419
-755	7.53414	9.27433
-754	7.53414	9.32419
-753	7.53414	9.37406
-752	7.53414	9.42392
-751	7.53414	9.42392
-750	7.53414	9.42392
-749	7.53414	9.42392
-748	7.53414	9.42392
-747	7.53414	9.42392
-746	7.15931	9.32419
-745	7.15931	9.22447
-744	7.19679	9.37406
-743	7.38421	9.42392
-742	7.49666	9.42392
-741	7.49666	9.32419
-740	7.49666	9.37406
-739	7.27176	8.9253
-738	7.19679	8.67599
-737	7.19679	8.67599
-736	7.23428	8.9253
-735	7.34673	9.12475
-734	7.08434	9.02502
-733	7.08434	8.97516
-732	7.08434	9.02502
-731	7.08434	9.02502
-730	7.12183	9.12475
-729	7.27176	9.27433
-728	7.08434	9.07488
-727	7.00938	8.97516
-726	6.97189	8.97516
-725	6.97189	9.02502
-724	7.00938	9.07488
-723	7.08434	9.02502
-722	7.27176	9.42392
-721	6.93441	9.37406
-720	6.67203	9.32419
-719	6.63454	9.27433
-718	6.59706	9.37406
-717	6.70951	9.37406
-716	6.67203	9.37406
-715	6.67203	9.37406
-714	6.67203	9.37406
-713	6.63454	9.37406
-712	6.63454	9.37406
-711	6.63454	9.37406
-710	6.59706	9.32419
-709	6.59706	9.32419
-708	6.44713	9.27433
-707	6.52209	9.27433
-706	6.59706	9.32419
-705	6.40964	9.27433
-704	6.37216	9.37406
-703	6.59706	9.5735
-702	6.29719	9.17461
-701	6.33468	9.17461
-700	6.33468	9.17461
-699	6.33468	9.17461
-698	6.33468	9.17461
-697	6.33468	9.12475
-696	6.14726	8.9253
-695	6.18474	8.9253
-694	6.18474	8.9253
-693	6.10978	8.87544
-692	6.14726	8.82557
-691	6.22223	8.97516
-690	6.14726	8.77571
-689	6.10978	8.77571
-688	5.99733	8.5264
-687	5.88488	8.47654
-686	5.88488	8.47654
-685	5.88488	8.47654
-684	5.88488	8.42668
-683	5.88488	8.42668
-682	5.51004	8.17737
-681	5.51004	7.92806
-680	5.51004	7.8782
-679	5.51004	7.8782
-678	5.47256	7.82833
-677	5.62249	7.92806
-676	5.58501	7.8782
-675	5.58501	7.8782
-674	4.98528	7.0804
-673	4.94779	7.0804
-672	4.91031	7.03054
-671	4.87283	7.0804
-670	4.91031	7.13027
-669	4.94779	7.13027
-668	4.94779	7.13027
-667	4.91031	7.13027
-666	4.91031	7.0804
-665	4.87283	7.0804
-664	4.83535	7.0804
-663	4.79786	7.27985
-662	4.87283	7.42944
-661	4.87283	7.52916
-660	4.91031	7.62889
-659	4.91031	7.62889
-658	4.91031	7.57902
-657	4.53548	7.0804
-656	4.53548	6.78123
-655	4.53548	6.78123
-654	4.498	6.83109
-653	4.64793	6.93082
-652	4.53548	6.88096
-651	4.38555	6.53192
-650	4.19813	6.18289
-649	4.08568	5.78399
-648	4.0482	5.78399
-647	4.16065	5.88372
-646	4.16065	5.88372
-645	4.0482	5.58454
-644	3.89826	5.48482
-643	3.89826	5.33523
-642	3.86078	5.33523
-641	3.86078	5.33523
-640	3.8233	5.3851
-639	3.8233	5.3851
-638	3.74833	5.3851
-637	3.56091	5.23551
-636	3.3735	4.63717
-635	3.29853	4.38786
-634	3.3735	4.53744
-633	3.5984	4.78675
-632	3.5984	4.78675
-631	3.67336	5.03606
-630	3.63588	5.03606
-629	3.63588	5.03606
-628	3.52343	4.88648
-627	3.48595	4.83661
-626	3.52343	4.83661
-625	3.52343	4.78675
-624	3.48595	4.78675
-623	3.48595	4.73689
-622	3.48595	4.73689
-621	3.48595	4.78675
-620	3.48595	4.78675
-619	3.41098	4.68703
-618	3.3735	4.53744
-617	3.29853	4.48758
-616	2.96118	3.98896
-615	2.84873	3.78951
-614	2.84873	3.73965
-613	2.88621	3.88924
-612	2.84873	3.88924
-611	2.84873	3.83937
-610	2.84873	3.83937
-609	2.84873	3.9391
-608	2.84873	3.9391
-607	2.84873	3.9391
-606	2.84873	3.98896
-605	2.77376	3.98896
-604	2.77376	3.98896
-603	2.4739	3.83937
-602	2.43641	3.73965
-601	2.43641	3.73965
-600	2.4739	3.78951
-599	2.4739	3.88924
-598	2.58635	4.33799
-597	2.58635	4.33799
-596	2.54886	4.33799
-595	2.4739	4.28813
-594	2.4739	4.28813
-593	2.4739	4.28813
-592	2.39893	4.18841
-591	2.39893	4.18841
-590	2.39893	4.18841
-589	2.36145	4.13855
-588	2.32396	4.13855
-587	2.32396	4.33799
-586	2.32396	4.48758
-585	2.28648	4.63717
-584	2.28648	4.63717
-583	2.21151	4.68703
-582	2.21151	4.63717
-581	2.21151	4.63717
-580	2.21151	4.68703
-579	2.21151	4.68703
-578	2.21151	4.68703
-577	2.13655	4.93634
-576	2.21151	5.28537
-575	2.21151	5.28537
-574	2.249	5.23551
-573	2.249	5.23551
-572	2.249	5.33523
-571	2.21151	5.33523
-570	2.17403	5.33523
-569	2.17403	5.33523
-568	1.98661	5.28537
-567	1.91165	5.23551
-566	1.91165	5.23551
-565	1.91165	5.33523
-564	1.87416	5.58454
-563	1.83668	5.3851
-562	1.76171	5.43496
-561	1.7992	5.53468
-560	1.7992	5.48482
-559	1.7992	5.53468
-558	1.7992	5.58454
-557	1.7992	5.58454
-556	1.76171	5.43496
-555	1.76171	5.43496
-554	1.7992	5.43496
-553	1.7992	5.43496
-552	1.7992	5.68427
-551	1.7992	5.68427
-550	1.7992	5.48482
-549	1.76171	5.43496
-548	1.68675	5.43496
-547	1.61178	5.28537
-546	1.64926	5.33523
-545	1.68675	5.58454
-544	1.68675	5.58454
-543	1.64926	5.63441
-542	1.64926	5.63441
-541	1.64926	5.63441
-540	1.49933	5.48482
-539	1.49933	5.3851
-538	1.46185	5.28537
-537	1.46185	5.43496
-536	1.46185	5.43496
-535	1.46185	5.43496
-534	1.27443	5.33523
-533	1.19947	5.23551
-532	1.19947	5.23551
-531	1.19947	5.23551
-530	1.19947	5.23551
-529	1.19947	5.23551
-528	1.19947	5.28537
-527	1.16198	5.28537
-526	1.16198	5.28537
-525	1.16198	5.28537
-524	1.16198	5.28537
-523	1.16198	5.28537
-522	1.16198	5.28537
-521	1.16198	5.18565
-520	1.08702	5.18565
-519	1.04953	5.08592
-518	1.04953	5.08592
-517	1.04953	5.08592
-516	1.04953	5.13579
-515	1.04953	5.18565
-514	1.08702	5.18565
-513	1.08702	5.08592
-512	1.08702	5.08592
-511	1.08702	5.08592
-510	1.08702	5.08592
-509	1.08702	5.08592
-508	1.08702	5.33523
-507	1.16198	5.43496
-506	1.16198	5.43496
-505	1.16198	5.43496
-504	1.16198	5.48482
-503	1.1245	5.48482
-502	1.1245	5.48482
-501	1.1245	5.48482
-500	1.1245	5.48482
-499	1.01205	5.3851
-498	1.01205	5.28537
-497	1.08702	5.43496
-496	1.08702	5.3851
-495	1.08702	5.3851
-494	1.01205	5.18565
-493	1.01205	5.03606
-492	0.749666	4.63717
-491	0.749666	4.5873
-490	0.749666	4.48758
-489	0.749666	4.48758
-488	0.749666	4.48758
-487	0.749666	4.48758
-486	0.749666	4.43772
-485	0.749666	4.43772
-484	0.749666	4.43772
-483	0.749666	4.43772
-482	0.749666	4.43772
-481	0.749666	4.43772
-480	0.637216	4.08868
-479	0.637216	4.08868
-478	0.599733	3.98896
-477	0.562249	4.03882
-476	0.562249	4.13855
-475	0.562249	4.13855
-474	0.562249	4.03882
-473	0.562249	4.03882
-472	0.562249	4.03882
-471	0.562249	4.03882
-470	0.562249	4.03882
-469	0.562249	3.73965
-468	0.562249	3.44048
-467	0.562249	3.44048
-466	0.562249	3.44048
-465	0.599733	3.49034
-464	0.599733	3.49034
-463	0.599733	3.49034
-462	0.599733	3.49034
-461	0.599733	3.39062
-460	0.562249	3.24103
-459	0.562249	3.24103
-458	0.562249	3.24103
-457	0.562249	3.24103
-456	0.562249	3.24103
-455	0.562249	3.24103
-454	0.487283	2.74241
-453	0.487283	2.59282
-452	0.487283	2.59282
-451	0.487283	2.54296
-450	0.487283	2.54296
-449	0.487283	2.64269
-448	0.487283	2.39338
-447	0.487283	2.34351
-446	0.487283	2.34351
-445	0.487283	2.34351
-444	0.487283	2.24379
-443	0.374833	2.0942
-442	0.374833	2.0942
-441	0.374833	2.0942
-440	0.374833	2.04434
-439	0.374833	1.99448
-438	0.374833	1.99448
-437	0.374833	1.99448
-436	0.374833	1.84489
-435	0.374833	1.79503
-434	0.374833	1.79503
-433	0.374833	1.79503
-432	0.374833	1.79503
-431	0.374833	1.79503
-430	0.374833	1.79503
-429	0.374833	1.79503
-428	0.374833	1.69531
-427	0.374833	1.69531
-426	0.33735	1.69531
-425	0.33735	1.69531
-424	0.33735	1.69531
-423	0.33735	1.59558
-422	0.299866	1.49586
-421	0.299866	1.446
-420	0.299866	1.446
-419	0.299866	1.446
-418	0.299866	1.49586
-417	0.33735	1.49586
-416	0.33735	1.49586
-415	0.33735	1.446
-414	0.33735	1.446
-413	0.33735	1.446
-412	0.33735	1.446
-411	0.33735	1.446
-410	0.33735	1.446
-409	0.33735	1.39614
-408	0.374833	1.39614
-407	0.374833	1.39614
-406	0.374833	1.39614
-405	0.4498	1.39614
-404	0.4498	1.39614
-403	0.4498	1.39614
-402	0.4498	1.34627
-401	0.4498	1.34627
-400	0.4498	1.39614
-399	0.4498	1.39614
-398	0.487283	1.39614
-397	0.487283	1.39614
-396	0.487283	1.34627
-395	0.487283	1.34627
-394	0.487283	1.34627
-393	0.4498	1.34627
-392	0.4498	1.34627
-391	0.4498	1.34627
-390	0.4498	1.34627
-389	0.412316	1.0471
-388	0.412316	1.0471
-387	0.412316	1.0471
-386	0.412316	1.0471
-385	0.412316	1.0471
-384	0.4498	1.0471
-383	0.4498	1.0471
-382	0.4498	1.0471
-381	0.4498	1.0471
-380	0.4498	1.0471
-379	0.4498	1.0471
-378	0.374833	0.847654
-377	0.33735	0.847654
-376	0.33735	0.847654
-375	0.33735	0.847654
-374	0.33735	0.847654
-373	0.33735	0.847654
-372	0.33735	0.847654
-371	0.33735	0.847654
-370	0.33735	0.847654
-369	0.262383	0.797792
-368	0.262383	0.797792
-367	0.262383	0.74793
-366	0.262383	0.74793
-365	0.262383	0.74793
-364	0.262383	0.74793
-363	0.262383	0.74793
-362	0.262383	0.74793
-361	0.262383	0.74793
-360	0.2249	0.698068
-359	0.2249	0.698068
-358	0.2249	0.648206
-357	0.2249	0.598344
-356	0.2249	0.548482
-355	0.262383	0.548482
-354	0.262383	0.548482
-353	0.262383	0.548482
-352	0.262383	0.548482
-351	0.262383	0.548482
-350	0.262383	0.448758
-349	0.262383	0.448758
-348	0.262383	0.448758
-347	0.262383	0.448758
-346	0.299866	0.49862
-345	0.299866	0.49862
-344	0.299866	0.49862
-343	0.33735	0.49862
-342	0.33735	0.49862
-341	0.33735	0.49862
-340	0.33735	0.49862
-339	0.33735	0.49862
-338	0.33735	0.49862
-337	0.33735	0.49862
-336	0.33735	0.49862
-335	0.33735	0.49862
-334	0.33735	0.49862
-333	0.374833	0.49862
-332	0.487283	0.74793
-331	0.487283	0.74793
-330	0.487283	0.74793
-329	0.637216	1.29641
-328	0.674699	1.39614
-327	0.674699	1.39614
-326	0.674699	1.39614
-325	0.674699	1.34627
-324	0.674699	1.34627
-323	0.674699	1.34627
-322	0.674699	1.34627
-321	0.674699	1.34627
-320	0.674699	1.29641
-319	0.674699	1.29641
-318	0.674699	1.29641
-317	0.674699	1.29641
-316	0.674699	1.29641
-315	0.674699	1.29641
-314	0.674699	1.24655
-313	0.674699	1.24655
-312	0.674699	1.24655
-311	0.674699	1.24655
-310	0.674699	1.24655
-309	0.674699	1.24655
-308	0.674699	1.24655
-307	0.637216	1.14683
-306	0.637216	1.09696
-305	0.637216	1.09696
-304	0.637216	1.09696
-303	0.637216	1.09696
-302	0.637216	1.09696
-301	0.637216	1.09696
-300	0.637216	1.09696
-299	0.637216	1.09696
-298	0.637216	1.09696
-297	0.637216	1.09696
-296	0.637216	1.09696
-295	0.637216	1.09696
-294	0.637216	1.14683
-293	0.637216	1.14683
-292	0.637216	1.14683
-291	0.637216	1.14683
-290	0.599733	1.14683
-289	0.599733	1.14683
-288	0.599733	1.14683
-287	0.599733	1.09696
-286	0.599733	1.09696
-285	0.599733	1.09696
-284	0.599733	1.09696
-283	0.599733	1.09696
-282	0.599733	1.09696
-281	0.599733	1.09696
-280	0.599733	1.09696
-279	0.599733	1.09696
-278	0.599733	1.09696
-277	0.599733	1.09696
-276	0.599733	1.09696
-275	0.599733	1.09696
-274	0.562249	1.09696
-273	0.562249	1.09696
-272	0.562249	1.09696
-271	0.562249	1.09696
-270	0.524766	1.09696
-269	0.524766	1.09696
-268	0.524766	1.09696
-267	0.487283	1.0471
-266	0.487283	1.0471
-265	0.487283	1.0471
-264	0.487283	1.0471
-263	0.487283	1.0471
-262	0.487283	1.0471
-261	0.487283	1.0471
-260	0.487283	1.0471
-259	0.487283	1.0471
-258	0.487283	1.0471
-257	0.487283	1.0471
-256	0.487283	1.09696
-255	0.487283	1.09696
-254	0.487283	1.09696
-253	0.487283	1.09696
-252	0.487283	1.09696
-251	0.487283	1.09696
-250	0.524766	1.09696
-249	0.524766	1.09696
-248	0.524766	1.09696
-247	0.524766	1.09696
-246	0.524766	1.09696
-245	0.524766	1.09696
-244	0.524766	1.09696
-243	0.524766	1.09696
-242	0.524766	1.09696
-241	0.524766	1.09696
-240	0.524766	1.09696
-239	0.524766	1.09696
-238	0.524766	1.09696
-237	0.524766	1.0471
-236	0.524766	1.0471
-235	0.524766	1.0471
-234	0.524766	1.0471
-233	0.524766	1.0471
-232	0.487283	1.0471
-231	0.487283	1.0471
-230	0.487283	0.99724
-229	0.262383	0.448758
-228	0.2249	0.349034
-227	0.2249	0.349034
-226	0.149933	0.299172
-225	0.11245	0.299172
-224	0.11245	0.299172
-223	0.11245	0.299172
-222	0.11245	0.299172
-221	0.11245	0.299172
-220	0.11245	0.299172
-219	0.11245	0.299172
-218	0.11245	0.299172
-217	0.11245	0.349034
-216	0.0749666	0.299172
-215	0.0749666	0.199448
-214	0.0749666	0.199448
-213	0.0749666	0.24931
-212	0.0749666	0.24931
-211	0.0749666	0.24931
-210	0.0749666	0.24931
-209	0.0749666	0.24931
-208	0.0749666	0.24931
-207	0.0749666	0.24931
-206	0.0749666	0.24931
-205	0.0749666	0.24931
-204	0.0749666	0.24931
-203	0.0749666	0.24931
-202	0.0749666	0.24931
-201	0.0749666	0.24931
-200	0.0749666	0.349034
-199	0.0749666	0.349034
-198	0.0749666	0.349034
-197	0.0749666	0.349034
-196	0.0749666	0.349034
-195	0.0749666	0.349034
-194	0.0374833	0.448758
-193	0.0374833	0.448758
-192	0.0374833	0.49862
-191	0.0374833	0.49862
-190	0.0374833	0.49862
-189	0.0374833	0.448758
-188	0.0374833	0.448758
-187	0.0374833	0.448758
-186	0.0374833	0.49862
-185	0.0374833	0.548482
-184	0.0374833	0.598344
-183	0.0374833	0.598344
-182	0.0374833	0.598344
-181	0.0374833	0.598344
-180	0.0374833	0.598344
-179	0.0374833	0.598344
-178	0.0374833	0.598344
-177	0.0374833	0.648206
-176	0.0374833	0.698068
-175	0.0374833	0.698068
-174	0.0374833	0.74793
-173	0.0374833	0.74793
-172	0.0374833	0.74793
-171	0.0374833	0.74793
-170	0.0374833	0.74793
-169	0.0374833	0.74793
-168	0.0374833	0.74793
-167	0.11245	0.797792
-166	0.11245	0.74793
-165	0.11245	0.74793
-164	0.11245	0.74793
-163	0.11245	0.797792
-162	0.11245	0.897516
-161	0.11245	0.897516
-160	0.11245	0.897516
-159	0.11245	0.897516
-158	0.11245	0.897516
-157	0.11245	0.897516
-156	0.11245	0.897516
-155	0.11245	0.897516
-154	0.11245	0.897516
-153	0.11245	0.947378
-152	0.11245	0.947378
-151	0.11245	0.947378
-150	0.11245	0.947378
-149	0.11245	0.947378
-148	0.11245	1.19669
-147	0.149933	1.29641
-146	0.149933	1.29641
-145	0.149933	1.29641
-144	0.149933	1.29641
-143	0.149933	1.29641
-142	0.149933	1.34627
-141	0.149933	1.34627
-140	0.149933	1.34627
-139	0.149933	1.34627
-138	0.149933	1.34627
-137	0.149933	1.39614
-136	0.2249	1.59558
-135	0.262383	1.94462
-134	0.262383	1.94462
-133	0.262383	1.94462
-132	0.262383	1.94462
-131	0.262383	1.94462
-130	0.262383	1.94462
-129	0.262383	1.94462
-128	0.262383	1.94462
-127	0.262383	1.94462
-126	0.262383	1.99448
-125	0.299866	2.24379
-124	0.299866	2.34351
-123	0.262383	2.34351
-122	0.262383	2.34351
-121	0.262383	2.39338
-120	0.33735	2.39338
-119	0.412316	2.59282
-118	0.412316	2.59282
-117	0.412316	2.59282
-116	0.412316	2.64269
-115	0.412316	2.64269
-114	0.412316	2.64269
-113	0.412316	2.59282
-112	0.412316	2.54296
-111	0.412316	2.54296
-110	0.412316	2.54296
-109	0.412316	2.54296
-108	0.412316	2.54296
-107	0.412316	2.64269
-106	0.4498	2.69255
-105	0.4498	2.69255
-104	0.4498	2.69255
-103	0.487283	2.79227
-102	0.487283	2.892
-101	0.487283	2.892
-100	0.487283	2.892
-99	0.487283	2.892
-98	0.487283	2.892
-97	0.487283	2.84213
-96	0.487283	2.84213
-95	0.487283	2.84213
-94	0.524766	2.892
-93	0.562249	2.94186
-92	0.599733	3.14131
-91	0.599733	3.14131
-90	0.599733	3.14131
-89	0.599733	3.14131
-88	0.599733	3.19117
-87	0.637216	3.19117
-86	0.674699	3.19117
-85	0.674699	3.19117
-84	0.712183	3.19117
-83	0.712183	3.19117
-82	0.712183	3.19117
-81	0.712183	3.59006
-80	0.824632	3.83937
-79	0.824632	3.83937
-78	0.824632	3.83937
-77	0.899599	3.83937
-76	0.899599	3.73965
-75	0.899599	3.73965
-74	0.899599	3.73965
-73	0.899599	3.73965
-72	0.974566	3.73965
-71	1.27443	3.73965
-70	1.27443	3.78951
-69	1.27443	3.78951
-68	1.27443	3.78951
-67	1.27443	3.78951
-66	1.27443	3.78951
-65	1.27443	3.78951
-64	1.31192	3.78951
-63	1.3494	3.78951
-62	1.3494	3.88924
-61	1.38688	3.88924
-60	1.38688	3.88924
-59	1.42437	3.9391
-58	1.42437	3.9391
-57	1.42437	3.9391
-56	1.42437	3.88924
-55	1.46185	3.88924
-54	1.46185	3.88924
-53	1.49933	3.83937
-52	1.64926	3.9391
-51	1.68675	3.98896
-50	1.76171	3.98896
-49	2.0241	4.18841
-48	2.06158	4.18841
-47	2.09906	4.23827
-46	2.17403	4.28813
-45	2.21151	4.28813
-44	2.17403	4.18841
-43	2.54886	4.73689
-42	3.1486	5.23551
-41	3.1486	5.23551
-40	3.1486	5.18565
-39	3.1486	4.9862
-38	3.22356	4.9862
-37	3.22356	4.93634
-36	3.22356	4.93634
-35	3.22356	4.9862
-34	3.41098	5.23551
-33	3.41098	5.23551
-32	3.41098	5.23551
-31	3.41098	5.23551
-30	3.41098	5.23551
-29	3.3735	5.13579
-28	3.41098	5.13579
-27	3.41098	5.13579
-26	3.41098	5.13579
-25	3.3735	5.18565
-24	3.41098	5.18565
-23	3.52343	5.33523
-22	3.52343	5.33523
-21	3.52343	5.48482
-20	3.52343	5.58454
-19	3.56091	5.78399
-18	3.52343	5.63441
-17	3.52343	5.58454
-16	3.52343	5.58454
-15	3.52343	5.58454
-14	3.52343	5.63441
-13	3.5984	5.73413
-12	3.78581	5.83385
-11	3.93575	5.93358
-10	3.93575	5.83385
-9	3.93575	5.78399
-8	3.97323	5.68427
-7	3.97323	5.73413
-6	3.97323	5.73413
-5	4.01071	5.73413
-4	4.08568	5.83385
-3	4.08568	5.83385
-2	4.08568	5.83385
-1	4.08568	5.83385
0	4.19813	5.78399
1	4.23561	5.78399
2	4.2731	5.88372
3	4.42303	5.98344
4	4.46051	5.93358
5	4.7229	5.98344
6	5.58501	6.33247
7	5.58501	6.33247
8	5.88488	6.48206
9	5.92236	6.68151
10	6.22223	6.98068
11	6.25971	6.98068
12	6.25971	6.73137
13	6.29719	6.68151
14	6.29719	6.63165
15	6.29719	6.68151
16	6.29719	6.68151
17	6.29719	6.68151
18	6.55958	6.88096
19	6.67203	6.98068
20	6.67203	6.98068
21	6.89693	6.98068
22	6.97189	7.22999
23	7.42169	7.77847
24	7.42169	7.82833
25	7.53414	7.77847
26	7.49666	7.67875
27	7.49666	7.72861
28	7.64659	7.82833
29	7.90898	7.92806
30	7.90898	7.8782
31	8.05891	7.97792
32	8.28381	8.22723
33	8.32129	8.27709
34	8.39626	8.27709
35	8.69612	8.72585
36	8.73361	8.67599
37	8.77109	8.67599
38	8.77109	8.62613
39	8.77109	8.72585
40	8.77109	8.72585
41	8.80857	8.72585
42	8.99599	8.9253
43	9.33334	9.07488
44	9.33334	9.07488
45	9.33334	9.12475
46	9.29586	9.07488
47	9.48327	9.12475
48	9.67069	9.42392
49	9.67069	9.47378
50	9.67069	9.47378
51	9.70817	9.42392
52	10.0455	9.77295
53	10.3079	10.0223
54	10.3079	10.0223
55	10.6827	10.5209
56	10.6827	10.5209
57	10.6078	10.4212
58	10.6453	10.122
59	10.6453	9.82281
60	10.6453	9.82281
61	10.7202	9.92254
62	10.6827	9.92254
63	10.6827	9.92254
64	10.7202	9.92254
65	10.7202	9.92254
66	10.7202	9.92254
67	10.6827	9.92254
68	10.6827	9.92254
69	10.8702	10.0721
70	10.7952	10.0223
71	10.7952	10.0223
72	10.6453	9.9724
73	11.17	10.3214
74	10.9826	10.2716
75	10.9826	10.2716
76	10.7577	10.1718
77	10.9076	10.3713
78	10.7952	10.2217
79	10.8702	10.2217
80	10.7577	10.1718
81	10.8327	10.122
82	10.6827	10.0223
83	10.6827	10.0223
84	10.6827	9.9724
85	10.9826	10.0721
86	10.9826	10.0721
87	11.1325	9.92254
88	10.6827	9.67323
89	10.6827	9.67323
90	10.7202	9.82281
91	10.9076	10.122
92	10.9076	10.122
93	10.9826	10.1718
94	10.9826	10.1718
95	10.8702	10.0721
96	10.8702	10.0721
97	10.9076	10.0721
98	10.9451	10.122
99	10.9451	10.1718
100	10.9076	10.3214
101	10.7952	9.9724
102	10.9076	9.77295
103	10.8702	9.77295
104	10.8702	9.82281
105	11.0201	9.9724
106	11.245	10.1718
107	11.0951	10.0223
108	11.0951	10.0223
109	10.9451	9.92254
110	11.0951	9.92254
111	11.3949	10.0223
112	11.6948	10.122
113	11.6948	10.1718
114	11.6948	10.0721
115	11.6948	10.0721
116	12.1071	10.0721
117	12.1071	10.0721
118	12.0696	10.0721
119	12.0321	10.0721
120	11.7323	9.87268
121	11.6573	9.9724
122	11.6198	9.9724
123	11.7698	9.9724
124	11.9947	10.2716
125	11.9947	10.2716
126	11.9197	10.2217
127	12.0321	10.2716
128	11.9947	10.2217
129	11.9947	10.2217
130	11.9947	10.2217
131	11.9947	10.122
132	11.9947	10.0721
133	12.0321	9.9724
134	12.0321	9.9724
135	12.2945	10.122
136	11.7323	9.47378
137	11.5823	9.42392
138	11.6198	9.42392
139	11.4324	9.12475
140	11.1325	8.67599
141	11.0201	8.62613
142	11.0201	8.62613
143	11.0951	8.82557
144	11.0576	8.77571
145	11.0576	8.77571
146	11.0576	8.77571
147	11.0201	8.77571
148	10.9826	8.77571
149	10.9826	8.87544
150	10.8327	8.67599
151	10.8327	8.62613
152	10.8327	8.62613
153	10.7952	8.62613
154	10.9451	8.67599
155	10.9076	8.62613
156	10.9076	8.67599
157	10.8327	8.77571
158	10.6827	8.47654
159	10.7952	8.27709
160	10.7577	8.47654
161	10.7577	8.42668
162	10.7577	8.37682
163	10.7952	8.37682
164	10.8702	8.47654
165	10.8702	8.47654
166	10.8702	8.47654
167	10.6078	8.17737
168	10.7202	8.12751
169	10.9826	8.27709
170	10.9076	8.12751
171	10.9826	8.22723
172	10.9826	8.22723
173	10.7577	7.4793
174	10.6827	7.4793
175	10.6827	7.4793
176	10.6827	7.4793
177	10.4953	7.4793
178	10.3454	7.42944
179	10.3454	7.42944
180	10.1955	7.42944
181	10.1955	7.42944
182	10.0455	7.27985
183	10.1205	7.27985
184	10.1205	7.27985
185	10.083	7.27985
186	10.1205	7.27985
187	10.2329	7.37958
188	9.74566	6.88096
189	9.70817	6.68151
190	9.74566	6.68151
191	9.59572	6.58178
192	9.40831	6.58178
193	9.55824	6.63165
194	9.55824	6.63165
195	9.52076	6.58178
196	9.52076	6.58178
197	9.52076	6.58178
198	9.14592	6.48206
199	9.14592	6.28261
200	9.18341	6.4322
201	9.10844	6.38234
202	9.22089	6.58178
203	9.14592	6.58178
204	9.22089	6.78123
205	9.22089	6.78123
206	9.10844	6.73137
207	9.10844	6.73137
208	9.14592	6.73137
209	9.14592	6.73137
210	9.14592	6.73137
211	9.14592	6.73137
212	9.33334	6.78123
213	9.52076	6.83109
214	9.25837	6.73137
215	9.18341	6.88096
216	9.18341	6.83109
217	9.48327	7.27985
218	9.48327	7.32971
219	9.48327	7.32971
220	9.44579	7.32971
221	9.44579	7.32971
222	9.07096	7.13027
223	9.03347	7.0804
224	9.10844	7.0804
225	8.80857	7.0804
226	8.84606	6.78123
227	8.84606	6.73137
228	8.84606	6.73137
229	8.88354	6.78123
230	8.80857	6.78123
231	8.47122	6.63165
232	8.20884	6.58178
233	7.87149	6.33247
234	7.83401	6.23275
235	7.87149	6.23275
236	7.87149	6.08316
237	7.64659	6.08316
238	7.57163	6.0333
239	7.57163	5.98344
240	6.85944	5.68427
241	6.82196	5.68427
242	6.74699	5.68427
243	6.67203	5.83385
244	6.55958	5.83385
245	6.52209	5.83385
246	6.55958	5.83385
247	6.59706	5.88372
248	6.55958	5.88372
249	6.48461	5.88372
250	6.48461	5.93358
251	6.59706	5.93358
252	6.52209	5.88372
253	6.52209	5.83385
254	6.48461	5.83385
255	6.48461	5.83385
256	6.52209	5.93358
257	6.63454	5.93358
258	6.70951	6.08316
259	6.82196	6.08316
260	6.74699	5.93358
261	6.74699	5.93358
262	7.00938	6.08316
263	7.27176	6.38234
264	7.15931	6.38234
265	7.15931	6.38234
266	7.08434	6.23275
267	7.00938	6.13303
268	7.00938	6.18289
269	7.04686	6.18289
270	7.12183	6.23275
271	7.72156	6.53192
272	7.72156	6.53192
273	7.83401	6.63165
274	7.72156	6.58178
275	7.68408	6.48206
276	7.87149	6.63165
277	7.90898	6.73137
278	7.90898	6.73137
279	7.90898	6.73137
280	7.94646	6.78123
281	7.94646	6.78123
282	7.94646	6.78123
283	7.90898	6.73137
284	7.94646	6.73137
285	7.79653	6.58178
286	7.90898	6.38234
287	7.98394	6.53192
288	8.17136	6.73137
289	8.17136	6.73137
290	8.17136	6.73137
291	7.87149	6.53192
292	7.83401	6.58178
293	7.83401	6.58178
294	7.90898	6.63165
295	8.05891	6.93082
296	7.98394	6.93082
297	7.98394	6.93082
298	7.98394	6.88096
299	7.94646	6.93082
300	7.83401	6.88096
301	7.83401	6.83109
302	7.94646	6.93082
303	7.94646	6.98068
304	8.13388	7.03054
305	8.35877	7.18013
306	8.35877	7.18013
307	8.50871	7.18013
308	8.50871	7.18013
309	8.58367	7.18013
310	8.58367	7.13027
311	8.28381	7.13027
312	8.50871	7.27985
313	8.32129	7.0804
314	8.09639	6.98068
315	7.94646	6.98068
316	7.94646	6.98068
317	7.83401	6.73137
318	7.98394	6.73137
319	7.98394	6.68151
320	8.02143	6.68151
321	7.98394	6.68151
322	7.94646	6.68151
323	7.83401	6.53192
324	8.02143	6.53192
325	8.02143	6.48206
326	8.05891	6.38234
327	8.05891	6.4322
328	8.20884	6.4322
329	8.09639	6.38234
330	8.20884	6.38234
331	8.20884	6.4322
332	8.17136	6.4322
333	8.20884	6.48206
334	8.24632	6.53192
335	8.35877	6.78123
336	8.47122	6.88096
337	8.32129	6.78123
338	8.32129	6.68151
339	8.35877	6.68151
340	8.35877	6.63165
341	8.39626	6.78123
342	8.99599	7.22999
343	8.99599	7.22999
344	8.84606	6.98068
345	8.65864	6.73137
346	8.47122	6.68151
347	8.47122	6.58178
348	8.43374	6.48206
349	8.50871	6.68151
350	8.50871	6.63165
351	8.50871	6.53192
352	8.39626	6.53192
353	8.35877	6.53192
354	8.43374	6.48206
355	8.39626	6.48206
356	8.28381	6.23275
357	8.20884	6.18289
358	8.05891	6.18289
359	8.05891	6.18289
360	8.28381	6.58178
361	8.47122	6.83109
362	8.47122	6.83109
363	8.13388	6.4322
364	8.05891	6.38234
365	8.05891	6.38234
366	7.87149	6.33247
367	7.87149	6.38234
368	7.87149	6.53192
369	8.05891	6.83109
370	8.09639	6.83109
371	7.94646	6.83109
372	8.02143	6.88096
373	8.05891	6.93082
374	8.09639	6.88096
375	8.05891	6.83109
376	8.02143	6.78123
377	8.17136	6.93082
378	8.43374	7.22999
379	8.47122	7.22999
380	8.35877	6.98068
381	8.47122	6.78123
382	8.54619	6.78123
383	8.54619	6.78123
384	8.50871	6.88096
385	8.62116	6.98068
386	9.10844	7.27985
387	8.84606	7.13027
388	8.73361	7.03054
389	8.73361	6.88096
390	8.54619	6.78123
391	8.54619	6.78123
392	8.54619	6.78123
393	8.65864	6.93082
394	8.84606	7.13027
395	8.80857	7.13027
396	8.80857	7.13027
397	8.77109	7.03054
398	8.73361	7.03054
399	8.80857	7.22999
400	8.80857	7.37958
401	8.92102	7.42944
402	8.92102	7.37958
403	8.77109	7.13027
404	8.80857	7.13027
405	8.80857	7.13027
406	8.77109	7.03054
407	9.03347	7.27985
408	8.92102	7.22999
409	9.10844	7.37958
410	8.80857	7.27985
411	8.73361	7.22999
412	8.73361	7.27985
413	8.77109	7.37958
414	8.77109	7.37958
415	8.99599	7.37958
416	8.99599	7.37958
417	8.95851	7.32971
418	8.95851	7.32971
419	9.03347	7.32971
420	9.07096	7.42944
421	9.18341	7.4793
422	9.14592	7.42944
423	9.14592	7.42944
424	9.22089	7.42944
425	9.07096	7.37958
426	9.14592	7.42944
427	9.33334	7.52916
428	9.29586	7.52916
429	9.25837	7.52916
430	9.25837	7.52916
431	9.29586	7.62889
432	9.29586	7.62889
433	8.77109	7.13027
434	8.47122	6.78123
435	8.43374	6.78123
436	8.43374	6.73137
437	8.43374	6.73137
438	8.54619	6.78123
439	8.54619	6.78123
440	8.47122	6.78123
441	8.35877	6.78123
442	8.35877	6.78123
443	8.35877	6.78123
444	8.39626	6.78123
445	8.39626	6.58178
446	8.43374	6.58178
447	8.58367	6.63165
448	8.58367	6.63165
449	8.58367	6.63165
450	8.65864	6.73137
451	8.80857	6.78123
452	8.80857	6.83109
453	8.69612	6.78123
454	8.84606	6.83109
455	9.22089	7.0804
456	8.99599	7.0804
457	8.99599	7.0804
458	8.99599	7.13027
459	9.03347	7.13027
460	9.10844	7.22999
461	9.10844	7.22999
462	9.10844	7.27985
463	9.14592	7.37958
464	8.92102	7.27985
465	8.77109	7.0804
466	8.80857	6.88096
467	8.95851	7.13027
468	8.95851	7.13027
469	9.03347	7.18013
470	9.03347	7.18013
471	9.07096	7.18013
472	8.62116	6.83109
473	8.58367	6.73137
474	8.84606	6.88096
475	8.95851	6.68151
476	8.80857	6.68151
477	8.80857	6.68151
478	8.80857	6.68151
479	8.80857	6.68151
480	8.80857	6.68151
481	8.84606	6.63165
482	8.65864	6.4322
483	8.54619	6.13303
484	8.58367	6.18289
485	8.62116	6.23275
486	8.62116	6.23275
487	8.69612	6.23275
488	8.69612	6.23275
489	8.32129	5.93358
490	8.09639	5.63441
491	8.13388	5.63441
492	8.28381	5.73413
493	8.24632	5.68427
494	8.13388	5.63441
495	8.05891	5.53468
496	8.09639	5.58454
497	8.09639	5.58454
498	8.09639	5.58454
499	8.28381	5.78399
500	8.39626	6.0333
501	8.47122	6.08316
502	8.47122	6.08316
503	8.05891	5.58454
504	7.60911	5.48482
505	7.60911	5.48482
506	7.87149	5.88372
507	8.02143	6.13303
508	8.05891	6.13303
509	7.60911	5.53468
510	7.60911	5.43496
511	7.57163	5.33523
512	7.57163	5.28537
513	7.64659	5.3851
514	7.83401	5.68427
515	7.75904	5.68427
516	7.79653	5.73413
517	7.79653	5.73413
518	7.60911	5.3851
519	7.57163	5.28537
520	7.72156	5.33523
521	7.79653	5.3851
522	7.57163	5.43496
523	7.53414	5.43496
524	7.64659	5.3851
525	7.64659	5.43496
526	7.60911	5.33523
527	7.57163	5.33523
528	7.72156	5.3851
529	7.87149	5.58454
530	7.72156	5.43496
531	7.72156	5.33523
532	7.79653	5.43496
533	7.83401	5.43496
534	7.87149	5.43496
535	7.98394	5.53468
536	8.13388	5.93358
537	8.20884	5.93358
538	8.20884	5.93358
539	8.13388	5.88372
540	8.13388	5.88372
541	8.43374	6.23275
542	8.73361	6.73137
543	8.73361	6.73137
544	8.77109	6.78123
545	8.73361	6.78123
546	8.77109	6.78123
547	8.73361	6.83109
548	8.69612	6.83109
549	8.69612	6.88096
550	8.62116	6.88096
551	8.28381	6.73137
552	8.39626	6.73137
553	8.39626	6.78123
554	8.62116	6.78123
555	8.62116	6.78123
556	8.62116	6.73137
557	8.69612	6.98068
558	8.69612	6.98068
559	8.47122	6.78123
560	8.24632	6.68151
561	8.28381	6.68151
562	8.28381	6.63165
563	8.20884	6.63165
564	8.35877	6.73137
565	8.47122	6.88096
566	8.47122	6.88096
567	8.39626	6.88096
568	8.20884	6.78123
569	8.24632	6.4322
570	8.28381	6.38234
571	8.13388	6.38234
572	8.20884	6.53192
573	8.58367	6.78123
574	8.54619	6.78123
575	8.54619	6.78123
576	8.58367	6.78123
577	8.58367	6.78123
578	8.62116	6.78123
579	8.62116	6.78123
580	8.35877	6.33247
581	8.35877	6.33247
582	8.35877	6.33247
583	8.77109	6.4322
584	9.07096	6.48206
585	9.18341	6.73137
586	9.18341	6.78123
587	9.22089	6.83109
588	9.22089	6.83109
589	9.14592	6.78123
590	9.18341	6.78123
591	9.18341	6.83109
592	9.78314	7.32971
593	9.78314	7.32971
594	9.74566	7.32971
595	9.74566	7.32971
596	9.67069	7.22999
597	9.63321	7.22999
598	9.48327	7.0804
599	9.48327	7.0804
600	9.52076	7.13027
601	9.37082	7.22999
602	9.25837	7.22999
603	9.18341	7.22999
604	9.18341	7.18013
605	9.29586	7.18013
606	9.29586	7.22999
607	9.37082	7.37958
608	9.37082	7.37958
609	9.37082	7.37958
610	9.29586	7.37958
611	9.29586	7.37958
612	9.25837	7.37958
613	9.25837	7.37958
614	9.25837	7.4793
615	9.67069	7.97792
616	9.63321	8.07764
617	9.63321	8.07764
618	9.63321	8.02778
619	9.63321	8.07764
620	9.63321	8.07764
621	9.37082	7.82833
622	9.33334	7.62889
623	9.33334	7.62889
624	9.33334	7.62889
625	9.40831	7.4793
626	9.07096	7.27985
627	9.03347	7.22999
628	8.99599	7.18013
629	8.99599	7.18013
630	9.07096	7.18013
631	8.88354	7.03054
632	8.73361	6.88096
633	8.77109	6.88096
634	8.77109	6.93082
635	8.50871	6.83109
636	8.39626	7.13027
637	8.47122	7.27985
638	8.47122	7.27985
639	8.47122	7.32971
640	8.54619	7.37958
641	8.58367	7.37958
642	8.65864	7.4793
643	8.62116	7.4793
644	8.62116	7.4793
645	8.62116	7.4793
646	7.42169	6.93082
647	6.97189	6.38234
648	6.97189	6.38234
649	6.97189	6.33247
650	6.97189	6.38234
651	7.23428	6.78123
652	7.23428	6.78123
653	7.23428	6.78123
654	7.23428	6.78123
655	7.19679	6.73137
656	7.23428	6.73137
657	7.12183	6.53192
658	7.15931	6.63165
659	7.53414	6.88096
660	8.54619	7.82833
661	8.47122	7.77847
662	8.47122	7.77847
663	8.47122	7.77847
664	8.47122	7.77847
665	8.47122	7.77847
666	8.43374	7.72861
667	8.50871	7.67875
668	8.50871	7.67875
669	8.65864	7.72861
670	9.07096	7.8782
671	8.80857	7.82833
672	8.80857	7.82833
673	8.95851	7.8782
674	8.95851	7.8782
675	8.95851	7.8782
676	9.07096	8.07764
677	9.07096	8.02778
678	9.03347	8.07764
679	9.10844	8.17737
680	9.37082	8.12751
681	9.37082	8.12751
682	9.37082	8.12751
683	9.37082	8.07764
684	9.03347	7.8782
685	8.92102	7.72861
686	8.80857	7.42944
687	8.77109	7.42944
688	8.77109	7.42944
689	8.69612	7.27985
690	8.69612	7.27985
691	8.69612	7.27985
692	8.69612	7.27985
693	8.69612	7.27985
694	8.69612	7.27985
695	8.88354	7.52916
696	8.99599	7.67875
697	8.84606	7.57902
698	8.80857	7.57902
699	8.80857	7.42944
700	8.80857	7.42944
701	8.77109	7.22999
702	8.02143	7.18013
703	7.87149	7.18013
704	7.79653	7.03054
705	7.79653	6.98068
706	7.79653	6.98068
707	7.75904	6.98068
708	7.79653	6.93082
709	7.72156	6.93082
710	7.72156	6.93082
711	7.72156	6.93082
712	7.72156	6.93082
713	7.68408	6.68151
714	7.75904	6.88096
715	7.90898	6.83109
716	7.90898	6.83109
717	7.83401	6.83109
718	7.94646	6.93082
719	8.47122	7.72861
720	8.50871	7.82833
721	8.35877	7.77847
722	8.43374	7.82833
723	8.43374	7.82833
724	8.43374	7.82833
725	8.43374	7.82833
726	8.47122	7.92806
727	8.65864	8.37682
728	8.54619	8.37682
729	8.54619	8.32695
730	8.62116	8.37682
731	8.80857	8.22723
732	8.80857	8.22723
733	8.80857	8.17737
734	8.77109	8.12751
735	8.13388	7.72861
736	7.90898	7.62889
737	7.75904	7.42944
738	7.72156	7.27985
739	7.72156	7.27985
740	7.75904	7.27985
741	7.75904	7.32971
742	7.75904	7.32971
743	7.75904	7.32971
744	7.75904	7.22999
745	7.75904	7.22999
746	7.75904	7.27985
747	7.75904	7.18013
748	7.72156	7.13027
749	7.79653	7.27985
750	8.28381	7.77847
751	8.28381	7.77847
752	8.28381	7.77847
753	8.09639	7.82833
754	8.09639	7.82833
755	8.09639	7.82833
756	7.94646	7.67875
757	7.90898	7.77847
758	7.90898	7.77847
759	7.90898	7.72861
760	7.90898	7.57902
761	7.87149	7.57902
762	7.83401	7.57902
763	7.94646	7.62889
764	7.94646	7.62889
765	8.13388	7.57902
766	8.35877	7.62889
767	8.35877	7.62889
768	8.02143	6.68151
769	7.79653	6.23275
770	7.83401	6.18289
771	7.87149	6.18289
772	7.98394	6.38234
773	7.98394	6.4322
774	7.98394	6.4322
775	7.98394	6.4322
776	7.98394	6.4322
777	7.98394	6.4322
778	7.98394	6.48206
779	8.05891	6.53192
780	7.87149	6.38234
781	8.20884	6.93082
782	8.20884	6.93082
783	7.60911	6.53192
784	7.53414	6.33247
785	7.49666	6.33247
786	7.49666	6.33247
787	7.49666	6.33247
788	7.49666	6.33247
789	7.34673	6.28261
790	7.27176	6.23275
791	7.27176	6.23275
792	7.23428	6.23275
793	7.27176	6.23275
794	7.30924	6.38234
795	7.49666	6.48206
796	7.49666	6.48206
797	7.19679	6.18289
798	7.12183	6.23275
799	7.34673	6.28261
800	7.08434	6.13303
801	7.04686	6.08316
802	7.04686	6.08316
803	7.04686	6.08316
804	7.00938	5.98344
805	6.89693	5.93358
806	6.97189	5.98344
807	7.04686	6.0333
808	7.04686	6.0333
809	7.04686	6.08316
810	7.12183	6.0333
811	7.38421	6.23275
812	7.38421	6.23275
813	7.38421	6.28261
814	7.34673	6.13303
815	7.30924	5.98344
816	7.38421	5.73413
817	7.64659	5.83385
818	7.64659	5.78399
819	7.75904	5.78399
820	7.87149	6.08316
821	7.87149	6.08316
822	7.87149	6.0333
823	7.79653	5.88372
824	7.83401	6.13303
825	8.13388	6.28261
826	8.13388	6.28261
827	8.28381	6.4322
828	8.28381	6.4322
829	8.47122	6.4322
830	8.43374	6.38234
831	8.43374	6.38234
832	8.77109	6.53192
833	8.62116	6.38234
834	8.62116	6.33247
835	8.58367	6.33247
836	8.77109	6.38234
837	8.77109	6.38234
838	8.73361	6.33247
839	8.73361	6.33247
840	8.73361	6.4322
841	8.73361	6.4322
842	8.65864	6.4322
843	8.84606	6.4322
844	8.58367	6.23275
845	8.20884	6.13303
846	8.17136	6.0333
847	8.17136	6.0333
848	8.20884	6.13303
849	8.13388	6.08316
850	7.98394	6.0333
851	7.94646	6.0333
852	7.94646	6.0333
853	7.68408	5.73413
854	7.64659	5.68427
855	7.64659	5.83385
856	7.60911	5.88372
857	7.60911	5.88372
858	7.45918	5.83385
859	7.42169	5.78399
860	7.45918	5.83385
861	7.45918	5.83385
862	7.45918	5.93358
863	7.45918	5.93358
864	7.27176	5.83385
865	7.12183	5.78399
866	7.08434	5.73413
867	6.85944	5.68427
868	6.89693	5.68427
869	6.82196	5.58454
870	6.70951	5.43496
871	6.70951	5.43496
872	6.70951	5.43496
873	6.70951	5.33523
874	6.74699	5.33523
875	6.74699	5.33523
876	6.74699	5.33523
877	6.55958	4.93634
878	6.52209	4.88648
879	6.52209	4.88648
880	6.59706	4.9862
881	6.59706	4.9862
882	6.63454	5.03606
883	6.85944	5.28537
884	6.82196	5.23551
885	6.74699	5.23551
886	6.74699	5.28537
887	6.74699	5.48482
888	6.97189	5.63441
889	6.78448	5.43496
890	6.97189	5.48482
891	6.97189	5.48482
892	6.93441	5.43496
893	7.00938	5.48482
894	7.04686	5.68427
895	6.78448	5.58454
896	6.70951	5.33523
897	6.67203	5.23551
898	6.70951	5.28537
899	6.82196	5.3851
900	6.74699	5.3851
901	6.85944	5.43496
902	6.85944	5.43496
903	6.67203	5.3851
904	6.67203	5.43496
905	6.70951	5.43496
906	6.78448	5.48482
907	6.67203	5.68427
908	6.55958	5.48482
909	6.55958	5.43496
910	6.74699	5.73413
911	6.70951	5.63441
912	6.78448	5.53468
913	7.00938	5.73413
914	7.00938	5.73413
915	7.00938	5.73413
916	7.00938	5.83385
917	7.38421	6.08316
918	7.57163	6.13303
919	7.57163	6.18289
920	7.57163	6.18289
921	7.60911	6.28261
922	7.72156	6.38234
923	7.64659	6.28261
924	7.68408	6.28261
925	8.05891	6.53192
926	8.32129	7.03054
927	8.35877	7.03054
928	8.35877	7.0804
929	8.35877	7.0804
930	8.35877	7.0804
931	8.32129	7.0804
932	8.32129	7.13027
933	8.28381	7.13027
934	8.32129	7.13027
935	8.43374	7.32971
936	8.13388	6.98068
937	8.13388	7.03054
938	8.13388	7.03054
939	7.90898	6.93082
940	7.87149	6.88096
941	7.83401	6.88096
942	7.79653	6.88096
943	7.83401	6.88096
944	7.68408	6.78123
945	7.75904	6.78123
946	7.75904	6.88096
947	7.45918	6.78123
948	7.42169	6.78123
949	7.42169	6.78123
950	7.42169	6.78123
951	7.64659	6.83109
952	7.64659	6.83109
953	7.64659	6.83109
954	7.87149	6.88096
955	7.38421	6.58178
956	7.12183	6.4322
957	7.27176	6.73137
958	7.27176	6.73137
959	7.27176	6.88096
960	7.30924	6.88096
961	7.19679	6.73137
962	7.19679	6.73137
963	7.04686	6.63165
964	7.00938	6.63165
965	7.04686	6.73137
966	7.15931	6.83109
967	7.38421	6.88096
968	7.42169	6.93082
969	7.42169	6.93082
970	7.45918	6.93082
971	7.27176	6.88096
972	7.23428	6.88096
973	7.75904	7.22999
974	8.50871	7.97792
975	8.50871	7.97792
976	8.50871	7.97792
977	8.50871	7.97792
978	8.35877	7.77847
979	8.28381	7.77847
980	8.28381	7.77847
981	8.28381	7.82833
982	8.28381	7.82833
983	8.24632	7.72861
984	8.20884	7.62889
985	8.20884	7.62889
986	8.20884	7.62889
987	8.24632	7.67875
988	8.24632	7.67875
989	8.24632	7.67875
990	8.24632	7.62889
991	8.24632	7.62889
992	8.28381	7.62889
993	8.28381	7.62889
994	8.39626	7.8782
995	8.88354	8.37682
996	8.80857	8.42668
997	8.80857	8.42668
[truncated: 2 more rows]

## Sheet: 2C
distance from TSS (bp)	Coverage (x10^-7)	Coverage (x10^-7)	Coverage (x10^-7)
	- RSC	- SWI/SNF	- RSC & SWI/SNF
-1000	6.81	5.92005	7.77847
-999	7.27	6.08682	7.97792
-998	7.04	5.92005	7.92806
-997	7.27	6.00343	8.02778
-996	7.92	6.5871	8.47654
-995	8.06	6.5871	8.5264
-994	8.06	6.67048	8.5264
-993	8.06	6.67048	8.5264
-992	8.06	6.50372	8.5264
-991	7.87	6.25358	8.22723
-990	7.87	6.25358	8.22723
-989	7.87	6.33696	8.27709
-988	7.92	6.33696	8.37682
-987	7.92	6.33696	8.47654
-986	7.87	6.33696	8.42668
-985	7.87	6.33696	8.37682
-984	7.87	6.33696	8.37682
-983	7.78	6.33696	8.27709
-982	7.78	6.33696	8.22723
-981	7.83	6.50372	8.32695
-980	8.01	6.50372	8.37682
-979	7.96	6.50372	7.8782
-978	7.92	6.50372	7.82833
-977	7.87	6.50372	7.82833
-976	7.96	6.5871	7.82833
-975	7.87	6.5871	7.77847
-974	7.87	6.67048	7.77847
-973	7.87	6.83724	7.82833
-972	7.69	6.75386	7.52916
-971	7.69	6.75386	7.32971
-970	7.69	6.75386	7.32971
-969	7.73	7.08739	7.37958
-968	8.19	7.25415	7.67875
-967	8.19	7.25415	7.67875
-966	8.29	7.25415	7.82833
-965	8.29	7.25415	7.82833
-964	8.29	7.25415	7.82833
-963	8.01	7.25415	7.4793
-962	7.96	7.25415	7.4793
-961	7.96	7.25415	7.42944
-960	7.83	7.00401	7.13027
-959	7.87	7.17077	7.27985
-958	8.19	7.42091	7.62889
-957	7.83	6.83724	6.73137
-956	7.5	6.5871	6.48206
-955	7.46	6.50372	6.38234
-954	7.46	6.42034	6.28261
-953	7.41	6.42034	6.33247
-952	7.41	6.42034	6.33247
-951	7.37	6.50372	6.4322
-950	7.37	6.42034	6.4322
-949	7.32	6.42034	6.4322
-948	7.32	6.42034	6.4322
-947	7.32	6.42034	6.4322
-946	7.37	6.42034	6.4322
-945	7.18	6.33696	6.33247
-944	7.18	6.33696	6.33247
-943	7.23	6.42034	6.33247
-942	7.32	6.5871	6.38234
-941	7.32	6.5871	6.53192
-940	7.64	6.5871	6.68151
-939	7.6	6.5871	6.68151
-938	7.6	6.5871	6.68151
-937	7.6	6.5871	6.68151
-936	7.5	6.5871	6.58178
-935	7.69	6.50372	6.63165
-934	8.19	6.83724	7.22999
-933	8.19	6.75386	7.22999
-932	8.19	6.75386	7.22999
-931	8.38	6.5871	7.32971
-930	8.75	7.25415	8.02778
-929	8.7	7.08739	7.8782
-928	8.7	7.08739	7.8782
-927	8.66	7.00401	7.8782
-926	8.47	6.92063	7.52916
-925	8.47	6.92063	7.52916
-924	8.52	6.92063	7.57902
-923	8.56	6.92063	7.57902
-922	8.52	6.83724	7.57902
-921	8.52	6.83724	7.57902
-920	8.52	6.83724	7.57902
-919	8.52	6.83724	7.57902
-918	8.52	6.67048	7.37958
-917	8.56	6.5871	7.32971
-916	8.61	6.5871	7.37958
-915	8.61	6.5871	7.42944
-914	8.61	6.5871	7.37958
-913	8.66	6.5871	7.4793
-912	8.66	6.5871	7.42944
-911	8.66	6.5871	7.4793
-910	8.66	6.5871	7.4793
-909	8.66	6.5871	7.4793
-908	8.66	6.5871	7.52916
-907	8.42	6.83724	7.4793
-906	8.42	6.5871	7.42944
-905	8.47	6.50372	7.52916
-904	8.47	6.50372	7.52916
-903	8.47	6.50372	7.52916
-902	8.24	6.08682	7.0804
-901	7.83	5.92005	6.88096
-900	7.64	5.83667	6.83109
-899	7.64	5.75329	6.83109
-898	7.69	5.66991	6.83109
-897	7.46	5.41977	6.73137
-896	7.5	5.33639	6.68151
-895	7.5	5.253	6.68151
-894	7.5	5.253	6.68151
-893	7.5	5.253	6.68151
-892	7.55	5.33639	6.73137
-891	7.18	5.33639	6.58178
-890	7.23	5.41977	6.53192
-889	7.18	5.41977	6.48206
-888	7.18	5.41977	6.48206
-887	7.18	5.41977	6.53192
-886	7.23	5.41977	6.68151
-885	7.14	5.50315	6.63165
-884	7	5.41977	6.63165
-883	7	5.33639	6.63165
-882	7	5.16962	6.63165
-881	7.04	5.16962	6.63165
-880	7.23	5.16962	6.73137
-879	7.23	5.253	6.63165
-878	7.04	5.253	6.53192
-877	7.04	5.16962	6.48206
-876	7.04	5.08624	6.48206
-875	7.04	5.16962	6.58178
-874	7.14	5.16962	6.68151
-873	7.37	5.50315	6.93082
-872	7.32	5.41977	6.93082
-871	7.32	5.33639	6.93082
-870	7.5	5.33639	6.93082
-869	7.41	5.253	6.93082
-868	7.5	5.253	6.93082
-867	7.6	5.253	6.98068
-866	7.73	5.33639	7.18013
-865	7.69	5.33639	7.18013
-864	7.23	5.00286	6.93082
-863	7.23	5.00286	6.93082
-862	6.49	4.91948	6.53192
-861	6.26	4.75272	6.28261
-860	6.26	4.75272	6.28261
-859	6.26	4.75272	6.53192
-858	6.26	4.75272	6.53192
-857	6.31	4.8361	6.53192
-856	6.31	4.8361	6.53192
-855	6.22	4.75272	6.28261
-854	5.98	4.75272	6.28261
-853	5.98	4.75272	6.23275
-852	5.85	4.75272	6.23275
-851	5.85	4.75272	6.23275
-850	5.85	4.66934	6.33247
-849	5.89	4.75272	6.33247
-848	5.89	5.00286	6.38234
-847	5.89	5.00286	6.38234
-846	5.89	4.75272	6.33247
-845	5.89	4.75272	6.33247
-844	5.98	4.8361	6.48206
-843	5.8	4.75272	6.53192
-842	6.12	5.00286	6.68151
-841	6.12	5.00286	6.68151
-840	6.12	5.08624	6.68151
-839	6.68	5.83667	7.27985
-838	6.72	5.83667	7.27985
-837	6.77	5.75329	7.22999
-836	6.81	5.66991	7.18013
-835	6.81	5.50315	7.18013
-834	6.81	5.50315	7.18013
-833	6.81	5.50315	7.18013
-832	6.81	5.50315	7.18013
-831	6.91	5.75329	7.27985
-830	6.95	5.75329	7.32971
-829	6.77	5.58653	7.22999
-828	6.58	5.58653	7.22999
-827	6.77	5.58653	7.37958
-826	7.41	5.92005	7.52916
-825	7.37	5.83667	7.42944
-824	7.37	5.92005	7.42944
-823	7.37	5.92005	7.42944
-822	7.46	6.00343	7.42944
-821	7.5	6.00343	7.42944
-820	7.83	6.25358	7.27985
-819	7.96	6.5871	7.4793
-818	8.01	6.67048	7.4793
-817	7.78	6.5871	7.32971
-816	8.06	6.83724	7.37958
-815	8.06	6.83724	7.37958
-814	8.06	6.83724	7.42944
-813	8.01	6.75386	6.98068
-812	8.01	6.75386	6.93082
-811	8.01	6.75386	6.93082
-810	7.92	6.67048	6.88096
-809	7.92	6.5871	6.78123
-808	7.96	6.67048	6.98068
-807	8.15	6.67048	7.57902
-806	8.15	6.5871	7.57902
-805	8.15	6.5871	7.57902
-804	8.15	6.5871	7.52916
-803	8.19	6.5871	7.52916
-802	8.24	6.5871	7.42944
-801	8.1	6.42034	7.0804
-800	8.06	6.33696	7.03054
-799	8.01	6.25358	6.93082
-798	7.96	6.42034	7.0804
-797	8.1	6.75386	7.27985
-796	8.19	6.83724	7.27985
-795	7.6	6.5871	6.48206
-794	7.55	6.5871	6.48206
-793	7.55	6.5871	6.48206
-792	7.37	6.25358	6.33247
-791	7.27	6.25358	6.18289
-790	7.27	6.5871	6.58178
-789	7.32	6.67048	6.83109
-788	7.32	6.67048	6.83109
-787	7.32	6.67048	6.83109
-786	7.32	6.67048	6.83109
-785	7.32	6.75386	6.93082
-784	7.14	6.5871	6.73137
-783	7	6.50372	6.53192
-782	7.04	6.5871	6.53192
-781	7.14	6.5871	6.88096
-780	7.32	6.67048	7.32971
-779	7.27	6.67048	7.32971
-778	7.27	6.75386	7.32971
-777	7.27	6.75386	7.27985
-776	7.23	6.75386	7.27985
-775	7.23	6.75386	7.22999
-774	7.27	6.92063	7.32971
-773	7.23	6.92063	7.22999
-772	7.23	7.08739	7.13027
-771	7.32	7.08739	6.78123
-770	7.32	7.08739	6.78123
-769	7.32	7.08739	6.88096
-768	7.41	7.08739	6.93082
-767	7.69	7.17077	7.13027
-766	7.92	7.25415	7.42944
-765	7.92	7.25415	7.42944
-764	7.92	7.25415	7.42944
-763	7.92	7.33753	7.42944
-762	7.92	7.33753	7.42944
-761	8.01	7.33753	7.42944
-760	8.01	7.33753	7.42944
-759	8.24	7.83782	7.72861
-758	8.52	8.17134	8.07764
-757	9.62	8.58825	9.32419
-756	9.62	8.58825	9.32419
-755	9.58	8.42148	9.27433
-754	9.53	8.75501	9.32419
-753	9.48	8.75501	9.37406
-752	9.53	8.67163	9.42392
-751	9.53	8.67163	9.42392
-750	9.53	8.67163	9.42392
-749	9.53	8.67163	9.42392
-748	9.53	8.67163	9.42392
-747	9.53	8.58825	9.42392
-746	9.16	8.08796	9.32419
-745	9.16	7.9212	9.22447
-744	9.21	7.9212	9.37406
-743	9.25	8.08796	9.42392
-742	9.3	8.08796	9.42392
-741	9.3	8.08796	9.32419
-740	9.3	8.08796	9.37406
-739	9.16	8.00458	8.9253
-738	9.12	7.83782	8.67599
-737	9.16	7.83782	8.67599
-736	9.3	8.00458	8.9253
-735	9.44	8.00458	9.12475
-734	9.12	7.75444	9.02502
-733	9.02	7.75444	8.97516
-732	9.02	7.75444	9.02502
-731	9.02	7.75444	9.02502
-730	9.12	7.75444	9.12475
-729	9.21	7.83782	9.27433
-728	9.07	7.83782	9.07488
-727	9.02	7.75444	8.97516
-726	9.02	7.67105	8.97516
-725	9.02	7.67105	9.02502
-724	9.02	7.67105	9.07488
-723	9.12	7.75444	9.02502
-722	9.35	8.00458	9.42392
-721	9.21	7.9212	9.37406
-720	9.12	7.67105	9.32419
-719	9.12	7.58767	9.27433
-718	8.98	7.67105	9.37406
-717	9.12	7.67105	9.37406
-716	9.12	7.58767	9.37406
-715	9.12	7.58767	9.37406
-714	9.12	7.58767	9.37406
-713	9.02	7.42091	9.37406
-712	9.02	7.42091	9.37406
-711	9.07	7.42091	9.37406
-710	9.02	7.42091	9.32419
-709	9.02	7.42091	9.32419
-708	8.84	7.42091	9.27433
-707	8.84	7.42091	9.27433
-706	9.16	7.33753	9.32419
-705	8.93	7.25415	9.27433
-704	8.89	7.25415	9.37406
-703	9.12	7.25415	9.5735
-702	8.61	6.75386	9.17461
-701	8.61	6.83724	9.17461
-700	8.61	6.83724	9.17461
-699	8.89	6.83724	9.17461
-698	8.89	6.75386	9.17461
-697	8.89	6.75386	9.12475
-696	8.52	6.67048	8.9253
-695	8.56	6.67048	8.9253
-694	8.56	6.67048	8.9253
-693	8.47	6.5871	8.87544
-692	8.38	6.67048	8.82557
-691	8.42	6.92063	8.97516
-690	8.42	6.67048	8.77571
-689	8.42	6.5871	8.77571
-688	8.06	6.5871	8.5264
-687	8.06	6.50372	8.47654
-686	8.1	6.50372	8.47654
-685	8.1	6.42034	8.47654
-684	7.83	6.42034	8.42668
-683	7.83	6.33696	8.42668
-682	7.23	5.58653	8.17737
-681	7.18	5.50315	7.92806
-680	7.14	5.50315	7.8782
-679	7.04	5.50315	7.8782
-678	7	5.41977	7.82833
-677	7	5.41977	7.92806
-676	6.91	5.41977	7.8782
-675	6.91	5.50315	7.8782
-674	6.22	5.00286	7.0804
-673	6.22	5.00286	7.0804
-672	6.17	4.91948	7.03054
-671	6.17	4.8361	7.0804
-670	6.22	4.8361	7.13027
-669	6.26	4.8361	7.13027
-668	6.26	4.8361	7.13027
-667	6.22	4.8361	7.13027
-666	6.17	4.8361	7.0804
-665	6.12	4.8361	7.0804
-664	6.12	4.8361	7.0804
-663	6.22	4.91948	7.27985
-662	6.22	4.91948	7.42944
-661	6.4	5.00286	7.52916
-660	6.63	5.253	7.62889
-659	6.63	5.253	7.62889
-658	6.68	5.253	7.57902
-657	6.68	5.16962	7.0804
-656	6.58	4.91948	6.78123
-655	6.58	4.75272	6.78123
-654	6.68	4.75272	6.83109
-653	6.63	4.8361	6.93082
-652	6.54	4.75272	6.88096
-651	6.54	4.58596	6.53192
-650	6.35	4.50258	6.18289
-649	5.94	4.41919	5.78399
-648	5.94	4.41919	5.78399
-647	5.94	4.50258	5.88372
-646	5.94	4.50258	5.88372
-645	5.8	4.50258	5.58454
-644	5.66	4.25243	5.48482
-643	5.57	4.16905	5.33523
-642	5.57	4.08567	5.33523
-641	5.57	4.08567	5.33523
-640	5.52	4.08567	5.3851
-639	5.52	4.08567	5.3851
-638	5.66	4.08567	5.3851
-637	5.34	3.83553	5.23551
-636	5.11	3.41862	4.63717
-635	4.97	3.33524	4.38786
-634	5.06	3.33524	4.53744
-633	5.11	3.33524	4.78675
-632	5.11	3.25186	4.78675
-631	5.2	3.33524	5.03606
-630	5.2	3.33524	5.03606
-629	5.2	3.33524	5.03606
-628	5.11	3.16848	4.88648
-627	5.06	3.0851	4.83661
-626	5.06	3.0851	4.83661
-625	5.02	3.0851	4.78675
-624	5.02	3.0851	4.78675
-623	5.06	3.16848	4.73689
-622	5.02	3.16848	4.73689
-621	5.06	3.16848	4.78675
-620	5.02	3.16848	4.78675
-619	4.97	3.16848	4.68703
-618	4.97	3.0851	4.53744
-617	4.93	3.0851	4.48758
-616	4.47	2.58481	3.98896
-615	4.37	2.50143	3.78951
-614	4.33	2.41805	3.73965
-613	4.37	2.41805	3.88924
-612	4.33	2.41805	3.88924
-611	4.33	2.41805	3.83937
-610	4.33	2.41805	3.83937
-609	4.51	2.58481	3.9391
-608	4.47	2.58481	3.9391
-607	4.47	2.66819	3.9391
-606	4.51	2.75157	3.98896
-605	4.56	2.75157	3.98896
-604	4.56	2.75157	3.98896
-603	4.37	2.58481	3.83937
-602	4.28	2.58481	3.73965
-601	4.24	2.50143	3.73965
-600	4.24	2.50143	3.78951
-599	4.33	2.50143	3.88924
-598	4.47	2.75157	4.33799
-597	4.47	2.75157	4.33799
-596	4.51	2.66819	4.33799
-595	4.42	2.66819	4.28813
-594	4.42	2.66819	4.28813
-593	4.42	2.66819	4.28813
-592	4.42	2.66819	4.18841
-591	4.33	2.66819	4.18841
-590	4.33	2.66819	4.18841
-589	4.24	2.58481	4.13855
-588	4.14	2.41805	4.13855
-587	4.1	2.41805	4.33799
-586	4.05	2.66819	4.48758
-585	4.05	2.75157	4.63717
-584	4.01	2.75157	4.63717
-583	3.91	2.75157	4.68703
-582	3.91	2.75157	4.63717
-581	3.91	2.75157	4.63717
-580	3.91	2.75157	4.68703
-579	3.96	2.75157	4.68703
-578	4.01	2.75157	4.68703
-577	4.01	2.75157	4.93634
-576	3.96	2.83495	5.28537
-575	3.96	2.83495	5.28537
-574	3.96	2.83495	5.23551
-573	3.96	2.83495	5.23551
-572	3.96	2.91834	5.33523
-571	3.87	2.83495	5.33523
-570	3.91	2.83495	5.33523
-569	3.87	2.83495	5.33523
-568	3.73	2.66819	5.28537
-567	3.59	2.66819	5.23551
-566	3.59	2.66819	5.23551
-565	3.59	2.66819	5.33523
-564	3.87	2.66819	5.58454
-563	3.82	2.66819	5.3851
-562	3.78	2.66819	5.43496
-561	3.82	2.66819	5.53468
-560	3.82	2.58481	5.48482
-559	3.82	2.58481	5.53468
-558	3.82	2.50143	5.58454
-557	3.82	2.50143	5.58454
-556	3.82	2.41805	5.43496
-555	3.82	2.41805	5.43496
-554	3.82	2.41805	5.43496
-553	3.78	2.41805	5.43496
-552	3.78	2.50143	5.68427
-551	3.82	2.58481	5.68427
-550	3.82	2.58481	5.48482
-549	3.68	2.50143	5.43496
-548	3.36	2.50143	5.43496
-547	3.22	2.41805	5.28537
-546	3.18	2.50143	5.33523
-545	3.41	2.66819	5.58454
-544	3.41	2.66819	5.58454
-543	3.41	2.66819	5.63441
-542	3.41	2.66819	5.63441
-541	3.41	2.66819	5.63441
-540	3.13	2.66819	5.48482
-539	3.08	2.75157	5.3851
-538	3.13	2.75157	5.28537
-537	3.13	2.75157	5.43496
-536	3.13	2.75157	5.43496
-535	3.13	2.75157	5.43496
-534	2.72	2.75157	5.33523
-533	2.62	2.58481	5.23551
-532	2.53	2.58481	5.23551
-531	2.53	2.58481	5.23551
-530	2.53	2.58481	5.23551
-529	2.53	2.58481	5.23551
-528	2.58	2.50143	5.28537
-527	2.53	2.50143	5.28537
-526	2.53	2.50143	5.28537
-525	2.53	2.50143	5.28537
-524	2.53	2.50143	5.28537
-523	2.49	2.50143	5.28537
-522	2.49	2.50143	5.28537
-521	2.26	2.50143	5.18565
-520	2.21	2.50143	5.18565
-519	2.16	2.50143	5.08592
-518	2.21	2.50143	5.08592
-517	2.21	2.33467	5.08592
-516	2.35	2.33467	5.13579
-515	2.35	2.33467	5.18565
-514	2.35	2.25129	5.18565
-513	2.35	2.25129	5.08592
-512	2.35	2.25129	5.08592
-511	2.35	2.25129	5.08592
-510	2.35	2.25129	5.08592
-509	2.39	2.25129	5.08592
-508	2.49	2.41805	5.33523
-507	2.72	2.58481	5.43496
-506	2.72	2.58481	5.43496
-505	2.72	2.58481	5.43496
-504	2.76	2.75157	5.48482
-503	2.76	2.75157	5.48482
-502	2.76	2.75157	5.48482
-501	2.76	2.75157	5.48482
-500	2.76	2.75157	5.48482
-499	2.76	2.75157	5.3851
-498	2.76	2.75157	5.28537
-497	2.85	2.91834	5.43496
-496	2.85	2.91834	5.3851
-495	2.85	2.91834	5.3851
-494	2.9	3.00172	5.18565
-493	2.85	3.00172	5.03606
-492	2.76	2.58481	4.63717
-491	2.72	2.58481	4.5873
-490	2.62	2.58481	4.48758
-489	2.62	2.58481	4.48758
-488	2.62	2.58481	4.48758
-487	2.62	2.58481	4.48758
-486	2.62	2.58481	4.43772
-485	2.62	2.58481	4.43772
-484	2.62	2.58481	4.43772
-483	2.62	2.58481	4.43772
-482	2.62	2.58481	4.43772
-481	2.62	2.58481	4.43772
-480	2.53	2.58481	4.08868
-479	2.53	2.58481	4.08868
-478	2.44	2.58481	3.98896
-477	2.44	2.50143	4.03882
-476	2.44	2.50143	4.13855
-475	2.44	2.50143	4.13855
-474	2.39	2.33467	4.03882
-473	2.39	2.33467	4.03882
-472	2.39	2.33467	4.03882
-471	2.39	2.33467	4.03882
-470	2.39	2.33467	4.03882
-469	2.3	2.16791	3.73965
-468	2.16	2.00114	3.44048
-467	2.16	2.00114	3.44048
-466	2.12	2.00114	3.44048
-465	2.12	2.00114	3.49034
-464	2.16	2.08453	3.49034
-463	2.16	2.08453	3.49034
-462	2.16	2.08453	3.49034
-461	2.12	1.91776	3.39062
-460	1.98	1.91776	3.24103
-459	1.98	1.91776	3.24103
-458	1.93	1.91776	3.24103
-457	1.93	1.91776	3.24103
-456	1.93	1.91776	3.24103
-455	1.93	1.91776	3.24103
-454	1.75	1.91776	2.74241
-453	1.61	1.83438	2.59282
-452	1.61	1.751	2.59282
-451	1.66	1.751	2.54296
-450	1.66	1.751	2.54296
-449	1.66	1.751	2.64269
-448	1.66	1.66762	2.39338
-447	1.66	1.66762	2.34351
-446	1.66	1.66762	2.34351
-445	1.66	1.66762	2.34351
-444	1.66	1.50086	2.24379
-443	1.61	1.3341	2.0942
-442	1.61	1.3341	2.0942
-441	1.61	1.3341	2.0942
-440	1.61	1.3341	2.04434
-439	1.61	1.3341	1.99448
-438	1.61	1.3341	1.99448
-437	1.61	1.3341	1.99448
-436	1.57	1.3341	1.84489
-435	1.57	1.3341	1.79503
-434	1.57	1.25072	1.79503
-433	1.61	1.25072	1.79503
-432	1.61	1.25072	1.79503
-431	1.57	1.25072	1.79503
-430	1.57	1.25072	1.79503
-429	1.57	1.25072	1.79503
-428	1.52	1.25072	1.69531
-427	1.47	1.25072	1.69531
-426	1.43	1.16733	1.69531
-425	1.43	1.16733	1.69531
-424	1.43	1.16733	1.69531
-423	1.38	1.08395	1.59558
-422	1.38	1.08395	1.49586
-421	1.34	1.08395	1.446
-420	1.29	1.08395	1.446
-419	1.29	1.08395	1.446
-418	1.29	1.08395	1.49586
-417	1.29	1.08395	1.49586
-416	1.29	1.08395	1.49586
-415	1.24	1.08395	1.446
-414	1.24	1.08395	1.446
-413	1.24	1.08395	1.446
-412	1.24	1.00057	1.446
-411	1.24	1.00057	1.446
-410	1.24	1.00057	1.446
-409	1.2	0.917191	1.39614
-408	1.2	1.00057	1.39614
-407	1.15	1.00057	1.39614
-406	1.15	1.00057	1.39614
-405	1.2	1.00057	1.39614
-404	1.2	1.00057	1.39614
-403	1.2	1.00057	1.39614
-402	1.2	1.00057	1.34627
-401	1.2	1.00057	1.34627
-400	1.2	1.00057	1.39614
-399	1.2	1.00057	1.39614
-398	1.24	1.00057	1.39614
-397	1.2	1.00057	1.39614
-396	1.15	1.00057	1.34627
-395	1.15	1.00057	1.34627
-394	1.15	1.00057	1.34627
-393	1.15	1.00057	1.34627
-392	1.15	1.00057	1.34627
-391	1.15	1.00057	1.34627
-390	1.15	1.00057	1.34627
-389	1.1	1.00057	1.0471
-388	1.1	1.00057	1.0471
-387	1.1	1.08395	1.0471
-386	1.1	1.08395	1.0471
-385	1.1	1.08395	1.0471
-384	1.15	1.08395	1.0471
-383	1.15	1.08395	1.0471
-382	1.15	1.08395	1.0471
-381	1.15	1.08395	1.0471
-380	1.1	1.00057	1.0471
-379	1.1	1.00057	1.0471
-378	0.737	0.750429	0.847654
-377	0.691	0.750429	0.847654
-376	0.691	0.750429	0.847654
-375	0.645	0.750429	0.847654
-374	0.645	0.750429	0.847654
-373	0.645	0.750429	0.847654
-372	0.645	0.750429	0.847654
-371	0.645	0.750429	0.847654
-370	0.645	0.750429	0.847654
-369	0.598	0.500286	0.797792
-368	0.552	0.500286	0.797792
-367	0.552	0.500286	0.74793
-366	0.552	0.500286	0.74793
-365	0.598	0.583667	0.74793
-364	0.598	0.583667	0.74793
-363	0.598	0.667048	0.74793
-362	0.598	0.667048	0.74793
-361	0.46	0.583667	0.74793
-360	0.46	0.500286	0.698068
-359	0.46	0.500286	0.698068
-358	0.322	0.416905	0.648206
-357	0.368	0.416905	0.598344
-356	0.368	0.416905	0.548482
-355	0.414	0.416905	0.548482
-354	0.414	0.416905	0.548482
-353	0.414	0.416905	0.548482
-352	0.414	0.500286	0.548482
-351	0.414	0.500286	0.548482
-350	0.414	0.500286	0.448758
-349	0.414	0.500286	0.448758
-348	0.46	0.500286	0.448758
-347	0.506	0.500286	0.448758
-346	0.506	0.500286	0.49862
-345	0.506	0.500286	0.49862
-344	0.506	0.500286	0.49862
-343	0.506	0.500286	0.49862
-342	0.506	0.500286	0.49862
-341	0.506	0.583667	0.49862
-340	0.506	0.583667	0.49862
-339	0.506	0.583667	0.49862
-338	0.506	0.583667	0.49862
-337	0.506	0.583667	0.49862
-336	0.506	0.583667	0.49862
-335	0.506	0.583667	0.49862
-334	0.506	0.583667	0.49862
-333	0.506	0.667048	0.49862
-332	0.691	0.83381	0.74793
-331	0.691	0.83381	0.74793
-330	0.737	0.83381	0.74793
-329	0.875	1.08395	1.29641
-328	0.875	1.08395	1.39614
-327	0.875	1.08395	1.39614
-326	0.875	1.08395	1.39614
-325	0.921	1.08395	1.34627
-324	0.921	1.08395	1.34627
-323	0.921	1.08395	1.34627
-322	0.921	1.16733	1.34627
-321	0.921	1.25072	1.34627
-320	0.921	1.25072	1.29641
-319	0.921	1.25072	1.29641
-318	0.921	1.25072	1.29641
-317	0.921	1.25072	1.29641
-316	0.921	1.25072	1.29641
-315	0.921	1.25072	1.29641
-314	0.875	1.25072	1.24655
-313	0.829	1.25072	1.24655
-312	0.829	1.25072	1.24655
-311	0.829	1.3341	1.24655
-310	0.829	1.3341	1.24655
-309	0.829	1.3341	1.24655
-308	0.829	1.3341	1.24655
-307	0.829	1.3341	1.14683
-306	0.875	1.3341	1.09696
-305	0.875	1.3341	1.09696
-304	0.875	1.3341	1.09696
-303	0.875	1.3341	1.09696
-302	0.921	1.3341	1.09696
-301	0.921	1.3341	1.09696
-300	0.921	1.3341	1.09696
-299	0.921	1.3341	1.09696
-298	0.921	1.3341	1.09696
-297	0.921	1.3341	1.09696
-296	0.921	1.3341	1.09696
-295	0.921	1.3341	1.09696
-294	0.921	1.3341	1.14683
-293	0.921	1.3341	1.14683
-292	0.921	1.3341	1.14683
-291	0.921	1.3341	1.14683
-290	0.921	1.3341	1.14683
-289	0.921	1.3341	1.14683
-288	0.921	1.3341	1.14683
-287	0.875	1.25072	1.09696
-286	0.875	1.25072	1.09696
-285	0.875	1.25072	1.09696
-284	0.875	1.25072	1.09696
-283	0.875	1.25072	1.09696
-282	0.875	1.25072	1.09696
-281	0.875	1.25072	1.09696
-280	0.875	1.25072	1.09696
-279	0.875	1.25072	1.09696
-278	0.875	1.25072	1.09696
-277	0.921	1.25072	1.09696
-276	0.921	1.25072	1.09696
-275	0.921	1.25072	1.09696
-274	0.967	1.3341	1.09696
-273	0.967	1.3341	1.09696
-272	0.967	1.3341	1.09696
-271	0.967	1.3341	1.09696
-270	0.967	1.3341	1.09696
-269	0.967	1.3341	1.09696
-268	0.967	1.3341	1.09696
-267	0.967	1.3341	1.0471
-266	0.967	1.3341	1.0471
-265	0.921	1.25072	1.0471
-264	0.921	1.25072	1.0471
-263	0.921	1.25072	1.0471
-262	0.921	1.25072	1.0471
-261	0.921	1.25072	1.0471
-260	0.921	1.25072	1.0471
-259	0.921	1.25072	1.0471
-258	0.921	1.25072	1.0471
-257	0.921	1.25072	1.0471
-256	0.967	1.25072	1.09696
-255	0.967	1.25072	1.09696
-254	0.967	1.25072	1.09696
-253	0.967	1.25072	1.09696
-252	0.921	1.25072	1.09696
-251	0.921	1.3341	1.09696
-250	0.921	1.3341	1.09696
-249	0.921	1.3341	1.09696
-248	0.921	1.3341	1.09696
-247	0.875	1.3341	1.09696
-246	0.875	1.3341	1.09696
-245	0.829	1.3341	1.09696
-244	0.829	1.3341	1.09696
-243	0.829	1.3341	1.09696
-242	0.829	1.3341	1.09696
-241	0.829	1.3341	1.09696
-240	0.829	1.3341	1.09696
-239	0.829	1.3341	1.09696
-238	0.829	1.3341	1.09696
-237	0.829	1.3341	1.0471
-236	0.829	1.3341	1.0471
-235	0.829	1.3341	1.0471
-234	0.829	1.3341	1.0471
-233	0.829	1.3341	1.0471
-232	0.829	1.3341	1.0471
-231	0.829	1.3341	1.0471
-230	0.829	1.3341	0.99724
-229	0.46	0.750429	0.448758
-228	0.46	0.83381	0.349034
-227	0.46	0.83381	0.349034
-226	0.414	0.667048	0.299172
-225	0.368	0.500286	0.299172
-224	0.368	0.500286	0.299172
-223	0.368	0.500286	0.299172
-222	0.368	0.500286	0.299172
-221	0.368	0.500286	0.299172
-220	0.368	0.500286	0.299172
-219	0.368	0.416905	0.299172
-218	0.368	0.333524	0.299172
-217	0.368	0.333524	0.349034
-216	0.368	0.333524	0.299172
-215	0.368	0.250143	0.199448
-214	0.46	0.333524	0.199448
-213	0.46	0.333524	0.24931
-212	0.414	0.333524	0.24931
-211	0.414	0.333524	0.24931
-210	0.414	0.333524	0.24931
-209	0.414	0.333524	0.24931
-208	0.414	0.333524	0.24931
-207	0.414	0.333524	0.24931
-206	0.414	0.333524	0.24931
-205	0.414	0.333524	0.24931
-204	0.414	0.333524	0.24931
-203	0.414	0.333524	0.24931
-202	0.414	0.333524	0.24931
-201	0.414	0.333524	0.24931
-200	0.414	0.333524	0.349034
-199	0.414	0.667048	0.349034
-198	0.414	0.667048	0.349034
-197	0.414	0.667048	0.349034
-196	0.414	0.667048	0.349034
-195	0.46	0.667048	0.349034
-194	0.414	0.667048	0.448758
-193	0.414	0.667048	0.448758
-192	0.414	0.667048	0.49862
-191	0.414	0.667048	0.49862
-190	0.414	0.667048	0.49862
-189	0.414	0.667048	0.448758
-188	0.414	0.667048	0.448758
-187	0.368	0.667048	0.448758
-186	0.368	0.750429	0.49862
-185	0.368	0.750429	0.548482
-184	0.368	0.83381	0.598344
-183	0.368	0.83381	0.598344
-182	0.368	0.83381	0.598344
-181	0.368	0.83381	0.598344
-180	0.368	0.83381	0.598344
-179	0.368	0.83381	0.598344
-178	0.368	0.83381	0.598344
-177	0.414	0.83381	0.648206
-176	0.414	0.83381	0.698068
-175	0.414	0.83381	0.698068
-174	0.414	0.917191	0.74793
-173	0.414	0.917191	0.74793
-172	0.414	0.917191	0.74793
-171	0.414	0.917191	0.74793
-170	0.46	0.917191	0.74793
-169	0.46	0.917191	0.74793
-168	0.46	0.917191	0.74793
-167	0.46	1.00057	0.797792
-166	0.46	1.00057	0.74793
-165	0.46	1.00057	0.74793
-164	0.46	1.00057	0.74793
-163	0.46	1.00057	0.797792
-162	0.46	1.08395	0.897516
-161	0.414	1.08395	0.897516
-160	0.414	1.08395	0.897516
-159	0.414	1.08395	0.897516
-158	0.414	1.16733	0.897516
-157	0.46	1.3341	0.897516
-156	0.46	1.3341	0.897516
-155	0.46	1.3341	0.897516
-154	0.46	1.3341	0.897516
-153	0.46	1.3341	0.947378
-152	0.46	1.41748	0.947378
-151	0.414	1.41748	0.947378
-150	0.414	1.41748	0.947378
-149	0.414	1.41748	0.947378
-148	0.414	1.66762	1.19669
-147	0.506	1.751	1.29641
-146	0.506	1.751	1.29641
-145	0.506	1.751	1.29641
-144	0.506	1.751	1.29641
-143	0.506	1.751	1.29641
-142	0.506	1.751	1.34627
-141	0.506	1.751	1.34627
-140	0.506	1.751	1.34627
-139	0.506	1.751	1.34627
-138	0.506	1.751	1.34627
-137	0.506	1.751	1.39614
-136	0.598	1.83438	1.59558
-135	0.967	2.25129	1.94462
-134	0.967	2.25129	1.94462
-133	0.967	2.25129	1.94462
-132	0.967	2.25129	1.94462
-131	0.967	2.25129	1.94462
-130	0.967	2.25129	1.94462
-129	0.967	2.25129	1.94462
-128	0.967	2.25129	1.94462
-127	0.967	2.25129	1.94462
-126	1.01	2.33467	1.99448
-125	1.15	2.33467	2.24379
-124	1.24	2.33467	2.34351
-123	1.2	2.16791	2.34351
-122	1.2	2.16791	2.34351
-121	1.2	2.16791	2.39338
-120	1.24	2.25129	2.39338
-119	1.24	2.33467	2.59282
-118	1.24	2.33467	2.59282
-117	1.24	2.33467	2.59282
-116	1.34	2.41805	2.64269
-115	1.34	2.41805	2.64269
-114	1.34	2.41805	2.64269
-113	1.34	2.41805	2.59282
-112	1.34	2.33467	2.54296
-111	1.34	2.33467	2.54296
-110	1.34	2.33467	2.54296
-109	1.34	2.33467	2.54296
-108	1.34	2.33467	2.54296
-107	1.38	2.33467	2.64269
-106	1.47	2.33467	2.69255
-105	1.47	2.33467	2.69255
-104	1.47	2.33467	2.69255
-103	1.52	2.33467	2.79227
-102	1.57	2.41805	2.892
-101	1.57	2.41805	2.892
-100	1.57	2.50143	2.892
-99	1.57	2.50143	2.892
-98	1.57	2.66819	2.892
-97	1.57	2.66819	2.84213
-96	1.52	2.66819	2.84213
-95	1.52	2.66819	2.84213
-94	1.61	2.66819	2.892
-93	1.66	2.66819	2.94186
-92	1.84	2.75157	3.14131
-91	1.84	2.75157	3.14131
-90	1.84	2.75157	3.14131
-89	1.84	2.75157	3.14131
-88	1.89	2.83495	3.19117
-87	1.89	2.83495	3.19117
-86	1.89	2.83495	3.19117
-85	1.89	2.83495	3.19117
-84	1.89	2.91834	3.19117
-83	1.89	3.00172	3.19117
-82	1.89	2.83495	3.19117
-81	2.16	2.91834	3.59006
-80	2.26	3.00172	3.83937
-79	2.26	3.00172	3.83937
-78	2.26	3.00172	3.83937
-77	2.3	3.00172	3.83937
-76	2.26	2.83495	3.73965
-75	2.26	2.75157	3.73965
-74	2.26	2.75157	3.73965
-73	2.26	2.75157	3.73965
-72	2.21	2.75157	3.73965
-71	2.26	2.83495	3.73965
-70	2.26	2.83495	3.78951
-69	2.26	2.83495	3.78951
-68	2.26	2.83495	3.78951
-67	2.26	2.83495	3.78951
-66	2.26	2.83495	3.78951
-65	2.26	2.83495	3.78951
-64	2.26	2.83495	3.78951
-63	2.3	2.66819	3.78951
-62	2.3	2.66819	3.88924
-61	2.39	2.83495	3.88924
-60	2.39	2.91834	3.88924
-59	2.53	3.0851	3.9391
-58	2.53	3.0851	3.9391
-57	2.53	3.0851	3.9391
-56	2.58	3.0851	3.88924
-55	2.62	3.16848	3.88924
-54	2.62	3.16848	3.88924
-53	2.72	3.16848	3.83937
-52	3.13	3.41862	3.9391
-51	3.36	3.58538	3.98896
-50	3.41	3.66877	3.98896
-49	3.91	3.83553	4.18841
-48	3.91	3.83553	4.18841
-47	3.91	3.83553	4.23827
-46	4.01	3.83553	4.28813
-45	4.01	3.83553	4.28813
-44	4.05	3.66877	4.18841
-43	4.47	4.16905	4.73689
-42	5.2	4.41919	5.23551
-41	5.2	4.41919	5.23551
-40	5.11	4.33581	5.18565
-39	5.11	4.16905	4.9862
-38	5.11	4.16905	4.9862
-37	5.11	4.16905	4.93634
-36	5.11	4.16905	4.93634
-35	5.11	4.16905	4.9862
-34	5.34	4.25243	5.23551
-33	5.34	4.25243	5.23551
-32	5.34	4.25243	5.23551
-31	5.34	4.25243	5.23551
-30	5.25	4.25243	5.23551
-29	5.2	4.16905	5.13579
-28	5.2	4.08567	5.13579
-27	5.2	4.08567	5.13579
-26	5.16	4.08567	5.13579
-25	5.2	4.08567	5.18565
-24	5.25	4.08567	5.18565
-23	5.48	4.08567	5.33523
-22	5.48	4.08567	5.33523
-21	5.57	4.08567	5.48482
-20	5.75	4.00229	5.58454
-19	5.94	3.91891	5.78399
-18	5.89	3.83553	5.63441
-17	5.89	3.75215	5.58454
-16	5.89	3.66877	5.58454
-15	5.89	3.66877	5.58454
-14	5.89	3.66877	5.63441
-13	5.89	3.66877	5.73413
-12	6.03	3.75215	5.83385
-11	6.22	3.83553	5.93358
-10	6.17	3.75215	5.83385
-9	6.17	3.66877	5.78399
-8	6.22	3.66877	5.68427
-7	6.22	3.66877	5.73413
-6	6.26	3.66877	5.73413
-5	6.31	3.66877	5.73413
-4	6.45	3.83553	5.83385
-3	6.45	3.83553	5.83385
-2	6.45	3.83553	5.83385
-1	6.54	3.83553	5.83385
0	6.68	3.83553	5.78399
1	6.77	3.75215	5.78399
2	6.77	3.75215	5.88372
3	6.86	3.91891	5.98344
4	6.91	3.83553	5.93358
5	7	4.00229	5.98344
6	7.6	4.50258	6.33247
7	7.6	4.50258	6.33247
8	7.73	4.66934	6.48206
9	7.73	4.75272	6.68151
10	7.96	4.91948	6.98068
11	7.92	4.91948	6.98068
12	7.78	4.8361	6.73137
13	7.73	4.8361	6.68151
14	7.73	4.8361	6.63165
15	7.78	4.91948	6.68151
16	7.78	4.91948	6.68151
17	7.78	4.91948	6.68151
18	7.83	4.8361	6.88096
19	7.87	4.8361	6.98068
20	7.83	4.8361	6.98068
21	7.87	4.91948	6.98068
22	7.92	5.00286	7.22999
23	8.38	5.08624	7.77847
24	8.38	5.08624	7.82833
25	8.42	5.33639	7.77847
26	8.42	5.33639	7.67875
27	8.52	5.33639	7.72861
28	8.66	5.33639	7.82833
29	8.75	5.50315	7.92806
30	8.75	5.50315	7.8782
31	8.84	5.50315	7.97792
32	8.98	5.75329	8.22723
33	9.02	5.75329	8.27709
34	9.07	5.75329	8.27709
35	9.16	5.92005	8.72585
36	9.12	5.83667	8.67599
37	9.16	5.83667	8.67599
38	9.16	5.75329	8.62613
39	9.16	5.75329	8.72585
40	9.16	5.75329	8.72585
41	9.21	5.75329	8.72585
42	9.3	5.83667	8.9253
43	9.62	6.1702	9.07488
44	9.62	6.1702	9.07488
45	9.62	6.1702	9.12475
46	9.53	5.92005	9.07488
47	9.67	6.1702	9.12475
48	9.76	6.5871	9.42392
49	9.76	6.50372	9.47378
50	9.76	6.50372	9.47378
51	9.81	6.50372	9.42392
52	9.99	7.00401	9.77295
53	10.3	7.50429	10.0223
54	10.3	7.50429	10.0223
55	10.5	7.83782	10.5209
56	10.4	7.9212	10.5209
57	10.3	7.9212	10.4212
58	9.9	7.67105	10.122
59	9.67	7.58767	9.82281
60	9.67	7.58767	9.82281
61	9.67	7.58767	9.92254
62	9.53	7.58767	9.92254
63	9.53	7.58767	9.92254
64	9.53	7.58767	9.92254
65	9.53	7.58767	9.92254
66	9.53	7.58767	9.92254
67	9.53	7.42091	9.92254
68	9.58	7.50429	9.92254
69	9.85	7.50429	10.0721
70	9.76	7.42091	10.0223
71	9.76	7.42091	10.0223
72	9.71	7.58767	9.9724
73	10.3	8.08796	10.3214
74	10.2	8.00458	10.2716
75	10.2	8.00458	10.2716
76	9.9	7.9212	10.1718
77	10.2	8.08796	10.3713
78	10	8.08796	10.2217
79	10.1	8.17134	10.2217
80	10.1	8.17134	10.1718
81	10.3	8.25472	10.122
82	10.1	8.25472	10.0223
83	10.2	8.25472	10.0223
84	10.2	8.17134	9.9724
85	10.5	8.3381	10.0721
86	10.5	8.3381	10.0721
87	10.3	8.42148	9.92254
88	9.9	8.3381	9.67323
89	9.9	8.42148	9.67323
90	9.99	8.42148	9.82281
91	10.1	8.67163	10.122
92	10.1	8.67163	10.122
93	10.2	8.58825	10.1718
94	10.2	8.58825	10.1718
95	9.94	8.50486	10.0721
96	9.9	8.50486	10.0721
97	9.94	8.42148	10.0721
98	9.94	8.42148	10.122
99	9.9	8.42148	10.1718
100	10	8.67163	10.3214
101	9.9	8.3381	9.9724
102	9.62	8.3381	9.77295
103	9.58	8.3381	9.77295
104	9.76	8.3381	9.82281
105	9.94	8.25472	9.9724
106	10	8.3381	10.1718
107	9.94	8.25472	10.0223
108	9.94	8.25472	10.0223
109	9.81	8.08796	9.92254
110	9.81	8.08796	9.92254
111	9.99	8.17134	10.0223
112	10.3	8.42148	10.122
113	10.3	8.42148	10.1718
114	10.4	8.50486	10.0721
115	10.4	8.42148	10.0721
116	10.9	8.50486	10.0721
117	10.9	8.50486	10.0721
118	11	8.58825	10.0721
119	11	8.58825	10.0721
120	10.7	8.50486	9.87268
121	10.6	8.58825	9.9724
122	10.6	8.58825	9.9724
123	10.6	8.67163	9.9724
124	11	8.83839	10.2716
125	11	8.83839	10.2716
126	10.8	8.67163	10.2217
127	11	8.75501	10.2716
128	10.8	8.67163	10.2217
129	10.8	8.67163	10.2217
130	11	8.67163	10.2217
131	11	8.58825	10.122
132	11.1	8.67163	10.0721
133	11.2	8.58825	9.9724
134	11.2	8.58825	9.9724
135	11.4	8.92177	10.122
136	10.5	8.83839	9.47378
137	10.5	8.92177	9.42392
138	10.5	8.92177	9.42392
139	10.2	8.83839	9.12475
140	10	8.50486	8.67599
141	9.99	8.42148	8.62613
142	9.99	8.42148	8.62613
143	10.1	8.50486	8.82557
144	9.99	8.50486	8.77571
145	9.99	8.42148	8.77571
146	9.94	8.50486	8.77571
147	9.94	8.50486	8.77571
148	9.85	8.50486	8.77571
149	9.85	8.50486	8.87544
150	9.9	8.3381	8.67599
151	9.9	8.3381	8.62613
152	9.9	8.3381	8.62613
153	9.9	8.3381	8.62613
154	9.85	8.25472	8.67599
155	10	8.3381	8.62613
156	10.1	8.3381	8.67599
157	10.2	8.3381	8.77571
158	10	8.08796	8.47654
159	10.1	7.9212	8.27709
160	10.3	8.25472	8.47654
161	10.3	8.25472	8.42668
162	10.3	8.17134	8.37682
163	10.3	8.17134	8.37682
164	10.3	8.25472	8.47654
165	10.3	8.17134	8.47654
166	10.3	8.17134	8.47654
167	9.94	7.9212	8.17737
168	9.81	8.00458	8.12751
169	10	8.25472	8.27709
170	10	8.17134	8.12751
171	10.2	8.3381	8.22723
172	10.2	8.25472	8.22723
173	9.9	7.83782	7.4793
174	9.9	7.83782	7.4793
175	9.9	7.83782	7.4793
176	9.9	7.83782	7.4793
177	9.85	7.67105	7.4793
178	9.85	7.42091	7.42944
179	9.85	7.42091	7.42944
180	9.85	7.33753	7.42944
181	9.85	7.33753	7.42944
182	9.76	7.17077	7.27985
183	9.9	7.25415	7.27985
184	9.9	7.25415	7.27985
185	9.9	7.25415	7.27985
186	9.9	7.25415	7.27985
187	10	7.50429	7.37958
188	9.44	7.00401	6.88096
189	9.44	6.83724	6.68151
190	9.44	6.83724	6.68151
191	9.25	6.83724	6.58178
192	9.25	6.75386	6.58178
193	9.44	7.00401	6.63165
194	9.44	7.00401	6.63165
195	9.3	6.92063	6.58178
196	9.3	6.92063	6.58178
197	9.39	6.92063	6.58178
198	9.3	6.75386	6.48206
199	9.16	6.75386	6.28261
200	9.16	6.83724	6.4322
201	8.98	6.75386	6.38234
202	9.39	7.50429	6.58178
203	9.39	7.33753	6.58178
204	9.58	7.58767	6.78123
205	9.58	7.58767	6.78123
206	9.58	7.58767	6.73137
207	9.58	7.67105	6.73137
208	9.48	7.9212	6.73137
209	9.48	7.9212	6.73137
210	9.48	7.83782	6.73137
211	9.48	7.83782	6.73137
212	9.48	7.83782	6.78123
213	9.81	7.67105	6.83109
214	9.67	7.67105	6.73137
215	9.71	7.75444	6.88096
216	9.71	7.75444	6.83109
217	10.2	8.25472	7.27985
218	10.2	8.3381	7.32971
219	10.2	8.42148	7.32971
220	10.2	8.42148	7.32971
221	10.1	8.42148	7.32971
222	9.67	8.17134	7.13027
223	9.67	8.17134	7.0804
224	9.67	8.17134	7.0804
225	9.48	7.58767	7.0804
226	9.58	7.75444	6.78123
227	9.48	7.50429	6.73137
228	9.48	7.50429	6.73137
229	9.48	7.50429	6.78123
230	9.48	7.50429	6.78123
231	8.98	7.33753	6.63165
232	8.7	7.17077	6.58178
233	8.33	7.17077	6.33247
234	8.24	7.08739	6.23275
235	8.29	7.08739	6.23275
236	8.01	7.00401	6.08316
237	7.83	6.83724	6.08316
238	7.78	6.83724	6.0333
239	7.78	6.83724	5.98344
240	7.27	6.42034	5.68427
241	6.86	6.33696	5.68427
242	6.72	6.33696	5.68427
243	6.72	6.33696	5.83385
244	6.68	6.25358	5.83385
245	6.58	6.25358	5.83385
246	6.68	6.25358	5.83385
247	6.68	6.25358	5.88372
248	6.63	6.25358	5.88372
249	6.58	6.25358	5.88372
250	6.63	6.25358	5.93358
251	6.63	6.33696	5.93358
252	6.54	6.33696	5.88372
253	6.54	6.25358	5.83385
254	6.54	6.42034	5.83385
255	6.54	6.42034	5.83385
256	6.54	6.42034	5.93358
257	6.54	6.33696	5.93358
258	6.49	6.33696	6.08316
259	6.91	6.00343	6.08316
260	6.86	5.92005	5.93358
261	6.77	5.92005	5.93358
262	6.81	6.08682	6.08316
263	7.18	6.75386	6.38234
264	7.18	6.92063	6.38234
265	7.18	6.92063	6.38234
266	7.09	6.92063	6.23275
267	7.09	6.92063	6.13303
268	7.09	6.92063	6.18289
269	7.18	6.92063	6.18289
270	7.18	7.08739	6.23275
271	7.41	7.67105	6.53192
272	7.41	7.67105	6.53192
273	7.37	7.58767	6.63165
274	7.27	7.50429	6.58178
275	7.32	7.58767	6.48206
276	7.27	7.67105	6.63165
277	7.37	7.75444	6.73137
278	7.37	7.75444	6.73137
279	7.37	7.75444	6.73137
280	7.37	7.83782	6.78123
281	7.37	7.83782	6.78123
282	7.37	7.83782	6.78123
283	7.27	7.83782	6.73137
284	7.32	7.83782	6.73137
285	7.23	7.67105	6.58178
286	7.14	7.58767	6.38234
287	7.23	7.58767	6.53192
288	7.27	7.75444	6.73137
289	7.23	7.67105	6.73137
290	7.18	7.67105	6.73137
291	6.72	7.08739	6.53192
292	6.49	7.08739	6.58178
293	6.49	7.08739	6.58178
294	6.63	7.08739	6.63165
295	6.72	7.17077	6.93082
296	6.68	7.17077	6.93082
297	6.68	7.17077	6.93082
298	6.68	7.17077	6.88096
299	6.68	7.17077	6.93082
300	6.63	7.08739	6.88096
301	6.54	6.92063	6.83109
302	6.54	6.92063	6.93082
303	6.54	6.92063	6.98068
304	6.54	6.83724	7.03054
305	6.68	7.08739	7.18013
306	6.68	7.08739	7.18013
307	6.72	7.08739	7.18013
308	6.72	7.08739	7.18013
309	6.68	7.00401	7.18013
310	6.77	7.00401	7.13027
311	6.58	6.50372	7.13027
312	6.54	6.5871	7.27985
313	6.54	6.42034	7.0804
314	6.45	6.33696	6.98068
315	6.31	6.33696	6.98068
316	6.31	6.33696	6.98068
317	6.22	6.33696	6.73137
318	6.17	6.50372	6.73137
319	6.17	6.50372	6.68151
320	6.17	6.50372	6.68151
321	6.08	6.33696	6.68151
322	6.08	6.33696	6.68151
323	5.75	5.92005	6.53192
324	5.8	5.92005	6.53192
325	5.8	5.92005	6.48206
326	5.85	5.92005	6.38234
327	5.85	5.83667	6.4322
328	5.89	6.1702	6.4322
329	5.89	5.92005	6.38234
330	5.85	6.00343	6.38234
331	5.85	6.00343	6.4322
332	5.85	6.00343	6.4322
333	5.94	6.00343	6.48206
334	6.26	6.1702	6.53192
335	6.45	6.1702	6.78123
336	6.58	6.08682	6.88096
337	6.45	6.00343	6.78123
338	6.4	6.00343	6.68151
339	6.4	6.00343	6.68151
340	6.17	6.08682	6.63165
341	6.35	6.25358	6.78123
342	6.54	6.33696	7.22999
343	6.54	6.33696	7.22999
344	6.4	6.1702	6.98068
345	6.08	5.66991	6.73137
346	5.98	5.66991	6.68151
347	5.94	5.58653	6.58178
348	5.89	5.58653	6.48206
349	6.03	5.92005	6.68151
350	6.03	5.92005	6.63165
351	5.94	6.00343	6.53192
352	5.94	6.00343	6.53192
353	5.94	6.00343	6.53192
354	5.94	6.00343	6.48206
355	5.94	6.00343	6.48206
356	5.85	5.75329	6.23275
357	5.8	5.75329	6.18289
358	5.71	5.75329	6.18289
359	5.71	5.66991	6.18289
360	5.98	6.08682	6.58178
361	6.22	6.1702	6.83109
362	6.22	6.1702	6.83109
363	5.8	5.75329	6.4322
364	5.75	5.75329	6.38234
365	5.75	5.75329	6.38234
366	5.66	5.41977	6.33247
367	5.71	5.33639	6.38234
368	5.75	5.41977	6.53192
369	5.98	5.41977	6.83109
370	5.98	5.41977	6.83109
371	5.89	5.33639	6.83109
372	5.85	5.33639	6.88096
373	5.89	5.58653	6.93082
374	5.89	5.50315	6.88096
375	5.89	5.41977	6.83109
376	5.8	5.253	6.78123
377	6.03	5.41977	6.93082
378	6.26	5.66991	7.22999
379	6.26	5.66991	7.22999
380	6.22	5.58653	6.98068
381	6.22	5.66991	6.78123
382	6.12	5.66991	6.78123
383	6.08	5.66991	6.78123
384	6.03	5.66991	6.88096
385	6.08	5.66991	6.98068
386	6.4	6.08682	7.27985
387	6.31	6.08682	7.13027
388	6.12	6.00343	7.03054
389	6.03	5.92005	6.88096
390	5.98	5.92005	6.78123
391	5.98	5.83667	6.78123
392	5.98	5.92005	6.78123
393	6.17	5.92005	6.93082
394	6.03	6.00343	7.13027
395	6.03	6.00343	7.13027
396	6.03	6.00343	7.13027
397	5.94	5.92005	7.03054
398	5.94	5.92005	7.03054
399	5.98	5.92005	7.22999
400	6.17	5.92005	7.37958
401	6.49	5.92005	7.42944
402	6.49	5.92005	7.37958
403	6.45	5.75329	7.13027
404	6.63	5.83667	7.13027
405	6.63	5.83667	7.13027
406	6.63	5.66991	7.03054
407	6.86	6.00343	7.27985
408	6.81	5.75329	7.22999
409	6.86	5.75329	7.37958
410	6.68	5.75329	7.27985
411	6.54	5.66991	7.22999
412	6.54	5.66991	7.27985
413	6.68	5.75329	7.37958
414	6.68	5.83667	7.37958
415	6.77	5.83667	7.37958
416	6.77	5.92005	7.37958
417	6.77	5.83667	7.32971
418	6.86	5.83667	7.32971
419	7	6.00343	7.32971
420	7.18	6.33696	7.42944
421	7.37	6.33696	7.4793
422	7.23	6.33696	7.42944
423	7.23	6.33696	7.42944
424	7.37	6.42034	7.42944
425	7.37	6.33696	7.37958
426	7.37	6.42034	7.42944
427	7.32	6.33696	7.52916
428	7.32	6.33696	7.52916
429	7.32	6.33696	7.52916
430	7.37	6.42034	7.52916
431	7.5	6.50372	7.62889
432	7.5	6.50372	7.62889
433	7.37	6.42034	7.13027
434	7.04	6.08682	6.78123
435	7.04	6.08682	6.78123
436	7.04	6.08682	6.73137
437	7.04	6.00343	6.73137
438	7.41	6.08682	6.78123
439	7.46	6.08682	6.78123
440	7.41	6.08682	6.78123
441	7.37	6.00343	6.78123
442	7.41	6.00343	6.78123
443	7.41	6.00343	6.78123
444	7.41	6.00343	6.78123
445	7.23	5.83667	6.58178
446	7.32	5.83667	6.58178
447	7.69	6.00343	6.63165
448	7.69	6.00343	6.63165
449	7.69	6.00343	6.63165
450	7.92	6.00343	6.73137
451	7.87	6.00343	6.78123
452	7.87	6.00343	6.83109
453	7.83	5.92005	6.78123
454	7.83	6.33696	6.83109
455	8.15	6.50372	7.0804
456	8.29	6.5871	7.0804
457	8.29	6.5871	7.0804
458	8.29	6.5871	7.13027
459	8.29	6.5871	7.13027
460	8.33	6.5871	7.22999
461	8.33	6.5871	7.22999
462	8.38	6.67048	7.27985
463	8.42	6.67048	7.37958
464	8.29	6.50372	7.27985
465	8.01	6.33696	7.0804
466	7.92	6.33696	6.88096
467	8.19	6.92063	7.13027
468	8.19	6.92063	7.13027
469	8.19	6.92063	7.18013
470	8.19	6.92063	7.18013
471	8.19	6.92063	7.18013
472	7.83	6.5871	6.83109
473	7.69	6.33696	6.73137
474	7.87	6.42034	6.88096
475	7.96	6.5871	6.68151
476	7.87	6.42034	6.68151
477	7.87	6.42034	6.68151
478	7.87	6.42034	6.68151
479	7.87	6.42034	6.68151
480	7.87	6.42034	6.68151
481	7.87	6.50372	6.63165
482	7.83	6.33696	6.4322
483	7.78	6.25358	6.13303
484	7.78	6.1702	6.18289
485	7.87	6.1702	6.23275
486	7.92	6.25358	6.23275
487	8.01	6.33696	6.23275
488	8.01	6.42034	6.23275
489	7.83	6.25358	5.93358
490	7.64	6.08682	5.63441
491	7.69	6.08682	5.63441
492	7.78	6.08682	5.73413
493	7.87	6.08682	5.68427
494	7.78	6.00343	5.63441
495	7.73	5.92005	5.53468
496	7.69	5.92005	5.58454
497	7.69	5.92005	5.58454
498	7.69	5.92005	5.58454
499	7.73	6.08682	5.78399
500	7.73	6.1702	6.0333
501	7.73	6.1702	6.08316
502	7.73	6.1702	6.08316
503	7.41	5.83667	5.58454
504	7.14	5.58653	5.48482
505	7.18	5.58653	5.48482
506	7.23	5.75329	5.88372
507	7.37	6.08682	6.13303
508	7.37	6.08682	6.13303
509	6.95	6.00343	5.53468
510	6.81	6.00343	5.43496
511	6.81	5.83667	5.33523
512	6.86	5.83667	5.28537
513	6.91	5.83667	5.3851
514	7.04	6.08682	5.68427
515	6.91	6.08682	5.68427
516	6.91	6.08682	5.73413
517	6.91	6.08682	5.73413
518	6.68	5.92005	5.3851
519	6.58	5.75329	5.28537
520	6.63	5.92005	5.33523
521	6.68	5.92005	5.3851
522	6.17	6.00343	5.43496
523	6.12	6.00343	5.43496
524	6.17	6.00343	5.3851
525	6.08	6.00343	5.43496
526	6.03	6.00343	5.33523
527	5.89	5.83667	5.33523
528	6.03	5.83667	5.3851
529	6.22	6.25358	5.58454
530	5.94	6.1702	5.43496
531	5.85	6.08682	5.33523
532	5.8	6.08682	5.43496
533	5.75	6.08682	5.43496
534	5.75	6.1702	5.43496
535	5.75	6.25358	5.53468
536	5.75	6.42034	5.93358
537	5.8	6.33696	5.93358
538	5.8	6.33696	5.93358
539	5.48	6.25358	5.88372
540	5.52	6.25358	5.88372
541	5.75	6.33696	6.23275
542	6.45	6.50372	6.73137
543	6.4	6.50372	6.73137
544	6.45	6.50372	6.78123
545	6.45	6.50372	6.78123
546	6.45	6.50372	6.78123
547	6.4	6.50372	6.83109
548	6.4	6.42034	6.83109
549	6.4	6.42034	6.88096
550	6.35	6.42034	6.88096
551	6.31	6.33696	6.73137
552	6.17	6.25358	6.73137
553	6.17	6.25358	6.78123
554	6.35	6.08682	6.78123
555	6.35	6.1702	6.78123
556	6.4	6.1702	6.73137
557	6.58	6.25358	6.98068
558	6.58	6.25358	6.98068
559	6.26	5.92005	6.78123
560	6.12	5.50315	6.68151
561	6.12	5.50315	6.68151
562	6.12	5.50315	6.63165
563	5.98	5.50315	6.63165
564	5.98	5.66991	6.73137
565	6.12	5.75329	6.88096
566	6.12	5.75329	6.88096
567	6.12	5.75329	6.88096
568	6.03	5.66991	6.78123
569	5.89	5.58653	6.4322
570	5.98	5.50315	6.38234
571	5.98	5.50315	6.38234
572	6.03	5.50315	6.53192
573	6.17	5.75329	6.78123
574	6.17	5.75329	6.78123
575	6.17	5.75329	6.78123
576	6.17	5.75329	6.78123
577	6.17	5.75329	6.78123
578	6.22	5.75329	6.78123
579	6.22	5.75329	6.78123
580	5.85	5.58653	6.33247
581	5.8	5.58653	6.33247
582	5.8	5.58653	6.33247
583	5.98	6.00343	6.4322
584	6.31	6.42034	6.48206
585	6.4	6.67048	6.73137
586	6.4	6.67048	6.78123
587	6.4	6.67048	6.83109
588	6.4	6.67048	6.83109
589	6.31	6.50372	6.78123
590	6.31	6.5871	6.78123
591	6.31	6.50372	6.83109
592	6.81	7.17077	7.32971
593	6.81	7.17077	7.32971
594	6.81	7.17077	7.32971
595	6.81	7.17077	7.32971
596	6.72	7.08739	7.22999
597	6.72	7.08739	7.22999
598	6.77	6.92063	7.0804
599	6.77	6.92063	7.0804
600	6.81	6.83724	7.13027
601	6.77	6.75386	7.22999
602	6.77	6.67048	7.22999
603	6.77	6.50372	7.22999
604	6.77	6.50372	7.18013
605	6.77	6.50372	7.18013
606	6.81	6.50372	7.22999
607	6.86	6.67048	7.37958
608	6.86	6.67048	7.37958
609	6.86	6.67048	7.37958
610	6.81	6.5871	7.37958
611	6.81	6.50372	7.37958
612	6.72	6.5871	7.37958
613	6.72	6.33696	7.37958
614	6.72	6.50372	7.4793
615	6.95	6.83724	7.97792
616	6.95	6.92063	8.07764
617	6.95	6.92063	8.07764
618	6.95	6.92063	8.02778
619	6.95	6.92063	8.07764
620	6.95	6.92063	8.07764
621	6.86	6.83724	7.82833
622	6.86	6.92063	7.62889
623	6.86	6.92063	7.62889
624	6.86	6.92063	7.62889
625	6.72	7.00401	7.4793
626	6.49	6.92063	7.27985
627	6.31	6.92063	7.22999
628	6.31	7.00401	7.18013
629	6.31	7.00401	7.18013
630	6.35	7.00401	7.18013
631	6.4	6.83724	7.03054
632	6.4	6.67048	6.88096
633	6.4	6.67048	6.88096
634	6.4	6.67048	6.93082
635	6.58	6.50372	6.83109
636	6.72	6.5871	7.13027
637	6.81	6.67048	7.27985
638	6.81	6.67048	7.27985
639	6.81	6.75386	7.32971
640	6.86	6.75386	7.37958
641	6.91	6.83724	7.37958
642	6.91	6.92063	7.4793
643	6.91	6.92063	7.4793
644	6.91	6.92063	7.4793
645	6.91	6.92063	7.4793
646	6.08	6.25358	6.93082
647	5.94	6.25358	6.38234
648	5.98	6.25358	6.38234
649	5.98	6.25358	6.33247
650	6.03	6.1702	6.38234
651	6.03	6.42034	6.78123
652	6.03	6.42034	6.78123
653	6.03	6.42034	6.78123
654	6.03	6.42034	6.78123
655	5.98	6.42034	6.73137
656	6.03	6.42034	6.73137
657	5.85	6.1702	6.53192
658	5.8	6.25358	6.63165
659	6.17	6.5871	6.88096
660	6.68	7.42091	7.82833
661	6.68	7.42091	7.77847
662	6.68	7.42091	7.77847
663	6.68	7.42091	7.77847
664	6.45	7.50429	7.77847
665	6.45	7.50429	7.77847
666	6.26	7.42091	7.72861
667	6.26	7.42091	7.67875
668	6.26	7.42091	7.67875
669	6.35	7.42091	7.72861
670	6.68	7.75444	7.8782
671	6.63	7.67105	7.82833
672	6.63	7.67105	7.82833
673	6.68	7.75444	7.8782
674	6.68	7.75444	7.8782
675	6.72	7.83782	7.8782
676	7.04	7.9212	8.07764
677	7.04	7.9212	8.02778
678	7.04	7.83782	8.07764
679	7.14	7.83782	8.17737
680	7.23	7.83782	8.12751
681	7.23	7.83782	8.12751
682	7.23	7.83782	8.12751
683	7.23	7.83782	8.07764
684	7	7.67105	7.8782
685	6.81	7.67105	7.72861
686	6.68	7.58767	7.42944
687	6.72	7.58767	7.42944
688	6.72	7.58767	7.42944
689	6.68	7.58767	7.27985
690	6.63	7.67105	7.27985
691	6.58	7.67105	7.27985
692	6.54	7.58767	7.27985
693	6.49	7.58767	7.27985
694	6.49	7.58767	7.27985
695	6.63	7.58767	7.52916
696	6.77	7.75444	7.67875
697	6.63	7.50429	7.57902
698	6.68	7.58767	7.57902
699	6.81	7.67105	7.42944
700	6.81	7.58767	7.42944
701	6.63	7.67105	7.22999
702	6.54	7.58767	7.18013
703	6.45	7.50429	7.18013
704	6.4	7.42091	7.03054
705	6.4	7.42091	6.98068
706	6.35	7.42091	6.98068
707	6.35	7.42091	6.98068
708	6.35	7.33753	6.93082
709	6.35	7.33753	6.93082
710	6.35	7.33753	6.93082
711	6.35	7.33753	6.93082
712	6.35	7.33753	6.93082
713	6.63	7.33753	6.68151
714	6.63	7.25415	6.88096
715	6.54	7.25415	6.83109
716	6.54	7.25415	6.83109
717	6.58	7.17077	6.83109
718	6.68	7.67105	6.93082
719	7.14	7.9212	7.72861
720	7.09	7.9212	7.82833
721	7.04	7.9212	7.77847
722	7.18	8.08796	7.82833
723	7.18	8.08796	7.82833
724	7.27	8.08796	7.82833
725	7.27	8.08796	7.82833
726	7.27	8.17134	7.92806
727	7.46	8.42148	8.37682
728	7.41	8.08796	8.37682
729	7.41	8.08796	8.32695
730	7.46	8.3381	8.37682
731	7.5	8.42148	8.22723
732	7.5	8.42148	8.22723
733	7.5	8.42148	8.17737
734	7.5	8.42148	8.12751
735	6.77	7.75444	7.72861
736	6.58	7.58767	7.62889
737	6.35	7.33753	7.42944
738	6.31	7.33753	7.27985
739	6.26	7.33753	7.27985
740	6.45	7.33753	7.27985
741	6.45	7.33753	7.32971
742	6.45	7.33753	7.32971
743	6.45	7.33753	7.32971
744	6.4	7.25415	7.22999
745	6.4	7.25415	7.22999
746	6.45	7.17077	7.27985
747	6.35	6.92063	7.18013
748	6.49	7.08739	7.13027
749	6.68	7.25415	7.27985
750	7	7.33753	7.77847
751	7.04	7.42091	7.77847
752	7.04	7.42091	7.77847
753	6.95	7.33753	7.82833
754	6.95	7.33753	7.82833
755	6.95	7.33753	7.82833
756	6.81	7.08739	7.67875
757	6.91	7.08739	7.77847
758	6.91	7.08739	7.77847
759	6.91	7.08739	7.72861
760	6.95	6.92063	7.57902
761	6.91	6.92063	7.57902
762	6.95	6.92063	7.57902
763	7.04	7.08739	7.62889
764	7.04	7.08739	7.62889
765	7.09	7.17077	7.57902
766	7.23	7.25415	7.62889
767	7.23	7.25415	7.62889
768	6.86	6.67048	6.68151
769	6.58	6.42034	6.23275
770	6.68	6.50372	6.18289
771	6.81	6.50372	6.18289
772	6.95	6.67048	6.38234
773	6.95	6.67048	6.4322
774	6.95	6.67048	6.4322
775	6.91	6.67048	6.4322
776	6.91	6.67048	6.4322
777	6.91	6.67048	6.4322
778	6.95	6.67048	6.48206
779	7	6.67048	6.53192
780	7	6.50372	6.38234
781	7.55	6.83724	6.93082
782	7.55	6.83724	6.93082
783	7.27	6.5871	6.53192
784	7.32	6.50372	6.33247
785	7.27	6.50372	6.33247
786	7.27	6.50372	6.33247
787	7.27	6.50372	6.33247
788	7.27	6.50372	6.33247
789	7.14	6.25358	6.28261
790	7	6.08682	6.23275
791	7	6.08682	6.23275
792	6.95	6.08682	6.23275
793	6.95	6.08682	6.23275
794	7	6.08682	6.38234
795	7.14	6.25358	6.48206
796	7.14	6.25358	6.48206
797	6.77	6.1702	6.18289
798	6.58	6.08682	6.23275
799	6.91	6.1702	6.28261
800	6.72	5.92005	6.13303
801	6.63	5.92005	6.08316
802	6.63	5.83667	6.08316
803	6.63	5.83667	6.08316
804	6.58	5.66991	5.98344
805	6.58	5.66991	5.93358
806	6.58	5.66991	5.98344
807	6.58	5.66991	6.0333
808	6.54	5.66991	6.0333
809	6.54	5.66991	6.08316
810	6.58	5.50315	6.0333
811	6.63	5.58653	6.23275
812	6.63	5.58653	6.23275
813	6.63	5.58653	6.28261
814	6.54	5.58653	6.13303
815	6.4	5.50315	5.98344
816	6.31	5.41977	5.73413
817	6.4	5.66991	5.83385
818	6.35	5.58653	5.78399
819	6.4	5.66991	5.78399
820	6.86	6.00343	6.08316
821	6.86	6.00343	6.08316
822	6.86	6.00343	6.0333
823	6.86	6.08682	5.88372
824	6.91	6.25358	6.13303
825	7.32	6.08682	6.28261
826	7.32	6.08682	6.28261
827	7.37	6.33696	6.4322
828	7.37	6.42034	6.4322
829	7.41	6.50372	6.4322
830	7.27	6.50372	6.38234
831	7.27	6.50372	6.38234
832	7.32	6.83724	6.53192
833	7.27	6.83724	6.38234
834	7.23	7.25415	6.33247
835	7.23	7.25415	6.33247
836	7.41	7.33753	6.38234
837	7.41	7.33753	6.38234
838	7.37	7.25415	6.33247
839	7.32	7.25415	6.33247
840	7.32	7.25415	6.4322
841	7.32	7.25415	6.4322
842	7.41	7.42091	6.4322
843	7.5	7.33753	6.4322
844	7.37	7.08739	6.23275
845	7.04	7.00401	6.13303
846	7	6.92063	6.0333
847	7	6.83724	6.0333
848	7	6.83724	6.13303
849	7.04	6.83724	6.08316
850	6.77	6.67048	6.0333
851	6.72	6.5871	6.0333
852	6.72	6.5871	6.0333
853	6.45	6.50372	5.73413
854	6.45	6.33696	5.68427
855	6.63	6.42034	5.83385
856	6.45	6.50372	5.88372
857	6.45	6.50372	5.88372
858	6.22	6.42034	5.83385
859	6.26	6.42034	5.78399
860	6.22	6.25358	5.83385
861	6.22	6.25358	5.83385
862	6.26	6.25358	5.93358
863	6.45	6.25358	5.93358
864	6.31	5.92005	5.83385
865	6.35	6.08682	5.78399
866	6.35	6.08682	5.73413
867	5.94	6.00343	5.68427
868	5.94	5.83667	5.68427
869	5.85	5.75329	5.58454
870	5.85	5.75329	5.43496
871	5.94	5.75329	5.43496
872	5.94	5.75329	5.43496
873	5.85	5.75329	5.33523
874	5.85	5.75329	5.33523
875	5.85	5.75329	5.33523
876	5.85	5.75329	5.33523
877	5.8	5.58653	4.93634
878	5.62	5.41977	4.88648
879	5.62	5.41977	4.88648
880	5.75	5.75329	4.9862
881	5.66	5.66991	4.9862
882	5.75	5.75329	5.03606
883	5.8	6.25358	5.28537
884	5.62	6.1702	5.23551
885	5.57	5.92005	5.23551
886	5.57	5.92005	5.28537
887	5.57	6.00343	5.48482
888	5.75	6.25358	5.63441
889	5.75	6.33696	5.43496
890	5.8	6.42034	5.48482
891	5.8	6.50372	5.48482
892	5.75	6.42034	5.43496
893	5.8	6.50372	5.48482
894	5.85	6.50372	5.68427
895	5.8	6.50372	5.58454
896	5.62	6.42034	5.33523
897	5.48	6.42034	5.23551
898	5.43	6.50372	5.28537
899	5.57	6.5871	5.3851
900	5.52	6.50372	5.3851
901	5.66	6.42034	5.43496
902	5.66	6.42034	5.43496
903	5.52	6.42034	5.3851
904	5.52	6.42034	5.43496
905	5.57	6.42034	5.43496
906	5.71	6.42034	5.48482
907	5.62	6.33696	5.68427
908	5.48	6.33696	5.48482
909	5.48	6.33696	5.43496
910	5.57	6.5871	5.73413
911	5.39	6.5871	5.63441
912	5.48	6.5871	5.53468
913	5.52	6.83724	5.73413
914	5.52	6.83724	5.73413
915	5.52	6.83724	5.73413
916	5.48	6.83724	5.83385
917	5.71	7.08739	6.08316
918	5.8	7.25415	6.13303
919	5.8	7.25415	6.18289
920	5.8	7.25415	6.18289
921	5.8	7.33753	6.28261
922	5.98	7.50429	6.38234
923	5.98	7.33753	6.28261
924	5.98	7.33753	6.28261
925	5.94	7.50429	6.53192
926	6.22	7.9212	7.03054
927	6.31	7.9212	7.03054
928	6.31	7.83782	7.0804
929	6.31	7.83782	7.0804
930	6.31	7.83782	7.0804
931	6.31	7.83782	7.0804
932	6.4	8.08796	7.13027
933	6.4	8.08796	7.13027
934	6.35	8.3381	7.13027
935	6.63	8.50486	7.32971
936	6.49	8.00458	6.98068
937	6.4	7.9212	7.03054
938	6.4	7.9212	7.03054
939	6.26	7.50429	6.93082
940	6.31	7.42091	6.88096
941	6.26	7.33753	6.88096
942	6.26	7.33753	6.88096
943	6.26	7.33753	6.88096
944	6.17	7.17077	6.78123
945	6.17	7.17077	6.78123
946	6.17	7.25415	6.88096
947	6.03	7.08739	6.78123
948	5.98	6.92063	6.78123
949	5.98	7.00401	6.78123
950	6.03	7.00401	6.78123
951	6.12	7.08739	6.83109
952	6.12	7.08739	6.83109
953	6.17	7.08739	6.83109
954	6.17	7.08739	6.88096
955	5.85	6.75386	6.58178
956	5.62	6.75386	6.4322
957	5.89	6.83724	6.73137
958	5.85	6.83724	6.73137
959	5.94	6.83724	6.88096
960	5.98	6.92063	6.88096
961	5.8	6.75386	6.73137
962	5.71	6.75386	6.73137
963	5.57	6.33696	6.63165
964	5.62	6.25358	6.63165
965	5.57	6.33696	6.73137
966	5.62	6.33696	6.83109
967	5.62	6.67048	6.88096
968	5.62	6.5871	6.93082
969	5.62	6.5871	6.93082
970	5.62	6.83724	6.93082
971	5.52	6.75386	6.88096
972	5.52	6.75386	6.88096
973	5.98	7.42091	7.22999
974	6.68	8.17134	7.97792
975	6.68	8.17134	7.97792
976	6.68	8.17134	7.97792
977	6.68	8.17134	7.97792
978	6.63	8.08796	7.77847
979	6.63	8.08796	7.77847
980	6.63	8.08796	7.77847
981	6.54	8.08796	7.82833
982	6.63	8.17134	7.82833
983	6.58	7.9212	7.72861
984	6.54	7.9212	7.62889
985	6.58	7.9212	7.62889
986	6.58	7.9212	7.62889
987	6.58	7.9212	7.67875
988	6.58	7.9212	7.67875
989	6.58	7.9212	7.67875
990	6.58	7.75444	7.62889
991	6.58	7.75444	7.62889
992	6.63	7.75444	7.62889
993	6.68	7.75444	7.62889
994	6.72	8.08796	7.8782
995	7.14	8.67163	8.37682
996	7.14	8.67163	8.42668
997	7.14	8.67163	8.42668
[truncated: 2 more rows]

## Sheet: 2D
Induction time (min)	Induction time (min)	Induction time (min)	Induction time (min)	Induction time (min)	Induction time (min)		bootstrap mean			pvalue
+ RSC	- RSC	+ SWI/SNF	- SWI/SNF	+ RSC & SWI/SNF	- RSC & SWI/SNF		+ RSC	9.97766		+/- RSC	<10E-15
8.75	15.25	28.75	24.75	29.75	25.75		- RSC	13.104		+/- SWI/SNF	<10E-15
25.25	14.25	24.25	17.25	10.5	31.5		+ SWI/SNF	13.067		+/- RSC & SWI/SNF	<10E-15
13.5	12.25	5.75	17.75	15.5	22.75		- SWI/SNF	16.1306
11.75	16.25	7.25	23	34.75	18.25		+ RSC & SWI/SNF	14.6599
5	21.25	17	22.25	40	60		- RSC & SWI/SNF	28.74
8.5	14.5	17	11.5	9.75	48.5
3.5	10.5	11	38	14	35.75
4.75	7.75	10.75	15.5	13	15.75
4.75	15	5.25	21.5	31	43.75
11.5	14.5	10	12.75	9	59.5
11.75	11	6.75	13.75	16	17.75
11.25	11	4.5	22.75	29	18
8.25	21.25	14.25	17	7.75	39.25
15.25	16.25	8	17.25	9	29.5
4	14	8.5	12.75	7	26.75
6.25	16	23.5	19.25	27.75	14
9.5	9.5	11	38	12.75	33.25
6.5	9.5	15	14.25	8.75	31.25
10.5	10.25	26	3.5	13	34.75
6.5	19.75	8.75	20.25	6	40.25
5.25	7.75	9.25	22.75	11.25	17
7.5	10	14.5	15.75	20.25	11.75
7	21.25	22	16	33.25	43.25
10	12.5	7.25	13	14.5	44.25
11	9.75	7	14.75	33	32.5
7	12.5	3.75	19.25	26	44.5
18.25	9.75	17	37.75	11.5	11.75
8.25	8.75	17.5	17	26.25	18.25
9.25	14	19.25	27.5	14	18.5
8.75	11.25	11.75	15	20.25	44.5
9	17	18.5	33.5	12.75	22
9.75	22.75	16.25	30.25	18.5	32.25
8.5	10.75	7.5	22.5	20.5	39.25
8.5	19.75	13	25	19.25	26.5
2.5	11.75	8.5	33	40.75	17
9	4.75	6	16.5	16.75	47.75
9	14.5	4.5	27.75	7.5	35.75
14.5	15	12.25	30.75	10.5	15.25
7.75	22	12.75	19.25	13	14.75
11	22.25	16.5	13.75	22.25	19.75
16	31	9.75	28.75	17	18.5
8.75	10.25	16	30.25	13.25	28.5
3	19	7.75	24.75	12.75	39.25
7.75	11.5	18	16.5	9.5	43.5
9.75	13.25	12.75	21	5	29
3	14.5	8.75	14.5	2.75	35.75
7	19.25	7	26.75	5.25	34
12.25	8.25	12	10	36.75	47
2.75	19	19.25	17.25	22	19.75
4.25	12.75	15.25	22	10.5	52.5
7	9.25	16.25	11	30	42.25
9.25	7.5	13.5	28.25	11	40.5
5	7.75	9.5	3.75	11.5	36.5
16	7.75	2.5	13.5	14.5	50.75
2.75	8.25	15	17.25	16.75	44.75
6.25	8.5	6.75	23	2.5	37
7.75	12.25	11.75	13.5	20.25	18.75
9.75	7.25	10.75	6	11.5	16.25
2.75	14.25	9.5	37.5	11	44.25
3.25	13.5	13	21.75	10.25	32
2.5	11.25	8.5	15	11.75	21.75
4.25	19	12.75	27.75	3.75	41.5
6	10.25	13	14.25	2.5	20.25
10.75	16.75	15	19	11.75	25.75
5.75	22	12.5	21.25	12.5	24.75
2.5	8	11.5	29.75	14.25	26.75
5.75	12.75	9.25	18.25	17.25	23
6	9.75	21	22.75	23.5	20.25
7	9.25	28.25	14	10.25	26.5
4	10.25	7.75	21.25	12.5	14.75
6	10	16.25	25.5	21.5	22.5
2.5	16.75	17.75	17.25	8.25	14.5
3.75	8.5	18.75	27.5	23.75	27.75
8.75	9.75	17.75	24	10.25	34.25
12.25	15.75	18	22	34.25	28.25
9.75	29.5	9.25	28.5	14.25	30.25
11.25	23.75	24.75	15.25	10.75	24
8	21	9.75	19	16.75	26.75
6.75	8.75	17	25	8.5	30.75
13.5	14.75	3.75	19.5	11	37.5
14.25	9.75	14	31.5	10.5	27.75
14.25	10	11	25.5	11.75	20
10.25	8.25	9.75	23.75	45	19.5
10.5	13.5	9.25	9.25	7.25	29.25
14.5	12	11.25	23	12.25	28.5
13.75	18	9	30	9	26
6.75	11.75	12.75	21	8.75	52.25
27	16.75	7	21.25	11	31.25
15.75	7	14	22.25	20	17.75
13.25	12	14.25	17.5	15	14.75
5	8.25	9	16.75	20.25	26.25
9.5	13	17	20.75	4	16.75
13.25	11.5	12	47.25	11.75	16.75
12.5	15.5	27.5	11	10.5	33.75
13.5	18.25	7	9.25	15.5	35.5
13	9.5	13.75	24.5	12.5	36.25
11.25	9	12.25	13.5	2.5	22.25
9.25	2.5	9.5	10.25	34	28.5
10.25	10.5	12.75	15.25	11.75	24
11.75	11	17	2.5	7.75	33.75
7.75	17.5	12.25	34	6.5	31
3.75	12.5	13.75	16.25	9.25	54.5
18.25	7	16.5	13.5	33.5	24.75
13.25	16.25	2.75	20.75	27.75	19.75
12.5	12.25	10	16.75	19.5	21
2.5	37.25	26.5	21.5	6.75	41.75
15	8.5	15.25	12.5	9.25	30
8.75	13.75	12.5	14.25	10.5	54.5
7.75	10.25	8	18.75	8	13.75
19.75	12.5	22	20.25	12.5	17
10	14.75	16.75	19.5	26	36.75
17.5	11.75	5.75	30.75	10.25	12.75
9	10	13.75	26.25	22	46.5
6.75	12.25	11.5	14.25	16.25	32.5
7.5	9.75	16.75	21.25	20.5	27.75
8.75	8	21.5	24.25	8	27.25
10	35	9	14	9.5	20
10	11.75	14.5	41	8.25	30.5
9	11.5	15.75	15.5	10.75	30.5
8.75	11	18.5	23.5	24.75	22.75
9.5	8	10.5	24.5	20.25	46
6.5	10.75	19.5	44.25	15.25	31.75
16.5	11.5	12.75	19.5	17	29.5
12.25	10.25	12	19	9.5	21.75
16	8.75	7.25	18	9.5	37.5
19.75	13.75	11.25	11	7.25	27.5
21.25	7.75	32.75	10.25	11	26.25
18.5	12.75	16	26.75	11.25	30.5
15.25	12	15.75	13	8	16
16.5	8.5	18.75	11.75	11.75	41.25
22.25	8.25	10	17.25	2.5	36.75
28.25	2.5	11	2.5	11	35
8.5	17.25	17	8.75	19.5	35.5
9.25	11.75	9.75	30	7.75	22
14.25	8.75	17	44.5	10	16
7.25	15.75	16	18.75	14.75	21
21.5	9	17.75	13.25	12	22.75
10.5	12.75	10	12.75	7.25	17
13.75	16	9.75	15.25	2.75	42
13.75	10.5	7.75	20.75	11	58.25
2.5	18	10.25	20	12.25	10.5
6	13.5	14	16.5	8.25	18.5
10.5	10.5	10.25	11.75	8.25	27.5
	13.75	10	19.75	2.5	33.5
	6.25	12.75	15.25	9.75	33.5
	7.25	9.5	16.5	9	35
	7.25	8.5	14	11.25	24.5
	9.25	19	9.25	19.25	19.25
	12.5	12	20.5	13	21.75
	11.75	9	11.75	14.75	32.5
	6.5	16	16	14.25	36.5
	9	15.75	18.75		39.75
	12.25	10.5	31.75		61
	20	9.5	14.75		34
	10	17	14.25		42.5
	9.75	10.25	19		11.75
	9.75	8.25	10.75		26.5
	12.25	11.5	14.5		18.75
	12.25	11.75	12.75		30
	8.5	12.5	13.5		30.5
	6.75	11	12.25		29.25
	2.5	8	18.75		16.5
	16.5	7	10.75		24.25
	13	11.75	27.75		27.25
	12	7.75	14.25		41
	13.25	6.5	17.5		31.5
	17	14	25.5		15
	12	7.25	25		13.75
	35.75	15.25	16.25		21.5
	17	21.75	8.5		28.5
	6.25	8.5	13		15.5
	10.5	16.5	14		28
	22.5	15.25	27		17
	9.5	11	16.5		34.5
	8.5	16.5	13.75		31.75
	9.75	15	14		37.5
	13.25	7	36		25.25
	7	17.25	13.75		24
	8.75	8.25	16.75		30.75
	9.75	15.25	13.25		36.5
	15.75	6.25	10.75		29.25
	11	5	18.75		29.75
	16	6.5	22		29.25
	11	8.25	14.5		24.5
	10.75	21.75	13.75		20.75
	18.5	13.75	19		41.75
	6	9.25	15.5		28.75
	9.5	10	17		11.5
	12	9	44.5		40
	11	16.25	22.25		54
	9.75	20.5	30.75		20.25
	20	10	18.5		31.75
	24.5	13.75	19.25		11.5
	8.25	16	27.75		15.75
	11	12.5	57.5		24
	16	10	16		14.25
	9.5	20.75	22.5		11
	10.25	11	15		18.75
	14.25	18.25	16.75		9
	14.25	30	18.75		12.25
	12.25	15.25	16.25		15
	11.5	9.5	29.75		12.75
	15.5	18.5	25.25
	11.75	8.75	22.25
	12.75	9.5	22
	37.5	29.25	19.5
	21.25	14.75	16.75
	10	5.5	8.5
	26.25	14	19.75
	9.75	13	24.5
	9	16.25	43
	7	14	29.75
	14	11.25	16.75
	10.75		17
	30.25		30.75
	9.75		22
	8.5		30.75
	9.5		19.25
	9.75		30.75
	16.5		16.25
	10.75		15.5
	24.5		14.75
	10.5		13.75
	23		11.5
	11.25		13.75
	13		10
	10		13.5
	25.75		12.25
	9.75		7.75
	2.5		13.5
	8.5		13.75
	19.5		13.5
	6.5		13.25
	8.25		10.25
	27		10.5
	3.75		14
	15.5		13.75
	16.75		8.25
	7.25		14
	15.25		18.25
	10.25		12
	12.5		16.75
	24.75		9.25
	10		16
	9		14
	18.5		12
	11		16.25
	18.75		9.75
	9		9.5
	9.25		10.5
	11.25		12.25
	5		13
	11		12.25
	15.75		10.75
	10		11.25
	13.75		16
	7.75		19.75
	3.75		9.75
	9.75		10.25
	14.75		11.75
	10.5		15.5
	9.75		11.25
	10		19.75
	16.25		28.5
	21.5		14.75
	8.75		14
	18.75		13.25
	26		12.75
	12		11
	35		2.5
	37.5		3.5
	9.25		11.75
	9		9.75
	14.75		12.75
	19		19.5
	7.75		10.25
	30.25		9.25
	12.25		14
	7.75		16.5
	6.25		9.5
	12.25		9.75
	7.5		12.25
	10		9.5
	18.25		11.5
	17.75		13.75
	8.75		7.5
	11		23.5
	9		9.75
	12		11
	8.5		11.25
	13.25		17.5
	14.75		14.5
			21.75
			11.5
			9
			8
			9.25
			9.5
			12.75
			9.75
			16.25
			12.25
			11
			21.75
			12.25
			27
			7
			10.25
			9.25
			7.75
			12.75
			9.25
			7.75
			14.5
			22.25
			16
			9
			17.25
			11.75
			7.75
			11
			10.5
			15.75
			12.5
			10.75
			15.25
			12.5
			12.5
			9.5
			9.75
			11
			9.25
			9
			15.5
			9.25
			18.25
			13.75
			11.25
			10.5
			15.25
			11
			18.25
			6
			7.25
			3.25
			12.75
			13.25
			11.25
			12
			9.5
			10.5
			9.25
			10.25
			9
			9.5
			10.75
			4
			9.25
			15.25
			9
			9.5
			9.75
			2.75
			11
			21.5
			11
			9.25
			11.75
			9.25
			10.25
			9.75
			2.5
			7.75
			11.25
			11
			10
			5.75
			14
			11.75
			2.5
			20.25
			18.25
			14
			6.5
			13.75
			10
			10
			14.5
			4.75
			9.5
			2.5
			11.5
			15.75
			11.5
			32.5
			10.5
			10.75
			12.5
			11
			8
			10.5
			30
			11.75
			15.5
			17
			11
			10.5
			13.75
			4.5
			12.75
			7.25
			18.75
			9.25
			11.25
			11.75
			13.25
			13
			13
			27
			10.5
			37.75
			9
			8.25
			15.75
			9.75
			17
			11
			10.75
			8.25
			8.75
			26.25
			9.75
			11.75
			15
			22.5
			11.25
			10.25
			10
			12.5
			8.75
			13.25
			8.5
			10
			11.75
			23.25
			10.75
			12.25
			11.25
			28.25
			9.5
			20
			10.5
			15.75

## Sheet: 2E
	Fractional change	error
fA: perturbation A	1.31319	0.0653835
fB: perturbation B	1.23867	0.0435523
fA&B: perturbation A and B	1.96241	0.105132
expected range	1.52746	1.72575

## Sheet: 2F
	Fractional change	error
-RSC	1.31319	0.0653835
-SWI/SNF	1.23867	0.0435523
-RSC&SWI/SNF	1.96241	0.105132
expected range	1.52746	1.72575

## Sheet: 2G
	Fractional change	error
-RSC	1.10305	0.049825
-SWI/SNF	0.997054	0.0372394
-RSC&SWI/SNF	1.39047	0.0822237
expected range	1.03533	1.16426
