# Supplementary material for: Dynamic epistasis analysis reveals how chromatin remodeling regulates transcriptional bursting
Source: Nat Struct Mol Biol. 2023 May 1;30(5):692–702. doi: 10.1038/s41594-023-00981-1 (PMC10191856; doi:10.1038/s41594-023-00981-1)
Supplement: Source Data Fig. 3 — Statistical Source Data. [file 41594_2023_981_MOESM7_ESM.xlsx]

## Sheet: 3B
Induction time (min)	Induction time (min)	Induction time (min)	Induction time (min)		bootstrap mean			pvalue
+ RSC, wt Gal4	- RSC, wt Gal4	+ RSC, GAL4/gal4D	- RSC, GAL4/gal4D		+ RSC, wt Gal4	9.97766		+/- RSC, wt Gal4	<10E-15
8.75	15.25	25.5	13.25		- RSC, wt Gal4	13.104		+/- RSC, GAL4/gal4D	<10E-15
25.25	14.25	19.25	10		+ RSC, GAL4/gal4D	16.0111		+RSC, wt Gal4 vs GAL4/gal4D	<10E-15
13.5	12.25	21.75	10.75		- RSC, GAL4/gal4D	21.1263
11.75	16.25	42.25	4
5	21.25	26.75	9.25
8.5	14.5	4.75	10.25
3.5	10.5	11.5	33.25
4.75	7.75	12.5	21
4.75	15	7.25	18.5
11.5	14.5	14.25	9.25
11.75	11	35.75	18.25
11.25	11	9.75	13.75
8.25	21.25	8.75	34.25
15.25	16.25	42.75	5.5
4	14	47.5	12
6.25	16	13.25	32.5
9.5	9.5	50.25	17.75
6.5	9.5	24.25	4
10.5	10.25	46.25	15
6.5	19.75	15.5	11
5.25	7.75	56.75	28.75
7.5	10	41	36.25
7	21.25	38.5	21
10	12.5	8.25	45.75
11	9.75	34.25	24.5
7	12.5	9.25	51.25
18.25	9.75	28	14.75
8.25	8.75	29.25	14.25
9.25	14	2.5	20.5
8.75	11.25	13	19
9	17	28.25	19
9.75	22.75	40	13.25
8.5	10.75	6.75	19.5
8.5	19.75	52.25	8.75
2.5	11.75	38	9.75
9	4.75	10	14
9	14.5	29.75	21.75
14.5	15	14	20
7.75	22	25.75	25
11	22.25	8	17.5
16	31	7.5	14.25
8.75	10.25	39.5	38.5
3	19	15.75	22.25
7.75	11.5	24.25	24.75
9.75	13.25	21.75	11
3	14.5	17.5	28.5
7	19.25	24.75	10.25
12.25	8.25	21	13
2.75	19	10.25	13.5
4.25	12.75	13.75	17.25
7	9.25	22.75	18
9.25	7.5	20.5	15.75
5	7.75	17	14.25
16	7.75	25.25	56.5
2.75	8.25	13.25	34.75
6.25	8.5	23	11.75
7.75	12.25	28	53.75
9.75	7.25	18.25	20
2.75	14.25	22.5	27.75
3.25	13.5	13.75	14.5
2.5	11.25	24.25	26
4.25	19	12.25	22.25
6	10.25	18.75	11
10.75	16.75	6.5	24.25
5.75	22	16.25	15.75
2.5	8	45.25	44.75
5.75	12.75	51.75	34
6	9.75	35	14.75
7	9.25	20.75	10
4	10.25	29.5	11
6	10	11.25	22.25
2.5	16.75	12.5	21.75
3.75	8.5	19.25	15.25
8.75	9.75	33.75	20.5
12.25	15.75	24	17.5
9.75	29.5	54.75	37.75
11.25	23.75	21.25	56.25
8	21	15.25	41.25
6.75	8.75	28.75	18.5
13.5	14.75	14.25	13.25
14.25	9.75	15	18.5
14.25	10	8	41.75
10.25	8.25	23.25	14
10.5	13.5	26.25	22.75
14.5	12	37	14.25
13.75	18	24.5	9.5
6.75	11.75	18.75	44.5
27	16.75	30.75	5
15.75	7	21.5	32
13.25	12	17.75	2.5
5	8.25	25	23.25
9.5	13	5.25	24.5
13.25	11.5	46.75	2.5
12.5	15.5	13.5	8.5
13.5	18.25	15	27
13	9.5	2.5	9.75
11.25	9	14.5	30.75
9.25	2.5	25.5	17.5
10.25	10.5	12.5	21.5
11.75	11	11	18.5
7.75	17.5	35	40
3.75	12.5	18.5	13.5
18.25	7	11.25	38.75
13.25	16.25	6	14.75
12.5	12.25	10.25	25.25
2.5	37.25	3	10.75
15	8.5	22	8.25
8.75	13.75	7.25	12.25
7.75	10.25	12.25	38.75
19.75	12.5	15.75	10.25
10	14.75	12.75	9.25
17.5	11.75	20	33.25
9	10	6.75	9.75
6.75	12.25	26.75	36.5
7.5	9.75	25	13.75
8.75	8	25.25	24.75
10	35	13	34
10	11.75	15.25	33.25
9	11.5	24.5	9.5
8.75	11	11.25	5.25
9.5	8	2.5	2.5
6.5	10.75	10.25	17
16.5	11.5	15.25	16.75
12.25	10.25	12.25	7.5
16	8.75	6.25	16.25
19.75	13.75	13.75	19
21.25	7.75	12.5	21.25
18.5	12.75	9.75	13.75
15.25	12	9.75	21.25
16.5	8.5	14.75	4.75
22.25	8.25	21	18.25
28.25	2.5	18.5	11.5
8.5	17.25	11.25	21.75
9.25	11.75	27.75	18.25
14.25	8.75	12	26
7.25	15.75	19.75	25
21.5	9	13	9
10.5	12.75	22.5	39.75
13.75	16	20.25	12.5
13.75	10.5	22.25	24
2.5	18	14.75	23.75
6	13.5	14.25	21
10.5	10.5	30	11.25
	13.75	17.25	33.5
	6.25	29.25	34
	7.25	7.5	48.5
	7.25	14.25	32
	9.25	13	20.25
	12.5	25	21
	11.75	10.5	41.25
	6.5	8.25	17
	9	11.5	2.75
	12.25	18	9.75
	20	14.5	26.25
	10	9	22
	9.75	15	15.25
	9.75	19.5	21
	12.25	24.25	13.5
	12.25	27.75	30.5
	8.5	17.5	47.5
	6.75	10.25	3.25
	2.5	11.25	57
	16.5	13	32.5
	13	7.75	38.25
	12	14.5	31
	13.25	3.75	40
	17	16.75	19
	12	18	18.75
	35.75	13.75	9
	17	18	25.75
	6.25	13	10
	10.5	14	20
	22.5	30.5	23.75
	9.5	15.75	14
	8.5	9.75	17.5
	9.75	12.75	15.75
	13.25	5.25	17.75
	7	17.5	22.75
	8.75	50.75	34.75
	9.75	18.5	18.5
	15.75	12.75	26.25
	11	15.75
	16	26.75
	11	10
	10.75	15.75
	18.5	6.25
	6	15.25
	9.5	10.75
	12	21.5
	11	16
	9.75	12.5
	20	7.75
	24.5	12.25
	8.25	14.5
	11	11.5
	16	15.25
	9.5	11
	10.25	10.25
	14.25	16
	14.25	18.75
	12.25	6.5
	11.5	7.75
	15.5	14.75
	11.75	10.5
	12.75	6.75
	37.5	8.75
	21.25	20.25
	10	15.75
	26.25	7.25
	9.75	14.75
	9	18
	7	10.25
	14	34.25
	10.75	10
	30.25	11
	9.75	25.25
	8.5	2.5
	9.5	16.75
	9.75	26.5
	16.5	11.75
	10.75	5.75
	24.5	15.75
	10.5	8.25
	23	30.75
	11.25	54.25
	13	10
	10	7.75
	25.75	8.5
	9.75	18
	2.5	10.25
	8.5	10.25
	19.5	22.5
	6.5	18
	8.25	8.25
	27	17.75
	3.75	12.75
	15.5	10.75
	16.75	15.25
	7.25	25.5
	15.25	12.75
	10.25	18.5
	12.5	9.5
	24.75	11.5
	10	10.75
	9	18.75
	18.5	42.25
	11	15
	18.75	17.25
	9	11.25
	9.25	19.25
	11.25	22.5
	5	14.5
	11	10.25
	15.75	12.75
	10	34.5
	13.75	19.25
	7.75	7.25
	3.75	11
	9.75	12.75
	14.75	16.5
	10.5	23.75
	9.75	6
	10	17
	16.25	22
	21.5	23.75
	8.75	7
	18.75	13.75
	26	35.75
	12	13.25
	35	15.25
	37.5	13.75
	9.25	10
	9	10.5
	14.75	10.5
	19	13
	7.75	10.5
	30.25	12.5
	12.25	5.25
	7.75	12
	6.25	25
	12.25	15.75
	7.5	7.5
	10	51
	18.25	9
	17.75	2.5
	8.75	11.5
	11	6.25
	9	15.75
	12	11.5
	8.5	16.5
	13.25	7.5
	14.75	8.5
		10.75
		13.75
		8.5
		5.5
		9.5
		16.5
		7.25
		5.75
		10.75
		16
		11.25
		11.75
		8.5
		10.25
		7.25
		7.75
		13.5
		18.25
		6.75
		11.25
		14.25
		7.75
		10.75
		12.5
		46.75
		8.25
		13.5
		6.25
		9.25
		20.25
		30.5
		9.75
		11
		4.5
		15.25
		11.5
		30.5
		11.25
		20
		12.5
		9.5
		14.25
		10
		9.25
		9.25
		17
		12.5
		8
		21.25
		7.25
		18.5
		10
		7.75
		11
		10.75
		45.5
		14.25
		19.5
		25.75
		9.75
		9.25
		12.5
		11.75
		14.75
		15.5
		12
		7
		14.5
		6.5
		14.25
		11.25
		6.25
		29.5
		11
		16.25
		8
		8.5
		8.25
		12.25
		17.25
		8
		7.5
		10.5
		15
		10.5
		23.5
		16
		15.25
		12.25
		13.75
		6.75
		40
		18.25
		16.25
		2.5
		9
		7.75
		10.5
		2.5
		15
		7.5
		12.5
		16.75
		12
		19.5
		16.75
		19.5
		13
		2.5
		10
		11.5
		10.75
		10.75
		11.5
		7.5
		10.25
		30.25
		13
		14
		12.75
		19.5
		14.25
		30.25
		9.5
		4.75
		9
		3.75
		10
		14.25
		14.75
		6.75
		9.25
		17.25
		9
		9.25
		11.75
		9.25
		10
		14.25
		11.5
		18.25
		14.5
		9.25
		14
		12
		12
		18.75
		16.75
		8
		11.75
		11
		12.75
		10
		8
		10.25
		32
		9
		19.75
		7
		13
		11.5
		8
		15.75
		23
		9.5
		2.5
		8.25
		7.5
		8.5
		5
		9.75
		14
		12.5
		14
		15.5
		9.75
		11.5
		16.75
		11.75

## Sheet: 3C
	Fractional change	error
-RSC	1.30965	0.0652882
GAL4/gal4D	1.60174	0.0811688
-RSC&GAL4/gal4D	2.11351	0.122678
expected range	1.94861	2.24685

## Sheet: 3D
	Fractional change	error
-RSC	1.10535	0.0492569
GAL4/gal4D	0.99113	0.0418571
-RSC&GAL4/gal4D	1.25424	0.0654275
expected range	1.02828	1.1628
