# Supplementary material for: Dynamic epistasis analysis reveals how chromatin remodeling regulates transcriptional bursting
Source: Nat Struct Mol Biol. 2023 May 1;30(5):692–702. doi: 10.1038/s41594-023-00981-1 (PMC10191856; doi:10.1038/s41594-023-00981-1)
Supplement: Source Data Fig. 4 — Statistical Source Data. [file 41594_2023_981_MOESM8_ESM.xlsx]

## Sheet: 4B
Induction time (min)	Induction time (min)	Induction time (min)	Induction time (min)	Induction time (min)	Induction time (min)		bootstrap mean			pvalue
+ RSC	- RSC	+TBP	Reduced TBP	+RSC&TBP	-RSC&Reduced TBP		+ RSC	9.97766		+/- RSC	<10E-15
8.75	15.25	9.5	18.5	13.75	19.25		- RSC	13.104		+/- TBP	0.092
25.25	14.25	7	15.25	10	12.75		+TBP	10.1455		+RSC&TBP	<10E-15
13.5	12.25	3.25	8.25	20.75	7.25		Reduced TBP	8.51562
11.75	16.25	13.75	7	14.5	24		+RSC&TBP	12.7107
5	21.25	7	2.75	16	11.5		-RSC&Reduced TBP	20.9411
8.5	14.5	6.5	2.75	14.75	8.25
3.5	10.5	19.5	2.5	13.5	32
4.75	7.75	17.25	5.5	12	26
4.75	15	17.25	9.25	11	10.75
11.5	14.5	11	2.5	17.75	7.25
11.75	11	5.25	2.75	8.5	17.5
11.25	11	2.5	15	12.75	11
8.25	21.25	4.5	13.75	23.75	24
15.25	16.25	4.75	4.75	14.75	9.25
4	14	7	4	10.75	16.5
6.25	16	8.25	7	10.75	36.75
9.5	9.5	9.75	2.75	8.75	9
6.5	9.5	5.25	5.5	7.75	10
10.5	10.25	3.75	10.75	10.25	35.25
6.5	19.75	4	5.25	14.5	17.5
5.25	7.75	3.75	4	2.5	17
7.5	10	4.25	11	14.5	11.5
7	21.25	5.25	8.25	19.5	13.5
10	12.5	7.75	4.75	11.25	35.5
11	9.75	9.75	2.5	6	14.25
7	12.5	2.5	4.75	11.25	8.75
18.25	9.75	5.75	3	20	17.25
8.25	8.75	3.75	17	10.75	25.5
9.25	14	2.5	3.5	7.75	20.25
8.75	11.25	5.75	12.75	10.25	17.5
9	17	10	12.75	13.5	13.5
9.75	22.75	8.75	2.5	56.75	16.25
8.5	10.75	2.75	2.5	17.5	54.25
8.5	19.75	26	2.5	11	13.5
2.5	11.75	2.5	9.25	18.5	16.25
9	4.75	2.5	2.5	6.5	36.25
9	14.5	4.75	12.75	13	38.5
14.5	15	5.5	5	35.75	16.75
7.75	22	2.5	20	6	9.25
11	22.25	44	2.5	22.25	10.5
16	31	12.75	9.75	9.75	17.25
8.75	10.25	8.75	8.5	9.5	27.25
3	19	2.5	8.75	3.5	13
7.75	11.5	2.5	4	8.75	11
9.75	13.25	2.5	3.5	13.25	23.75
3	14.5	3.25	2.5	13.25	37.25
7	19.25	4.25	14.75	2.5	13.5
12.25	8.25	9	12	6	18.75
2.75	19	2.75	2.5	17.25	10.75
4.25	12.75	4.75	2.5	9	8.75
7	9.25	2.5	2.5	5.75	14.25
9.25	7.5	6.5	4.75	60	18
5	7.75	5	4.25	13.5	9.75
16	7.75	6.25	12.5	4.25	26.5
2.75	8.25	8.25	7.25	12.5	25
6.25	8.5	2.75	5	2.5	13.75
7.75	12.25	2.5	2.5	12.25	24.5
9.75	7.25	6.75	2.5	23.75	24.5
2.75	14.25	10.5	10	2.5	19.25
3.25	13.5	6.25	4.5	4	11
2.5	11.25	8.5	2.5	2.75	39.75
4.25	19	4	2.5	13.5	21.25
6	10.25	42.25	2.5	10	33
10.75	16.75	9.75	4.25	2.5	18
5.75	22	2.5	5	18.5	9.5
2.5	8	2.5	2.5	36	13.5
5.75	12.75	5	3.5	5	15.5
6	9.75	5.75	4.25	9	10.25
7	9.25	6.75	4.75	6	32
4	10.25	3.25	5.75	5	23.75
6	10	8.5	2.5	12.25	19.25
2.5	16.75	2.5	2.5	2.5	15.5
3.75	8.5	14.25	2.5	7	11.5
8.75	9.75	2.75	2.5	3	11.5
12.25	15.75	9.75	2.5	18.5	11
9.75	29.5	34.25	4	2.5	14.25
11.25	23.75	4.75	15	2.75	16.75
8	21	2.5	3.75	9.75	19.5
6.75	8.75	2.5	5.75	2.5	15.75
13.5	14.75	3	3	2.5	18.5
14.25	9.75	6.25	10.5	8	11.25
14.25	10	19.25	7.25	5.75	16
10.25	8.25	6.5	2.5	5.25	10.25
10.5	13.5	9.5	2.75	16.5	24.25
14.5	12	5.75	2.5	5	13
13.75	18	5.5	2.5	12.25	11
6.75	11.75	2.5	2.5	22.5	19.25
27	16.75	4	3.5	2.75	14.5
15.75	7	17.25	4	20.25	21.25
13.25	12	19.75	7.25	8.5	10.5
5	8.25	11.5	2.5	11.25	19.5
9.5	13	2.75	12.75	10.25	21
13.25	11.5	9.5	20	4.75	17.5
12.5	15.5	9.25	15.25	32.75	23.5
13.5	18.25	13.75	9.5	6	12
13	9.5	5.5	8.75	8.75	23.5
11.25	9	17.75	51.5	5	22.5
9.25	2.5	4.5	15	2.5	16
10.25	10.5	2.5	24.5	12.5	21.25
11.75	11	12.75	14.5	9	17.75
7.75	17.5	17.5	25.25	28.75	15.25
3.75	12.5	20.5	20	21	16.75
18.25	7	19.5	22.5	11	13.5
13.25	16.25	13.75	22.25	30.75	26.5
12.5	12.25	14.5	19.25	9.75	9
2.5	37.25	18	22.75	11.5	36
15	8.5	9.75	4.5	8.25	18.75
8.75	13.75	12.75	10.25	17	11
7.75	10.25	11.25	11.75	13	10
19.75	12.5	14.25	22.5	29	13.75
10	14.75	11	15.25	11	17.75
17.5	11.75	9.75	7.75	13.75	17.25
9	10	18.75	15	35.75	9.5
6.75	12.25	16.25	12.5	15	20.25
7.5	9.75	9.5	13.25	5	18.5
8.75	8	17	12.75	10.5	17.75
10	35	15.25	9.75	10.75	11.5
10	11.75	7.25	11.75	7.75	14
9	11.5	14.75	18.5	16.25	19.25
8.75	11	15.75	7.25	15	15.75
9.5	8	29		21.5	16.25
6.5	10.75	9.5		12.75	14.75
16.5	11.5	13.25			12
12.25	10.25	13.5			13.25
16	8.75	23.25			30
19.75	13.75	18.75			5
21.25	7.75	29.75			11.25
18.5	12.75	17			13.75
15.25	12	13.75			26
16.5	8.5	21			9.5
22.25	8.25	17			14.5
28.25	2.5	7.25			26
8.5	17.25	7.5			14
9.25	11.75	20.75			12.5
14.25	8.75	15.75			11.5
7.25	15.75	12			18.75
21.5	9	12.75			14.5
10.5	12.75	20.5			20.25
13.75	16	20.75			19.5
13.75	10.5				16.25
2.5	18				12.25
6	13.5				24
10.5	10.5				9.5
	13.75				15
	6.25				22
	7.25				10
	7.25				17.25
	9.25				17
	12.5				27
	11.75				18
	6.5				25.5
	9				20.5
	12.25				22.5
	20				20.5
	10				20.75
	9.75				12.75
	9.75				12.25
	12.25				23.25
	12.25				14.5
	8.5				10.5
	6.75				34
	2.5				19.5
	16.5				17.25
	13				19
	12				25.5
	13.25				8
	17				20
	12				16.25
	35.75				10.75
	17				28.75
	6.25				18.25
	10.5				12.25
	22.5				23
	9.5				29.5
	8.5				26.75
	9.75				32
	13.25				20
	7				35.75
	8.75				28.5
	9.75				34.5
	15.75				20.75
	11				34.25
	16				10.75
	11				18.5
	10.75				36.5
	18.5				17
	6				17
	9.5				13
	12				12.75
	11				12.25
	9.75				19.75
	20				49
	24.5				18
	8.25				5.25
	11				21.25
	16				25.5
	9.5				27
	10.25				46.5
	14.25				35.5
	14.25				9
	12.25				30.5
	11.5				34.25
	15.5				31.25
	11.75				8.25
	12.75				10
	37.5				23.25
	21.25				11.25
	10				13
	26.25				14.75
	9.75				22.25
	9				44
	7				37.5
	14				30.25
	10.75				16
	30.25				22.75
	9.75				9.5
	8.5				16.75
	9.5				33.5
	9.75				13.5
	16.5				27.25
	10.75				25.5
	24.5				21.75
	10.5				23.75
	23				10.25
	11.25				13.5
	13				9.75
	10				15.75
	25.75				17
	9.75				43.75
	2.5				48
	8.5				12.5
	19.5				24
	6.5				16.5
	8.25				27
	27				50.75
	3.75				11.5
	15.5				30.75
	16.75				27.25
	7.25				16.25
	15.25				23.25
	10.25				23.5
	12.5				49
	24.75				21
	10				30.25
	9				39
	18.5				18.75
	11				44.5
	18.75				31.5
	9				18.5
	9.25				30.75
	11.25				24.5
	5				19.25
	11				23
	15.75				16.25
	10				46
	13.75				35.25
	7.75				20.5
	3.75				27.5
	9.75				33.75
	14.75				13.75
	10.5				34.75
	9.75				14.75
	10				23.75
	16.25				10
	21.5				21.25
	8.75				27.5
	18.75				17.5
	26				14.25
	12				27.75
	35				26.25
	37.5				2.5
	9.25				12
	9				34.25
	14.75				38.25
	19				18.25
	7.75				42.75
	30.25				15.25
	12.25				10.25
	7.75				22.75
	6.25				32
	12.25				11
	7.5				26.25
	10				29
	18.25				26.75
	17.75				26.25
	8.75				27.75
	11				14.25
	9				38.5
	12				18.25
	8.5				41.75
	13.25				15
	14.75				2.5
					19
					19.25
					22.75
					18.75
					21
					19.5
					31.5
					14.5
					26
					52
					24.75
					44.75
					30.5
					11
					15
					13.5
					19.5
					13
					53.75
					10.75
					29.5
					25.5
					27.75
					43.25
					28
					14.25
					22.5
					31.5
					24.25
					12.25
					19.75
					12.25
					44.5
					12
					14.25
					15
					15.75
					19.5
					22
					11.5
					13.75
					16.25
					26.5
					49.25
					27.25
					13
					26
					60.25

## Sheet: 4C
	Fractional change
-RSC	1.31302	0.0663221
Reduced TBP	0.83935	0.084791
-RSC&Reduced TBP	1.64753	0.122953
expected range	0.977613	1.22656

## Sheet: 4D
	Fractional change	error
-RSC	1.10453	0.0495959
Reduced TBP	1.06224	0.087667
-RSC&Reduced TBP	1.24751	0.0681307
expected range	1.06303	1.2835

## Sheet: 4E
distance from TSS (bp)	Coverage (x10^-7)	Coverage (x10^-7)
	+ RSC&TBP	- RSC&Reduced TBP
-1000	7.90923	8.28586
-999	8.23426	8.53951
-998	8.12592	8.41268
-997	8.12592	8.45496
-996	8.39678	8.83543
-995	8.39678	8.87771
-994	8.39678	8.87771
-993	8.34261	8.87771
-992	8.34261	8.87771
-991	8.23426	8.83543
-990	8.23426	8.83543
-989	8.28844	8.83543
-988	8.45095	8.96226
-987	8.5593	8.96226
-986	8.5593	8.83543
-985	8.5593	8.83543
-984	8.5593	8.83543
-983	8.5593	8.79316
-982	8.61347	8.87771
-981	8.61347	9.00453
-980	8.66765	9.08908
-979	8.39678	8.62406
-978	8.34261	8.28586
-977	8.18009	8.15904
-976	8.18009	8.15904
-975	8.18009	8.15904
-974	8.23426	8.15904
-973	8.18009	8.28586
-972	8.18009	8.07449
-971	8.18009	8.07449
-970	8.18009	8.07449
-969	8.18009	8.11676
-968	8.45095	8.58178
-967	8.39678	8.66633
-966	8.45095	8.83543
-965	8.45095	8.83543
-964	8.45095	8.79316
-963	8.45095	8.75088
-962	8.45095	8.79316
-961	8.50513	8.83543
-960	8.39678	8.79316
-959	8.39678	8.83543
-958	8.39678	9.17363
-957	7.80088	8.87771
-956	7.58419	8.49723
-955	7.58419	8.49723
-954	7.53002	8.37041
-953	7.53002	8.37041
-952	7.53002	8.32813
-951	7.47584	8.37041
-950	7.31333	8.37041
-949	7.31333	8.37041
-948	7.31333	8.37041
-947	7.31333	8.37041
-946	7.15081	8.28586
-945	6.98829	8.15904
-944	6.98829	8.15904
-943	6.98829	8.15904
-942	7.09663	8.24359
-941	7.42167	8.66633
-940	7.90923	9.21591
-939	7.74671	9.08908
-938	7.74671	9.08908
-937	7.74671	9.08908
-936	7.74671	9.34273
-935	8.28844	9.63865
-934	8.83016	10.1037
-933	8.93851	10.146
-932	8.88434	10.146
-931	8.88434	10.1882
-930	8.99268	10.4419
-929	9.10103	10.3573
-928	9.10103	10.3996
-927	9.04685	10.3573
-926	8.88434	10.1037
-925	8.77599	10.1037
-924	8.72182	10.1037
-923	8.5593	9.8923
-922	8.61347	9.8923
-921	8.66765	9.85003
-920	8.72182	9.93458
-919	8.72182	9.97685
-918	8.50513	9.76548
-917	8.45095	9.63865
-916	8.34261	9.63865
-915	8.34261	9.68093
-914	8.34261	9.68093
-913	8.34261	9.68093
-912	8.34261	9.7232
-911	8.45095	9.76548
-910	8.45095	9.7232
-909	8.45095	9.68093
-908	8.45095	9.68093
-907	8.28844	9.46955
-906	8.23426	9.46955
-905	8.23426	9.46955
-904	8.23426	9.46955
-903	8.23426	9.46955
-902	7.63836	9.13136
-901	6.87994	8.49723
-900	6.87994	8.41268
-899	6.87994	8.41268
-898	6.87994	8.45496
-897	6.71743	8.11676
-896	6.7716	8.11676
-895	6.7716	8.11676
-894	6.7716	8.11676
-893	6.7716	8.11676
-892	6.82577	8.11676
-891	6.44656	7.69401
-890	6.55491	7.73629
-889	6.44656	7.65174
-888	6.44656	7.65174
-887	6.50073	7.65174
-886	6.60908	7.65174
-885	6.55491	7.65174
-884	6.28404	7.31354
-883	6.33822	7.31354
-882	6.33822	7.31354
-881	6.33822	7.39809
-880	6.55491	7.52491
-879	7.09663	7.90539
-878	6.93412	7.86311
-877	6.87994	7.86311
-876	6.87994	7.86311
-875	7.04246	7.98994
-874	7.25915	8.15904
-873	7.80088	8.58178
-872	7.80088	8.58178
-871	7.74671	8.58178
-870	7.74671	8.58178
-869	7.85505	8.79316
-868	7.90923	9.04681
-867	7.90923	9.04681
-866	8.01757	9.00453
-865	8.01757	8.96226
-864	7.80088	8.87771
-863	7.74671	8.87771
-862	7.25915	8.41268
-861	7.15081	8.41268
-860	7.15081	8.37041
-859	7.25915	8.49723
-858	7.25915	8.45496
-857	7.25915	8.45496
-856	7.25915	8.45496
-855	7.09663	7.98994
-854	7.09663	7.98994
-853	7.04246	7.94766
-852	7.09663	7.90539
-851	7.20498	7.98994
-850	7.20498	8.20131
-849	7.20498	8.32813
-848	7.20498	8.32813
-847	7.31333	8.32813
-846	7.3675	8.28586
-845	7.3675	8.45496
-844	7.3675	8.49723
-843	7.74671	8.75088
-842	8.07174	9.34273
-841	8.07174	9.34273
-840	8.01757	9.385
-839	8.01757	9.51183
-838	8.01757	9.42728
-837	8.01757	9.385
-836	7.9634	9.25818
-835	7.90923	9.21591
-834	7.90923	9.21591
-833	7.90923	9.25818
-832	7.90923	9.25818
-831	8.34261	9.30045
-830	8.45095	9.46955
-829	8.39678	9.13136
-828	8.39678	9.17363
-827	8.50513	9.25818
-826	9.04685	9.76548
-825	8.99268	9.7232
-824	9.10103	9.7232
-823	9.10103	9.7232
-822	9.10103	9.7232
-821	9.10103	9.7232
-820	9.53441	9.97685
-819	9.80527	10.1882
-818	9.80527	10.2305
-817	9.58858	9.76548
-816	9.96779	9.80775
-815	9.96779	9.80775
-814	9.96779	9.76548
-813	9.64276	9.51183
-812	9.58858	9.51183
-811	9.58858	9.51183
-810	9.48024	9.46955
-809	9.53441	9.46955
-808	9.64276	9.5541
-807	9.96779	9.97685
-806	9.96779	9.97685
-805	9.96779	10.0191
-804	9.96779	10.0191
-803	9.96779	10.146
-802	9.96779	10.1037
-801	9.80527	9.8923
-800	9.58858	9.80775
-799	9.42606	9.68093
-798	9.58858	9.8923
-797	9.58858	9.93458
-796	9.58858	9.93458
-795	9.20937	9.25818
-794	9.1552	9.17363
-793	9.1552	9.17363
-792	8.61347	8.70861
-791	8.23426	8.37041
-790	8.18009	8.66633
-789	8.50513	9.13136
-788	8.50513	9.21591
-787	8.50513	9.21591
-786	8.50513	9.21591
-785	8.5593	9.25818
-784	8.34261	8.96226
-783	8.28844	8.83543
-782	8.39678	8.91998
-781	9.1552	9.59638
-780	9.26355	10.2728
-779	9.26355	10.2728
-778	9.26355	10.2728
-777	9.26355	10.2305
-776	9.20937	10.2305
-775	9.20937	10.2305
-774	9.26355	10.3996
-773	9.20937	10.3996
-772	9.1552	10.3573
-771	9.1552	10.2728
-770	9.1552	10.315
-769	9.1552	10.3573
-768	9.1552	10.3996
-767	9.26355	10.3996
-766	9.42606	10.6955
-765	9.42606	10.6955
-764	9.42606	10.6955
-763	9.42606	10.6955
-762	9.48024	10.6955
-761	9.58858	10.7801
-760	9.58858	10.7801
-759	9.85945	11.076
-758	10.5095	11.7947
-757	11.4305	12.6402
-756	11.4846	12.6402
-755	11.2138	12.5133
-754	11.1054	12.4288
-753	11.1054	12.4288
-752	11.1596	12.4288
-751	11.1596	12.5133
-750	11.1596	12.5133
-749	11.1596	12.5133
-748	11.1596	12.5133
-747	11.1596	12.5133
-746	10.7804	12.1329
-745	10.8346	12.1329
-744	10.8346	12.1329
-743	10.9971	12.1329
-742	10.9971	12.1751
-741	10.9971	12.1751
-740	10.9971	12.1751
-739	10.7804	11.9215
-738	10.6179	11.6678
-737	10.6179	11.6678
-736	10.9971	12.0906
-735	10.672	12.006
-734	10.347	11.8369
-733	10.2928	11.7947
-732	10.2928	11.7947
-731	10.2387	11.7947
-730	10.2387	11.7947
-729	10.4012	11.8792
-728	10.4012	11.7101
-727	10.2928	11.4565
-726	10.2928	11.4142
-725	10.2387	11.4142
-724	10.2928	11.6256
-723	10.2928	11.6256
-722	10.4553	11.9638
-721	10.022	11.4987
-720	9.96779	11.3719
-719	9.96779	11.2451
-718	9.96779	11.1605
-717	9.96779	11.3296
-716	10.022	11.2874
-715	10.022	11.2874
-714	9.96779	11.2874
-713	9.91362	11.2874
-712	9.91362	11.3296
-711	10.1303	11.3719
-710	10.0761	11.1605
-709	10.0761	11.1605
-708	9.85945	11.1183
-707	9.85945	11.1183
-706	9.96779	11.3296
-705	9.7511	11.076
-704	9.7511	11.0337
-703	9.69693	11.2028
-702	9.37189	10.9069
-701	9.42606	10.9492
-700	9.42606	10.9492
-699	9.37189	11.1605
-698	9.31772	11.1605
-697	9.31772	11.1605
-696	9.04685	11.076
-695	9.1552	11.2874
-694	9.1552	11.2874
-693	8.61347	11.1605
-692	8.83016	11.3296
-691	8.83016	11.3296
-690	8.83016	10.9492
-689	8.93851	10.8646
-688	8.77599	10.4841
-687	8.77599	10.4841
-686	8.72182	10.4419
-685	8.72182	10.3996
-684	8.72182	10.3573
-683	8.72182	10.315
-682	8.72182	10.1882
-681	8.50513	9.97685
-680	8.39678	9.8923
-679	8.39678	9.8923
-678	8.39678	9.97685
-677	8.45095	10.1882
-676	8.45095	10.146
-675	8.45095	10.146
-674	8.01757	9.51183
-673	7.63836	9.30045
-672	7.31333	9.17363
-671	7.31333	9.21591
-670	7.31333	9.34273
-669	7.42167	9.76548
-668	7.42167	9.76548
-667	7.3675	9.7232
-666	7.3675	9.68093
-665	7.3675	9.68093
-664	7.25915	9.63865
-663	7.3675	9.7232
-662	7.63836	9.85003
-661	7.63836	9.97685
-660	8.12592	10.9914
-659	8.12592	10.9914
-658	8.07174	10.9914
-657	7.80088	10.7378
-656	7.74671	10.5687
-655	7.74671	10.5687
-654	7.74671	10.6532
-653	7.80088	10.6955
-652	7.47584	10.611
-651	7.20498	10.4419
-650	6.87994	10.1037
-649	6.82577	10.0614
-648	6.82577	10.0191
-647	6.87994	10.0191
-646	6.87994	9.97685
-645	6.7716	9.68093
-644	6.66325	9.51183
-643	6.44656	9.34273
-642	6.44656	9.30045
-641	6.39239	9.30045
-640	6.44656	9.34273
-639	6.44656	9.34273
-638	6.60908	9.385
-637	6.44656	8.87771
-636	6.12152	8.66633
-635	5.74232	8.70861
-634	5.68814	8.70861
-633	5.95901	9.13136
-632	5.95901	9.04681
-631	6.01318	9.04681
-630	6.01318	9.04681
-629	6.01318	9.04681
-628	6.01318	8.79316
-627	6.01318	8.83543
-626	6.01318	8.83543
-625	6.01318	8.83543
-624	6.01318	8.79316
-623	6.01318	8.79316
-622	6.12152	8.87771
-621	6.22987	8.96226
-620	6.28404	8.96226
-619	6.12152	8.91998
-618	6.06735	8.83543
-617	5.90483	8.62406
-616	5.47145	8.07449
-615	5.25476	7.39809
-614	5.20059	7.31354
-613	5.25476	7.31354
-612	5.30893	7.18672
-611	5.20059	7.14444
-610	5.20059	7.14444
-609	5.36311	7.27126
-608	5.30893	7.05989
-607	5.30893	7.10217
-606	5.36311	7.14444
-605	5.41728	7.18672
-604	5.41728	7.18672
-603	5.20059	6.97534
-602	5.09224	6.89079
-601	5.03807	6.89079
-600	5.14641	6.89079
-599	5.09224	6.97534
-598	5.09224	7.10217
-597	5.09224	7.10217
-596	5.03807	7.10217
-595	4.92972	6.97534
-594	4.92972	7.01762
-593	4.87555	7.01762
-592	4.82138	7.01762
-591	4.7672	7.01762
-590	4.7672	7.01762
-589	4.49634	6.89079
-588	4.44217	6.84852
-587	4.44217	6.93307
-586	4.33382	6.97534
-585	4.33382	7.01762
-584	4.33382	7.01762
-583	4.27965	6.97534
-582	4.22548	7.01762
-581	4.22548	7.01762
-580	4.22548	7.05989
-579	4.22548	6.97534
-578	4.22548	7.01762
-577	4.27965	7.05989
-576	4.44217	7.18672
-575	4.44217	7.14444
-574	4.44217	7.18672
-573	4.49634	7.14444
-572	4.49634	7.14444
-571	4.49634	7.05989
-570	4.55051	7.05989
-569	4.49634	7.05989
-568	4.49634	6.89079
-567	4.44217	6.89079
-566	4.44217	7.01762
-565	4.44217	7.05989
-564	4.33382	6.72169
-563	4.33382	6.63714
-562	4.27965	6.59487
-561	4.27965	6.55259
-560	4.27965	6.59487
-559	4.27965	6.63714
-558	4.27965	6.67942
-557	4.33382	6.51032
-556	4.33382	6.51032
-555	4.33382	6.46804
-554	4.33382	6.51032
-553	4.33382	6.51032
-552	4.33382	6.55259
-551	4.33382	6.55259
-550	4.33382	6.51032
-549	4.1713	6.29894
-548	3.95461	6.00302
-547	3.90044	6.08757
-546	3.90044	6.0453
-545	4.00879	6.17212
-544	4.00879	6.17212
-543	4.00879	6.17212
-542	4.00879	6.17212
-541	4.00879	6.17212
-540	3.95461	5.91847
-539	3.90044	5.83392
-538	3.84627	5.79165
-537	3.84627	5.91847
-536	3.90044	5.91847
-535	3.90044	5.83392
-534	3.73792	5.11525
-533	3.52123	4.56568
-532	3.52123	4.48113
-531	3.52123	4.39658
-530	3.52123	4.3543
-529	3.46706	4.39658
-528	3.41289	4.39658
-527	3.35871	4.39658
-526	3.35871	4.39658
-525	3.35871	4.39658
-524	3.35871	4.39658
-523	3.19619	4.31203
-522	3.19619	4.26975
-521	2.92533	4.14293
-520	2.70864	3.88928
-519	2.76281	3.93156
-518	2.76281	3.97383
-517	2.81698	4.10066
-516	2.81698	4.10066
-515	2.81698	4.10066
-514	2.81698	4.1852
-513	2.81698	4.1852
-512	2.81698	4.1852
-511	2.81698	4.1852
-510	2.81698	4.1852
-509	2.81698	4.22748
-508	2.81698	4.5234
-507	3.03368	4.90388
-506	3.03368	4.90388
-505	3.03368	4.98843
-504	3.03368	4.98843
-503	3.03368	5.0307
-502	3.03368	5.0307
-501	3.03368	5.0307
-500	3.08785	5.0307
-499	2.87116	4.98843
-498	2.87116	5.07298
-497	2.87116	5.07298
-496	2.87116	5.07298
-495	2.81698	5.07298
-494	2.65447	4.90388
-493	2.43778	4.73478
-492	2.32943	4.48113
-491	2.16691	4.26975
-490	1.95022	4.1852
-489	1.89605	4.14293
-488	1.89605	4.14293
-487	1.89605	4.14293
-486	1.89605	4.14293
-485	1.89605	4.14293
-484	1.89605	4.10066
-483	1.89605	4.10066
-482	1.89605	4.10066
-481	1.89605	4.10066
-480	1.89605	3.97383
-479	1.84187	3.97383
-478	1.84187	3.97383
-477	1.7877	3.97383
-476	1.84187	3.97383
-475	1.84187	3.97383
-474	1.84187	4.01611
-473	1.84187	4.01611
-472	1.84187	4.01611
-471	1.84187	4.01611
-470	1.84187	4.01611
-469	1.67936	3.84701
-468	1.67936	3.72018
-467	1.67936	3.72018
-466	1.67936	3.72018
-465	1.67936	3.72018
-464	1.67936	3.72018
-463	1.67936	3.72018
-462	1.62518	3.72018
-461	1.40849	3.55108
-460	1.35432	3.50881
-459	1.35432	3.50881
-458	1.35432	3.50881
-457	1.35432	3.50881
-456	1.35432	3.50881
-455	1.35432	3.50881
-454	1.30015	3.33971
-453	1.24597	3.04379
-452	1.1918	2.91696
-451	1.1918	2.91696
-450	1.1918	2.91696
-449	1.24597	2.91696
-448	1.24597	2.83241
-447	1.24597	2.83241
-446	1.24597	2.83241
-445	1.24597	2.83241
-444	1.1918	2.66331
-443	1.1918	2.57876
-442	1.1918	2.57876
-441	1.1918	2.57876
-440	1.13763	2.57876
-439	1.13763	2.57876
-438	1.13763	2.62104
-437	1.13763	2.62104
-436	1.02928	2.49421
-435	0.97511	2.49421
-434	0.920937	2.49421
-433	0.920937	2.53649
-432	0.920937	2.53649
-431	0.920937	2.49421
-430	0.920937	2.49421
-429	0.920937	2.49421
-428	0.920937	2.45194
-427	0.920937	2.36739
-426	0.920937	2.36739
-425	0.920937	2.36739
-424	0.920937	2.32511
-423	0.920937	2.28284
-422	0.866765	2.15601
-421	0.812592	2.11374
-420	0.812592	2.07146
-419	0.812592	2.07146
-418	0.812592	2.02919
-417	0.812592	2.02919
-416	0.812592	2.02919
-415	0.812592	2.02919
-414	0.812592	2.02919
-413	0.812592	2.02919
-412	0.812592	2.02919
-411	0.812592	2.02919
-410	0.812592	1.98692
-409	0.812592	1.94464
-408	0.812592	1.94464
-407	0.812592	1.94464
-406	0.812592	1.94464
-405	0.812592	1.94464
-404	0.812592	1.94464
-403	0.812592	1.94464
-402	0.812592	1.94464
-401	0.812592	1.94464
-400	0.812592	1.90237
-399	0.812592	1.90237
-398	0.812592	1.90237
-397	0.812592	1.73327
-396	0.758419	1.73327
-395	0.758419	1.73327
-394	0.758419	1.69099
-393	0.758419	1.69099
-392	0.758419	1.69099
-391	0.758419	1.69099
-390	0.758419	1.64872
-389	0.650073	1.31052
-388	0.650073	1.31052
-387	0.650073	1.31052
-386	0.650073	1.39507
-385	0.650073	1.39507
-384	0.704246	1.39507
-383	0.704246	1.39507
-382	0.704246	1.39507
-381	0.704246	1.39507
-380	0.595901	1.35279
-379	0.595901	1.35279
-378	0.325037	1.05687
-377	0.325037	1.05687
-376	0.325037	1.05687
-375	0.270864	0.930045
-374	0.216691	0.845496
-373	0.216691	0.760946
-372	0.216691	0.760946
-371	0.270864	0.760946
-370	0.270864	0.760946
-369	0.270864	0.676397
-368	0.270864	0.634122
-367	0.270864	0.549572
-366	0.270864	0.549572
-365	0.270864	0.591847
-364	0.270864	0.591847
-363	0.270864	0.634122
-362	0.270864	0.634122
-361	0.270864	0.549572
-360	0.270864	0.549572
-359	0.270864	0.549572
-358	0.216691	0.507298
-357	0.216691	0.549572
-356	0.216691	0.507298
-355	0.270864	0.507298
-354	0.270864	0.507298
-353	0.270864	0.507298
-352	0.270864	0.507298
-351	0.270864	0.507298
-350	0.270864	0.465023
-349	0.270864	0.422748
-348	0.270864	0.422748
-347	0.270864	0.422748
-346	0.270864	0.465023
-345	0.270864	0.465023
-344	0.270864	0.507298
-343	0.379209	0.676397
-342	0.379209	0.676397
-341	0.379209	0.676397
-340	0.487555	0.718672
-339	0.487555	0.718672
-338	0.487555	0.718672
-337	0.487555	0.718672
-336	0.487555	0.718672
-335	0.487555	0.760946
-334	0.595901	0.930045
-333	0.704246	0.930045
-332	1.67936	2.74786
-331	1.62518	2.74786
-330	1.62518	2.79014
-329	1.95022	3.12833
-328	2.00439	3.33971
-327	2.00439	3.33971
-326	2.00439	3.42426
-325	2.00439	3.42426
-324	2.05857	3.42426
-323	2.05857	3.42426
-322	2.27526	3.67791
-321	2.27526	3.67791
-320	2.32943	3.76246
-319	2.3836	3.76246
-318	2.3836	3.76246
-317	2.3836	3.76246
-316	2.3836	3.72018
-315	2.3836	3.72018
-314	2.3836	3.72018
-313	2.3836	3.72018
-312	2.3836	3.72018
-311	2.3836	3.76246
-310	2.3836	3.76246
-309	2.3836	3.76246
-308	2.3836	3.76246
-307	2.3836	3.76246
-306	2.3836	3.72018
-305	2.3836	3.72018
-304	2.3836	3.76246
-303	2.3836	3.76246
-302	2.3836	3.84701
-301	2.3836	3.84701
-300	2.3836	3.84701
-299	2.3836	3.84701
-298	2.3836	3.84701
-297	2.3836	3.84701
-296	2.54612	3.88928
-295	2.60029	3.88928
-294	2.70864	4.10066
-293	2.70864	4.10066
-292	2.70864	4.10066
-291	2.70864	4.10066
-290	2.70864	4.10066
-289	2.70864	4.10066
-288	2.70864	4.10066
-287	2.70864	4.10066
-286	2.70864	4.10066
-285	2.70864	4.10066
-284	2.70864	4.10066
-283	2.70864	4.10066
-282	2.70864	4.10066
-281	2.70864	4.10066
-280	2.70864	4.10066
-279	2.70864	4.10066
-278	2.70864	4.10066
-277	2.70864	4.14293
-276	2.70864	4.14293
-275	2.70864	4.14293
-274	2.70864	4.14293
-273	2.70864	4.14293
-272	2.76281	4.14293
-271	2.76281	4.14293
-270	2.76281	4.14293
-269	2.76281	4.14293
-268	2.76281	4.14293
-267	2.76281	4.14293
-266	2.76281	4.14293
-265	2.76281	4.14293
-264	2.76281	4.14293
-263	2.76281	4.14293
-262	2.76281	4.14293
-261	2.76281	4.14293
-260	2.76281	4.14293
-259	2.76281	4.14293
-258	2.76281	4.14293
-257	2.76281	4.14293
-256	2.76281	4.14293
-255	2.76281	4.14293
-254	2.76281	4.14293
-253	2.76281	4.14293
-252	2.76281	4.14293
-251	2.81698	4.14293
-250	2.81698	4.14293
-249	2.81698	4.14293
-248	2.81698	4.14293
-247	2.76281	4.1852
-246	2.76281	4.1852
-245	2.76281	4.1852
-244	2.76281	4.1852
-243	2.76281	4.1852
-242	2.76281	4.1852
-241	2.76281	4.1852
-240	2.76281	4.1852
-239	2.76281	4.1852
-238	2.76281	4.1852
-237	2.65447	4.1852
-236	2.65447	4.1852
-235	2.65447	4.1852
-234	2.65447	4.1852
-233	2.65447	4.1852
-232	2.65447	4.1852
-231	2.65447	4.1852
-230	2.65447	4.1852
-229	2.27526	3.55108
-228	2.22108	3.33971
-227	2.22108	3.33971
-226	2.00439	2.87469
-225	1.62518	2.49421
-224	1.62518	2.49421
-223	1.62518	2.49421
-222	1.62518	2.49421
-221	1.62518	2.49421
-220	1.57101	2.49421
-219	1.24597	2.32511
-218	1.24597	2.32511
-217	1.24597	2.32511
-216	0.650073	1.39507
-215	0.595901	1.31052
-214	0.595901	1.31052
-213	0.541728	0.97232
-212	0.541728	0.97232
-211	0.541728	0.97232
-210	0.541728	0.97232
-209	0.541728	0.97232
-208	0.541728	0.97232
-207	0.541728	0.97232
-206	0.541728	0.97232
-205	0.541728	0.930045
-204	0.541728	0.930045
-203	0.541728	0.930045
-202	0.541728	0.930045
-201	0.541728	1.0146
-200	0.595901	1.05687
-199	0.595901	1.09914
-198	0.541728	1.09914
-197	0.541728	1.09914
-196	0.433382	0.97232
-195	0.325037	0.887771
-194	0.379209	0.930045
-193	0.379209	0.930045
-192	0.379209	0.930045
-191	0.379209	0.930045
-190	0.379209	0.887771
-189	0.325037	0.760946
-188	0.325037	0.718672
-187	0.325037	0.634122
-186	0.325037	0.634122
-185	0.325037	0.676397
-184	0.325037	0.803221
-183	0.325037	0.760946
-182	0.325037	0.760946
-181	0.325037	0.760946
-180	0.325037	0.760946
-179	0.325037	0.760946
-178	0.379209	0.760946
-177	0.379209	0.803221
-176	0.541728	0.930045
-175	0.541728	0.930045
-174	0.650073	0.930045
-173	0.650073	0.845496
-172	0.650073	0.845496
-171	0.650073	0.887771
-170	0.758419	1.0146
-169	0.758419	1.0146
-168	0.758419	1.0146
-167	0.758419	1.0146
-166	0.758419	1.0146
-165	0.758419	1.0146
-164	0.758419	1.0146
-163	0.758419	1.0146
-162	0.812592	1.05687
-161	0.812592	1.05687
-160	0.866765	1.09914
-159	0.866765	1.09914
-158	0.866765	1.14142
-157	0.866765	1.31052
-156	0.866765	1.31052
-155	0.920937	1.31052
-154	0.920937	1.31052
-153	0.920937	1.31052
-152	0.920937	1.22597
-151	0.920937	1.22597
-150	0.920937	1.22597
-149	0.920937	1.22597
-148	0.97511	1.22597
-147	0.97511	1.39507
-146	0.97511	1.39507
-145	0.97511	1.39507
-144	0.97511	1.39507
-143	0.97511	1.39507
-142	0.97511	1.43734
-141	0.97511	1.47962
-140	0.97511	1.47962
-139	0.97511	1.47962
-138	1.02928	1.56417
-137	1.02928	1.52189
-136	1.24597	1.60644
-135	1.24597	1.73327
-134	1.1918	1.73327
-133	1.1918	1.73327
-132	1.1918	1.73327
-131	1.13763	1.73327
-130	1.13763	1.73327
-129	1.13763	1.73327
-128	1.13763	1.73327
-127	1.1918	1.73327
-126	1.1918	1.73327
-125	1.40849	1.98692
-124	1.40849	2.11374
-123	1.40849	2.11374
-122	1.40849	2.11374
-121	1.40849	2.11374
-120	1.51684	2.11374
-119	1.51684	2.24056
-118	1.51684	2.24056
-117	1.51684	2.24056
-116	1.62518	2.45194
-115	1.62518	2.45194
-114	1.62518	2.53649
-113	1.67936	2.57876
-112	1.67936	2.57876
-111	1.67936	2.57876
-110	1.67936	2.57876
-109	1.67936	2.62104
-108	1.67936	2.62104
-107	1.73353	2.79014
-106	1.73353	2.83241
-105	1.73353	2.83241
-104	1.73353	2.87469
-103	1.7877	2.87469
-102	1.7877	3.04379
-101	1.7877	3.04379
-100	1.7877	3.04379
-99	1.7877	3.04379
-98	1.7877	3.17061
-97	1.7877	3.17061
-96	1.7877	3.17061
-95	1.7877	3.17061
-94	1.7877	3.17061
-93	1.89605	3.21288
-92	2.16691	3.29743
-91	2.16691	3.29743
-90	2.16691	3.29743
-89	2.16691	3.29743
-88	2.16691	3.29743
-87	2.16691	3.38198
-86	2.22108	3.38198
-85	2.22108	3.38198
-84	2.22108	3.38198
-83	2.22108	3.38198
-82	2.27526	3.33971
-81	2.65447	3.59336
-80	2.9795	3.67791
-79	2.9795	3.67791
-78	2.9795	3.67791
-77	2.9795	3.67791
-76	2.9795	3.67791
-75	2.92533	3.63563
-74	2.92533	3.63563
-73	3.03368	3.59336
-72	3.08785	3.76246
-71	3.25037	3.84701
-70	3.19619	3.84701
-69	3.19619	3.88928
-68	3.19619	3.88928
-67	3.19619	3.97383
-66	3.25037	3.93156
-65	3.30454	3.93156
-64	3.25037	3.88928
-63	3.30454	4.01611
-62	3.30454	4.01611
-61	3.35871	4.14293
-60	3.52123	4.22748
-59	3.68375	4.43885
-58	3.68375	4.48113
-57	3.62958	4.48113
-56	3.62958	4.5234
-55	3.68375	4.60795
-54	3.73792	4.60795
-53	3.79209	4.56568
-52	4.06296	5.07298
-51	4.06296	5.45345
-50	4.11713	5.49572
-49	4.60469	5.79165
-48	4.60469	5.79165
-47	4.60469	5.8762
-46	4.65886	5.91847
-45	4.65886	5.91847
-44	4.60469	5.8762
-43	4.55051	5.91847
-42	4.87555	6.17212
-41	4.87555	6.17212
-40	4.7672	6.00302
-39	4.7672	6.00302
-38	4.7672	6.00302
-37	4.7672	6.00302
-36	4.7672	6.00302
-35	4.92972	6.0453
-34	5.14641	6.21439
-33	5.14641	6.21439
-32	5.14641	6.21439
-31	5.14641	6.25667
-30	5.09224	6.12985
-29	5.09224	6.12985
-28	5.09224	6.17212
-27	5.09224	6.17212
-26	5.03807	6.17212
-25	5.03807	6.25667
-24	5.14641	6.25667
-23	5.30893	6.55259
-22	5.30893	6.42577
-21	5.36311	6.42577
-20	5.47145	6.51032
-19	5.47145	6.51032
-18	5.47145	6.46804
-17	5.47145	6.46804
-16	5.52562	6.55259
-15	5.5798	6.55259
-14	5.5798	6.55259
-13	5.5798	6.55259
-12	5.68814	6.55259
-11	6.12152	6.51032
-10	6.12152	6.51032
-9	6.06735	6.42577
-8	6.06735	6.46804
-7	6.06735	6.34122
-6	6.06735	6.34122
-5	6.06735	6.34122
-4	6.06735	6.34122
-3	6.06735	6.34122
-2	6.06735	6.34122
-1	6.12152	6.38349
0	6.28404	6.63714
1	6.39239	6.89079
2	6.39239	6.97534
3	6.66325	7.22899
4	6.71743	7.35581
5	7.42167	7.94766
6	8.12592	9.25818
7	8.12592	9.30045
8	8.50513	9.59638
9	8.50513	9.5541
10	8.77599	9.85003
11	8.77599	9.8923
12	8.61347	9.80775
13	8.61347	9.80775
14	8.61347	9.85003
15	8.77599	9.93458
16	8.77599	9.93458
17	8.77599	9.93458
18	8.93851	10.146
19	9.20937	10.3573
20	9.1552	10.3573
21	9.20937	10.3996
22	9.42606	10.8223
23	9.96779	11.2028
24	9.96779	11.2028
25	9.91362	10.6955
26	9.80527	10.5687
27	9.80527	10.7801
28	9.80527	10.7378
29	9.7511	11.0337
30	9.7511	11.0337
31	9.80527	11.0337
32	9.96779	11.3296
33	9.96779	11.3719
34	9.96779	11.3719
35	10.022	11.4142
36	10.0761	11.4142
37	10.022	11.4142
38	10.022	11.3719
39	10.022	11.2451
40	10.022	11.2451
41	10.0761	11.2874
42	9.96779	11.2874
43	10.1303	11.4987
44	10.0761	11.4142
45	10.0761	11.3719
46	10.0761	11.3719
47	10.2928	11.4565
48	10.5637	11.6678
49	10.5637	11.6678
50	10.5637	11.6678
51	10.5637	11.6678
52	10.672	11.6678
53	11.2138	12.0483
54	11.2138	12.0906
55	11.4846	12.4711
56	11.4846	12.4711
57	11.4846	12.302
58	11.593	12.2597
59	11.2138	12.0483
60	11.1596	11.9638
61	11.1596	11.9638
62	11.0512	11.8792
63	10.9971	11.8792
64	10.9971	11.8792
65	10.9971	11.8792
66	10.9971	11.9215
67	10.9971	11.9215
68	10.9971	11.9215
69	11.1596	12.1329
70	11.1054	12.0483
71	11.1596	12.0906
72	11.1054	11.9215
73	11.6471	12.2174
74	11.5388	12.2174
75	11.5388	12.2174
76	11.3763	11.8792
77	11.3763	12.006
78	11.2679	11.8792
79	11.3763	12.1751
80	11.3763	12.2174
81	11.4846	12.3865
82	11.2138	12.3442
83	11.3221	12.4288
84	11.3221	12.4288
85	11.5388	12.5556
86	11.593	12.5556
87	11.1596	11.9215
88	10.672	11.6678
89	10.672	11.6256
90	10.7262	11.8369
91	10.8346	12.006
92	10.8346	12.0483
93	10.8346	12.0483
94	10.8346	12.0483
95	10.8346	12.006
96	10.8346	12.006
97	10.8887	12.0483
98	10.9429	12.0483
99	10.9429	12.006
100	11.2138	12.4288
101	11.1054	12.0906
102	11.1054	12.0483
103	11.1054	11.9638
104	11.1054	12.0906
105	11.1054	12.302
106	11.2138	12.5556
107	11.0512	12.4288
108	11.0512	12.4288
109	10.8887	12.302
110	10.9429	12.302
111	10.8346	12.5133
112	10.8887	12.767
113	10.9429	12.767
114	10.9429	12.7247
115	10.8887	12.6824
116	10.9971	12.8093
117	11.1054	12.8093
118	10.9971	12.767
119	10.8887	12.6824
120	10.7804	12.5133
121	10.672	12.3442
122	10.672	12.3442
123	10.672	12.3442
124	10.6179	12.4711
125	10.6179	12.4711
126	10.5095	12.4711
127	10.5637	12.5133
128	10.4553	12.4711
129	10.4553	12.4711
130	10.4553	12.4711
131	10.9971	12.5556
132	11.0512	12.5556
133	11.0512	12.5556
134	11.0512	12.5556
135	11.0512	12.5979
136	10.6179	12.3442
137	10.7262	12.3442
138	10.7262	12.3442
139	10.2387	11.7524
140	9.96779	11.2451
141	9.96779	11.076
142	10.022	11.1183
143	10.022	11.2874
144	10.022	11.2028
145	9.96779	11.2028
146	9.96779	11.2028
147	9.91362	11.1605
148	9.91362	11.1605
149	9.96779	11.1605
150	9.69693	10.7801
151	9.7511	10.8646
152	9.7511	10.8646
153	9.7511	10.8646
154	9.69693	10.8646
155	9.85945	10.9914
156	9.85945	11.0337
157	9.80527	10.9914
158	9.7511	10.611
159	9.42606	10.4841
160	9.64276	10.7801
161	9.64276	10.7378
162	9.64276	10.7378
163	9.64276	10.7378
164	9.64276	10.9492
165	9.64276	10.9492
166	9.64276	10.9492
167	9.1552	10.6532
168	9.20937	10.4841
169	9.80527	10.7378
170	9.80527	10.7378
171	9.91362	10.7378
172	9.91362	10.7378
173	9.7511	10.315
174	9.7511	10.315
175	9.7511	10.315
176	9.80527	10.315
177	9.85945	10.2305
178	9.7511	9.8923
179	9.7511	9.97685
180	9.69693	9.8923
181	9.69693	9.93458
182	9.48024	9.85003
183	9.42606	10.1037
184	9.42606	10.1037
185	9.42606	10.0614
186	9.42606	10.0614
187	9.48024	10.1037
188	8.34261	9.42728
189	8.28844	9.385
190	8.28844	9.34273
191	8.01757	8.75088
192	8.01757	8.58178
193	8.07174	8.53951
194	8.07174	8.53951
195	8.07174	8.53951
196	8.07174	8.53951
197	8.07174	8.49723
198	7.90923	8.37041
199	7.90923	8.32813
200	7.90923	8.41268
201	8.01757	8.66633
202	7.9634	8.79316
203	7.9634	8.58178
204	8.18009	8.66633
205	8.18009	8.70861
206	7.9634	8.58178
207	7.9634	8.58178
208	7.90923	8.53951
209	7.90923	8.53951
210	7.90923	8.53951
211	7.90923	8.53951
212	7.90923	8.62406
213	7.90923	8.62406
214	7.80088	8.58178
215	7.80088	8.53951
216	7.74671	8.53951
217	7.85505	8.83543
218	7.85505	8.87771
219	7.9634	8.87771
220	7.9634	8.83543
221	7.9634	8.83543
222	7.63836	8.53951
223	7.63836	8.58178
224	7.58419	8.53951
225	7.63836	8.32813
226	7.80088	8.41268
227	7.80088	8.41268
228	7.80088	8.41268
229	7.80088	8.41268
230	7.80088	8.41268
231	7.47584	8.24359
232	7.20498	7.82084
233	6.71743	7.39809
234	6.60908	7.27126
235	6.60908	7.27126
236	6.06735	7.14444
237	6.44656	7.01762
238	6.44656	7.01762
239	6.33822	7.01762
240	6.22987	6.80624
241	6.22987	6.67942
242	5.68814	6.12985
243	5.63397	6.12985
244	5.68814	6.12985
245	5.63397	6.0453
246	5.63397	6.0453
247	5.63397	6.08757
248	5.63397	6.08757
249	5.63397	6.0453
250	5.63397	6.0453
251	5.63397	6.0453
252	5.68814	6.17212
253	5.68814	6.17212
254	5.68814	6.21439
255	5.68814	6.21439
256	5.79649	6.25667
257	5.90483	6.34122
258	5.68814	6.21439
259	6.12152	7.01762
260	6.12152	7.01762
261	6.12152	7.05989
262	6.1757	7.10217
263	6.28404	7.27126
264	6.28404	7.31354
265	6.28404	7.31354
266	6.01318	7.18672
267	5.95901	7.18672
268	6.12152	7.27126
269	6.1757	7.27126
270	6.1757	7.27126
271	6.06735	7.27126
272	6.06735	7.31354
273	6.01318	7.27126
274	5.74232	7.18672
275	5.68814	7.14444
276	5.63397	6.89079
277	5.63397	6.84852
278	5.63397	6.84852
279	5.63397	6.84852
280	5.63397	6.84852
281	5.63397	6.84852
282	5.63397	6.84852
283	5.5798	6.84852
284	5.5798	6.84852
285	5.47145	6.72169
286	5.5798	6.84852
287	5.68814	6.93307
288	6.06735	7.39809
289	6.06735	7.35581
290	6.06735	7.27126
291	6.01318	7.10217
292	5.95901	7.14444
293	6.01318	7.14444
294	6.06735	7.22899
295	6.1757	7.27126
296	6.1757	7.27126
297	6.1757	7.27126
298	6.12152	7.14444
299	6.12152	7.18672
300	6.06735	7.10217
301	6.12152	7.18672
302	6.12152	7.22899
303	6.1757	7.27126
304	6.22987	7.35581
305	6.39239	7.39809
306	6.44656	7.39809
307	6.50073	7.39809
308	6.50073	7.39809
309	6.44656	7.39809
310	6.44656	7.35581
311	6.39239	7.31354
312	6.33822	7.14444
313	6.28404	7.01762
314	6.1757	6.55259
315	6.1757	6.46804
316	6.1757	6.46804
317	5.90483	6.21439
318	5.85066	6.12985
319	5.85066	6.12985
320	5.85066	6.21439
321	5.85066	6.17212
322	5.85066	6.17212
323	5.68814	6.0453
324	5.68814	6.12985
325	5.5798	6.12985
326	5.5798	6.17212
327	5.74232	6.29894
328	5.85066	6.38349
329	5.85066	6.34122
330	5.95901	6.29894
331	5.90483	6.29894
332	5.90483	6.29894
333	5.90483	6.34122
334	5.95901	6.34122
335	6.01318	6.51032
336	6.12152	6.59487
337	6.01318	6.46804
338	6.01318	6.46804
339	6.01318	6.46804
340	5.90483	6.42577
341	5.90483	6.42577
342	6.33822	6.89079
343	6.33822	6.93307
344	6.33822	6.93307
345	6.01318	6.72169
346	5.5798	6.42577
347	5.47145	6.46804
348	5.36311	6.29894
349	5.36311	6.21439
350	5.36311	6.21439
351	5.36311	6.21439
352	5.36311	6.12985
353	5.36311	6.08757
354	5.36311	6.08757
355	5.36311	6.08757
356	5.30893	6.00302
357	5.30893	5.96075
358	5.25476	5.91847
359	5.25476	5.91847
360	5.68814	6.00302
361	5.95901	6.17212
362	5.90483	6.17212
363	5.85066	6.08757
364	5.85066	6.08757
365	5.85066	6.12985
366	5.79649	6.08757
367	5.95901	6.17212
368	5.95901	6.17212
369	6.22987	6.25667
370	6.1757	6.25667
371	6.1757	6.25667
372	6.1757	6.29894
373	6.1757	6.38349
374	6.1757	6.38349
375	6.1757	6.21439
376	6.28404	6.21439
377	6.33822	6.34122
378	6.7716	6.76397
379	6.7716	6.76397
380	6.71743	6.55259
381	6.87994	6.67942
382	6.87994	6.72169
383	6.87994	6.72169
384	6.82577	6.67942
385	6.82577	6.63714
386	6.98829	6.80624
387	6.87994	6.67942
388	6.71743	6.55259
389	6.71743	6.46804
390	6.60908	6.38349
391	6.55491	6.38349
392	6.55491	6.38349
393	6.60908	6.38349
394	6.82577	6.51032
395	6.82577	6.42577
396	6.82577	6.42577
397	6.71743	6.21439
398	6.66325	6.17212
399	6.66325	6.17212
400	6.66325	6.17212
401	6.71743	6.42577
402	6.7716	6.42577
403	6.60908	6.12985
404	6.60908	6.08757
405	6.66325	6.08757
406	6.55491	6.00302
407	6.60908	6.0453
408	6.50073	6.12985
409	6.44656	6.17212
410	6.1757	5.79165
411	6.12152	5.66482
412	6.12152	5.66482
413	6.1757	5.74937
414	6.12152	5.74937
415	6.1757	5.79165
416	6.12152	5.79165
417	6.12152	5.79165
418	6.12152	5.79165
419	6.12152	5.79165
420	6.33822	5.96075
421	6.44656	6.12985
422	6.39239	6.0453
423	6.44656	6.0453
424	6.60908	6.0453
425	6.60908	6.00302
426	6.71743	6.00302
427	6.7716	5.96075
428	6.71743	5.8762
429	6.71743	5.8762
430	6.71743	5.8762
431	6.87994	5.96075
432	6.87994	5.96075
433	6.55491	5.74937
434	6.55491	5.74937
435	6.50073	5.74937
436	6.39239	5.7071
437	6.39239	5.66482
438	6.50073	5.83392
439	6.55491	5.83392
440	6.55491	5.79165
441	6.55491	5.7071
442	6.55491	5.74937
443	6.55491	5.74937
444	6.50073	5.79165
445	6.28404	5.32662
446	6.28404	5.28435
447	6.39239	5.45345
448	6.33822	5.45345
449	6.33822	5.49572
450	6.39239	5.49572
451	6.33822	5.58027
452	6.33822	5.58027
453	6.39239	5.58027
454	6.55491	5.62255
455	6.82577	5.91847
456	6.87994	6.0453
457	6.87994	6.0453
458	6.82577	6.0453
459	6.82577	6.0453
460	6.98829	6.12985
461	6.98829	6.12985
462	6.98829	6.12985
463	7.04246	6.34122
464	6.87994	6.25667
465	6.7716	6.12985
466	6.87994	6.21439
467	6.87994	6.25667
468	6.87994	6.34122
469	6.87994	6.34122
470	6.87994	6.38349
471	6.87994	6.38349
472	6.55491	6.17212
473	6.55491	6.17212
474	6.60908	6.38349
475	6.50073	6.42577
476	6.39239	6.29894
477	6.39239	6.29894
478	6.39239	6.29894
479	6.39239	6.29894
480	6.33822	6.25667
481	6.39239	6.25667
482	5.95901	6.17212
483	5.95901	6.12985
484	5.95901	6.08757
485	6.12152	6.12985
486	6.12152	6.12985
487	6.12152	6.21439
488	6.12152	6.21439
489	6.06735	6.0453
490	5.90483	5.8762
491	5.90483	5.83392
492	6.12152	6.0453
493	6.33822	6.25667
494	6.1757	6.21439
495	6.1757	6.21439
496	6.1757	6.25667
497	6.1757	6.25667
498	6.22987	6.29894
499	6.33822	6.34122
500	6.66325	6.51032
501	6.66325	6.51032
502	6.55491	6.46804
503	6.44656	6.17212
504	5.95901	6.08757
505	5.90483	6.12985
506	5.90483	6.21439
507	6.22987	6.34122
508	6.22987	6.38349
509	6.12152	6.17212
510	6.12152	6.12985
511	5.85066	5.79165
512	5.85066	5.79165
513	5.85066	5.79165
514	6.12152	5.91847
515	6.06735	5.83392
516	5.95901	5.8762
517	5.95901	5.8762
518	6.01318	5.83392
519	6.01318	5.83392
520	6.06735	5.8762
521	6.1757	5.96075
522	6.12152	5.96075
523	6.06735	5.8762
524	6.06735	5.91847
525	5.85066	5.8762
526	5.79649	5.83392
527	5.68814	5.79165
528	5.63397	5.91847
529	5.95901	6.17212
530	5.79649	5.8762
531	5.85066	5.79165
532	5.95901	5.7071
533	5.90483	5.7071
534	5.90483	5.7071
535	5.85066	5.74937
536	6.06735	5.91847
537	6.12152	6.0453
538	6.12152	6.0453
539	6.06735	6.08757
540	6.22987	6.21439
541	6.39239	6.42577
542	7.15081	7.10217
543	7.20498	7.10217
544	7.15081	7.10217
545	7.15081	7.10217
546	7.20498	7.10217
547	7.15081	7.10217
548	7.15081	7.05989
549	7.15081	7.10217
550	7.15081	7.14444
551	7.15081	7.10217
552	7.15081	7.14444
553	7.15081	7.22899
554	7.3675	7.39809
555	7.3675	7.35581
556	7.3675	7.35581
557	7.47584	7.44036
558	7.47584	7.44036
559	7.20498	7.10217
560	7.04246	7.05989
561	7.04246	7.01762
562	7.04246	7.01762
563	7.04246	6.93307
564	7.09663	6.93307
565	7.25915	7.10217
566	7.25915	7.14444
567	7.25915	7.10217
568	7.25915	6.93307
569	6.98829	6.72169
570	7.04246	6.67942
571	6.87994	6.63714
572	6.87994	6.63714
573	6.87994	6.72169
574	6.87994	6.72169
575	6.87994	6.72169
576	6.87994	6.72169
577	6.87994	6.72169
578	6.93412	6.72169
579	6.93412	6.63714
580	6.87994	6.51032
581	6.93412	6.51032
582	6.93412	6.46804
583	7.04246	6.59487
584	7.15081	6.89079
585	7.25915	7.01762
586	7.25915	7.01762
587	7.25915	7.01762
588	7.25915	7.01762
589	7.25915	7.05989
590	7.25915	7.05989
591	7.20498	7.01762
592	7.58419	7.44036
593	7.58419	7.39809
594	7.58419	7.39809
595	7.58419	7.39809
596	7.3675	7.27126
597	7.3675	7.27126
598	7.20498	7.10217
599	7.20498	7.14444
600	7.15081	7.01762
601	6.93412	7.05989
602	6.82577	6.93307
603	6.60908	6.76397
604	6.50073	6.67942
605	6.50073	6.67942
606	6.50073	6.63714
607	6.55491	6.80624
608	6.55491	6.80624
609	6.55491	6.80624
610	6.50073	6.72169
611	6.44656	6.72169
612	6.50073	6.76397
613	6.66325	6.89079
614	6.82577	6.97534
615	6.87994	7.01762
616	6.93412	6.97534
617	6.93412	6.97534
618	6.93412	6.97534
619	6.93412	6.97534
620	6.93412	6.97534
621	6.50073	6.72169
622	6.60908	6.72169
623	6.60908	6.72169
624	6.50073	6.72169
625	6.22987	6.59487
626	6.01318	6.51032
627	5.90483	6.51032
628	5.90483	6.51032
629	5.90483	6.51032
630	5.95901	6.51032
631	6.01318	6.38349
632	6.01318	6.38349
633	6.01318	6.38349
634	6.01318	6.38349
635	6.01318	6.25667
636	6.28404	6.42577
637	6.66325	6.72169
638	6.71743	6.72169
639	6.71743	6.72169
640	6.71743	6.72169
641	6.87994	6.76397
642	6.98829	6.80624
643	7.04246	6.80624
644	7.04246	6.80624
645	7.09663	6.80624
646	6.44656	6.29894
647	5.90483	5.49572
648	5.74232	5.45345
649	5.5798	5.3689
650	5.47145	5.3689
651	5.52562	5.49572
652	5.52562	5.49572
653	5.52562	5.49572
654	5.52562	5.49572
655	5.52562	5.45345
656	5.52562	5.41117
657	5.41728	5.3689
658	5.5798	5.41117
659	6.01318	5.83392
660	6.60908	6.42577
661	6.60908	6.42577
662	6.60908	6.42577
663	6.60908	6.42577
664	6.60908	6.38349
665	6.60908	6.38349
666	6.50073	6.29894
667	6.66325	6.38349
668	6.66325	6.38349
669	6.66325	6.38349
670	6.7716	6.63714
671	6.7716	6.59487
672	6.7716	6.59487
673	6.7716	6.59487
674	6.7716	6.59487
675	6.7716	6.59487
676	7.04246	6.76397
677	7.09663	6.76397
678	7.04246	6.72169
679	6.98829	6.72169
680	7.15081	6.97534
681	7.15081	6.97534
682	7.15081	6.97534
683	7.15081	6.97534
684	6.93412	6.63714
685	6.66325	6.46804
686	6.39239	6.21439
687	6.33822	6.0453
688	6.33822	6.0453
689	6.28404	5.79165
690	6.33822	5.7071
691	6.33822	5.66482
692	6.28404	5.66482
693	6.28404	5.66482
694	6.28404	5.66482
695	6.28404	5.96075
696	6.39239	6.21439
697	6.39239	6.08757
698	6.39239	6.08757
699	6.50073	6.12985
700	6.50073	6.12985
701	6.39239	5.96075
702	6.28404	5.66482
703	6.33822	5.58027
704	6.22987	5.538
705	6.22987	5.49572
706	6.33822	5.538
707	6.33822	5.538
708	6.28404	5.538
709	6.28404	5.49572
710	6.28404	5.49572
711	6.28404	5.49572
712	6.33822	5.49572
713	6.28404	5.7071
714	6.39239	5.74937
715	6.60908	6.00302
716	6.55491	6.00302
717	6.55491	6.0453
718	6.55491	6.00302
719	6.82577	6.08757
720	7.04246	6.25667
721	6.98829	6.21439
722	7.09663	6.29894
723	7.09663	6.29894
724	7.25915	6.34122
725	7.25915	6.29894
726	7.31333	6.38349
727	7.42167	6.63714
728	7.42167	6.63714
729	7.42167	6.59487
730	7.47584	6.59487
731	7.58419	6.63714
732	7.63836	6.63714
733	7.63836	6.63714
734	7.63836	6.59487
735	7.58419	6.34122
736	7.42167	6.25667
737	6.98829	5.8762
738	6.87994	5.8762
739	6.87994	5.79165
740	6.87994	5.83392
741	6.87994	5.79165
742	6.82577	5.79165
743	6.87994	5.79165
744	6.87994	5.79165
745	6.93412	5.79165
746	6.93412	5.74937
747	6.93412	5.58027
748	6.98829	5.538
749	7.42167	5.91847
750	7.3675	5.8762
751	7.47584	5.91847
752	7.53002	5.91847
753	7.58419	5.96075
754	7.58419	5.91847
755	7.58419	5.91847
756	7.42167	5.66482
757	7.47584	5.7071
758	7.47584	5.7071
759	7.47584	5.7071
760	7.58419	5.74937
761	7.58419	5.74937
762	7.58419	5.74937
763	7.58419	5.74937
764	7.58419	5.74937
765	7.80088	5.83392
766	7.9634	6.08757
767	7.90923	6.0453
768	7.63836	5.96075
769	6.93412	5.62255
770	7.04246	5.58027
771	7.09663	5.538
772	7.3675	5.7071
773	7.31333	5.7071
774	7.31333	5.7071
775	7.31333	5.7071
776	7.31333	5.7071
777	7.31333	5.7071
778	7.31333	5.74937
779	7.3675	5.83392
780	7.47584	5.83392
781	7.63836	6.17212
782	7.63836	6.17212
783	7.3675	5.96075
784	7.3675	5.96075
785	7.3675	5.96075
786	7.42167	5.96075
787	7.42167	5.96075
788	7.42167	5.96075
789	6.93412	5.83392
790	6.7716	5.83392
791	6.7716	5.83392
792	6.71743	5.83392
793	6.7716	5.91847
794	6.82577	6.00302
795	7.15081	6.0453
796	7.15081	6.08757
797	6.50073	5.74937
798	6.39239	5.79165
799	6.60908	5.96075
800	6.33822	5.66482
801	6.28404	5.58027
802	6.28404	5.58027
803	6.28404	5.58027
804	6.28404	5.49572
805	6.28404	5.45345
806	6.28404	5.45345
807	6.33822	5.49572
808	6.33822	5.49572
809	6.33822	5.49572
810	6.22987	5.49572
811	6.44656	5.538
812	6.44656	5.538
813	6.44656	5.538
814	6.39239	5.538
815	6.28404	5.66482
816	6.28404	5.66482
817	6.50073	5.79165
818	6.44656	5.74937
819	6.50073	5.79165
820	6.7716	6.08757
821	6.7716	6.08757
822	6.7716	6.00302
823	6.60908	5.8762
824	6.55491	5.8762
825	6.55491	5.96075
826	6.55491	5.96075
827	6.55491	5.91847
828	6.55491	5.91847
829	6.66325	5.96075
830	6.66325	5.96075
831	6.66325	5.96075
832	6.71743	5.91847
833	6.7716	5.7071
834	6.71743	5.83392
835	6.71743	5.83392
836	6.7716	5.8762
837	6.7716	5.8762
838	6.71743	5.8762
839	6.71743	5.91847
840	6.71743	5.96075
841	6.71743	5.96075
842	6.71743	5.96075
843	6.87994	5.96075
844	6.60908	5.58027
845	6.55491	5.3689
846	6.55491	5.3689
847	6.55491	5.3689
848	6.55491	5.3689
849	6.55491	5.3689
850	6.39239	5.1998
851	6.33822	5.11525
852	6.33822	5.11525
853	6.12152	4.73478
854	6.01318	4.8616
855	6.12152	5.07298
856	6.1757	5.1998
857	6.12152	5.1998
858	6.01318	5.15752
859	5.95901	5.11525
860	5.85066	5.11525
861	5.74232	5.11525
862	5.85066	5.11525
863	5.79649	5.11525
864	5.74232	4.98843
865	5.68814	4.98843
866	5.68814	4.98843
867	5.63397	4.90388
868	5.63397	4.90388
869	5.30893	4.77705
870	5.20059	4.77705
871	5.20059	4.90388
872	5.20059	4.90388
873	5.14641	4.8616
874	5.14641	4.90388
875	5.14641	4.90388
876	5.14641	4.90388
877	4.87555	4.8616
878	4.9839	4.94615
879	5.09224	4.94615
880	5.09224	5.0307
881	5.20059	5.0307
882	5.30893	5.24207
883	5.5798	5.28435
884	5.47145	5.15752
885	5.47145	5.15752
886	5.47145	5.15752
887	5.47145	5.1998
888	5.52562	5.32662
889	5.36311	5.1998
890	5.5798	5.11525
891	5.5798	5.11525
892	5.5798	5.11525
893	5.5798	5.15752
894	5.63397	5.28435
895	5.41728	4.90388
896	5.14641	4.81933
897	4.92972	4.65023
898	4.87555	4.65023
899	4.82138	4.73478
900	4.82138	4.73478
901	4.87555	4.73478
902	4.87555	4.73478
903	4.71303	4.56568
904	4.71303	4.5234
905	4.71303	4.56568
906	4.7672	4.56568
907	4.82138	4.65023
908	4.71303	4.3543
909	4.7672	4.43885
910	4.82138	4.43885
911	4.87555	4.39658
912	4.87555	4.39658
913	5.03807	4.43885
914	5.03807	4.43885
915	4.9839	4.39658
916	5.03807	4.39658
917	5.03807	4.56568
918	5.52562	4.6925
919	5.52562	4.6925
920	5.52562	4.6925
921	5.68814	4.77705
922	5.79649	5.11525
923	5.74232	5.11525
924	5.74232	5.11525
925	5.79649	5.11525
926	6.1757	5.3689
927	6.1757	5.3689
928	6.1757	5.3689
929	6.1757	5.3689
930	6.1757	5.32662
931	6.1757	5.32662
932	6.28404	5.3689
933	6.28404	5.3689
934	6.28404	5.28435
935	6.33822	5.41117
936	6.33822	5.41117
937	6.28404	5.45345
938	6.28404	5.45345
939	6.12152	5.15752
940	6.06735	5.15752
941	6.01318	5.11525
942	6.01318	5.11525
943	5.90483	5.1998
944	5.90483	5.1998
945	5.90483	5.24207
946	5.95901	5.28435
947	5.79649	5.24207
948	5.74232	5.1998
949	5.74232	5.1998
950	5.74232	5.15752
951	5.85066	5.32662
952	5.85066	5.3689
953	5.85066	5.41117
954	5.90483	5.41117
955	5.74232	5.0307
956	5.47145	4.8616
957	5.68814	4.81933
958	5.68814	4.81933
959	5.74232	4.8616
960	5.74232	4.8616
961	5.74232	4.6925
962	5.74232	4.6925
963	5.5798	4.65023
964	5.25476	4.60795
965	5.52562	4.73478
966	5.74232	4.77705
967	5.74232	4.81933
968	5.74232	4.8616
969	5.74232	4.8616
970	5.74232	4.8616
971	5.63397	4.77705
972	5.63397	4.77705
973	5.68814	4.81933
974	6.66325	5.58027
975	6.66325	5.62255
976	6.66325	5.62255
977	6.66325	5.62255
978	6.60908	5.58027
979	6.60908	5.58027
980	6.66325	5.66482
981	6.44656	5.58027
982	6.55491	5.7071
983	6.44656	5.66482
984	6.39239	5.7071
985	6.39239	5.7071
986	6.39239	5.7071
987	6.39239	5.66482
988	6.39239	5.66482
989	6.39239	5.66482
990	6.39239	5.7071
991	6.33822	5.7071
992	6.39239	5.74937
993	6.39239	5.74937
994	6.60908	5.8762
995	7.20498	6.12985
996	7.20498	6.12985
997	7.20498	6.12985
[truncated: 2 more rows]

## Sheet: 4F
distance from TSS (bp)	Coverage (x10^-7)	Coverage (x10^-7)
	- RSC	- RSC&Reduced TBP
-1000	6.8136	8.28586
-999	7.27398	8.53951
-998	7.04379	8.41268
-997	7.27398	8.45496
-996	7.91851	8.83543
-995	8.05662	8.87771
-994	8.05662	8.87771
-993	8.05662	8.87771
-992	8.05662	8.87771
-991	7.87247	8.83543
-990	7.87247	8.83543
-989	7.87247	8.83543
-988	7.91851	8.96226
-987	7.91851	8.96226
-986	7.87247	8.83543
-985	7.87247	8.83543
-984	7.87247	8.83543
-983	7.7804	8.79316
-982	7.7804	8.87771
-981	7.82643	9.00453
-980	8.01059	9.08908
-979	7.96455	8.62406
-978	7.91851	8.28586
-977	7.87247	8.15904
-976	7.96455	8.15904
-975	7.87247	8.15904
-974	7.87247	8.15904
-973	7.87247	8.28586
-972	7.68832	8.07449
-971	7.68832	8.07449
-970	7.68832	8.07449
-969	7.73436	8.11676
-968	8.19474	8.58178
-967	8.19474	8.66633
-966	8.28681	8.83543
-965	8.28681	8.83543
-964	8.28681	8.79316
-963	8.01059	8.75088
-962	7.96455	8.79316
-961	7.96455	8.83543
-960	7.82643	8.79316
-959	7.87247	8.83543
-958	8.19474	9.17363
-957	7.82643	8.87771
-956	7.50417	8.49723
-955	7.45813	8.49723
-954	7.45813	8.37041
-953	7.41209	8.37041
-952	7.41209	8.32813
-951	7.36606	8.37041
-950	7.36606	8.37041
-949	7.32002	8.37041
-948	7.32002	8.37041
-947	7.32002	8.37041
-946	7.36606	8.28586
-945	7.1819	8.15904
-944	7.1819	8.15904
-943	7.22794	8.15904
-942	7.32002	8.24359
-941	7.32002	8.66633
-940	7.64228	9.21591
-939	7.59624	9.08908
-938	7.59624	9.08908
-937	7.59624	9.08908
-936	7.50417	9.34273
-935	7.68832	9.63865
-934	8.19474	10.1037
-933	8.19474	10.146
-932	8.19474	10.146
-931	8.37889	10.1882
-930	8.74719	10.4419
-929	8.70115	10.3573
-928	8.70115	10.3996
-927	8.65511	10.3573
-926	8.47096	10.1037
-925	8.47096	10.1037
-924	8.517	10.1037
-923	8.56304	9.8923
-922	8.517	9.8923
-921	8.517	9.85003
-920	8.517	9.93458
-919	8.517	9.97685
-918	8.517	9.76548
-917	8.56304	9.63865
-916	8.60908	9.63865
-915	8.60908	9.68093
-914	8.60908	9.68093
-913	8.65511	9.68093
-912	8.65511	9.7232
-911	8.65511	9.76548
-910	8.65511	9.7232
-909	8.65511	9.68093
-908	8.65511	9.68093
-907	8.42493	9.46955
-906	8.42493	9.46955
-905	8.47096	9.46955
-904	8.47096	9.46955
-903	8.47096	9.46955
-902	8.24077	9.13136
-901	7.82643	8.49723
-900	7.64228	8.41268
-899	7.64228	8.41268
-898	7.68832	8.45496
-897	7.45813	8.11676
-896	7.50417	8.11676
-895	7.50417	8.11676
-894	7.50417	8.11676
-893	7.50417	8.11676
-892	7.55021	8.11676
-891	7.1819	7.69401
-890	7.22794	7.73629
-889	7.1819	7.65174
-888	7.1819	7.65174
-887	7.1819	7.65174
-886	7.22794	7.65174
-885	7.13587	7.65174
-884	6.99775	7.31354
-883	6.99775	7.31354
-882	6.99775	7.31354
-881	7.04379	7.39809
-880	7.22794	7.52491
-879	7.22794	7.90539
-878	7.04379	7.86311
-877	7.04379	7.86311
-876	7.04379	7.86311
-875	7.04379	7.98994
-874	7.13587	8.15904
-873	7.36606	8.58178
-872	7.32002	8.58178
-871	7.32002	8.58178
-870	7.50417	8.58178
-869	7.41209	8.79316
-868	7.50417	9.04681
-867	7.59624	9.04681
-866	7.73436	9.00453
-865	7.68832	8.96226
-864	7.22794	8.87771
-863	7.22794	8.87771
-862	6.49134	8.41268
-861	6.26115	8.41268
-860	6.26115	8.37041
-859	6.26115	8.49723
-858	6.26115	8.45496
-857	6.30718	8.45496
-856	6.30718	8.45496
-855	6.21511	7.98994
-854	5.98492	7.98994
-853	5.98492	7.94766
-852	5.84681	7.90539
-851	5.84681	7.98994
-850	5.84681	8.20131
-849	5.89284	8.32813
-848	5.89284	8.32813
-847	5.89284	8.32813
-846	5.89284	8.28586
-845	5.89284	8.45496
-844	5.98492	8.49723
-843	5.80077	8.75088
-842	6.12303	9.34273
-841	6.12303	9.34273
-840	6.12303	9.385
-839	6.67549	9.51183
-838	6.72153	9.42728
-837	6.76756	9.385
-836	6.8136	9.25818
-835	6.8136	9.21591
-834	6.8136	9.21591
-833	6.8136	9.25818
-832	6.8136	9.25818
-831	6.90568	9.30045
-830	6.95171	9.46955
-829	6.76756	9.13136
-828	6.58341	9.17363
-827	6.76756	9.25818
-826	7.41209	9.76548
-825	7.36606	9.7232
-824	7.36606	9.7232
-823	7.36606	9.7232
-822	7.45813	9.7232
-821	7.50417	9.7232
-820	7.82643	9.97685
-819	7.96455	10.1882
-818	8.01059	10.2305
-817	7.7804	9.76548
-816	8.05662	9.80775
-815	8.05662	9.80775
-814	8.05662	9.76548
-813	8.01059	9.51183
-812	8.01059	9.51183
-811	8.01059	9.51183
-810	7.91851	9.46955
-809	7.91851	9.46955
-808	7.96455	9.5541
-807	8.1487	9.97685
-806	8.1487	9.97685
-805	8.1487	10.0191
-804	8.1487	10.0191
-803	8.19474	10.146
-802	8.24077	10.1037
-801	8.10266	9.8923
-800	8.05662	9.80775
-799	8.01059	9.68093
-798	7.96455	9.8923
-797	8.10266	9.93458
-796	8.19474	9.93458
-795	7.59624	9.25818
-794	7.55021	9.17363
-793	7.55021	9.17363
-792	7.36606	8.70861
-791	7.27398	8.37041
-790	7.27398	8.66633
-789	7.32002	9.13136
-788	7.32002	9.21591
-787	7.32002	9.21591
-786	7.32002	9.21591
-785	7.32002	9.25818
-784	7.13587	8.96226
-783	6.99775	8.83543
-782	7.04379	8.91998
-781	7.13587	9.59638
-780	7.32002	10.2728
-779	7.27398	10.2728
-778	7.27398	10.2728
-777	7.27398	10.2305
-776	7.22794	10.2305
-775	7.22794	10.2305
-774	7.27398	10.3996
-773	7.22794	10.3996
-772	7.22794	10.3573
-771	7.32002	10.2728
-770	7.32002	10.315
-769	7.32002	10.3573
-768	7.41209	10.3996
-767	7.68832	10.3996
-766	7.91851	10.6955
-765	7.91851	10.6955
-764	7.91851	10.6955
-763	7.91851	10.6955
-762	7.91851	10.6955
-761	8.01059	10.7801
-760	8.01059	10.7801
-759	8.24077	11.076
-758	8.517	11.7947
-757	9.62191	12.6402
-756	9.62191	12.6402
-755	9.57587	12.5133
-754	9.52983	12.4288
-753	9.4838	12.4288
-752	9.52983	12.4288
-751	9.52983	12.5133
-750	9.52983	12.5133
-749	9.52983	12.5133
-748	9.52983	12.5133
-747	9.52983	12.5133
-746	9.16153	12.1329
-745	9.16153	12.1329
-744	9.20757	12.1329
-743	9.25361	12.1329
-742	9.29964	12.1751
-741	9.29964	12.1751
-740	9.29964	12.1751
-739	9.16153	11.9215
-738	9.11549	11.6678
-737	9.16153	11.6678
-736	9.29964	12.0906
-735	9.43776	12.006
-734	9.11549	11.8369
-733	9.02342	11.7947
-732	9.02342	11.7947
-731	9.02342	11.7947
-730	9.11549	11.7947
-729	9.20757	11.8792
-728	9.06946	11.7101
-727	9.02342	11.4565
-726	9.02342	11.4142
-725	9.02342	11.4142
-724	9.02342	11.6256
-723	9.11549	11.6256
-722	9.34568	11.9638
-721	9.20757	11.4987
-720	9.11549	11.3719
-719	9.11549	11.2451
-718	8.97738	11.1605
-717	9.11549	11.3296
-716	9.11549	11.2874
-715	9.11549	11.2874
-714	9.11549	11.2874
-713	9.02342	11.2874
-712	9.02342	11.3296
-711	9.06946	11.3719
-710	9.02342	11.1605
-709	9.02342	11.1605
-708	8.83927	11.1183
-707	8.83927	11.1183
-706	9.16153	11.3296
-705	8.93134	11.076
-704	8.8853	11.0337
-703	9.11549	11.2028
-702	8.60908	10.9069
-701	8.60908	10.9492
-700	8.60908	10.9492
-699	8.8853	11.1605
-698	8.8853	11.1605
-697	8.8853	11.1605
-696	8.517	11.076
-695	8.56304	11.2874
-694	8.56304	11.2874
-693	8.47096	11.1605
-692	8.37889	11.3296
-691	8.42493	11.3296
-690	8.42493	10.9492
-689	8.42493	10.8646
-688	8.05662	10.4841
-687	8.05662	10.4841
-686	8.10266	10.4419
-685	8.10266	10.3996
-684	7.82643	10.3573
-683	7.82643	10.315
-682	7.22794	10.1882
-681	7.1819	9.97685
-680	7.13587	9.8923
-679	7.04379	9.8923
-678	6.99775	9.97685
-677	6.99775	10.1882
-676	6.90568	10.146
-675	6.90568	10.146
-674	6.21511	9.51183
-673	6.21511	9.30045
-672	6.16907	9.17363
-671	6.16907	9.21591
-670	6.21511	9.34273
-669	6.26115	9.76548
-668	6.26115	9.76548
-667	6.21511	9.7232
-666	6.16907	9.68093
-665	6.12303	9.68093
-664	6.12303	9.63865
-663	6.21511	9.7232
-662	6.21511	9.85003
-661	6.39926	9.97685
-660	6.62945	10.9914
-659	6.62945	10.9914
-658	6.67549	10.9914
-657	6.67549	10.7378
-656	6.58341	10.5687
-655	6.58341	10.5687
-654	6.67549	10.6532
-653	6.62945	10.6955
-652	6.53737	10.611
-651	6.53737	10.4419
-650	6.35322	10.1037
-649	5.93888	10.0614
-648	5.93888	10.0191
-647	5.93888	10.0191
-646	5.93888	9.97685
-645	5.80077	9.68093
-644	5.66265	9.51183
-643	5.57058	9.34273
-642	5.57058	9.30045
-641	5.57058	9.30045
-640	5.52454	9.34273
-639	5.52454	9.34273
-638	5.66265	9.385
-637	5.34039	8.87771
-636	5.1102	8.66633
-635	4.97209	8.70861
-634	5.06416	8.70861
-633	5.1102	9.13136
-632	5.1102	9.04681
-631	5.20228	9.04681
-630	5.20228	9.04681
-629	5.20228	9.04681
-628	5.1102	8.79316
-627	5.06416	8.83543
-626	5.06416	8.83543
-625	5.01813	8.83543
-624	5.01813	8.79316
-623	5.06416	8.79316
-622	5.01813	8.87771
-621	5.06416	8.96226
-620	5.01813	8.96226
-619	4.97209	8.91998
-618	4.97209	8.83543
-617	4.92605	8.62406
-616	4.46567	8.07449
-615	4.3736	7.39809
-614	4.32756	7.31354
-613	4.3736	7.31354
-612	4.32756	7.18672
-611	4.32756	7.14444
-610	4.32756	7.14444
-609	4.51171	7.27126
-608	4.46567	7.05989
-607	4.46567	7.10217
-606	4.51171	7.14444
-605	4.55775	7.18672
-604	4.55775	7.18672
-603	4.3736	6.97534
-602	4.28152	6.89079
-601	4.23548	6.89079
-600	4.23548	6.89079
-599	4.32756	6.97534
-598	4.46567	7.10217
-597	4.46567	7.10217
-596	4.51171	7.10217
-595	4.41963	6.97534
-594	4.41963	7.01762
-593	4.41963	7.01762
-592	4.41963	7.01762
-591	4.32756	7.01762
-590	4.32756	7.01762
-589	4.23548	6.89079
-588	4.14341	6.84852
-587	4.09737	6.93307
-586	4.05133	6.97534
-585	4.05133	7.01762
-584	4.00529	7.01762
-583	3.91322	6.97534
-582	3.91322	7.01762
-581	3.91322	7.01762
-580	3.91322	7.05989
-579	3.95925	6.97534
-578	4.00529	7.01762
-577	4.00529	7.05989
-576	3.95925	7.18672
-575	3.95925	7.14444
-574	3.95925	7.18672
-573	3.95925	7.14444
-572	3.95925	7.14444
-571	3.86718	7.05989
-570	3.91322	7.05989
-569	3.86718	7.05989
-568	3.72907	6.89079
-567	3.59095	6.89079
-566	3.59095	7.01762
-565	3.59095	7.05989
-564	3.86718	6.72169
-563	3.82114	6.63714
-562	3.7751	6.59487
-561	3.82114	6.55259
-560	3.82114	6.59487
-559	3.82114	6.63714
-558	3.82114	6.67942
-557	3.82114	6.51032
-556	3.82114	6.51032
-555	3.82114	6.46804
-554	3.82114	6.51032
-553	3.7751	6.51032
-552	3.7751	6.55259
-551	3.82114	6.55259
-550	3.82114	6.51032
-549	3.68303	6.29894
-548	3.36076	6.00302
-547	3.22265	6.08757
-546	3.17661	6.0453
-545	3.4068	6.17212
-544	3.4068	6.17212
-543	3.4068	6.17212
-542	3.4068	6.17212
-541	3.4068	6.17212
-540	3.13057	5.91847
-539	3.08454	5.83392
-538	3.13057	5.79165
-537	3.13057	5.91847
-536	3.13057	5.91847
-535	3.13057	5.83392
-534	2.71623	5.11525
-533	2.62416	4.56568
-532	2.53208	4.48113
-531	2.53208	4.39658
-530	2.53208	4.3543
-529	2.53208	4.39658
-528	2.57812	4.39658
-527	2.53208	4.39658
-526	2.53208	4.39658
-525	2.53208	4.39658
-524	2.53208	4.39658
-523	2.48604	4.31203
-522	2.48604	4.26975
-521	2.25585	4.14293
-520	2.20982	3.88928
-519	2.16378	3.93156
-518	2.20982	3.97383
-517	2.20982	4.10066
-516	2.34793	4.10066
-515	2.34793	4.10066
-514	2.34793	4.1852
-513	2.34793	4.1852
-512	2.34793	4.1852
-511	2.34793	4.1852
-510	2.34793	4.1852
-509	2.39397	4.22748
-508	2.48604	4.5234
-507	2.71623	4.90388
-506	2.71623	4.90388
-505	2.71623	4.98843
-504	2.76227	4.98843
-503	2.76227	5.0307
-502	2.76227	5.0307
-501	2.76227	5.0307
-500	2.76227	5.0307
-499	2.76227	4.98843
-498	2.76227	5.07298
-497	2.85435	5.07298
-496	2.85435	5.07298
-495	2.85435	5.07298
-494	2.90038	4.90388
-493	2.85435	4.73478
-492	2.76227	4.48113
-491	2.71623	4.26975
-490	2.62416	4.1852
-489	2.62416	4.14293
-488	2.62416	4.14293
-487	2.62416	4.14293
-486	2.62416	4.14293
-485	2.62416	4.14293
-484	2.62416	4.10066
-483	2.62416	4.10066
-482	2.62416	4.10066
-481	2.62416	4.10066
-480	2.53208	3.97383
-479	2.53208	3.97383
-478	2.44001	3.97383
-477	2.44001	3.97383
-476	2.44001	3.97383
-475	2.44001	3.97383
-474	2.39397	4.01611
-473	2.39397	4.01611
-472	2.39397	4.01611
-471	2.39397	4.01611
-470	2.39397	4.01611
-469	2.30189	3.84701
-468	2.16378	3.72018
-467	2.16378	3.72018
-466	2.11774	3.72018
-465	2.11774	3.72018
-464	2.16378	3.72018
-463	2.16378	3.72018
-462	2.16378	3.72018
-461	2.11774	3.55108
-460	1.97963	3.50881
-459	1.97963	3.50881
-458	1.93359	3.50881
-457	1.93359	3.50881
-456	1.93359	3.50881
-455	1.93359	3.50881
-454	1.74944	3.33971
-453	1.61132	3.04379
-452	1.61132	2.91696
-451	1.65736	2.91696
-450	1.65736	2.91696
-449	1.65736	2.91696
-448	1.65736	2.83241
-447	1.65736	2.83241
-446	1.65736	2.83241
-445	1.65736	2.83241
-444	1.65736	2.66331
-443	1.61132	2.57876
-442	1.61132	2.57876
-441	1.61132	2.57876
-440	1.61132	2.57876
-439	1.61132	2.57876
-438	1.61132	2.62104
-437	1.61132	2.62104
-436	1.56529	2.49421
-435	1.56529	2.49421
-434	1.56529	2.49421
-433	1.61132	2.53649
-432	1.61132	2.53649
-431	1.56529	2.49421
-430	1.56529	2.49421
-429	1.56529	2.49421
-428	1.51925	2.45194
-427	1.47321	2.36739
-426	1.42717	2.36739
-425	1.42717	2.36739
-424	1.42717	2.32511
-423	1.38114	2.28284
-422	1.38114	2.15601
-421	1.3351	2.11374
-420	1.28906	2.07146
-419	1.28906	2.07146
-418	1.28906	2.02919
-417	1.28906	2.02919
-416	1.28906	2.02919
-415	1.24302	2.02919
-414	1.24302	2.02919
-413	1.24302	2.02919
-412	1.24302	2.02919
-411	1.24302	2.02919
-410	1.24302	1.98692
-409	1.19698	1.94464
-408	1.19698	1.94464
-407	1.15095	1.94464
-406	1.15095	1.94464
-405	1.19698	1.94464
-404	1.19698	1.94464
-403	1.19698	1.94464
-402	1.19698	1.94464
-401	1.19698	1.94464
-400	1.19698	1.90237
-399	1.19698	1.90237
-398	1.24302	1.90237
-397	1.19698	1.73327
-396	1.15095	1.73327
-395	1.15095	1.73327
-394	1.15095	1.69099
-393	1.15095	1.69099
-392	1.15095	1.69099
-391	1.15095	1.69099
-390	1.15095	1.64872
-389	1.10491	1.31052
-388	1.10491	1.31052
-387	1.10491	1.31052
-386	1.10491	1.39507
-385	1.10491	1.39507
-384	1.15095	1.39507
-383	1.15095	1.39507
-382	1.15095	1.39507
-381	1.15095	1.39507
-380	1.10491	1.35279
-379	1.10491	1.35279
-378	0.736606	1.05687
-377	0.690568	1.05687
-376	0.690568	1.05687
-375	0.64453	0.930045
-374	0.64453	0.845496
-373	0.64453	0.760946
-372	0.64453	0.760946
-371	0.64453	0.760946
-370	0.64453	0.760946
-369	0.598492	0.676397
-368	0.552454	0.634122
-367	0.552454	0.549572
-366	0.552454	0.549572
-365	0.598492	0.591847
-364	0.598492	0.591847
-363	0.598492	0.634122
-362	0.598492	0.634122
-361	0.460378	0.549572
-360	0.460378	0.549572
-359	0.460378	0.549572
-358	0.322265	0.507298
-357	0.368303	0.549572
-356	0.368303	0.507298
-355	0.414341	0.507298
-354	0.414341	0.507298
-353	0.414341	0.507298
-352	0.414341	0.507298
-351	0.414341	0.507298
-350	0.414341	0.465023
-349	0.414341	0.422748
-348	0.460378	0.422748
-347	0.506416	0.422748
-346	0.506416	0.465023
-345	0.506416	0.465023
-344	0.506416	0.507298
-343	0.506416	0.676397
-342	0.506416	0.676397
-341	0.506416	0.676397
-340	0.506416	0.718672
-339	0.506416	0.718672
-338	0.506416	0.718672
-337	0.506416	0.718672
-336	0.506416	0.718672
-335	0.506416	0.760946
-334	0.506416	0.930045
-333	0.506416	0.930045
-332	0.690568	2.74786
-331	0.690568	2.74786
-330	0.736606	2.79014
-329	0.874719	3.12833
-328	0.874719	3.33971
-327	0.874719	3.33971
-326	0.874719	3.42426
-325	0.920757	3.42426
-324	0.920757	3.42426
-323	0.920757	3.42426
-322	0.920757	3.67791
-321	0.920757	3.67791
-320	0.920757	3.76246
-319	0.920757	3.76246
-318	0.920757	3.76246
-317	0.920757	3.76246
-316	0.920757	3.72018
-315	0.920757	3.72018
-314	0.874719	3.72018
-313	0.828681	3.72018
-312	0.828681	3.72018
-311	0.828681	3.76246
-310	0.828681	3.76246
-309	0.828681	3.76246
-308	0.828681	3.76246
-307	0.828681	3.76246
-306	0.874719	3.72018
-305	0.874719	3.72018
-304	0.874719	3.76246
-303	0.874719	3.76246
-302	0.920757	3.84701
-301	0.920757	3.84701
-300	0.920757	3.84701
-299	0.920757	3.84701
-298	0.920757	3.84701
-297	0.920757	3.84701
-296	0.920757	3.88928
-295	0.920757	3.88928
-294	0.920757	4.10066
-293	0.920757	4.10066
-292	0.920757	4.10066
-291	0.920757	4.10066
-290	0.920757	4.10066
-289	0.920757	4.10066
-288	0.920757	4.10066
-287	0.874719	4.10066
-286	0.874719	4.10066
-285	0.874719	4.10066
-284	0.874719	4.10066
-283	0.874719	4.10066
-282	0.874719	4.10066
-281	0.874719	4.10066
-280	0.874719	4.10066
-279	0.874719	4.10066
-278	0.874719	4.10066
-277	0.920757	4.14293
-276	0.920757	4.14293
-275	0.920757	4.14293
-274	0.966795	4.14293
-273	0.966795	4.14293
-272	0.966795	4.14293
-271	0.966795	4.14293
-270	0.966795	4.14293
-269	0.966795	4.14293
-268	0.966795	4.14293
-267	0.966795	4.14293
-266	0.966795	4.14293
-265	0.920757	4.14293
-264	0.920757	4.14293
-263	0.920757	4.14293
-262	0.920757	4.14293
-261	0.920757	4.14293
-260	0.920757	4.14293
-259	0.920757	4.14293
-258	0.920757	4.14293
-257	0.920757	4.14293
-256	0.966795	4.14293
-255	0.966795	4.14293
-254	0.966795	4.14293
-253	0.966795	4.14293
-252	0.920757	4.14293
-251	0.920757	4.14293
-250	0.920757	4.14293
-249	0.920757	4.14293
-248	0.920757	4.14293
-247	0.874719	4.1852
-246	0.874719	4.1852
-245	0.828681	4.1852
-244	0.828681	4.1852
-243	0.828681	4.1852
-242	0.828681	4.1852
-241	0.828681	4.1852
-240	0.828681	4.1852
-239	0.828681	4.1852
-238	0.828681	4.1852
-237	0.828681	4.1852
-236	0.828681	4.1852
-235	0.828681	4.1852
-234	0.828681	4.1852
-233	0.828681	4.1852
-232	0.828681	4.1852
-231	0.828681	4.1852
-230	0.828681	4.1852
-229	0.460378	3.55108
-228	0.460378	3.33971
-227	0.460378	3.33971
-226	0.414341	2.87469
-225	0.368303	2.49421
-224	0.368303	2.49421
-223	0.368303	2.49421
-222	0.368303	2.49421
-221	0.368303	2.49421
-220	0.368303	2.49421
-219	0.368303	2.32511
-218	0.368303	2.32511
-217	0.368303	2.32511
-216	0.368303	1.39507
-215	0.368303	1.31052
-214	0.460378	1.31052
-213	0.460378	0.97232
-212	0.414341	0.97232
-211	0.414341	0.97232
-210	0.414341	0.97232
-209	0.414341	0.97232
-208	0.414341	0.97232
-207	0.414341	0.97232
-206	0.414341	0.97232
-205	0.414341	0.930045
-204	0.414341	0.930045
-203	0.414341	0.930045
-202	0.414341	0.930045
-201	0.414341	1.0146
-200	0.414341	1.05687
-199	0.414341	1.09914
-198	0.414341	1.09914
-197	0.414341	1.09914
-196	0.414341	0.97232
-195	0.460378	0.887771
-194	0.414341	0.930045
-193	0.414341	0.930045
-192	0.414341	0.930045
-191	0.414341	0.930045
-190	0.414341	0.887771
-189	0.414341	0.760946
-188	0.414341	0.718672
-187	0.368303	0.634122
-186	0.368303	0.634122
-185	0.368303	0.676397
-184	0.368303	0.803221
-183	0.368303	0.760946
-182	0.368303	0.760946
-181	0.368303	0.760946
-180	0.368303	0.760946
-179	0.368303	0.760946
-178	0.368303	0.760946
-177	0.414341	0.803221
-176	0.414341	0.930045
-175	0.414341	0.930045
-174	0.414341	0.930045
-173	0.414341	0.845496
-172	0.414341	0.845496
-171	0.414341	0.887771
-170	0.460378	1.0146
-169	0.460378	1.0146
-168	0.460378	1.0146
-167	0.460378	1.0146
-166	0.460378	1.0146
-165	0.460378	1.0146
-164	0.460378	1.0146
-163	0.460378	1.0146
-162	0.460378	1.05687
-161	0.414341	1.05687
-160	0.414341	1.09914
-159	0.414341	1.09914
-158	0.414341	1.14142
-157	0.460378	1.31052
-156	0.460378	1.31052
-155	0.460378	1.31052
-154	0.460378	1.31052
-153	0.460378	1.31052
-152	0.460378	1.22597
-151	0.414341	1.22597
-150	0.414341	1.22597
-149	0.414341	1.22597
-148	0.414341	1.22597
-147	0.506416	1.39507
-146	0.506416	1.39507
-145	0.506416	1.39507
-144	0.506416	1.39507
-143	0.506416	1.39507
-142	0.506416	1.43734
-141	0.506416	1.47962
-140	0.506416	1.47962
-139	0.506416	1.47962
-138	0.506416	1.56417
-137	0.506416	1.52189
-136	0.598492	1.60644
-135	0.966795	1.73327
-134	0.966795	1.73327
-133	0.966795	1.73327
-132	0.966795	1.73327
-131	0.966795	1.73327
-130	0.966795	1.73327
-129	0.966795	1.73327
-128	0.966795	1.73327
-127	0.966795	1.73327
-126	1.01283	1.73327
-125	1.15095	1.98692
-124	1.24302	2.11374
-123	1.19698	2.11374
-122	1.19698	2.11374
-121	1.19698	2.11374
-120	1.24302	2.11374
-119	1.24302	2.24056
-118	1.24302	2.24056
-117	1.24302	2.24056
-116	1.3351	2.45194
-115	1.3351	2.45194
-114	1.3351	2.53649
-113	1.3351	2.57876
-112	1.3351	2.57876
-111	1.3351	2.57876
-110	1.3351	2.57876
-109	1.3351	2.62104
-108	1.3351	2.62104
-107	1.38114	2.79014
-106	1.47321	2.83241
-105	1.47321	2.83241
-104	1.47321	2.87469
-103	1.51925	2.87469
-102	1.56529	3.04379
-101	1.56529	3.04379
-100	1.56529	3.04379
-99	1.56529	3.04379
-98	1.56529	3.17061
-97	1.56529	3.17061
-96	1.51925	3.17061
-95	1.51925	3.17061
-94	1.61132	3.17061
-93	1.65736	3.21288
-92	1.84151	3.29743
-91	1.84151	3.29743
-90	1.84151	3.29743
-89	1.84151	3.29743
-88	1.88755	3.29743
-87	1.88755	3.38198
-86	1.88755	3.38198
-85	1.88755	3.38198
-84	1.88755	3.38198
-83	1.88755	3.38198
-82	1.88755	3.33971
-81	2.16378	3.59336
-80	2.25585	3.67791
-79	2.25585	3.67791
-78	2.25585	3.67791
-77	2.30189	3.67791
-76	2.25585	3.67791
-75	2.25585	3.63563
-74	2.25585	3.63563
-73	2.25585	3.59336
-72	2.20982	3.76246
-71	2.25585	3.84701
-70	2.25585	3.84701
-69	2.25585	3.88928
-68	2.25585	3.88928
-67	2.25585	3.97383
-66	2.25585	3.93156
-65	2.25585	3.93156
-64	2.25585	3.88928
-63	2.30189	4.01611
-62	2.30189	4.01611
-61	2.39397	4.14293
-60	2.39397	4.22748
-59	2.53208	4.43885
-58	2.53208	4.48113
-57	2.53208	4.48113
-56	2.57812	4.5234
-55	2.62416	4.60795
-54	2.62416	4.60795
-53	2.71623	4.56568
-52	3.13057	5.07298
-51	3.36076	5.45345
-50	3.4068	5.49572
-49	3.91322	5.79165
-48	3.91322	5.79165
-47	3.91322	5.8762
-46	4.00529	5.91847
-45	4.00529	5.91847
-44	4.05133	5.8762
-43	4.46567	5.91847
-42	5.20228	6.17212
-41	5.20228	6.17212
-40	5.1102	6.00302
-39	5.1102	6.00302
-38	5.1102	6.00302
-37	5.1102	6.00302
-36	5.1102	6.00302
-35	5.1102	6.0453
-34	5.34039	6.21439
-33	5.34039	6.21439
-32	5.34039	6.21439
-31	5.34039	6.25667
-30	5.24831	6.12985
-29	5.20228	6.12985
-28	5.20228	6.17212
-27	5.20228	6.17212
-26	5.15624	6.17212
-25	5.20228	6.25667
-24	5.24831	6.25667
-23	5.4785	6.55259
-22	5.4785	6.42577
-21	5.57058	6.42577
-20	5.75473	6.51032
-19	5.93888	6.51032
-18	5.89284	6.46804
-17	5.89284	6.46804
-16	5.89284	6.55259
-15	5.89284	6.55259
-14	5.89284	6.55259
-13	5.89284	6.55259
-12	6.03096	6.55259
-11	6.21511	6.51032
-10	6.16907	6.51032
-9	6.16907	6.42577
-8	6.21511	6.46804
-7	6.21511	6.34122
-6	6.26115	6.34122
-5	6.30718	6.34122
-4	6.4453	6.34122
-3	6.4453	6.34122
-2	6.4453	6.34122
-1	6.53737	6.38349
0	6.67549	6.63714
1	6.76756	6.89079
2	6.76756	6.97534
3	6.85964	7.22899
4	6.90568	7.35581
5	6.99775	7.94766
6	7.59624	9.25818
7	7.59624	9.30045
8	7.73436	9.59638
9	7.73436	9.5541
10	7.96455	9.85003
11	7.91851	9.8923
12	7.7804	9.80775
13	7.73436	9.80775
14	7.73436	9.85003
15	7.7804	9.93458
16	7.7804	9.93458
17	7.7804	9.93458
18	7.82643	10.146
19	7.87247	10.3573
20	7.82643	10.3573
21	7.87247	10.3996
22	7.91851	10.8223
23	8.37889	11.2028
24	8.37889	11.2028
25	8.42493	10.6955
26	8.42493	10.5687
27	8.517	10.7801
28	8.65511	10.7378
29	8.74719	11.0337
30	8.74719	11.0337
31	8.83927	11.0337
32	8.97738	11.3296
33	9.02342	11.3719
34	9.06946	11.3719
35	9.16153	11.4142
36	9.11549	11.4142
37	9.16153	11.4142
38	9.16153	11.3719
39	9.16153	11.2451
40	9.16153	11.2451
41	9.20757	11.2874
42	9.29964	11.2874
43	9.62191	11.4987
44	9.62191	11.4142
45	9.62191	11.3719
46	9.52983	11.3719
47	9.66795	11.4565
48	9.76002	11.6678
49	9.76002	11.6678
50	9.76002	11.6678
51	9.80606	11.6678
52	9.99021	11.6678
53	10.3125	12.0483
54	10.3125	12.0906
55	10.4506	12.4711
56	10.4046	12.4711
57	10.2664	12.302
58	9.89814	12.2597
59	9.66795	12.0483
60	9.66795	11.9638
61	9.66795	11.9638
62	9.52983	11.8792
63	9.52983	11.8792
64	9.52983	11.8792
65	9.52983	11.8792
66	9.52983	11.9215
67	9.52983	11.9215
68	9.57587	11.9215
69	9.8521	12.1329
70	9.76002	12.0483
71	9.76002	12.0906
72	9.71399	11.9215
73	10.2664	12.2174
74	10.1744	12.2174
75	10.1744	12.2174
76	9.89814	11.8792
77	10.2204	12.006
78	10.0363	11.8792
79	10.1283	12.1751
80	10.1283	12.2174
81	10.2664	12.3865
82	10.1283	12.3442
83	10.2204	12.4288
84	10.2204	12.4288
85	10.4966	12.5556
86	10.4966	12.5556
87	10.2664	11.9215
88	9.89814	11.6678
89	9.89814	11.6256
90	9.99021	11.8369
91	10.1283	12.006
92	10.1283	12.0483
93	10.2204	12.0483
94	10.2204	12.0483
95	9.94417	12.006
96	9.89814	12.006
97	9.94417	12.0483
98	9.94417	12.0483
99	9.89814	12.006
100	10.0363	12.4288
101	9.89814	12.0906
102	9.62191	12.0483
103	9.57587	11.9638
104	9.76002	12.0906
105	9.94417	12.302
106	10.0363	12.5556
107	9.94417	12.4288
108	9.94417	12.4288
109	9.80606	12.302
110	9.80606	12.302
111	9.99021	12.5133
112	10.3125	12.767
113	10.3125	12.767
114	10.3585	12.7247
115	10.3585	12.6824
116	10.8649	12.8093
117	10.8649	12.8093
118	11.0491	12.767
119	10.957	12.6824
120	10.7268	12.5133
121	10.6347	12.3442
122	10.5887	12.3442
123	10.6347	12.3442
124	10.957	12.4711
125	10.957	12.4711
126	10.8189	12.4711
127	10.957	12.5133
128	10.8189	12.4711
129	10.8189	12.4711
130	10.957	12.4711
131	11.003	12.5556
132	11.0951	12.5556
133	11.1872	12.5556
134	11.1872	12.5556
135	11.3713	12.5979
136	10.5427	12.3442
137	10.4506	12.3442
138	10.4506	12.3442
139	10.2204	11.7524
140	10.0363	11.2451
141	9.99021	11.076
142	9.99021	11.1183
143	10.1283	11.2874
144	9.99021	11.2028
145	9.99021	11.2028
146	9.94417	11.2028
147	9.94417	11.1605
148	9.8521	11.1605
149	9.8521	11.1605
150	9.89814	10.7801
151	9.89814	10.8646
152	9.89814	10.8646
153	9.89814	10.8646
154	9.8521	10.8646
155	10.0363	10.9914
156	10.0823	11.0337
157	10.1744	10.9914
158	10.0363	10.611
159	10.1283	10.4841
160	10.2664	10.7801
161	10.2664	10.7378
162	10.2664	10.7378
163	10.2664	10.7378
164	10.2664	10.9492
165	10.2664	10.9492
166	10.2664	10.9492
167	9.94417	10.6532
168	9.80606	10.4841
169	10.0363	10.7378
170	10.0363	10.7378
171	10.1744	10.7378
172	10.1744	10.7378
173	9.89814	10.315
174	9.89814	10.315
175	9.89814	10.315
176	9.89814	10.315
177	9.8521	10.2305
178	9.8521	9.8923
179	9.8521	9.97685
180	9.8521	9.8923
181	9.8521	9.93458
182	9.76002	9.85003
183	9.89814	10.1037
184	9.89814	10.1037
185	9.89814	10.0614
186	9.89814	10.0614
187	10.0363	10.1037
188	9.43776	9.42728
189	9.43776	9.385
190	9.43776	9.34273
191	9.25361	8.75088
192	9.25361	8.58178
193	9.43776	8.53951
194	9.43776	8.53951
195	9.29964	8.53951
196	9.29964	8.53951
197	9.39172	8.49723
198	9.29964	8.37041
199	9.16153	8.32813
200	9.16153	8.41268
201	8.97738	8.66633
202	9.39172	8.79316
203	9.39172	8.58178
204	9.57587	8.66633
205	9.57587	8.70861
206	9.57587	8.58178
207	9.57587	8.58178
208	9.4838	8.53951
209	9.4838	8.53951
210	9.4838	8.53951
211	9.4838	8.53951
212	9.4838	8.62406
213	9.80606	8.62406
214	9.66795	8.58178
215	9.71399	8.53951
216	9.71399	8.53951
217	10.1744	8.83543
218	10.1744	8.87771
219	10.1744	8.87771
220	10.2204	8.83543
221	10.1283	8.83543
222	9.66795	8.53951
223	9.66795	8.58178
224	9.66795	8.53951
225	9.4838	8.32813
226	9.57587	8.41268
227	9.4838	8.41268
228	9.4838	8.41268
229	9.4838	8.41268
230	9.4838	8.41268
231	8.97738	8.24359
232	8.70115	7.82084
233	8.33285	7.39809
234	8.24077	7.27126
235	8.28681	7.27126
236	8.01059	7.14444
237	7.82643	7.01762
238	7.7804	7.01762
239	7.7804	7.01762
240	7.27398	6.80624
241	6.85964	6.67942
242	6.72153	6.12985
243	6.72153	6.12985
244	6.67549	6.12985
245	6.58341	6.0453
246	6.67549	6.0453
247	6.67549	6.08757
248	6.62945	6.08757
249	6.58341	6.0453
250	6.62945	6.0453
251	6.62945	6.0453
252	6.53737	6.17212
253	6.53737	6.17212
254	6.53737	6.21439
255	6.53737	6.21439
256	6.53737	6.25667
257	6.53737	6.34122
258	6.49134	6.21439
259	6.90568	7.01762
260	6.85964	7.01762
261	6.76756	7.05989
262	6.8136	7.10217
263	7.1819	7.27126
264	7.1819	7.31354
265	7.1819	7.31354
266	7.08983	7.18672
267	7.08983	7.18672
268	7.08983	7.27126
269	7.1819	7.27126
270	7.1819	7.27126
271	7.41209	7.27126
272	7.41209	7.31354
273	7.36606	7.27126
274	7.27398	7.18672
275	7.32002	7.14444
276	7.27398	6.89079
277	7.36606	6.84852
278	7.36606	6.84852
279	7.36606	6.84852
280	7.36606	6.84852
281	7.36606	6.84852
282	7.36606	6.84852
283	7.27398	6.84852
284	7.32002	6.84852
285	7.22794	6.72169
286	7.13587	6.84852
287	7.22794	6.93307
288	7.27398	7.39809
289	7.22794	7.35581
290	7.1819	7.27126
291	6.72153	7.10217
292	6.49134	7.14444
293	6.49134	7.14444
294	6.62945	7.22899
295	6.72153	7.27126
296	6.67549	7.27126
297	6.67549	7.27126
298	6.67549	7.14444
299	6.67549	7.18672
300	6.62945	7.10217
301	6.53737	7.18672
302	6.53737	7.22899
303	6.53737	7.27126
304	6.53737	7.35581
305	6.67549	7.39809
306	6.67549	7.39809
307	6.72153	7.39809
308	6.72153	7.39809
309	6.67549	7.39809
310	6.76756	7.35581
311	6.58341	7.31354
312	6.53737	7.14444
313	6.53737	7.01762
314	6.4453	6.55259
315	6.30718	6.46804
316	6.30718	6.46804
317	6.21511	6.21439
318	6.16907	6.12985
319	6.16907	6.12985
320	6.16907	6.21439
321	6.077	6.17212
322	6.077	6.17212
323	5.75473	6.0453
324	5.80077	6.12985
325	5.80077	6.12985
326	5.84681	6.17212
327	5.84681	6.29894
328	5.89284	6.38349
329	5.89284	6.34122
330	5.84681	6.29894
331	5.84681	6.29894
332	5.84681	6.29894
333	5.93888	6.34122
334	6.26115	6.34122
335	6.4453	6.51032
336	6.58341	6.59487
337	6.4453	6.46804
338	6.39926	6.46804
339	6.39926	6.46804
340	6.16907	6.42577
341	6.35322	6.42577
342	6.53737	6.89079
343	6.53737	6.93307
344	6.39926	6.93307
345	6.077	6.72169
346	5.98492	6.42577
347	5.93888	6.46804
348	5.89284	6.29894
349	6.03096	6.21439
350	6.03096	6.21439
351	5.93888	6.21439
352	5.93888	6.12985
353	5.93888	6.08757
354	5.93888	6.08757
355	5.93888	6.08757
356	5.84681	6.00302
357	5.80077	5.96075
358	5.70869	5.91847
359	5.70869	5.91847
360	5.98492	6.00302
361	6.21511	6.17212
362	6.21511	6.17212
363	5.80077	6.08757
364	5.75473	6.08757
365	5.75473	6.12985
366	5.66265	6.08757
367	5.70869	6.17212
368	5.75473	6.17212
369	5.98492	6.25667
370	5.98492	6.25667
371	5.89284	6.25667
372	5.84681	6.29894
373	5.89284	6.38349
374	5.89284	6.38349
375	5.89284	6.21439
376	5.80077	6.21439
377	6.03096	6.34122
378	6.26115	6.76397
379	6.26115	6.76397
380	6.21511	6.55259
381	6.21511	6.67942
382	6.12303	6.72169
383	6.077	6.72169
384	6.03096	6.67942
385	6.077	6.63714
386	6.39926	6.80624
387	6.30718	6.67942
388	6.12303	6.55259
389	6.03096	6.46804
390	5.98492	6.38349
391	5.98492	6.38349
392	5.98492	6.38349
393	6.16907	6.38349
394	6.03096	6.51032
395	6.03096	6.42577
396	6.03096	6.42577
397	5.93888	6.21439
398	5.93888	6.17212
399	5.98492	6.17212
400	6.16907	6.17212
401	6.49134	6.42577
402	6.49134	6.42577
403	6.4453	6.12985
404	6.62945	6.08757
405	6.62945	6.08757
406	6.62945	6.00302
407	6.85964	6.0453
408	6.8136	6.12985
409	6.85964	6.17212
410	6.67549	5.79165
411	6.53737	5.66482
412	6.53737	5.66482
413	6.67549	5.74937
414	6.67549	5.74937
415	6.76756	5.79165
416	6.76756	5.79165
417	6.76756	5.79165
418	6.85964	5.79165
419	6.99775	5.79165
420	7.1819	5.96075
421	7.36606	6.12985
422	7.22794	6.0453
423	7.22794	6.0453
424	7.36606	6.0453
425	7.36606	6.00302
426	7.36606	6.00302
427	7.32002	5.96075
428	7.32002	5.8762
429	7.32002	5.8762
430	7.36606	5.8762
431	7.50417	5.96075
432	7.50417	5.96075
433	7.36606	5.74937
434	7.04379	5.74937
435	7.04379	5.74937
436	7.04379	5.7071
437	7.04379	5.66482
438	7.41209	5.83392
439	7.45813	5.83392
440	7.41209	5.79165
441	7.36606	5.7071
442	7.41209	5.74937
443	7.41209	5.74937
444	7.41209	5.79165
445	7.22794	5.32662
446	7.32002	5.28435
447	7.68832	5.45345
448	7.68832	5.45345
449	7.68832	5.49572
450	7.91851	5.49572
451	7.87247	5.58027
452	7.87247	5.58027
453	7.82643	5.58027
454	7.82643	5.62255
455	8.1487	5.91847
456	8.28681	6.0453
457	8.28681	6.0453
458	8.28681	6.0453
459	8.28681	6.0453
460	8.33285	6.12985
461	8.33285	6.12985
462	8.37889	6.12985
463	8.42493	6.34122
464	8.28681	6.25667
465	8.01059	6.12985
466	7.91851	6.21439
467	8.19474	6.25667
468	8.19474	6.34122
469	8.19474	6.34122
470	8.19474	6.38349
471	8.19474	6.38349
472	7.82643	6.17212
473	7.68832	6.17212
474	7.87247	6.38349
475	7.96455	6.42577
476	7.87247	6.29894
477	7.87247	6.29894
478	7.87247	6.29894
479	7.87247	6.29894
480	7.87247	6.25667
481	7.87247	6.25667
482	7.82643	6.17212
483	7.7804	6.12985
484	7.7804	6.08757
485	7.87247	6.12985
486	7.91851	6.12985
487	8.01059	6.21439
488	8.01059	6.21439
489	7.82643	6.0453
490	7.64228	5.8762
491	7.68832	5.83392
492	7.7804	6.0453
493	7.87247	6.25667
494	7.7804	6.21439
495	7.73436	6.21439
496	7.68832	6.25667
497	7.68832	6.25667
498	7.68832	6.29894
499	7.73436	6.34122
500	7.73436	6.51032
501	7.73436	6.51032
502	7.73436	6.46804
503	7.41209	6.17212
504	7.13587	6.08757
505	7.1819	6.12985
506	7.22794	6.21439
507	7.36606	6.34122
508	7.36606	6.38349
509	6.95171	6.17212
510	6.8136	6.12985
511	6.8136	5.79165
512	6.85964	5.79165
513	6.90568	5.79165
514	7.04379	5.91847
515	6.90568	5.83392
516	6.90568	5.8762
517	6.90568	5.8762
518	6.67549	5.83392
519	6.58341	5.83392
520	6.62945	5.8762
521	6.67549	5.96075
522	6.16907	5.96075
523	6.12303	5.8762
524	6.16907	5.91847
525	6.077	5.8762
526	6.03096	5.83392
527	5.89284	5.79165
528	6.03096	5.91847
529	6.21511	6.17212
530	5.93888	5.8762
531	5.84681	5.79165
532	5.80077	5.7071
533	5.75473	5.7071
534	5.75473	5.7071
535	5.75473	5.74937
536	5.75473	5.91847
537	5.80077	6.0453
538	5.80077	6.0453
539	5.4785	6.08757
540	5.52454	6.21439
541	5.75473	6.42577
542	6.4453	7.10217
543	6.39926	7.10217
544	6.4453	7.10217
545	6.4453	7.10217
546	6.4453	7.10217
547	6.39926	7.10217
548	6.39926	7.05989
549	6.39926	7.10217
550	6.35322	7.14444
551	6.30718	7.10217
552	6.16907	7.14444
553	6.16907	7.22899
554	6.35322	7.39809
555	6.35322	7.35581
556	6.39926	7.35581
557	6.58341	7.44036
558	6.58341	7.44036
559	6.26115	7.10217
560	6.12303	7.05989
561	6.12303	7.01762
562	6.12303	7.01762
563	5.98492	6.93307
564	5.98492	6.93307
565	6.12303	7.10217
566	6.12303	7.14444
567	6.12303	7.10217
568	6.03096	6.93307
569	5.89284	6.72169
570	5.98492	6.67942
571	5.98492	6.63714
572	6.03096	6.63714
573	6.16907	6.72169
574	6.16907	6.72169
575	6.16907	6.72169
576	6.16907	6.72169
577	6.16907	6.72169
578	6.21511	6.72169
579	6.21511	6.63714
580	5.84681	6.51032
581	5.80077	6.51032
582	5.80077	6.46804
583	5.98492	6.59487
584	6.30718	6.89079
585	6.39926	7.01762
586	6.39926	7.01762
587	6.39926	7.01762
588	6.39926	7.01762
589	6.30718	7.05989
590	6.30718	7.05989
591	6.30718	7.01762
592	6.8136	7.44036
593	6.8136	7.39809
594	6.8136	7.39809
595	6.8136	7.39809
596	6.72153	7.27126
597	6.72153	7.27126
598	6.76756	7.10217
599	6.76756	7.14444
600	6.8136	7.01762
601	6.76756	7.05989
602	6.76756	6.93307
603	6.76756	6.76397
604	6.76756	6.67942
605	6.76756	6.67942
606	6.8136	6.63714
607	6.85964	6.80624
608	6.85964	6.80624
609	6.85964	6.80624
610	6.8136	6.72169
611	6.8136	6.72169
612	6.72153	6.76397
613	6.72153	6.89079
614	6.72153	6.97534
615	6.95171	7.01762
616	6.95171	6.97534
617	6.95171	6.97534
618	6.95171	6.97534
619	6.95171	6.97534
620	6.95171	6.97534
621	6.85964	6.72169
622	6.85964	6.72169
623	6.85964	6.72169
624	6.85964	6.72169
625	6.72153	6.59487
626	6.49134	6.51032
627	6.30718	6.51032
628	6.30718	6.51032
629	6.30718	6.51032
630	6.35322	6.51032
631	6.39926	6.38349
632	6.39926	6.38349
633	6.39926	6.38349
634	6.39926	6.38349
635	6.58341	6.25667
636	6.72153	6.42577
637	6.8136	6.72169
638	6.8136	6.72169
639	6.8136	6.72169
640	6.85964	6.72169
641	6.90568	6.76397
642	6.90568	6.80624
643	6.90568	6.80624
644	6.90568	6.80624
645	6.90568	6.80624
646	6.077	6.29894
647	5.93888	5.49572
648	5.98492	5.45345
649	5.98492	5.3689
650	6.03096	5.3689
651	6.03096	5.49572
652	6.03096	5.49572
653	6.03096	5.49572
654	6.03096	5.49572
655	5.98492	5.45345
656	6.03096	5.41117
657	5.84681	5.3689
658	5.80077	5.41117
659	6.16907	5.83392
660	6.67549	6.42577
661	6.67549	6.42577
662	6.67549	6.42577
663	6.67549	6.42577
664	6.4453	6.38349
665	6.4453	6.38349
666	6.26115	6.29894
667	6.26115	6.38349
668	6.26115	6.38349
669	6.35322	6.38349
670	6.67549	6.63714
671	6.62945	6.59487
672	6.62945	6.59487
673	6.67549	6.59487
674	6.67549	6.59487
675	6.72153	6.59487
676	7.04379	6.76397
677	7.04379	6.76397
678	7.04379	6.72169
679	7.13587	6.72169
680	7.22794	6.97534
681	7.22794	6.97534
682	7.22794	6.97534
683	7.22794	6.97534
684	6.99775	6.63714
685	6.8136	6.46804
686	6.67549	6.21439
687	6.72153	6.0453
688	6.72153	6.0453
689	6.67549	5.79165
690	6.62945	5.7071
691	6.58341	5.66482
692	6.53737	5.66482
693	6.49134	5.66482
694	6.49134	5.66482
695	6.62945	5.96075
696	6.76756	6.21439
697	6.62945	6.08757
698	6.67549	6.08757
699	6.8136	6.12985
700	6.8136	6.12985
701	6.62945	5.96075
702	6.53737	5.66482
703	6.4453	5.58027
704	6.39926	5.538
705	6.39926	5.49572
706	6.35322	5.538
707	6.35322	5.538
708	6.35322	5.538
709	6.35322	5.49572
710	6.35322	5.49572
711	6.35322	5.49572
712	6.35322	5.49572
713	6.62945	5.7071
714	6.62945	5.74937
715	6.53737	6.00302
716	6.53737	6.00302
717	6.58341	6.0453
718	6.67549	6.00302
719	7.13587	6.08757
720	7.08983	6.25667
721	7.04379	6.21439
722	7.1819	6.29894
723	7.1819	6.29894
724	7.27398	6.34122
725	7.27398	6.29894
726	7.27398	6.38349
727	7.45813	6.63714
728	7.41209	6.63714
729	7.41209	6.59487
730	7.45813	6.59487
731	7.50417	6.63714
732	7.50417	6.63714
733	7.50417	6.63714
734	7.50417	6.59487
735	6.76756	6.34122
736	6.58341	6.25667
737	6.35322	5.8762
738	6.30718	5.8762
739	6.26115	5.79165
740	6.4453	5.83392
741	6.4453	5.79165
742	6.4453	5.79165
743	6.4453	5.79165
744	6.39926	5.79165
745	6.39926	5.79165
746	6.4453	5.74937
747	6.35322	5.58027
748	6.49134	5.538
749	6.67549	5.91847
750	6.99775	5.8762
751	7.04379	5.91847
752	7.04379	5.91847
753	6.95171	5.96075
754	6.95171	5.91847
755	6.95171	5.91847
756	6.8136	5.66482
757	6.90568	5.7071
758	6.90568	5.7071
759	6.90568	5.7071
760	6.95171	5.74937
761	6.90568	5.74937
762	6.95171	5.74937
763	7.04379	5.74937
764	7.04379	5.74937
765	7.08983	5.83392
766	7.22794	6.08757
767	7.22794	6.0453
768	6.85964	5.96075
769	6.58341	5.62255
770	6.67549	5.58027
771	6.8136	5.538
772	6.95171	5.7071
773	6.95171	5.7071
774	6.95171	5.7071
775	6.90568	5.7071
776	6.90568	5.7071
777	6.90568	5.7071
778	6.95171	5.74937
779	6.99775	5.83392
780	6.99775	5.83392
781	7.55021	6.17212
782	7.55021	6.17212
783	7.27398	5.96075
784	7.32002	5.96075
785	7.27398	5.96075
786	7.27398	5.96075
787	7.27398	5.96075
788	7.27398	5.96075
789	7.13587	5.83392
790	6.99775	5.83392
791	6.99775	5.83392
792	6.95171	5.83392
793	6.95171	5.91847
794	6.99775	6.00302
795	7.13587	6.0453
796	7.13587	6.08757
797	6.76756	5.74937
798	6.58341	5.79165
799	6.90568	5.96075
800	6.72153	5.66482
801	6.62945	5.58027
802	6.62945	5.58027
803	6.62945	5.58027
804	6.58341	5.49572
805	6.58341	5.45345
806	6.58341	5.45345
807	6.58341	5.49572
808	6.53737	5.49572
809	6.53737	5.49572
810	6.58341	5.49572
811	6.62945	5.538
812	6.62945	5.538
813	6.62945	5.538
814	6.53737	5.538
815	6.39926	5.66482
816	6.30718	5.66482
817	6.39926	5.79165
818	6.35322	5.74937
819	6.39926	5.79165
820	6.85964	6.08757
821	6.85964	6.08757
822	6.85964	6.00302
823	6.85964	5.8762
824	6.90568	5.8762
825	7.32002	5.96075
826	7.32002	5.96075
827	7.36606	5.91847
828	7.36606	5.91847
829	7.41209	5.96075
830	7.27398	5.96075
831	7.27398	5.96075
832	7.32002	5.91847
833	7.27398	5.7071
834	7.22794	5.83392
835	7.22794	5.83392
836	7.41209	5.8762
837	7.41209	5.8762
838	7.36606	5.8762
839	7.32002	5.91847
840	7.32002	5.96075
841	7.32002	5.96075
842	7.41209	5.96075
843	7.50417	5.96075
844	7.36606	5.58027
845	7.04379	5.3689
846	6.99775	5.3689
847	6.99775	5.3689
848	6.99775	5.3689
849	7.04379	5.3689
850	6.76756	5.1998
851	6.72153	5.11525
852	6.72153	5.11525
853	6.4453	4.73478
854	6.4453	4.8616
855	6.62945	5.07298
856	6.4453	5.1998
857	6.4453	5.1998
858	6.21511	5.15752
859	6.26115	5.11525
860	6.21511	5.11525
861	6.21511	5.11525
862	6.26115	5.11525
863	6.4453	5.11525
864	6.30718	4.98843
865	6.35322	4.98843
866	6.35322	4.98843
867	5.93888	4.90388
868	5.93888	4.90388
869	5.84681	4.77705
870	5.84681	4.77705
871	5.93888	4.90388
872	5.93888	4.90388
873	5.84681	4.8616
874	5.84681	4.90388
875	5.84681	4.90388
876	5.84681	4.90388
877	5.80077	4.8616
878	5.61662	4.94615
879	5.61662	4.94615
880	5.75473	5.0307
881	5.66265	5.0307
882	5.75473	5.24207
883	5.80077	5.28435
884	5.61662	5.15752
885	5.57058	5.15752
886	5.57058	5.15752
887	5.57058	5.1998
888	5.75473	5.32662
889	5.75473	5.1998
890	5.80077	5.11525
891	5.80077	5.11525
892	5.75473	5.11525
893	5.80077	5.15752
894	5.84681	5.28435
895	5.80077	4.90388
896	5.61662	4.81933
897	5.4785	4.65023
898	5.43247	4.65023
899	5.57058	4.73478
900	5.52454	4.73478
901	5.66265	4.73478
902	5.66265	4.73478
903	5.52454	4.56568
904	5.52454	4.5234
905	5.57058	4.56568
906	5.70869	4.56568
907	5.61662	4.65023
908	5.4785	4.3543
909	5.4785	4.43885
910	5.57058	4.43885
911	5.38643	4.39658
912	5.4785	4.39658
913	5.52454	4.43885
914	5.52454	4.43885
915	5.52454	4.39658
916	5.4785	4.39658
917	5.70869	4.56568
918	5.80077	4.6925
919	5.80077	4.6925
920	5.80077	4.6925
921	5.80077	4.77705
922	5.98492	5.11525
923	5.98492	5.11525
924	5.98492	5.11525
925	5.93888	5.11525
926	6.21511	5.3689
927	6.30718	5.3689
928	6.30718	5.3689
929	6.30718	5.3689
930	6.30718	5.32662
931	6.30718	5.32662
932	6.39926	5.3689
933	6.39926	5.3689
934	6.35322	5.28435
935	6.62945	5.41117
936	6.49134	5.41117
937	6.39926	5.45345
938	6.39926	5.45345
939	6.26115	5.15752
940	6.30718	5.15752
941	6.26115	5.11525
942	6.26115	5.11525
943	6.26115	5.1998
944	6.16907	5.1998
945	6.16907	5.24207
946	6.16907	5.28435
947	6.03096	5.24207
948	5.98492	5.1998
949	5.98492	5.1998
950	6.03096	5.15752
951	6.12303	5.32662
952	6.12303	5.3689
953	6.16907	5.41117
954	6.16907	5.41117
955	5.84681	5.0307
956	5.61662	4.8616
957	5.89284	4.81933
958	5.84681	4.81933
959	5.93888	4.8616
960	5.98492	4.8616
961	5.80077	4.6925
962	5.70869	4.6925
963	5.57058	4.65023
964	5.61662	4.60795
965	5.57058	4.73478
966	5.61662	4.77705
967	5.61662	4.81933
968	5.61662	4.8616
969	5.61662	4.8616
970	5.61662	4.8616
971	5.52454	4.77705
972	5.52454	4.77705
973	5.98492	4.81933
974	6.67549	5.58027
975	6.67549	5.62255
976	6.67549	5.62255
977	6.67549	5.62255
978	6.62945	5.58027
979	6.62945	5.58027
980	6.62945	5.66482
981	6.53737	5.58027
982	6.62945	5.7071
983	6.58341	5.66482
984	6.53737	5.7071
985	6.58341	5.7071
986	6.58341	5.7071
987	6.58341	5.66482
988	6.58341	5.66482
989	6.58341	5.66482
990	6.58341	5.7071
991	6.58341	5.7071
992	6.62945	5.74937
993	6.67549	5.74937
994	6.72153	5.8762
995	7.13587	6.12985
996	7.13587	6.12985
997	7.13587	6.12985
[truncated: 2 more rows]

## Sheet: 4G
Shift in +1 position (bp)	Frequency	Shift in +1 position (bp)	Frequency
TATA genes	TATA genes	TATA-less genes	TATA-less genes
-927.5	0.00145773	-1347.5	0.000307125
-922.5	0	-1342.5	0
-917.5	0.00145773	-1337.5	0
-912.5	0	-1332.5	0
-907.5	0	-1327.5	0
-902.5	0	-1322.5	0
-897.5	0	-1317.5	0
-892.5	0	-1312.5	0
-887.5	0	-1307.5	0
-882.5	0.00145773	-1302.5	0
-877.5	0	-1297.5	0
-872.5	0	-1292.5	0
-867.5	0	-1287.5	0
-862.5	0	-1282.5	0
-857.5	0	-1277.5	0
-852.5	0	-1272.5	0
-847.5	0	-1267.5	0
-842.5	0	-1262.5	0
-837.5	0	-1257.5	0
-832.5	0	-1252.5	0
-827.5	0	-1247.5	0
-822.5	0.00145773	-1242.5	0
-817.5	0	-1237.5	0
-812.5	0.00145773	-1232.5	0
-807.5	0	-1227.5	0
-802.5	0.00291545	-1222.5	0
-797.5	0	-1217.5	0
-792.5	0.00145773	-1212.5	0
-787.5	0	-1207.5	0
-782.5	0	-1202.5	0
-777.5	0	-1197.5	0
-772.5	0.00145773	-1192.5	0
-767.5	0	-1187.5	0
-762.5	0	-1182.5	0
-757.5	0	-1177.5	0
-752.5	0	-1172.5	0
-747.5	0	-1167.5	0
-742.5	0	-1162.5	0
-737.5	0	-1157.5	0
-732.5	0	-1152.5	0
-727.5	0.00145773	-1147.5	0
-722.5	0	-1142.5	0
-717.5	0.00291545	-1137.5	0.000307125
-712.5	0	-1132.5	0
-707.5	0.00291545	-1127.5	0
-702.5	0.00145773	-1122.5	0
-697.5	0	-1117.5	0
-692.5	0.00145773	-1112.5	0
-687.5	0	-1107.5	0
-682.5	0	-1102.5	0
-677.5	0	-1097.5	0
-672.5	0	-1092.5	0
-667.5	0.00145773	-1087.5	0
-662.5	0	-1082.5	0
-657.5	0.00145773	-1077.5	0
-652.5	0.00145773	-1072.5	0
-647.5	0	-1067.5	0
-642.5	0	-1062.5	0
-637.5	0	-1057.5	0
-632.5	0.00145773	-1052.5	0
-627.5	0	-1047.5	0
-622.5	0	-1042.5	0
-617.5	0	-1037.5	0
-612.5	0	-1032.5	0
-607.5	0	-1027.5	0
-602.5	0	-1022.5	0
-597.5	0.00145773	-1017.5	0
-592.5	0	-1012.5	0
-587.5	0	-1007.5	0
-582.5	0.00145773	-1002.5	0
-577.5	0.00291545	-997.5	0
-572.5	0.00145773	-992.5	0
-567.5	0.00145773	-987.5	0
-562.5	0.00145773	-982.5	0
-557.5	0.00145773	-977.5	0
-552.5	0.00145773	-972.5	0
-547.5	0.00291545	-967.5	0
-542.5	0.00145773	-962.5	0
-537.5	0	-957.5	0
-532.5	0	-952.5	0
-527.5	0	-947.5	0.000307125
-522.5	0.00145773	-942.5	0.000307125
-517.5	0.00145773	-937.5	0.000307125
-512.5	0	-932.5	0
-507.5	0	-927.5	0.000921376
-502.5	0	-922.5	0.000614251
-497.5	0	-917.5	0.000614251
-492.5	0.00291545	-912.5	0.000307125
-487.5	0.00145773	-907.5	0
-482.5	0	-902.5	0.000307125
-477.5	0	-897.5	0.000614251
-472.5	0	-892.5	0.000307125
-467.5	0	-887.5	0.000921376
-462.5	0	-882.5	0.000614251
-457.5	0	-877.5	0.000614251
-452.5	0.00145773	-872.5	0.0012285
-447.5	0	-867.5	0.000307125
-442.5	0	-862.5	0.0012285
-437.5	0	-857.5	0.000307125
-432.5	0	-852.5	0.000921376
-427.5	0.00291545	-847.5	0.000921376
-422.5	0.00291545	-842.5	0.000307125
-417.5	0	-837.5	0
-412.5	0.00291545	-832.5	0.000307125
-407.5	0.00291545	-827.5	0
-402.5	0	-822.5	0
-397.5	0.00437318	-817.5	0.000307125
-392.5	0.00291545	-812.5	0.0012285
-387.5	0.00145773	-807.5	0
-382.5	0	-802.5	0
-377.5	0.00437318	-797.5	0.000307125
-372.5	0	-792.5	0.000307125
-367.5	0.00291545	-787.5	0
-362.5	0	-782.5	0
-357.5	0	-777.5	0.000921376
-352.5	0.00145773	-772.5	0.0012285
-347.5	0	-767.5	0.000921376
-342.5	0.00145773	-762.5	0.000614251
-337.5	0.00145773	-757.5	0.0012285
-332.5	0.00145773	-752.5	0.000921376
-327.5	0	-747.5	0.0012285
-322.5	0.00145773	-742.5	0.0012285
-317.5	0	-737.5	0.00214988
-312.5	0.00145773	-732.5	0.00307125
-307.5	0	-727.5	0.000614251
-302.5	0	-722.5	0.0012285
-297.5	0	-717.5	0.000921376
-292.5	0.00145773	-712.5	0.000921376
-287.5	0.00145773	-707.5	0.0012285
-282.5	0.00145773	-702.5	0.000614251
-277.5	0.0058309	-697.5	0.000614251
-272.5	0	-692.5	0
-267.5	0	-687.5	0.000307125
-262.5	0.00145773	-682.5	0
-257.5	0.00437318	-677.5	0
-252.5	0	-672.5	0.000307125
-247.5	0.0058309	-667.5	0
-242.5	0.00437318	-662.5	0
-237.5	0.00291545	-657.5	0
-232.5	0.00145773	-652.5	0.000307125
-227.5	0	-647.5	0.000614251
-222.5	0	-642.5	0.000614251
-217.5	0.00145773	-637.5	0.000614251
-212.5	0.00145773	-632.5	0.000307125
-207.5	0.00437318	-627.5	0
-202.5	0	-622.5	0
-197.5	0.00145773	-617.5	0.000614251
-192.5	0.00437318	-612.5	0
-187.5	0.00145773	-607.5	0.000921376
-182.5	0	-602.5	0.000921376
-177.5	0.00145773	-597.5	0.000614251
-172.5	0	-592.5	0.000614251
-167.5	0	-587.5	0.00153563
-162.5	0	-582.5	0.0012285
-157.5	0.00291545	-577.5	0.000614251
-152.5	0	-572.5	0.00153563
-147.5	0	-567.5	0.000307125
-142.5	0.00145773	-562.5	0.00153563
-137.5	0	-557.5	0.00184275
-132.5	0	-552.5	0.000921376
-127.5	0	-547.5	0.000307125
-122.5	0	-542.5	0.000921376
-117.5	0.00291545	-537.5	0.000921376
-112.5	0	-532.5	0.000921376
-107.5	0.00145773	-527.5	0.000921376
-102.5	0.00145773	-522.5	0.000307125
-97.5	0.00145773	-517.5	0
-92.5	0	-512.5	0.000307125
-87.5	0.00145773	-507.5	0.000307125
-82.5	0.00145773	-502.5	0
-77.5	0.00145773	-497.5	0
-72.5	0.00291545	-492.5	0.000307125
-67.5	0.00291545	-487.5	0.000307125
-62.5	0.00874636	-482.5	0.000307125
-57.5	0.00145773	-477.5	0.000307125
-52.5	0.0058309	-472.5	0.000307125
-47.5	0.0116618	-467.5	0
-42.5	0.0102041	-462.5	0.000307125
-37.5	0.0291545	-457.5	0.000614251
-32.5	0.0276968	-452.5	0
-27.5	0.0510204	-447.5	0.000614251
-22.5	0.0758017	-442.5	0
-17.5	0.0685131	-437.5	0
-12.5	0.0699708	-432.5	0.00184275
-7.5	0.0801749	-427.5	0.000921376
-2.5	0.0685131	-422.5	0.00153563
2.5	0.058309	-417.5	0
7.5	0.048105	-412.5	0.00153563
12.5	0.0247813	-407.5	0.00276413
17.5	0.016035	-402.5	0.00184275
22.5	0.0116618	-397.5	0.002457
27.5	0.00437318	-392.5	0.000921376
32.5	0.0102041	-387.5	0.002457
37.5	0.00291545	-382.5	0.000307125
42.5	0.00291545	-377.5	0.000614251
47.5	0	-372.5	0.0012285
52.5	0.00291545	-367.5	0.000307125
57.5	0.00145773	-362.5	0.000307125
62.5	0.00145773	-357.5	0.000614251
67.5	0	-352.5	0.000307125
72.5	0	-347.5	0
77.5	0	-342.5	0.000614251
82.5	0	-337.5	0
87.5	0.00145773	-332.5	0
92.5	0.00291545	-327.5	0.000921376
97.5	0.00145773	-322.5	0.000307125
102.5	0.00437318	-317.5	0.000307125
107.5	0	-312.5	0.000614251
112.5	0.00291545	-307.5	0
117.5	0.0058309	-302.5	0.000307125
122.5	0.00145773	-297.5	0.00153563
127.5	0.0058309	-292.5	0.0012285
132.5	0.0058309	-287.5	0.000614251
137.5	0.00437318	-282.5	0.000307125
142.5	0.00291545	-277.5	0.00153563
147.5	0.00728863	-272.5	0.000921376
152.5	0.00291545	-267.5	0.0012285
157.5	0	-262.5	0.00153563
162.5	0	-257.5	0.002457
167.5	0.00291545	-252.5	0.00337838
172.5	0	-247.5	0.002457
177.5	0	-242.5	0.00214988
182.5	0.00291545	-237.5	0.00337838
187.5	0	-232.5	0.00583538
192.5	0	-227.5	0.00307125
197.5	0	-222.5	0.00460688
202.5	0.00145773	-217.5	0.00522113
207.5	0.00291545	-212.5	0.00214988
212.5	0.00145773	-207.5	0.002457
217.5	0	-202.5	0.00307125
222.5	0.00291545	-197.5	0.002457
227.5	0	-192.5	0.002457
232.5	0	-187.5	0.00214988
237.5	0.00145773	-182.5	0.000921376
242.5	0.00145773	-177.5	0.00153563
247.5	0	-172.5	0.00153563
252.5	0.00145773	-167.5	0.000614251
257.5	0.00145773	-162.5	0.000307125
262.5	0.00145773	-157.5	0.000921376
267.5	0.00291545	-152.5	0.000614251
272.5	0	-147.5	0.000921376
277.5	0.00291545	-142.5	0
282.5	0.00291545	-137.5	0.000921376
287.5	0.00291545	-132.5	0.000307125
292.5	0.00145773	-127.5	0.000307125
297.5	0.00291545	-122.5	0
302.5	0.00145773	-117.5	0.000614251
307.5	0	-112.5	0.000614251
312.5	0.00145773	-107.5	0.000307125
317.5	0.00145773	-102.5	0.000307125
322.5	0	-97.5	0.00184275
327.5	0.00145773	-92.5	0
332.5	0	-87.5	0.000921376
337.5	0	-82.5	0.0012285
342.5	0	-77.5	0.000614251
347.5	0	-72.5	0.000921376
352.5	0.00145773	-67.5	0.00153563
357.5	0	-62.5	0.00214988
362.5	0	-57.5	0.00583538
367.5	0.00145773	-52.5	0.00921376
372.5	0	-47.5	0.0162776
377.5	0	-42.5	0.0282555
382.5	0	-37.5	0.039312
387.5	0.00145773	-32.5	0.0552826
392.5	0	-27.5	0.0863022
397.5	0	-22.5	0.0998157
402.5	0	-17.5	0.119472
407.5	0	-12.5	0.0915233
412.5	0	-7.5	0.0638821
417.5	0.00145773	-2.5	0.0433047
422.5	0	2.5	0.0288698
427.5	0.00145773	7.5	0.0181204
432.5	0.00145773	12.5	0.012285
437.5	0	17.5	0.00552826
442.5	0.00145773	22.5	0.00522113
447.5	0.00145773	27.5	0.00552826
452.5	0	32.5	0.0036855
457.5	0.00145773	37.5	0.0036855
462.5	0	42.5	0.00153563
467.5	0	47.5	0.000921376
472.5	0	52.5	0.00214988
477.5	0	57.5	0.000614251
482.5	0.00291545	62.5	0.000614251
487.5	0	67.5	0.000307125
492.5	0	72.5	0.000614251
497.5	0.00145773	77.5	0.000307125
502.5	0	82.5	0.000307125
507.5	0	87.5	0.00153563
512.5	0	92.5	0.000307125
517.5	0	97.5	0.002457
522.5	0.00145773	102.5	0.0012285
527.5	0.00437318	107.5	0.00399263
532.5	0.00291545	112.5	0.00184275
537.5	0	117.5	0.00184275
542.5	0	122.5	0.00307125
547.5	0	127.5	0.00276413
552.5	0	132.5	0.00214988
557.5	0	137.5	0.002457
562.5	0	142.5	0.0012285
567.5	0	147.5	0.000614251
572.5	0.00145773	152.5	0.000307125
577.5	0	157.5	0.0012285
582.5	0	162.5	0.0012285
587.5	0	167.5	0.000307125
592.5	0.00145773	172.5	0.000614251
597.5	0	177.5	0.000307125
602.5	0.00145773	182.5	0
607.5	0	187.5	0.000921376
612.5	0	192.5	0.000921376
617.5	0	197.5	0.0012285
622.5	0	202.5	0
627.5	0	207.5	0.000307125
632.5	0.00145773	212.5	0.00153563
637.5	0	217.5	0.000614251
642.5	0	222.5	0.0012285
647.5	0.00437318	227.5	0.000307125
652.5	0	232.5	0.0012285
657.5	0.00145773	237.5	0.000921376
662.5	0	242.5	0.000921376
667.5	0	247.5	0.002457
672.5	0	252.5	0.00153563
677.5	0	257.5	0.000921376
682.5	0.00145773	262.5	0.000614251
687.5	0.00145773	267.5	0
692.5	0	272.5	0.000614251
697.5	0	277.5	0
702.5	0	282.5	0.000614251
707.5	0	287.5	0.000921376
712.5	0	292.5	0.000921376
717.5	0	297.5	0.000614251
722.5	0	302.5	0.000921376
727.5	0	307.5	0.000614251
732.5	0.00145773	312.5	0.000307125
737.5	0	317.5	0.000614251
742.5	0	322.5	0.0012285
747.5	0.00145773	327.5	0.000921376
752.5	0	332.5	0
757.5	0.00145773	337.5	0.000921376
762.5	0.00145773	342.5	0
767.5	0	347.5	0
772.5	0	352.5	0.0012285
777.5	0	357.5	0.000921376
782.5	0	362.5	0.000614251
787.5	0	367.5	0
792.5	0	372.5	0.000307125
797.5	0	377.5	0
802.5	0	382.5	0.000307125
807.5	0	387.5	0
812.5	0	392.5	0
817.5	0	397.5	0.000307125
822.5	0	402.5	0.000307125
827.5	0	407.5	0
832.5	0.00145773	412.5	0
837.5	0	417.5	0.000614251
842.5	0	422.5	0.000614251
847.5	0	427.5	0.000307125
852.5	0	432.5	0
857.5	0.00145773	437.5	0.000307125
862.5	0	442.5	0
867.5	0	447.5	0.000307125
872.5	0	452.5	0.000307125
877.5	0	457.5	0.000921376
882.5	0	462.5	0
887.5	0.00145773	467.5	0.000614251
892.5	0	472.5	0.000921376
897.5	0	477.5	0.000921376
902.5	0	482.5	0.000307125
907.5	0	487.5	0.000921376
912.5	0	492.5	0.00276413
917.5	0	497.5	0
922.5	0	502.5	0.0012285
927.5	0	507.5	0.000307125
932.5	0	512.5	0
937.5	0	517.5	0.000614251
942.5	0	522.5	0.000307125
947.5	0	527.5	0.0012285
952.5	0	532.5	0.000614251
957.5	0	537.5	0.000307125
962.5	0.00145773	542.5	0
		547.5	0
		552.5	0
		557.5	0.000307125
		562.5	0
		567.5	0
		572.5	0.000307125
		577.5	0.000307125
		582.5	0.000614251
		587.5	0
		592.5	0.000307125
		597.5	0.000307125
		602.5	0
		607.5	0
		612.5	0.000921376
		617.5	0.000921376
		622.5	0.000307125
		627.5	0.000307125
		632.5	0.000307125
		637.5	0.000921376
		642.5	0.000614251
		647.5	0.000614251
		652.5	0.0012285
		657.5	0.000921376
		662.5	0.000614251
		667.5	0
		672.5	0
		677.5	0
		682.5	0.000307125
		687.5	0.000307125
		692.5	0.000307125
		697.5	0.000614251
		702.5	0
		707.5	0.000921376
		712.5	0.000307125
		717.5	0.000307125
		722.5	0.000614251
		727.5	0
		732.5	0
		737.5	0.000307125
		742.5	0.000307125
		747.5	0
		752.5	0
		757.5	0
		762.5	0
		767.5	0
		772.5	0.000307125
		777.5	0.000307125
		782.5	0.000307125
		787.5	0
		792.5	0.000307125
		797.5	0.000307125
		802.5	0.000307125
		807.5	0
		812.5	0
		817.5	0.000307125
		822.5	0.000307125
		827.5	0
		832.5	0.000307125
		837.5	0.000614251
		842.5	0
		847.5	0
		852.5	0
		857.5	0.000307125
		862.5	0
		867.5	0.000307125
		872.5	0
		877.5	0
		882.5	0
		887.5	0
		892.5	0
		897.5	0
		902.5	0
		907.5	0.000307125
		912.5	0
		917.5	0
		922.5	0
		927.5	0
		932.5	0.000307125
		937.5	0
		942.5	0
		947.5	0
		952.5	0
		957.5	0
		962.5	0
		967.5	0
		972.5	0
		977.5	0
		982.5	0.000307125
		987.5	0
		992.5	0
		997.5	0
		1002.5	0
		1007.5	0
		1012.5	0
		1017.5	0
		1022.5	0
		1027.5	0
		1032.5	0
		1037.5	0.000307125
		1042.5	0
		1047.5	0
		1052.5	0
		1057.5	0
		1062.5	0
		1067.5	0
		1072.5	0
		1077.5	0
		1082.5	0
		1087.5	0
		1092.5	0
		1097.5	0
		1102.5	0
		1107.5	0
		1112.5	0
		1117.5	0
		1122.5	0
		1127.5	0
		1132.5	0
		1137.5	0
		1142.5	0
		1147.5	0
		1152.5	0
		1157.5	0
		1162.5	0
		1167.5	0
		1172.5	0
		1177.5	0
		1182.5	0
		1187.5	0
		1192.5	0
		1197.5	0.000307125
		1202.5	0
		1207.5	0
		1212.5	0
		1217.5	0
		1222.5	0
		1227.5	0
		1232.5	0
		1237.5	0
		1242.5	0
		1247.5	0
		1252.5	0
		1257.5	0
		1262.5	0
		1267.5	0
		1272.5	0
		1277.5	0
		1282.5	0
		1287.5	0
		1292.5	0
		1297.5	0
		1302.5	0
		1307.5	0
		1312.5	0.000307125
		1317.5	0
		1322.5	0
		1327.5	0
		1332.5	0.000307125

## Sheet: 4H
Shift in +1 position (bp)	Frequency	Shift in +1 position (bp)	Frequency
TATA genes	TATA genes	TATA-less genes	TATA-less genes
-927.5	0.00145773	-1242.5	0.000307125
-922.5	0	-1237.5	0
-917.5	0	-1232.5	0
-912.5	0	-1227.5	0
-907.5	0.00145773	-1222.5	0
-902.5	0	-1217.5	0
-897.5	0	-1212.5	0
-892.5	0	-1207.5	0
-887.5	0.00145773	-1202.5	0
-882.5	0.00145773	-1197.5	0
-877.5	0	-1192.5	0
-872.5	0	-1187.5	0
-867.5	0	-1182.5	0
-862.5	0	-1177.5	0
-857.5	0	-1172.5	0
-852.5	0	-1167.5	0
-847.5	0.00145773	-1162.5	0
-842.5	0	-1157.5	0
-837.5	0	-1152.5	0
-832.5	0.00145773	-1147.5	0
-827.5	0	-1142.5	0
-822.5	0.00145773	-1137.5	0.000307125
-817.5	0	-1132.5	0
-812.5	0	-1127.5	0
-807.5	0.00145773	-1122.5	0
-802.5	0.00291545	-1117.5	0
-797.5	0	-1112.5	0
-792.5	0	-1107.5	0
-787.5	0	-1102.5	0
-782.5	0	-1097.5	0
-777.5	0	-1092.5	0
-772.5	0.00145773	-1087.5	0
-767.5	0.00145773	-1082.5	0
-762.5	0	-1077.5	0.000307125
-757.5	0	-1072.5	0
-752.5	0	-1067.5	0
-747.5	0.00145773	-1062.5	0
-742.5	0.00145773	-1057.5	0
-737.5	0	-1052.5	0
-732.5	0	-1047.5	0
-727.5	0	-1042.5	0
-722.5	0.00291545	-1037.5	0
-717.5	0.00145773	-1032.5	0.000307125
-712.5	0.00145773	-1027.5	0
-707.5	0.00145773	-1022.5	0
-702.5	0	-1017.5	0
-697.5	0.00145773	-1012.5	0
-692.5	0	-1007.5	0
-687.5	0.00145773	-1002.5	0
-682.5	0.00145773	-997.5	0
-677.5	0.00145773	-992.5	0
-672.5	0	-987.5	0
-667.5	0	-982.5	0
-662.5	0	-977.5	0
-657.5	0	-972.5	0
-652.5	0	-967.5	0
-647.5	0.00145773	-962.5	0
-642.5	0	-957.5	0
-637.5	0	-952.5	0.000307125
-632.5	0.00145773	-947.5	0
-627.5	0	-942.5	0
-622.5	0	-937.5	0
-617.5	0	-932.5	0
-612.5	0	-927.5	0.000307125
-607.5	0.00145773	-922.5	0.0012285
-602.5	0.00291545	-917.5	0.000921376
-597.5	0	-912.5	0.0012285
-592.5	0.00291545	-907.5	0.0012285
-587.5	0.00291545	-902.5	0.0012285
-582.5	0.00291545	-897.5	0.0012285
-577.5	0.00437318	-892.5	0.000614251
-572.5	0.00145773	-887.5	0.000307125
-567.5	0	-882.5	0.00153563
-562.5	0.00291545	-877.5	0.000614251
-557.5	0	-872.5	0.00184275
-552.5	0.00145773	-867.5	0.000921376
-547.5	0	-862.5	0.000614251
-542.5	0	-857.5	0
-537.5	0	-852.5	0.000307125
-532.5	0.00145773	-847.5	0
-527.5	0.00437318	-842.5	0.000921376
-522.5	0.00291545	-837.5	0
-517.5	0	-832.5	0
-512.5	0.00145773	-827.5	0.000307125
-507.5	0.00145773	-822.5	0
-502.5	0	-817.5	0.000307125
-497.5	0.00145773	-812.5	0.000921376
-492.5	0	-807.5	0.000614251
-487.5	0.00145773	-802.5	0.000307125
-482.5	0	-797.5	0.000307125
-477.5	0.00145773	-792.5	0.000614251
-472.5	0	-787.5	0.000921376
-467.5	0.00145773	-782.5	0.000921376
-462.5	0	-777.5	0.00153563
-457.5	0	-772.5	0.0012285
-452.5	0.00291545	-767.5	0.00184275
-447.5	0	-762.5	0.0012285
-442.5	0	-757.5	0.00214988
-437.5	0	-752.5	0.00214988
-432.5	0.00145773	-747.5	0.00184275
-427.5	0	-742.5	0.00153563
-422.5	0.0058309	-737.5	0.00184275
-417.5	0.00291545	-732.5	0.002457
-412.5	0	-727.5	0.00214988
-407.5	0	-722.5	0.00153563
-402.5	0	-717.5	0.00214988
-397.5	0.00437318	-712.5	0.0012285
-392.5	0.00291545	-707.5	0.0012285
-387.5	0	-702.5	0.0012285
-382.5	0.00145773	-697.5	0.000614251
-377.5	0.00145773	-692.5	0.000921376
-372.5	0.00145773	-687.5	0.000307125
-367.5	0.00291545	-682.5	0.000307125
-362.5	0.00145773	-677.5	0
-357.5	0.00291545	-672.5	0
-352.5	0.00291545	-667.5	0.000307125
-347.5	0	-662.5	0.000614251
-342.5	0.00145773	-657.5	0.000614251
-337.5	0	-652.5	0.000307125
-332.5	0	-647.5	0
-327.5	0.00291545	-642.5	0
-322.5	0	-637.5	0
-317.5	0	-632.5	0.000307125
-312.5	0	-627.5	0
-307.5	0	-622.5	0.000921376
-302.5	0.00145773	-617.5	0.000921376
-297.5	0	-612.5	0.000921376
-292.5	0	-607.5	0
-287.5	0.00437318	-602.5	0.000921376
-282.5	0	-597.5	0.000921376
-277.5	0.00145773	-592.5	0.00153563
-272.5	0.00291545	-587.5	0.00214988
-267.5	0	-582.5	0.00184275
-262.5	0	-577.5	0.000614251
-257.5	0.00145773	-572.5	0.00214988
-252.5	0.0058309	-567.5	0.00153563
-247.5	0.00291545	-562.5	0.00214988
-242.5	0.00728863	-557.5	0.0012285
-237.5	0.00437318	-552.5	0.0012285
-232.5	0.0058309	-547.5	0.000921376
-227.5	0	-542.5	0.00214988
-222.5	0.00145773	-537.5	0.0012285
-217.5	0.00145773	-532.5	0.000614251
-212.5	0.00145773	-527.5	0.000307125
-207.5	0.00874636	-522.5	0.000307125
-202.5	0	-517.5	0.000614251
-197.5	0.00291545	-512.5	0.000921376
-192.5	0.00145773	-507.5	0.000921376
-187.5	0.00437318	-502.5	0
-182.5	0.00437318	-497.5	0
-177.5	0.00145773	-492.5	0
-172.5	0.00145773	-487.5	0
-167.5	0	-482.5	0
-162.5	0	-477.5	0
-157.5	0.00145773	-472.5	0.000614251
-152.5	0.00291545	-467.5	0.000614251
-147.5	0.00291545	-462.5	0
-142.5	0.00291545	-457.5	0.000307125
-137.5	0.00291545	-452.5	0
-132.5	0	-447.5	0.000307125
-127.5	0	-442.5	0.0012285
-122.5	0	-437.5	0.0012285
-117.5	0	-432.5	0.00214988
-112.5	0	-427.5	0.00214988
-107.5	0.00145773	-422.5	0.0036855
-102.5	0.00145773	-417.5	0.000921376
-97.5	0.00145773	-412.5	0.000614251
-92.5	0.00291545	-407.5	0.0036855
-87.5	0.00145773	-402.5	0.00307125
-82.5	0.00145773	-397.5	0.00429975
-77.5	0.00437318	-392.5	0.00153563
-72.5	0	-387.5	0.00153563
-67.5	0.00437318	-382.5	0.00153563
-62.5	0.0058309	-377.5	0.002457
-57.5	0.00437318	-372.5	0.002457
-52.5	0.00874636	-367.5	0.0012285
-47.5	0.00874636	-362.5	0.000307125
-42.5	0.0174927	-357.5	0.000614251
-37.5	0.0233236	-352.5	0.0012285
-32.5	0.0466472	-347.5	0.000921376
-27.5	0.0466472	-342.5	0.000921376
-22.5	0.0670554	-337.5	0.000614251
-17.5	0.0758017	-332.5	0
-12.5	0.0860058	-327.5	0.000614251
-7.5	0.0845481	-322.5	0.000614251
-2.5	0.0451895	-317.5	0.000921376
2.5	0.03207	-312.5	0
7.5	0.0335277	-307.5	0
12.5	0.0131195	-302.5	0.000614251
17.5	0.0131195	-297.5	0
22.5	0.00437318	-292.5	0.000307125
27.5	0.00437318	-287.5	0.000614251
32.5	0.00291545	-282.5	0.000921376
37.5	0.00145773	-277.5	0.0012285
42.5	0.00291545	-272.5	0.00184275
47.5	0.00145773	-267.5	0.00307125
52.5	0.00145773	-262.5	0.00153563
57.5	0	-257.5	0.0012285
62.5	0	-252.5	0.00184275
67.5	0.00291545	-247.5	0.00184275
72.5	0.00291545	-242.5	0.00307125
77.5	0.0058309	-237.5	0.00429975
82.5	0	-232.5	0.00337838
87.5	0.00145773	-227.5	0.00214988
92.5	0.00145773	-222.5	0.00307125
97.5	0.00291545	-217.5	0.00307125
102.5	0.00437318	-212.5	0.00184275
107.5	0.00291545	-207.5	0.000614251
112.5	0.00291545	-202.5	0.002457
117.5	0.00291545	-197.5	0.00214988
122.5	0.00291545	-192.5	0.002457
127.5	0.00728863	-187.5	0.0012285
132.5	0.00874636	-182.5	0
137.5	0.00291545	-177.5	0.000614251
142.5	0.00145773	-172.5	0.000614251
147.5	0.00291545	-167.5	0.0012285
152.5	0.00291545	-162.5	0.000614251
157.5	0	-157.5	0.000614251
162.5	0.00291545	-152.5	0
167.5	0.00145773	-147.5	0.000614251
172.5	0	-142.5	0.000307125
177.5	0	-137.5	0
182.5	0.00145773	-132.5	0.000921376
187.5	0	-127.5	0.000307125
192.5	0	-122.5	0.000307125
197.5	0.00145773	-117.5	0.000307125
202.5	0	-112.5	0.0012285
207.5	0.00291545	-107.5	0.000307125
212.5	0	-102.5	0
217.5	0	-97.5	0.000307125
222.5	0.00145773	-92.5	0
227.5	0	-87.5	0.000614251
232.5	0	-82.5	0.00153563
237.5	0.00145773	-77.5	0.000614251
242.5	0	-72.5	0.000921376
247.5	0.00291545	-67.5	0.000614251
252.5	0	-62.5	0.00184275
257.5	0.00145773	-57.5	0.00429975
262.5	0	-52.5	0.0119779
267.5	0.00291545	-47.5	0.0138206
272.5	0.00145773	-42.5	0.0153563
277.5	0	-37.5	0.034398
282.5	0.00145773	-32.5	0.0503686
287.5	0.00437318	-27.5	0.0829238
292.5	0	-22.5	0.10258
297.5	0.00291545	-17.5	0.102887
302.5	0.00291545	-12.5	0.0967445
307.5	0.00145773	-7.5	0.0623464
312.5	0.00145773	-2.5	0.0377764
317.5	0.00145773	2.5	0.0242629
322.5	0	7.5	0.012285
327.5	0.00145773	12.5	0.00982801
332.5	0.00145773	17.5	0.00737101
337.5	0.00145773	22.5	0.00399263
342.5	0	27.5	0.00460688
347.5	0	32.5	0.00399263
352.5	0.00145773	37.5	0.0036855
357.5	0	42.5	0.00153563
362.5	0	47.5	0.000307125
367.5	0	52.5	0.00153563
372.5	0	57.5	0.000307125
377.5	0	62.5	0.000614251
382.5	0.00291545	67.5	0.000307125
387.5	0	72.5	0
392.5	0.00145773	77.5	0
397.5	0.00145773	82.5	0
402.5	0	87.5	0.000921376
407.5	0	92.5	0.00153563
412.5	0.00291545	97.5	0.00153563
417.5	0	102.5	0.00184275
422.5	0.00145773	107.5	0.00307125
427.5	0	112.5	0.00214988
432.5	0	117.5	0.00276413
437.5	0.00145773	122.5	0.00399263
442.5	0	127.5	0.00276413
447.5	0	132.5	0.00337838
452.5	0	137.5	0.00276413
457.5	0.00291545	142.5	0.002457
462.5	0	147.5	0.000921376
467.5	0	152.5	0.0012285
472.5	0	157.5	0.000921376
477.5	0.00145773	162.5	0.000307125
482.5	0	167.5	0.0012285
487.5	0	172.5	0.0012285
492.5	0.00145773	177.5	0.000614251
497.5	0.00291545	182.5	0.000614251
502.5	0	187.5	0.0012285
507.5	0.00145773	192.5	0
512.5	0	197.5	0.000307125
517.5	0	202.5	0
522.5	0.00145773	207.5	0
527.5	0	212.5	0.00153563
532.5	0	217.5	0.0012285
537.5	0	222.5	0.000921376
542.5	0	227.5	0.000614251
547.5	0	232.5	0.00153563
552.5	0.00145773	237.5	0.00184275
557.5	0	242.5	0.000921376
562.5	0	247.5	0.000921376
567.5	0	252.5	0.00184275
572.5	0	257.5	0.0012285
577.5	0	262.5	0
582.5	0	267.5	0.000307125
587.5	0.00145773	272.5	0.000307125
592.5	0	277.5	0.00153563
597.5	0	282.5	0.000921376
602.5	0	287.5	0.000307125
607.5	0	292.5	0.002457
612.5	0	297.5	0.000921376
617.5	0.00291545	302.5	0.000614251
622.5	0.00145773	307.5	0.00153563
627.5	0	312.5	0.0012285
632.5	0.00145773	317.5	0.002457
637.5	0	322.5	0.00153563
642.5	0	327.5	0.00153563
647.5	0.00145773	332.5	0.00153563
652.5	0.00145773	337.5	0.00214988
657.5	0.00291545	342.5	0.00153563
662.5	0	347.5	0.00153563
667.5	0	352.5	0.000614251
672.5	0	357.5	0.0012285
677.5	0	362.5	0
682.5	0.00145773	367.5	0
687.5	0	372.5	0.000307125
692.5	0	377.5	0.000614251
697.5	0	382.5	0.000614251
702.5	0	387.5	0.000307125
707.5	0	392.5	0
712.5	0	397.5	0
717.5	0	402.5	0
722.5	0	407.5	0.000614251
727.5	0	412.5	0.000614251
732.5	0	417.5	0.000307125
737.5	0.00291545	422.5	0.000307125
742.5	0	427.5	0
747.5	0	432.5	0
752.5	0	437.5	0
757.5	0	442.5	0
762.5	0	447.5	0
767.5	0	452.5	0.000921376
772.5	0	457.5	0.000614251
777.5	0	462.5	0.000307125
782.5	0	467.5	0.00153563
787.5	0	472.5	0.002457
792.5	0	477.5	0.0012285
797.5	0	482.5	0.00337838
802.5	0	487.5	0.000921376
807.5	0	492.5	0.0012285
812.5	0	497.5	0.00153563
817.5	0	502.5	0.000921376
822.5	0	507.5	0.000921376
827.5	0	512.5	0.000307125
832.5	0	517.5	0.000307125
837.5	0	522.5	0.000307125
842.5	0	527.5	0.000307125
847.5	0.00145773	532.5	0.000614251
852.5	0	537.5	0
857.5	0	542.5	0.000307125
862.5	0	547.5	0
867.5	0	552.5	0.000307125
872.5	0	557.5	0
877.5	0	562.5	0
882.5	0	567.5	0
887.5	0	572.5	0
892.5	0	577.5	0.000307125
897.5	0	582.5	0.000307125
902.5	0	587.5	0.000614251
907.5	0	592.5	0
912.5	0.00145773	597.5	0.000307125
917.5	0	602.5	0.000307125
922.5	0	607.5	0
927.5	0	612.5	0.000307125
932.5	0	617.5	0.000921376
937.5	0	622.5	0.000307125
942.5	0	627.5	0
947.5	0	632.5	0.00184275
952.5	0	637.5	0.00153563
957.5	0.00145773	642.5	0.000614251
962.5	0	647.5	0.000614251
967.5	0	652.5	0.002457
972.5	0	657.5	0.0012285
977.5	0	662.5	0.000307125
982.5	0	667.5	0.00153563
987.5	0	672.5	0.000614251
992.5	0	677.5	0.000307125
997.5	0	682.5	0.000614251
1002.5	0	687.5	0.000307125
1007.5	0	692.5	0.000614251
1012.5	0	697.5	0.000307125
1017.5	0	702.5	0.000307125
1022.5	0	707.5	0.000614251
1027.5	0	712.5	0.000307125
1032.5	0	717.5	0.000614251
1037.5	0	722.5	0
1042.5	0	727.5	0.000614251
1047.5	0	732.5	0
1052.5	0	737.5	0.000307125
1057.5	0	742.5	0.000307125
1062.5	0	747.5	0
1067.5	0.00145773	752.5	0
1072.5	0	757.5	0
1077.5	0	762.5	0
1082.5	0	767.5	0.000307125
1087.5	0	772.5	0.000614251
1092.5	0	777.5	0
1097.5	0	782.5	0.000307125
1102.5	0	787.5	0
1107.5	0	792.5	0.000307125
1112.5	0	797.5	0.000307125
1117.5	0	802.5	0.000307125
1122.5	0	807.5	0.000921376
1127.5	0	812.5	0.000921376
1132.5	0	817.5	0.000614251
1137.5	0	822.5	0.000614251
1142.5	0	827.5	0
1147.5	0	832.5	0.000307125
1152.5	0	837.5	0.000614251
1157.5	0	842.5	0
1162.5	0	847.5	0
1167.5	0	852.5	0.000614251
1172.5	0	857.5	0
1177.5	0	862.5	0.000307125
1182.5	0	867.5	0.000307125
1187.5	0	872.5	0.000307125
1192.5	0	877.5	0
1197.5	0	882.5	0
1202.5	0	887.5	0
1207.5	0	892.5	0.000307125
1212.5	0	897.5	0
1217.5	0	902.5	0
1222.5	0	907.5	0
1227.5	0	912.5	0.000307125
1232.5	0	917.5	0
1237.5	0	922.5	0
1242.5	0	927.5	0
1247.5	0.00145773	932.5	0
		937.5	0
		942.5	0
		947.5	0
		952.5	0
		957.5	0
		962.5	0
		967.5	0
		972.5	0
		977.5	0
		982.5	0
		987.5	0.000307125
		992.5	0
		997.5	0
		1002.5	0
		1007.5	0
		1012.5	0
		1017.5	0
		1022.5	0.000307125
		1027.5	0.000307125
		1032.5	0
		1037.5	0
		1042.5	0
		1047.5	0
		1052.5	0
		1057.5	0
		1062.5	0
		1067.5	0
		1072.5	0
		1077.5	0
		1082.5	0
		1087.5	0
		1092.5	0
		1097.5	0
		1102.5	0
		1107.5	0
		1112.5	0
		1117.5	0
		1122.5	0
		1127.5	0
		1132.5	0
		1137.5	0
		1142.5	0
		1147.5	0
		1152.5	0
		1157.5	0
		1162.5	0
		1167.5	0
		1172.5	0
		1177.5	0
		1182.5	0
		1187.5	0
		1192.5	0
		1197.5	0
		1202.5	0.000307125
		1207.5	0
		1212.5	0.000307125
		1217.5	0
		1222.5	0
		1227.5	0.000307125
		1232.5	0
		1237.5	0
		1242.5	0
		1247.5	0
		1252.5	0
		1257.5	0
		1262.5	0
		1267.5	0
		1272.5	0
		1277.5	0
		1282.5	0
		1287.5	0
		1292.5	0
		1297.5	0
		1302.5	0
		1307.5	0
		1312.5	0
		1317.5	0
		1322.5	0
		1327.5	0
		1332.5	0
		1337.5	0
		1342.5	0.000307125
		1347.5	0
		1352.5	0
		1357.5	0.000307125
		1362.5	0
		1367.5	0
		1372.5	0
		1377.5	0
		1382.5	0
		1387.5	0
		1392.5	0.000307125
		1397.5	0
		1402.5	0
		1407.5	0
		1412.5	0
		1417.5	0
		1422.5	0
		1427.5	0
		1432.5	0
		1437.5	0
		1442.5	0
		1447.5	0
		1452.5	0
		1457.5	0
		1462.5	0
		1467.5	0
		1472.5	0
		1477.5	0
		1482.5	0
		1487.5	0
		1492.5	0
		1497.5	0
		1502.5	0
		1507.5	0.000307125
		1512.5	0
		1517.5	0
		1522.5	0
		1527.5	0
		1532.5	0
		1537.5	0
		1542.5	0
		1547.5	0
		1552.5	0
		1557.5	0
		1562.5	0
		1567.5	0
		1572.5	0
		1577.5	0
		1582.5	0.000307125
