# Supplementary material for: Dynamic epistasis analysis reveals how chromatin remodeling regulates transcriptional bursting
Source: Nat Struct Mol Biol. 2023 May 1;30(5):692–702. doi: 10.1038/s41594-023-00981-1 (PMC10191856; doi:10.1038/s41594-023-00981-1)
Supplement: Source Data Fig. 5 — Statistical Source Data. [file 41594_2023_981_MOESM9_ESM.xlsx]

## Sheet: 5B
Induction time (min)	Induction time (min)	Induction time (min)	Induction time (min)		bootstrap mean			pvalue
TATA-wt, + RSC	TATA-wt, - RSC	TATA-mut, +RSC	TATA-mut, -RSC		TATA-wt, + RSC	9.97766		TATA-wt, +/- RSC	<10E-15
8.75	15.25	13.5	22		TATA-wt, - RSC	13.104		TATA-mut, +/- RSC	0.264
25.25	14.25	17.75	35.5		TATA-mut, +RSC	18.2996		+RSC, TATA-wt vs TATA-mut	<10E-15
13.5	12.25	22.5	29.75		TATA-mut, -RSC	19.189
11.75	16.25	24.25	36.75
5	21.25	26.5	20.5
8.5	14.5	8	16
3.5	10.5	18.5	58.5
4.75	7.75	16.25	57.5
4.75	15	21.25	16.25
11.5	14.5	52.25	41.75
11.75	11	57.5	15.25
11.25	11	17.75	39.5
8.25	21.25	26.75	24.5
15.25	16.25	17.5	36
4	14	34	19
6.25	16	19.5	10.25
9.5	9.5	22	22
6.5	9.5	33	42
10.5	10.25	13	21
6.5	19.75	44.75	30.75
5.25	7.75	36	26
7.5	10	40.75	11.75
7	21.25	26.25	19.5
10	12.5	25.25	16.5
11	9.75	21.5	12.25
7	12.5	40.25	24.5
18.25	9.75	12.75	45.5
8.25	8.75	20.75	24.75
9.25	14	15.75	32.5
8.75	11.25	21.25	25.5
9	17	10.25	56.25
9.75	22.75	22.75	11.75
8.5	10.75	27.5	17.75
8.5	19.75	35.75	33.5
2.5	11.75	34.25	22.25
9	4.75	29.5	19.75
9	14.5	15.25	19
14.5	15	15.25	17.5
7.75	22	16.75	11
11	22.25	27.25	18.25
16	31	20.25	18.5
8.75	10.25	22	12.5
3	19	20	18.75
7.75	11.5	12.5	16.5
9.75	13.25	32	44
3	14.5	40	16
7	19.25	25.5	31.25
12.25	8.25	15.5	13.5
2.75	19	20	20.25
4.25	12.75	26.25	15.75
7	9.25	26.75	41.75
9.25	7.5	19.25	15.25
5	7.75	21	14
16	7.75	18.5	21.5
2.75	8.25	18.25	21.25
6.25	8.5	35.25	26.75
7.75	12.25	21	28.5
9.75	7.25	15.5	13.5
2.75	14.25	13	21.75
3.25	13.5	20.25	39.5
2.5	11.25	21	19.75
4.25	19	2.5	13
6	10.25	13	40.5
10.75	16.75	45	14
5.75	22	22	15.5
2.5	8	13.5	15.5
5.75	12.75	24	10.25
6	9.75	14	11.75
7	9.25	12.5	25.5
4	10.25	22	19.25
6	10	25	8
2.5	16.75	14.25	37.75
3.75	8.5	2.5	8.5
8.75	9.75	23.5	15.5
12.25	15.75	13	11.5
9.75	29.5	20	29.5
11.25	23.75	18.25	7.25
8	21	22.75	2.5
6.75	8.75	22	45.5
13.5	14.75	20	48.25
14.25	9.75	9.75	27
14.25	10	20.75	50.75
10.25	8.25	15	28.5
10.5	13.5	2.5	17.5
14.5	12	29.75	14.25
13.75	18	29.5	46.75
6.75	11.75	27.25	35.75
27	16.75	32.25	13.75
15.75	7	28	19.75
13.25	12	17	16.5
5	8.25	21	43.75
9.5	13	2.5	16
13.25	11.5	17.25	8.25
12.5	15.5	13.75	36.5
13.5	18.25	27	42.75
13	9.5	21.5	44
11.25	9	7.75	53.75
9.25	2.5	18	32.75
10.25	10.5	18.5	22
11.75	11	18.75	26.5
7.75	17.5	12.5	11.25
3.75	12.5	12.25	31.25
18.25	7	11.5	27.75
13.25	16.25	11.25	53
12.5	12.25	9	11.75
2.5	37.25	9.75	19
15	8.5	19.25	7.5
8.75	13.75	19.25	19.25
7.75	10.25	18	20
19.75	12.5	24.75	20.75
10	14.75	29.75	11
17.5	11.75	18.25	11.5
9	10	18.5	13.25
6.75	12.25	30.25	10.75
7.5	9.75	6.25	10.25
8.75	8	15.5	39.5
10	35	9.5	9.75
10	11.75	15	9.75
9	11.5	17.75	14.5
8.75	11	22.75	9.75
9.5	8	19.25	6
6.5	10.75	15.25	6.75
16.5	11.5	11.75	7.25
12.25	10.25	12	13
16	8.75	8.75	4.25
19.75	13.75	13.25	12
21.25	7.75	16	13.25
18.5	12.75	9.25	10.75
15.25	12	5.5	18.25
16.5	8.5	33	3.75
22.25	8.25	24.25	9.75
28.25	2.5	10.5	19
8.5	17.25	13.75	9.75
9.25	11.75	8.75	16.5
14.25	8.75	14.75	7.5
7.25	15.75	23.5	11.75
21.5	9	16.75	9
10.5	12.75	15.25	13.75
13.75	16	18.75	11.5
13.75	10.5	2.5	10.5
2.5	18	9.75	22.25
6	13.5	9.25	10.5
10.5	10.5	8.75	32.5
	13.75	12.75	18.25
	6.25	12.5	15
	7.25	13.25	15.75
	7.25	7	8
	9.25	17	13.75
	12.5	15.75	10.5
	11.75	9.75	9.25
	6.5	23.5	12
	9	11.5	5.25
	12.25	9.5	29.5
	20	12	6.25
	10	17.25	14.75
	9.75	5.75	11.25
	9.75	26.25	11
	12.25	20.25	23.5
	12.25	9.75	12.25
	8.5	18	9.75
	6.75	14	6
	2.5	12.25	15.75
	16.5	10.5	12.75
	13	19.5	17.25
	12	7.5	26
	13.25	21.5	14.5
	17	25.25	35.75
	12	7.75	11.75
	35.75	25	12.5
	17	8	13.25
	6.25	16	27
	10.5	10.25	7
	22.5	24.25	11
	9.5	15.75	15
	8.5	11.75	13.25
	9.75	11.5	7.5
	13.25	21.25	13.25
	7	42.25	20
	8.75	30	7.75
	9.75	19.5	18.5
	15.75	17	5.25
	11	10.75	11
	16	7.75	7
	11	17	10.75
	10.75	12.75	17
	18.5	10.75	18
	6	7.25	22.75
	9.5	14.25	26.25
	12	11.25	7
	11	14.75	18
	9.75	14.75	14.75
	20	8.75	55.75
	24.5	33.5	16
	8.25	40.5	13.5
	11	8.5	16
	16	29.5	13.75
	9.5	17.5	8.5
	10.25	12.5	9.25
	14.25	16.75	11
	14.25	9.25	14
	12.25	11.75	10.75
	11.5	7.5	13.75
	15.5	9.5	6.75
	11.75	17.5	8.75
	12.75	14.5	16
	37.5	9	6.25
	21.25	16.75	13.25
	10	20	24.5
	26.25	13.75	18
	9.75	7	16
	9	10.5	14.25
	7	11	13.75
	14	8.75	14
	10.75	14	11.25
	30.25	11.75	37.75
	9.75	9.75	13.75
	8.5	21.75	7.5
	9.5	30	12.25
	9.75	17.25	17
	16.5	20.25	17.75
	10.75	15.75	9
	24.5	16.5	33.75
	10.5	12.75	11
	23	17.25	8.25
	11.25	14	15.5
	13	28.25	13.75
	10	8.5	10.75
	25.75	2.5	11.25
	9.75	14.5	6.25
	2.5	15.25	36.5
	8.5	13.5	45.25
	19.5	36.5	7.5
	6.5	12	11.5
	8.25	24.25	12.75
	27	15.5	5
	3.75	10.75	7.75
	15.5	18.25	11.75
	16.75	10.5	10
	7.25	20.5	10.5
	15.25	17.75	10.5
	10.25	25.75	28
	12.5	8.5	9.25
	24.75	11.25	19.5
	10	10.75	9.5
	9	20.5	10.25
	18.5	18.5	20
	11	21	17.75
	18.75	2.5	22.25
	9	14.75	11.75
	9.25	23.25	13.25
	11.25	16	6.25
	5	17.25	5.25
	11	8.75	10.5
	15.75	17.5	11
	10	11.75	8.5
	13.75	32.25	19.75
	7.75	22.5	23.5
	3.75	15.75	13.5
	9.75	32	8.75
	14.75	19.75	8.25
	10.5	21	20.25
	9.75	20.75	22.5
	10	18	8
	16.25	30	25
	21.5	22.75	7.5
	8.75	9.75	22.75
	18.75	13.25	39.75
	26	15.75	22.25
	12	10.5	15.25
	35	10	13.75
	37.5	34.25	30.5
	9.25	13.5	23.25
	9	11.25	31
	14.75	12.5	25.25
	19	30.25	38.25
	7.75	12.25	24.75
	30.25	18.75	24
	12.25	26.5	20
	7.75	20	17.25
	6.25	14.25	23
	12.25	26	2.5
	7.5	16.75	27.75
	10	17	2.5
	18.25	24.25	37
	17.75	21	29.25
	8.75	15.5	19.5
	11	13.75	34
	9	19.25	10.5
	12	16.25	11
	8.5	13.5	33.5
	13.25	10.75	18.5
	14.75	17.5	24.25
		23.5	16.25
		31.75	31.75
		17.25	32.75
		22.5	14.5
		23.5	16.25
		17.75	21.5
		52.5	24.25
		15	45
		23.5	14.75
		11.25	21
		17	22.25
		14.5
		12.25
		13
		25.25
		11.25
		31
		5.25
		34
		14.25
		16.25
		28.25
		17

## Sheet: 5C
	Fractional change	error
-RSC	0.966917	0.0717507
TATA-mut	0.959391	0.075235
-RSC&TATA-mut	0.64277	0.0507424
expected range	0.827498	1.0278

## Sheet: 5D
	Fractional change	error
-RSC	1.31359	0.0677558
TATA-mut	1.83374	0.0940496
-RSC&TATA-mut	1.92286	0.107569
expected range	2.23357	2.584

## Sheet: 5E
	Fractional change	error
-RSC	1.10256	0.0511818
TATA-mut	1.55443	0.0748705
-RSC&TATA-mut	1.71826	0.0984002
expected range	1.59921	1.82851

## Sheet: 5G
Induction time (min)	Induction time (min)	Induction time (min)	Induction time (min)	Induction time (min)	Induction time (min)		bootstrap mean			pvalue
+RSC	-RSC	+MOT1	-MOT1	+MOT1&RSC	-MOT1&RSC		+RSC	9.97766		+/-RSC	<10E-15
8.75	15.25	24.25	9	11.5	11.5		-RSC	13.104		+/-MOT1	0.096
25.25	14.25	22	13	12.5	24.75		+MOT1	16.3139		+/-MOT1&RSC	0.6
13.5	12.25	14.25	20.75	6	21.75		-MOT1	17.3537
11.75	16.25	15.5	14.5	19.75	11.5		+MOT1&RSC	14.2387
5	21.25	15.75	7.25	9.75	8		-MOT1&RSC	13.8361
8.5	14.5	13.75	11.75	19.75	10.75
3.5	10.5	13	23.5	9	11.75
4.75	7.75	27.25	12.75	10.25	22.75
4.75	15	27.5	9.75	10	3.5
11.5	14.5	13.25	22.5	17.5	11.25
11.75	11	15.75	23.5	19	17.25
11.25	11	21.25	13.75	11.75	12
8.25	21.25	35.75	26	6.75	12
15.25	16.25	19	10.5	14.75	15.75
4	14	9.25	15.25	17	10.75
6.25	16	18.25	26.25	11.25	15.5
9.5	9.5	20.75	25	12.75	12
6.5	9.5	16.75	22.75	20	19
10.5	10.25	10	22	15	21.25
6.5	19.75	15	20	9.75	15
5.25	7.75	16.5	21.5	11	24.25
7.5	10	11.75	23.25	8.75	15
7	21.25	18.5	13.5	17	11.25
10	12.5	10.25	12	10	12
11	9.75	9.5	2.5	10.75	23.75
7	12.5	54.25	49.75	12	41.5
18.25	9.75	12	17.25	20.5	14
8.25	8.75	25.75	11.25	13	16
9.25	14	25	36.25	9.75	18.75
8.75	11.25	12	20.75	16.5	19.25
9	17	18.25	10	12.5	11.5
9.75	22.75	15.5	30.75	7.75	18.5
8.5	10.75	20.25	15.5	13.75	26.25
8.5	19.75	18.5	16.5	14	17.5
2.5	11.75	14.25	25	8.5	11.5
9	4.75	12.75	21	10.75	13
9	14.5	33	14	15.75	17.5
14.5	15	11.5	19	11	10
7.75	22	14.25	34	7.75	19.75
11	22.25	10	20.25	38	35.75
16	31	10.75	19.25	15	17.75
8.75	10.25	14.75	21.75	3.5	14.75
3	19	27.25	15.5	17.5	8.75
7.75	11.5	26.75	19.75	25.5	7.5
9.75	13.25	14	18	15.5	30
3	14.5	27.25	11	20.5	11.75
7	19.25	14	17	23.25	15.25
12.25	8.25	26.5	12.25	10	20.25
2.75	19	17.75	19.75	15.5	18.5
4.25	12.75	14.5	20	13.25	12
7	9.25	26.25	16.25	21	12
9.25	7.5	12	17.25	18.5	8.75
5	7.75	17.25	19.5	19.75	11
16	7.75	15.25	25.25	8.5	23.25
2.75	8.25	8.5	9.25	9.75	10.5
6.25	8.5	21	11.25	17	14
7.75	12.25	12.5	19.25	22.5	18
9.75	7.25	40.75	8.25	12	10.5
2.75	14.25	9.5	24.5	14.5	15.75
3.25	13.5	9.25	7.25	13.75	18.25
2.5	11.25	35	12	24.5	9.75
4.25	19	23	14.75	18.5	12.5
6	10.25	10	10.25	13.5	18.25
10.75	16.75	11	15	11	7
5.75	22	13	21.25	13.25	16
2.5	8	21.75	28.5	14.75	14.5
5.75	12.75	13	20.5	13.75	27.5
6	9.75	11.75	11.5	9.75	6.5
7	9.25	19.5	5	11.75	11.25
4	10.25	10.75	26.25	12.25	8.75
6	10	15.5	23	15	16.25
2.5	16.75	31	7.5	10.25	19
3.75	8.5	15.25	37	14	13.5
8.75	9.75	15.5	14.5	5.25	24.25
12.25	15.75	10.75	2.5	13.5	24.25
9.75	29.5	17.5	21.5	23.75	21.75
11.25	23.75	12	15.25	13.5	22
8	21	17.25	11.25	18.5	8.5
6.75	8.75	12.5	25	17	19.75
13.5	14.75	23.5	12.25	18	8.5
14.25	9.75	21	19	16	10
14.25	10	8	14	10	26.25
10.25	8.25	12.75	9.25		10.25
10.5	13.5	14.5	12		10
14.5	12	19.25	19.75		13.25
13.75	18	15.25	16.5		18
6.75	11.75	10.75	12.75		11.25
27	16.75	14	12		11.25
15.75	7	17	29.5		17.5
13.25	12	11.5	24.75		15.75
5	8.25	12	15		9.25
9.5	13	16	19.5		8.5
13.25	11.5	13.25	26.5		14
12.5	15.5	23.75	14.75		10.5
13.5	18.25	14.25	16.25		13
13	9.5	9.25	10.75		9.75
11.25	9	15.25	14.75		9.5
9.25	2.5	12	11.25		9.5
10.25	10.5	10.75	35		9.75
11.75	11	22.5	7.75		25
7.75	17.5	18.5	16.75		8.25
3.75	12.5	9.25	23.75		10
18.25	7	25.5	19		7.25
13.25	16.25	12	7.25		9
12.5	12.25	9.25	8.5		8
2.5	37.25	15	6.75		12.25
15	8.5	13.5	21.25		13
8.75	13.75	12.75	11.5		4.75
7.75	10.25	9.5	13.25		7.25
19.75	12.5	15.5	17.5		4.5
10	14.75	8.5	7		5.5
17.5	11.75	10.75	11.75		7.25
9	10	16.75	6		12.5
6.75	12.25	18	11.25		13.5
7.5	9.75	17.25	24.25		7.25
8.75	8	12.5	15.5		5.75
10	35	10.25	19.25		13.5
10	11.75	14.25	17.75		11.5
9	11.5	13.75	20.25		7.25
8.75	11	20	26.75		6.25
9.5	8	16.25	10.5		9
6.5	10.75	14	25.5		12
16.5	11.5	14.75	36.5		7.75
12.25	10.25	44.25	22		8.25
16	8.75	25.5	14		10.25
19.75	13.75	22.75	20.5		9.5
21.25	7.75	14.5	17.25		17.5
18.5	12.75	9.5	18.5		9
15.25	12	28	17.5		10.25
16.5	8.5	17.5	18.5		8.75
22.25	8.25	17.75	17.5		9.25
28.25	2.5	31.5	21.75		14.25
8.5	17.25	11.5	13		15.5
9.25	11.75	3	14.75		9.75
14.25	8.75	12.75	13.5		11.75
7.25	15.75	9.25	14		11.5
21.5	9	16	33.5		10.5
10.5	12.75	12.25	8.25		17.25
13.75	16	30.75	28		8.5
13.75	10.5	10	9.75		9.75
2.5	18	9.25	27		25.75
6	13.5	9.75	12.75		16.5
10.5	10.5	10.75	21		8.75
	13.75	10.25	21.75		10.5
	6.25	14	33.25		12
	7.25	9	29.5
	7.25	24.75	12.25
	9.25	12.75	12.75
	12.5	13.25	18.75
	11.75	22	4.75
	6.5	23.5	33
	9	13	26
	12.25	17.25	12.5
	20	29.5	15.5
	10	6.75	7.25
	9.75	14	15.75
	9.75	30	3.75
	12.25	29.5	8.25
	12.25	14.25	13.5
	8.5	31.75	6.75
	6.75	8.75	18.25
	2.5	9.25	17.5
	16.5	8.25	11
	13	13.5	30.25
	12	10	25.5
	13.25	16.75	35.25
	17	9.25	15.25
	12	15	13.25
	35.75	15.75	25.25
	17	10.75	19.5
	6.25	9.25	15.25
	10.5	2.5	26.5
	22.5	6.25	19.5
	9.5	24.75	31
	8.5	7	17.25
	9.75	12	20.5
	13.25	2.5	19.5
	7	23.5	12.25
	8.75	17	24
	9.75	16.75	9.25
	15.75	22.75	26
	11	8.25	21
	16	18.25	16.75
	11	7.75	17.75
	10.75	36.5	14.25
	18.5	5.5	12.75
	6	21	36.75
	9.5	21.25	19
	12	20.75	16.25
	11	8.25	10.25
	9.75	20.75	14.25
	20	12	10.25
	24.5	25.75	19
	8.25	15.5	16.25
	11	12	9.5
	16	21.5	12.5
	9.5	19.5	9.25
	10.25	12.5	17
	14.25	10.25	15.75
	14.25	19.75	19.5
	12.25	14.25	14.25
	11.5	12.5	21.25
	15.5	15.75	9.75
	11.75	8.5	10.5
	12.75	14	21.25
	37.5	14	12.75
	21.25	12	13.25
	10	18	27.75
	26.25	17	37.25
	9.75	16	16.5
	9	10	16.5
	7	17.75	17.5
	14	7.5	11
	10.75	11	16
	30.25	12.5	16.75
	9.75	9.5	16.5
	8.5	13.5	12.5
	9.5	14.75	33.25
	9.75	19	12.25
	16.5	19.5	15
	10.75	23.75	14.5
	24.5	11.25	11.25
	10.5	17.25	12
	23	21.75	9
	11.25	12.75	21.25
	13	14.5	17.25
	10	12.75	17.25
	25.75	30.5	15
	9.75	11	17.5
	2.5	11.5	22.75
	8.5	26.75	14.75
	19.5	21.25	20.25
	6.5	7.25	14.25
	8.25	36.25	18
	27	24.75	24
	3.75	21.25	11.75
	15.5	12.25	13
	16.75	8.5	27.25
	7.25	12.5	10.25
	15.25	2.5	12.75
	10.25	19.75	18.5
	12.5	16	14.75
	24.75	9.75	10.75
	10	12.25	12.5
	9	19.75	9.75
	18.5	12.75	17.25
	11	12.5	12
	18.75	12.75	20
	9	32.75	14.5
	9.25	46.25	15.5
	11.25	23	22.75
	5	3	22
	11	9.5	23.25
	15.75	18.5	19.5
	10	11.75	14
	13.75	11	22.5
	7.75	9.5	16.25
	3.75	11.75	10.25
	9.75	20.75	11
	14.75	20.5	13
	10.5	6.5	17.75
	9.75	24.5	29
	10	12.5	13.75
	16.25	32	23
	21.5	16.25	15
	8.75	11.25	10.75
	18.75	15	25.25
	26	6.75	17.75
	12	13	23.5
	35	12	13
	37.5	9.25	8.5
	9.25	17	12
	9	26.5	13.5
	14.75	13.5	13.75
	19	21	13.25
	7.75	11.75	20
	30.25		21.25
	12.25		23.5
	7.75		15
	6.25		25.75
	12.25		15
	7.5		16.5
	10		13.75
	18.25		9
	17.75		11.75
	8.75
	11
	9
	12
	8.5
	13.25
	14.75

## Sheet: 5H
	Fractional change	error
-RSC	1.31515	0.0643386
-MOT1	1.06374	0.0403715
-RSC&MOT1	0.971723	0.0545092
expected range	1.31236	1.4856

## Sheet: 5I
	Fractional change	error
-RSC	1.10546	0.0506907
-MOT1	0.988206	0.115164
-RSC&MOT1	0.873533	0.098816
expected range	0.955609	1.22923

## Sheet: 5K
Induction time (min)	Induction time (min)	Induction time (min)	Induction time (min)		bootstrap mean			pvalue
-RSC	-RSC, TATA-mut	-RSC,hht2D-hhf2D	-RSC,TATA-mut,hht2D-hhf2D		-RSC	13.104		-RSC, TATA-wt vs TATA-mut	<10E-15
15.25	22	13.25	11		-RSC, TATA-mut	19.189		-RSC, hht2-hhf2-wt vs hht2D-hhf2D	<10E-15
14.25	35.5	18.5	14		-RSC,hht2D-hhf2D	17.1444		-RSC, TATA-wt & hht2-hhf2-wt vs TATA-mut&hht2D-hhf2D	<10E-15
12.25	29.75	28.75	13.75		-RSC,TATA-mut,hht2D-hhf2D	15.227
16.25	36.75	52.75	16.25
21.25	20.5	18.25	13
14.5	16	16.75	10.25
10.5	58.5	40.75	17.25
7.75	57.5	25.5	15.5
15	16.25	7.75	13.75
14.5	41.75	38.25	35.5
11	15.25	16	18
11	39.5	27	21.5
21.25	24.5	34	15
16.25	36	22.75	12.25
14	19	9.5	15.75
16	10.25	14.75	34
9.5	22	35.25	15.5
9.5	42	28	19
10.25	21	15.5	52.25
19.75	30.75	19.5	25.25
7.75	26	21	44.25
10	11.75	21.5	57
21.25	19.5	5.25	23
12.5	16.5	15	54
9.75	12.25	9.5	16.25
12.5	24.5	34	32.5
9.75	45.5	27	43.75
8.75	24.75	42	21.75
14	32.5	24.75	16.25
11.25	25.5	17	16.5
17	56.25	28.25	16.5
22.75	11.75	21.5	12.25
10.75	17.75	22.5	18
19.75	33.5	15.25	9.75
11.75	22.25	14.25	19.75
4.75	19.75	11.75	30
14.5	19	32.75	30.75
15	17.5	14.5	5
22	11	23	15
22.25	18.25	16	15.75
31	18.5	20	12.5
10.25	12.5	10.25	21
19	18.75	22	15
11.5	16.5	21.75	16
13.25	44	10.25	21.75
14.5	16	19.25	39.5
19.25	31.25	18.5	2.5
8.25	13.5	20.75	11.5
19	20.25	30	24.75
12.75	15.75	11.75	18
9.25	41.75	23	21.5
7.5	15.25	18	16.5
7.75	14	9	13.75
7.75	21.5	15.25	13.5
8.25	21.25	21.25	12.25
8.5	26.75	15.25	11.75
12.25	28.5	9.25	11.75
7.25	13.5	14.25	16
14.25	21.75	14	28.25
13.5	39.5	50.25	17
11.25	19.75	18.5	18
19	13	15.5	32
10.25	40.5	15.5	11.5
16.75	14	12.75	7.75
22	15.5	9.5	29
8	15.5	12.75	30.5
12.75	10.25	11.25	12.75
9.75	11.75	9.25	27.25
9.25	25.5	17.5	20.5
10.25	19.25	15	16.75
10	8	14.75	15.5
16.75	37.75	15	8.5
8.5	8.5	11.25	24.25
9.75	15.5	14.5	50.25
15.75	11.5	16.25	25
29.5	29.5	20.75	17
23.75	7.25	25	7.5
21	2.5	20.75	10
8.75	45.5	21	11.75
14.75	48.25	8.25	17.25
9.75	27	57	13.75
10	50.75	22.5	7.75
8.25	28.5	23.75	19.25
13.5	17.5	11	42.5
12	14.25	12.75	23.5
18	46.75	15	29.75
11.75	35.75	30	16
16.75	13.75	5.5	15
7	19.75	11.25	40.25
12	16.5	10.5	16.5
8.25	43.75	16.75	11.5
13	16	26.75	10
11.5	8.25	18.75	12.25
15.5	36.5	11.25	54.25
18.25	42.75	23.25	18
9.5	44	16.75	13.5
9	53.75	13	10.25
2.5	32.75	13.5	7
10.5	22	37.75	15
11	26.5	14	16.5
17.5	11.25	35.5	14.25
12.5	31.25	14.25	14.75
7	27.75	5	11.25
16.25	53	11.75	21.25
12.25	11.75	13.5	28.5
37.25	19	12.25	12.5
8.5	7.5	11.25	19.25
13.75	19.25	12.5	22.25
10.25	20	10.5	13
12.5	20.75	20.5	14
14.75	11	24	19
11.75	11.5	15.5	30.5
10	13.25	10.5	7.75
12.25	10.75	12.25	16.5
9.75	10.25	11	28.75
8	39.5	24	25.25
35	9.75	16.5	14.25
11.75	9.75	11.5	14.25
11.5	14.5	8	14.5
11	9.75	9.5	13.75
8	6	13.75	9.75
10.75	6.75	11.5	22.25
11.5	7.25	18.75	11.75
10.25	13	13	19
8.75	4.25	10.75	14.25
13.75	12	9.75	7.25
7.75	13.25	22.75	26.25
12.75	10.75	14.5	25.75
12	18.25	14.25	12
8.5	3.75	10.25	16
8.25	9.75	9.75	2.5
2.5	19	28.5	18.25
17.25	9.75	14.25	21.25
11.75	16.5	8	11
8.75	7.5	8.75	26.25
15.75	11.75	7.75	12.25
9	9	7.5	18
12.75	13.75	10.75	13.25
16	11.5	25	39
10.5	10.5	10.25	14
18	22.25	18	16.5
13.5	10.5	10.5	31.25
10.5	32.5	22	16.75
13.75	18.25	11	12.5
6.25	15	16.25	32.5
7.25	15.75	8.25	9
7.25	8	13.5	11.25
9.25	13.75	17	58
12.5	10.5	16	27.75
11.75	9.25	9.5	14.5
6.5	12	12.75	9.25
9	5.25	12.25	14.5
12.25	29.5	11.75	11.25
20	6.25	14.25	11.75
10	14.75	11.75	18.75
9.75	11.25	16.5	21.75
9.75	11	7	26.25
12.25	23.5	18.75	15.5
12.25	12.25	14.75	29.25
8.5	9.75	11.5	12.5
6.75	6	13.75	18.75
2.5	15.75	13	18.75
16.5	12.75	12.75	13
13	17.25	8.5	24
12	26	16	36.5
13.25	14.5	15	9.25
17	35.75	14.5	12.25
12	11.75	6.75	14.75
35.75	12.5	26	54.25
17	13.25	16.75	12
6.25	27	11.5	10
10.5	7	11.75	31
22.5	11	16.5	13.75
9.5	15	10.25	10
8.5	13.25	9.25	9.5
9.75	7.5	11.75	10
13.25	13.25	6	10
7	20	17.25	13.5
8.75	7.75	22.75	11.25
9.75	18.5	18.25	13.25
15.75	5.25	10.25	16
11	11	10.75	16.5
16	7	12.25	10.25
11	10.75	11	10
10.75	17	12.5	15.5
18.5	18	8.5	7.75
6	22.75	14.25	12
9.5	26.25	8.75	7.25
12	7	9.5	7.75
11	18	14.75	16.5
9.75	14.75	11.25	18.75
20	55.75	16.75	12.5
24.5	16	14.5	7
8.25	13.5	11.75	17.5
11	16	4.75	16.25
16	13.75	5	10.5
9.5	8.5	11.25	10.25
10.25	9.25	17.5	24.5
14.25	11	8.5	2.5
14.25	14	17	8.75
12.25	10.75	11.25	12
11.5	13.75	23.5	10.75
15.5	6.75	17.75	17
11.75	8.75	10.5	16.75
12.75	16	22.5	13.5
37.5	6.25	14.25	11
21.25	13.25	10	13.5
10	24.5	7.75	20.5
26.25	18	17	23
9.75	16	7	16.25
9	14.25	12	8
7	13.75	7.25	9.75
14	14	8.5	10.75
10.75	11.25	11.5	8.75
30.25	37.75	9.25	46.75
9.75	13.75	10.25	17
8.5	7.5	16.5	20
9.5	12.25	18.75	6
9.75	17	13.5	14.25
16.5	17.75	12.5	15.25
10.75	9	14	10.5
24.5	33.75	6.25	10.75
10.5	11	3.25	11.25
23	8.25	14.25	17.75
11.25	15.5	17	30.75
13	13.75	11.25	11.75
10	10.75	8.5	18
25.75	11.25	12.75	50.75
9.75	6.25	2.5	27.75
2.5	36.5	2.5	11.75
8.5	45.25	26.75	7
19.5	7.5	14.25	17.25
6.5	11.5	8.25	9
8.25	12.75	13.5	10.75
27	5	12.75	12.75
3.75	7.75	14	54.5
15.5	11.75	11	21.5
16.75	10	8.75	10
7.25	10.5	15	27.5
15.25	10.5	16.25	9
10.25	28	14.75	12.5
12.5	9.25	15.25	23
24.75	19.5	20.5	9
10	9.5	23.5	11.75
9	10.25	12.75	8.5
18.5	20	11.5	24.75
11	17.75	7.75	7.5
18.75	22.25	46.25	54
9	11.75	8.5	18.5
9.25	13.25	14.5	5.5
11.25	6.25	17.25	11.25
5	5.25	12.25	12.5
11	10.5	11.75	6.5
15.75	11	42.75	30
10	8.5	6.75	11.5
13.75	19.75	12	10
7.75	23.5	7	12
3.75	13.5	15	18.25
9.75	8.75	10	11.5
14.75	8.25	11.25	14.25
10.5	20.25	2.5	13.25
9.75	22.5	11	25.25
10	8	10.25	12.75
16.25	25	14	15
21.5	7.5	9.5	9.75
8.75	22.75	12.25	15
18.75	39.75	12.5	2.5
26	22.25	12.5	20.75
12	15.25	14.75	18
35	13.75	14.75	7.5
37.5	30.5	12.75	10
9.25	23.25	23.5	4.75
9	31	13	2.75
14.75	25.25	12.5	5.75
19	38.25	13.75	7
7.75	24.75	6.25	17.5
30.25	24	25.5	9.5
12.25	20	13.75	7.75
7.75	17.25	10.75	6.75
6.25	23	10	8
12.25	2.5	12	17.5
7.5	27.75	14.5	13
10	2.5	10	5.75
18.25	37	14.25	7.75
17.75	29.25	17	11.25
8.75	19.5	8.5	34.5
11	34	10	7
9	10.5	9.75	6.25
12	11	12.75	5.75
8.5	33.5	11.25	5.25
13.25	18.5	2.5	6.25
14.75	24.25	11	20
	16.25	10.25	16.5
	31.75	15.5	14.25
	32.75	13.75	10.5
	14.5	16	3.5
	16.25	9.25	14.5
	21.5	12	5.75
	24.25	14.25	6.75
	45	10	14
	14.75	10.75	16.5
	21	12.75	8.75
	22.25	11.5	8.5
		19.5	42.5
		24.75	10.5
		28	14
		25	4.25
		16.5	20.5
		16	16.5
		20.25	5.5
		14.25	8.25
		27	5.5
		8.25	12.25
		7	7.75
		6.75	58.75
		10.5	11.75
		4.25	8.5
		22	6.25
		9.25	4.5
		10	10.5
		13.25	5
		19	10.75
		11.25	38.5
		16	3.75
		17	9.5
		7.25	13.25
		16.25	6.25
		11.25	6
		11.5	18.75
		20.25	12
		6	11.75
		17.75	8.75
		10.5	7
		13	7.5
		16	3.75
		10.25	3.5
		7.75	42.75
		13	5.25
		12.75	8
		8.25	38
		8.5	8
		9.25	6.25
		16.25	4.75
		16	11.5
		11.5	7
		10	3.5
		14	12.5
		9.5	4.5
		8.75	5.5
		12.75	4.25
		9.75	7
		15.75	8.5
		11	17.5
		18.25	3.25
		37.75	9.75
		8.75	5.75
		9.75	6.75
		7.25	23.25
		18.75	9.25
		13.25	6.5
		6	9.75
		18.25	11.5
		10.75	11.25
		13.75	10
		14.75	5.25
		18.25	8.75
		29.75	6.25
		12	15.5
		41.25	7
		22	7.25
		15.25	13.25
		32.25	22.25
		45.25	11.5
		26.25	11.5
		12	5.5
		27.25	20.25
		21.25	20.25
		25.75	7
		32.5	9.25
		35.75	30.25
		31.75	7.75
		22.75	9.25
		32.75	23.5
		11.5	6.25
		17.5	7
		18.5	15.25
		23.75	5.75
		27	41
		43.5	27.25
		12	6.25
		20.75	17.25
		28	9.25
		7.5	14.75
		9	10.25
		41.75	5.75
		27	11.75
		29.25	11
		42	16.75
		45	5.5
		22.75	10.75
		19.25	8.75
		12.5	9.25
		30.25	5.25
		15.5	3
		17.5	9.5
		20.75	8.25
		31	7
		27.25	46.75
		22	4.5
		12.5	4.75
		20	13
		32.25	13.75
		13	5.5
		17	20.5
		17.5	5.75
		27.75	5.5
		26.5	13.75
		25.25	4.5
		15	11.5
		12	55.75
		18.5	5
		16.5	13.5
		16.75	6.5
		29	14
		15.75	6
		34.25	7.75
		18.25	4.5
		17	6.5
		21.75	2.75
		12	18
		25.75	7
		28.5	9
		11.5	3.75
		15.5	4.5
		16	9.25
		9.25	5
		46.5	14
		41.75	15.5
		20	7.5
		17	9.25
		18.25	9.75
		37.5	9.5
		28	18.5
		24.25	9.75
		14.25	2.5
		20	10
		2.5	11.25
		50.5	8
		17.25	10
		12	23
		10.75	6.75
		20.5	5.75
		20	4.5
		37.25	10
		14.5	11.5
		14.75	11
		31.75	3.75
		21.5	33
		11	11
		23.5	3.5
		16.75	22.75
		9.75	6
		18
		15
		11.5
		17
		26.25
		26.5
		18.25
		12.75
		21.5
		25.5
		31.75
		28
		11.75
		8.5
		11.5
		22.5
		9
		24.25
		12.25
		14.75
		13.5
		38.5
		12
		50
		23.25
		15.5
		47
		14
		19.25
		20.5
		18.25
		8.5
		61.25
		14.25
		31.25
		14.75
		29
		16.75
		26.75
		31.25
		19.25

## Sheet: 5L
	Fractional change	error
TATA-mut	0.664762	0.0488924
hht2D-hhf2D	0.902445	0.0585138
TATA-mut&hht2D-hhf2D	1.03417	0.0680204
expected range	0.541091	0.658732

## Sheet: 5M
	Fractional change	error
TATA-mut	1.46673	0.0635676
hht2D-hhf2D	1.31052	0.0472089
TATA-mut&hht2D-hhf2D	1.16395	0.0483147
expected range	1.81385	2.0305

[truncated: 1 more sheets: 5N]
