# Supplementary material for: Dynamic epistasis analysis reveals how chromatin remodeling regulates transcriptional bursting
Source: Nat Struct Mol Biol. 2023 May 1;30(5):692–702. doi: 10.1038/s41594-023-00981-1 (PMC10191856; doi:10.1038/s41594-023-00981-1)
Supplement: Source Data Fig. 6 — Statistical Source Data. [file 41594_2023_981_MOESM10_ESM.xlsx]

## Sheet: 6B
Induction time (min)	Induction time (min)	Induction time (min)	Induction time (min)	Induction time (min)	Induction time (min)			bootstrap mean			pvalue
+RSC	-RSC	+Taf1	-Taf1	+RSC&Taf1	-RSC&Taf1			+RSC	9.97766		+/-RSC	<10E-15
8.75	15.25	11	16.5	28.75	21.25			-RSC	13.104		+/- Taf1	<10E-15
25.25	14.25	22	20	16	24.5			+Taf1	12.2547		+/RSC&Taf1	<10E-15
13.5	12.25	25.75	21	17.25	22			-Taf1	16.0163
11.75	16.25	14.25	25.25	10.5	13			+RSC&Taf1	13.0475
5	21.25	13.5	13	10.75	13			-RSC&Taf1	18.1431
8.5	14.5	31.75	2.5	11.75	17.25
3.5	10.5	17.75	19	13.25	17.75
4.75	7.75	15	21.75	7.75	20
4.75	15	18.5	18.75	9.5	16.5
11.5	14.5	13.75	22.25	22.25	10.75
11.75	11	11.75	25.5	14.75	23.75
11.25	11	25.5	23.5	8.25	32.5
8.25	21.25	19.75	27.25	13.25	22
15.25	16.25	11.5	14.25	13.5	15.5
4	14	10.75	12	10.75	12.25
6.25	16	15.25	15.5	10.25	37.25
9.5	9.5	20.75	16.5	23	12
6.5	9.5	12	33.25	10.75	45.25
10.5	10.25	16.5	13.25	11.25	9
6.5	19.75	15	28.75	11.25	11.75
5.25	7.75	15.75	18.75	10.5	18
7.5	10	11	24.75	21	23
7	21.25	20.5	9.25	10	3.5
10	12.5	10.5	10.5	6.5	12.5
11	9.75	2.75	23	18	34.25
7	12.5	22.5	21	12.75	22
18.25	9.75	9.25	10.25	12.5	20.75
8.25	8.75	2.5	5.5	10.75	19.75
9.25	14	2.5	14.25	12.5	13.75
8.75	11.25	10.25	11.25	10.5	14.75
9	17	12.25	17	17.25	17.25
9.75	22.75	17.5	13	7.25	9
8.5	10.75	7	16.25	9.75	18.25
8.5	19.75	18.75	23.75	5.75	12.75
2.5	11.75	20.25	9.5	11.25	14.75
9	4.75	14.5	21.25	2.75	13.5
9	14.5	8	28.25	9.5	26.75
14.5	15	16	17	26.5	15.5
7.75	22	10.25	25.75	10	18.75
11	22.25	19.25	21.25	9.5	14.5
16	31	14.25	31.75	11.25	12.5
8.75	10.25	6.75	9.25	7	13.5
3	19	20.25	24.75	10	18
7.75	11.5	20	16.5	30	20.5
9.75	13.25	17.75	22.5	2.5	10.5
3	14.5	2.5	28.25	9.75	8
7	19.25	15.75	14	13.5	21.5
12.25	8.25	11.5	19.25	7.75	14.25
2.75	19	11.5	15.25	12.25	30.5
4.25	12.75	31.25	14.25	14.25	12.25
7	9.25	13.5	15.75	6.75	4.25
9.25	7.5	15.5	27.5	10.75	13.75
5	7.75	14.75	31	16.25	17.5
16	7.75	15.5	17.25	15.25	17.25
2.75	8.25	14.25	26.75	9.25	12.25
6.25	8.5	22.25	11	13.75	10
7.75	12.25	15	31	18.25	22
9.75	7.25	10.25	16.75	8	22.75
2.75	14.25	19.5	18.5	11	10
3.25	13.5	14.5	12	16.5	16.25
2.5	11.25	6	30.25	9	27.5
4.25	19	4.5	22.75	13.5	30.25
6	10.25	3	13.75	21	19.5
10.75	16.75	5	11.75	13.75	3.25
5.75	22	2.5	17.75	12.5	12
2.5	8	2.5	18.25	16.25	19.75
5.75	12.75	10.25	19.5	14.5	18.5
6	9.75	12.5	17	6	16.25
7	9.25	39	18.75	13.25	11.25
4	10.25	9	13	11.5	13.25
6	10	5	15.25	10.75	31.75
2.5	16.75	3	14	19.25	21.25
3.75	8.5	2.5	32.75	5.5	38.5
8.75	9.75	21.75	27	19	2.5
12.25	15.75	2.75	22.25	14.75	23
9.75	29.5	24	10.25	19	8
11.25	23.75	3.25	12	17.25	29
8	21	2.5	3.25	15	20.5
6.75	8.75	4.25	16	17.75	60.25
13.5	14.75	14.5	11.25	12.25	31.25
14.25	9.75	2.5	17.75	22.25	28.25
14.25	10	2.5	18.25	11.75	11.25
10.25	8.25	5.25	10.75	16	35.25
10.5	13.5	2.5	18.25	11.75	14.75
14.5	12	2.5	17.25	8	6.25
13.75	18	14.5	26.75	17.25	12
6.75	11.75	7.75	15	19.5	10.25
27	16.75	5.5	12.25	10.25	6
15.75	7	8.5	14	13	7.25
13.25	12	9	15.5	9.75	16.75
5	8.25	2.5	21	9.75	14.25
9.5	13	15.5	18.25	7.75	18
13.25	11.5	9.5	26.75	9	14
12.5	15.5	10.75	13.5	13.5	9
13.5	18.25	21.5	2.5	13.5	25.25
13	9.5	10.5	19.25	18	18
11.25	9	2.75	19.25	7	39
9.25	2.5	12.25	14	16.5	22.5
10.25	10.5	14.5	15.75	26	15
11.75	11	11.25	12	2.5	33.5
7.75	17.5	9	13.75	25.25	15.75
3.75	12.5	8.75	9	10	25.75
18.25	7	19	24.75	29.25	2.5
13.25	16.25	11.75	23.25	13.75	23.25
12.5	12.25	10.25	9.75	10	24.25
2.5	37.25	6.5	17.25	13	20.75
15	8.5	16.5	21.5	13.75	21.5
8.75	13.75	5.5	14.5	2.5	24.25
7.75	10.25	16.25	18.25	7.75	11.25
19.75	12.5	15.5	19.5	8.25	17.5
10	14.75	9.25	14	10	24.25
17.5	11.75	17.25	9.75	8	22.5
9	10	11.5	15	25.25	25.25
6.75	12.25	24	25.25	10.75	18
7.5	9.75	4.75	8.75		17.75
8.75	8	9.25	8.75		18
10	35	14	19		21.75
10	11.75	21.75	31.5		19
9	11.5	6.25	19.75		23
8.75	11	19.75	15		12.75
9.5	8	8.5	12.25		15.75
6.5	10.75	5.5	14		25.5
16.5	11.5	15.5	10.5		34
12.25	10.25	14.25	20		29.25
16	8.75	14.25	13.75		18.25
19.75	13.75	7.75	13		10.5
21.25	7.75	11.25	17.5		16.75
18.5	12.75	6.75	13.5		24.25
15.25	12	10	17.5		19.25
16.5	8.5	7.25	31.75		25.5
22.25	8.25	7	13.5		36.25
28.25	2.5	7	23		16
8.5	17.25	18	18.75		21
9.25	11.75	16	10.75		14.5
14.25	8.75	7	23		20.75
7.25	15.75	14.5	19.25		29.5
21.5	9	8.5	19.5		10.5
10.5	12.75	7.75	15.25		9.5
13.75	16	20.25	20.5		21.25
13.75	10.5	7.75	18.25		18.25
2.5	18	15.25	19.75		9.5
6	13.5	15	28.5		14.25
10.5	10.5	8.75	13.5		18.75
	13.75	16.75	15.75		20.25
	6.25	10	35		25.5
	7.25	5	13.25		15.75
	7.25	9	18		18.5
	9.25	16	32.25		14.75
	12.5	5.75	14.75		11.25
	11.75	3.5	11		17
	6.5	14.5	15		27.5
	9	11.25	26		13.25
	12.25	8	19		10.25
	20	12.5	14		11.75
	10	29.5	23.5		17
	9.75	11.5	21.75		16.25
	9.75	7.25	18.5		29
	12.25	12.25	17.5		18
	12.25	33.75	20.25		16.5
	8.5	8.75	12.75		28.75
	6.75	8.25	15.25		26
	2.5	6.25	16.5		12.75
	16.5	13.25	16.25		15.25
	13	11.75	12		43
	12	7.25	25		19
	13.25	27.5	10.75		11
	17	12	16.25		13.25
	12	8.25	15.25		16
	35.75	8.25	13.75		19.5
	17	24	14.5		30.75
	6.25	8.75	21		17.5
	10.5	10.25	26.5		4
	22.5	9	10.5		14.75
	9.5	11.25	12.75		10.75
	8.5	25.75	15.75		22.75
	9.75	13.25	17.75		8.25
	13.25	10.5	13.25		13.5
	7	15.5	22.75		13.25
	8.75	6.75	21.25		15
	9.75	9	20.5		14.5
	15.75	8.5	14.75		17
	11	9.75	17.75		8
	16	9.5	18.75		20.5
	11	7.75	33.25		50.75
	10.75	11.75	25.25		22.75
	18.5	7.5	15.75		26.5
	6	12.25	15.25		13
	9.5	6.5	27.75		29.25
	12	32.25	19.25		17.25
	11	10.25	19.75		13.25
	9.75	12.75	19.5		20.5
	20	18.25	32.25		21.5
	24.5	7.25	20.75		14.25
	8.25	8.5	13.75		15
	11	12.25	20		8.75
	16	13.5	6.5		27.5
	9.5	12	15.5		5
	10.25	8.5	16.25		11.5
	14.25	9	15.25		14.25
	14.25	8.25	20.5		19.75
	12.25	7.5	18		11.25
	11.5	12.25	17.75		21.25
	15.5	9.5	11.5		8.5
	11.75	10.75	17.75		23
	12.75	10	10.5		11.5
	37.5	10.5	10.5		12
	21.25	6.5	18.5		17.5
	10	24	19		15.25
	26.25	24.25	13		12.25
	9.75	9.75	18.75		15.25
	9	4.5	17		12.25
	7	16.75	12.25		15.75
	14	7	14		26
	10.75	25.75	15.75		16.5
	30.25	11.5	16.25		13
	9.75	16.75	13.25		11.25
	8.5	15.5	22.75		6.75
	9.5	18.25	24		17.5
	9.75	8.25	18		19.25
	16.5	6	13.75		27
	10.75	8.25	27.5		55.5
	24.5	2.5	24.5		16.5
	10.5	14.25	13.5		25.25
	23	9.25	24.75		41.5
	11.25	10.25	32.25		26.5
	13	19	25.25		16.25
	10	9	17.75		12.25
	25.75	22.25	34		9
	9.75	7	23		16.75
	2.5	11.25	18.5		13.5
	8.5	9.25	26.25		14
	19.5		10.5		18
	6.5		33		7.75
	8.25		17		42.5
	27		27.25		9
	3.75		21.5		9.75
	15.5		19.5		17.25
	16.75		27.75		12.25
	7.25		17.5		11.25
	15.25		15.25		20.5
	10.25		12		12
	12.5		16.25		12
	24.75		30		11.75
	10		19		21.25
	9		13.5		14
	18.5		17		19.5
	11		14.5		14.25
	18.75		18.75		18.5
	9		29.75		10
	9.25		25		16
	11.25		19.75		18.25
	5		30.25		20
	11		18		2.5
	15.75		14.25		11
	10		31.75		12
	13.75		23.75		11.5
	7.75		25.5		16.5
	3.75		18.25		15
	9.75		8.25		8.75
	14.75		13.75		20.25
	10.5		25.5		9.75
	9.75		12		11.75
	10		24.25		15.25
	16.25		13		29
	21.5		18		18
	8.75		14.75		18
	18.75		13.25		28.75
	26		25.75		16.25
	12		10.75		12.75
	35		24.5		30.5
	37.5		13.75		24.75
	9.25		19.5		3.25
	9		23		13
	14.75		23		20.25
	19		12.25		29.5
	7.75		22.5
	30.25		20.25
	12.25		24.75
	7.75		15.75
	6.25		25
	12.25		12.25
	7.5		15.5
	10		14.25
	18.25		17.25
	17.75		23.75
	8.75		13.25
	11		16
	9		20.5
	12		6.5
	8.5		6.25
	13.25		2.5
	14.75		16
			2.75
			4
			5.5
			4.25
			5.5
			3.75
			5.5
			11.5
			3
			9.75
			3.25
			10.25
			4
			4.5
			2.75
			3.25
			2.75
			2.5
			2.5
			3
			3.25
			3.5
			5
			3
			2.75
			3.75
			30
			2.5
			4
			2.5
			4.25
			2.75
			5.75
			2.5
			28.75
			2.5
			3.75
			2.5
			5.5
			3.75
			4.25
			7
			6
			2.75
			2.5
			4
			3.5
			3.25
			13.25
			2.75
			5.5
			3.75
			3.5
			3.5
			5
			2.5
			6.5
			3.75
			3.5
			3

## Sheet: 6C
	Fractional change	error
-RSC	1.31034	0.066288
Taf1	1.30695	0.056968
-RSC&Taf1	1.39055	0.0679579
expected range	1.59818	1.8269

## Sheet: 6D
	Fractional change	error
-RSC	1.10404	0.0505307
Taf1	1.03274	0.054389
-RSC&Taf1	1.27951	0.0743126
expected range	1.06063	1.21974
