# Supplementary material for: Dynamic epistasis analysis reveals how chromatin remodeling regulates transcriptional bursting
Source: Nat Struct Mol Biol. 2023 May 1;30(5):692–702. doi: 10.1038/s41594-023-00981-1 (PMC10191856; doi:10.1038/s41594-023-00981-1)
Supplement: Source Data Extended Data Fig. 1 — Statistical Source Data. [file 41594_2023_981_MOESM11_ESM.xlsx]

## Sheet: ED1A
distance from TSS (bp)	Coverage (x10^-7)	Coverage (x10^-7)
	Raffinose	Galactose
-1000	11.0298	7.31383
-999	11.7447	7.59731
-998	11.6425	7.54061
-997	11.8468	7.654
-996	12.3064	8.02253
-995	12.3064	8.02253
-994	12.3064	8.02253
-993	12.3064	7.99418
-992	12	7.7107
-991	11.7957	7.654
-990	11.7957	7.62566
-989	11.8979	7.62566
-988	12.1532	7.82409
-987	12.2553	7.88079
-986	12.0511	7.82409
-985	12.0511	7.82409
-984	12.0511	7.82409
-983	11.9489	7.79575
-982	12.2042	7.79575
-981	12.3574	7.79575
-980	12.7149	7.88079
-979	12.3574	7.62566
-978	12.0511	7.34217
-977	12	7.25713
-976	12	7.28548
-975	12	7.22878
-974	12	7.31383
-973	12.1532	7.37052
-972	11.5404	7.31383
-971	11.3872	7.28548
-970	11.3872	7.28548
-969	11.4383	7.37052
-968	12.5106	7.73905
-967	12.5106	7.73905
-966	12.6128	7.7674
-965	12.6128	7.7674
-964	12.5617	7.73905
-963	12.5617	7.54061
-962	12.6128	7.59731
-961	12.6638	7.59731
-960	12.6638	7.48392
-959	13.0213	7.56896
-958	13.583	7.7107
-957	13.0723	7.39887
-956	12.9702	7.22878
-955	12.9702	7.14374
-954	13.0213	7.11539
-953	12.9702	7.14374
-952	12.9191	7.17209
-951	12.9702	7.14374
-950	12.9702	7.14374
-949	12.9702	7.14374
-948	12.9702	7.14374
-947	12.9702	7.14374
-946	13.0213	7.08704
-945	12.9702	6.9453
-944	12.9702	6.91695
-943	12.9702	6.97365
-942	13.3277	7.08704
-941	13.4298	7.25713
-940	13.6851	7.31383
-939	13.6851	7.28548
-938	13.6851	7.28548
-937	13.6851	7.34217
-936	13.583	7.34217
-935	13.8383	7.48392
-934	13.9915	7.88079
-933	13.9404	7.88079
-932	13.8383	7.88079
-931	13.9404	7.88079
-930	14.1957	8.19262
-929	14.1447	8.16427
-928	14.1447	8.16427
-927	14.0936	8.19262
-926	14.1447	8.05088
-925	14.0425	8.07923
-924	14.0425	8.07923
-923	14.0425	8.05088
-922	14.2468	8.07923
-921	14.2468	8.07923
-920	14.2468	8.10758
-919	14.2468	8.10758
-918	14.2468	7.93749
-917	14.1447	7.90914
-916	14.0936	7.99418
-915	14.0936	8.02253
-914	14.1447	8.02253
-913	14.1447	8.02253
-912	14.1447	8.02253
-911	14.2468	8.05088
-910	14.2468	8.05088
-909	14.2468	8.05088
-908	14.2979	8.10758
-907	14.2468	7.90914
-906	14.1447	7.73905
-905	14.1447	7.7674
-904	14.1447	7.79575
-903	14.1447	7.79575
-902	13.7362	7.51226
-901	13.0723	7.39887
-900	12.9702	7.22878
-899	12.9191	7.17209
-898	12.9702	7.17209
-897	12.8681	7.08704
-896	12.817	7.14374
-895	12.817	7.08704
-894	12.817	7.03034
-893	12.817	7.05869
-892	12.817	7.08704
-891	12.1021	6.8886
-890	12.0511	6.9453
-889	11.9489	6.86026
-888	11.8979	6.80356
-887	11.8468	6.80356
-886	11.8468	6.83191
-885	11.6425	6.74686
-884	11.183	6.52008
-883	10.8766	6.52008
-882	10.8255	6.49173
-881	10.8255	6.49173
-880	10.9277	6.54843
-879	10.9787	6.69017
-878	10.417	6.54843
-877	10.3149	6.52008
-876	10.3149	6.54843
-875	10.4681	6.71852
-874	10.6723	6.86026
-873	10.7745	7.11539
-872	10.7745	7.11539
-871	10.7745	7.11539
-870	10.8255	7.11539
-869	10.8255	6.97365
-868	11.0298	7.002
-867	11.0298	7.08704
-866	11.3362	7.20043
-865	11.5404	7.28548
-864	11.1319	6.8886
-863	11.1319	6.8886
-862	9.54893	6.1232
-861	9.39574	5.98146
-860	9.34468	5.92477
-859	9.14042	5.98146
-858	9.19148	5.98146
-857	9.29361	5.98146
-856	9.29361	5.98146
-855	8.83404	5.83972
-854	8.73191	5.81137
-853	8.73191	5.72633
-852	8.57872	5.75468
-851	8.68085	5.83972
-850	8.83404	5.95311
-849	8.98723	5.92477
-848	9.70212	6.09486
-847	9.85531	6.1232
-846	9.90638	6.03816
-845	9.90638	6.09486
-844	10.5191	6.32164
-843	10.6213	6.32164
-842	11.5915	6.83191
-841	11.5915	6.80356
-840	11.6425	6.83191
-839	12.5106	7.17209
-838	12.5617	7.17209
-837	12.5617	7.14374
-836	12.4085	7.14374
-835	12.4596	7.11539
-834	12.4596	7.11539
-833	12.4596	7.11539
-832	12.5106	7.11539
-831	13.4298	7.20043
-830	13.7872	7.31383
-829	13.583	7.08704
-828	13.583	7.05869
-827	14.0425	7.20043
-826	15.6255	7.48392
-825	15.4213	7.37052
-824	15.5745	7.37052
-823	15.5745	7.37052
-822	15.8298	7.51226
-821	15.7787	7.51226
-820	15.9319	7.73905
-819	16.0851	8.05088
-818	16.0851	8.05088
-817	15.5234	7.82409
-816	15.5234	7.90914
-815	15.5234	7.90914
-814	15.5234	7.90914
-813	14.9106	7.7107
-812	14.8085	7.68235
-811	14.8085	7.68235
-810	14.6042	7.68235
-809	14.6042	7.654
-808	14.9106	7.82409
-807	15.3702	8.05088
-806	15.3702	8.05088
-805	15.3702	8.05088
-804	15.3191	8.05088
-803	15.3191	8.05088
-802	15.3191	8.05088
-801	15.217	7.85244
-800	15.217	7.79575
-799	15.217	7.654
-798	15.3191	7.654
-797	15.7787	7.73905
-796	15.8808	7.7674
-795	15.6766	7.42722
-794	15.6255	7.31383
-793	15.6766	7.31383
-792	15.4723	7.25713
-791	15.1659	7.08704
-790	15.217	7.20043
-789	15.4213	7.39887
-788	15.4213	7.39887
-787	15.4213	7.39887
-786	15.4213	7.39887
-785	15.4723	7.45557
-784	15.3702	7.28548
-783	15.2681	7.05869
-782	15.3702	7.002
-781	15.6255	7.28548
-780	15.6766	7.45557
-779	15.6766	7.39887
-778	15.7277	7.39887
-777	15.7277	7.39887
-776	15.6766	7.39887
-775	15.6255	7.37052
-774	15.6766	7.39887
-773	15.6255	7.37052
-772	15.6255	7.20043
-771	15.6766	7.05869
-770	15.6255	7.08704
-769	15.6766	7.20043
-768	15.6766	7.25713
-767	16.1872	7.39887
-766	16.2383	7.56896
-765	16.2383	7.56896
-764	16.1872	7.56896
-763	16.2383	7.56896
-762	16.2383	7.56896
-761	16.2383	7.56896
-760	16.3404	7.56896
-759	16.4936	7.85244
-758	16.5447	8.16427
-757	16.7489	8.78793
-756	16.7489	8.81628
-755	16.6468	8.75958
-754	16.5957	8.81628
-753	16.5957	8.81628
-752	16.5957	8.81628
-751	16.5957	8.81628
-750	16.5957	8.81628
-749	16.5957	8.81628
-748	16.5957	8.81628
-747	16.5957	8.81628
-746	16.3915	8.56115
-745	16.3915	8.5328
-744	16.4425	8.67454
-743	16.4425	8.75958
-742	16.4425	8.75958
-741	16.4425	8.75958
-740	16.4425	8.75958
-739	16.2383	8.5328
-738	16.2383	8.44775
-737	16.2383	8.44775
-736	16.3404	8.73123
-735	16.2894	8.84463
-734	15.8298	8.5328
-733	15.8298	8.50445
-732	15.7787	8.50445
-731	15.7787	8.50445
-730	15.7277	8.5328
-729	15.7277	8.56115
-728	15.6255	8.39106
-727	15.4213	8.30601
-726	15.3191	8.24932
-725	15.3191	8.24932
-724	15.3191	8.33436
-723	15.2681	8.36271
-722	15.5234	8.64619
-721	15.217	8.50445
-720	14.9617	8.30601
-719	14.9617	8.30601
-718	14.6042	8.24932
-717	14.6042	8.33436
-716	14.6553	8.27766
-715	14.6553	8.27766
-714	14.6553	8.27766
-713	14.5021	8.19262
-712	14.5021	8.19262
-711	14.8085	8.27766
-710	14.7574	8.24932
-709	14.7574	8.24932
-708	14.2979	8.19262
-707	14.3489	8.36271
-706	14.4	8.39106
-705	13.8383	8.19262
-704	13.5319	8.10758
-703	13.634	8.33436
-702	11.8468	7.85244
-701	11.8468	7.88079
-700	11.8468	7.82409
-699	12.2553	8.02253
-698	12.1532	7.99418
-697	12.1021	7.99418
-696	11.8979	7.73905
-695	12.1021	7.7107
-694	12.1021	7.7107
-693	11.6425	7.62566
-692	11.5404	7.654
-691	12.0511	7.7674
-690	11.7447	7.59731
-689	11.7957	7.68235
-688	10.8766	7.45557
-687	10.417	7.37052
-686	10.7745	7.37052
-685	10.7234	7.37052
-684	10.5191	7.31383
-683	11.183	7.45557
-682	10.2638	7.34217
-681	10.2638	7.22878
-680	9.80425	7.20043
-679	9.70212	7.17209
-678	10.1106	7.22878
-677	11.6425	7.45557
-676	11.6425	7.42722
-675	11.7957	7.51226
-674	10.3149	6.74686
-673	9.80425	6.63347
-672	9.70212	6.54843
-671	9.75319	6.49173
-670	10.417	6.63347
-669	11.4894	6.69017
-668	11.4894	6.69017
-667	11.6425	6.69017
-666	11.6425	6.69017
-665	11.6425	6.69017
-664	11.8979	6.69017
-663	12.9191	6.80356
-662	13.8383	6.83191
-661	14.8085	6.91695
-660	17.0553	7.25713
-659	17.0553	7.25713
-658	17.0553	7.28548
-657	16.8511	7.11539
-656	16.9532	7.002
-655	17.0553	6.97365
-654	17.4128	7.03034
-653	17.7191	7.05869
-652	17.6681	6.86026
-651	17.7191	6.66182
-650	17.617	6.54843
-649	17.3617	6.37834
-648	17.3617	6.34999
-647	17.4638	6.37834
-646	17.4638	6.37834
-645	17.4128	6.06651
-644	17.2596	5.95311
-643	17.2085	5.83972
-642	17.2085	5.81137
-641	17.2596	5.81137
-640	17.2085	5.81137
-639	17.3106	5.81137
-638	17.3617	5.86807
-637	17.3617	5.69798
-636	17.3617	5.58459
-635	17.1574	5.4712
-634	17.4128	5.4712
-633	17.8213	5.58459
-632	17.8213	5.52789
-631	17.8723	5.55624
-630	17.8723	5.55624
-629	17.8723	5.55624
-628	17.9234	5.49954
-627	17.8723	5.4712
-626	17.8723	5.4145
-625	17.8723	5.4145
-624	17.8723	5.38615
-623	17.9745	5.44285
-622	18.1787	5.49954
-621	18.2298	5.49954
-620	18.2298	5.49954
-619	18.2808	5.4145
-618	18.2298	5.3578
-617	18.2298	5.3578
-616	18.1276	4.79084
-615	18.2298	4.62075
-614	18.2298	4.5924
-613	18.4851	4.62075
-612	18.5362	4.6491
-611	18.5362	4.6491
-610	18.5362	4.6491
-609	18.5362	4.73414
-608	18.5362	4.73414
-607	18.5362	4.7058
-606	18.5362	4.7058
-605	18.5872	4.5924
-604	18.5872	4.5924
-603	18.5872	4.28057
-602	18.5872	4.25222
-601	18.5362	4.22388
-600	18.5362	4.19553
-599	18.5362	4.19553
-598	18.6383	4.28057
-597	18.6383	4.19553
-596	18.5872	4.16718
-595	18.5362	4.13883
-594	18.5362	4.13883
-593	18.5362	4.13883
-592	18.5362	4.13883
-591	18.5362	4.13883
-590	18.5362	4.11048
-589	18.4851	4.11048
-588	18.3319	3.8837
-587	18.2298	3.8837
-586	18.2808	3.85535
-585	18.2808	3.8837
-584	18.2808	3.8837
-583	18.1787	3.79865
-582	18.1276	3.79865
-581	18.1276	3.79865
-580	18.1276	3.79865
-579	18.1276	3.79865
-578	18.1276	3.79865
-577	18.0255	3.77031
-576	17.8723	3.65691
-575	17.8723	3.65691
-574	17.8723	3.65691
-573	17.8723	3.68526
-572	17.8723	3.71361
-571	17.8723	3.65691
-570	17.8723	3.65691
-569	17.8723	3.65691
-568	17.617	3.51517
-567	17.617	3.40178
-566	17.617	3.43013
-565	17.5659	3.45848
-564	17.1064	3.34508
-563	16.9021	3.26004
-562	16.7489	3.20334
-561	16.6468	3.20334
-560	16.6468	3.20334
-559	16.5957	3.20334
-558	16.5957	3.23169
-557	16.3915	3.17499
-556	15.983	3.0616
-555	15.9319	3.0616
-554	15.9319	3.0616
-553	15.983	3.0616
-552	16.034	3.08995
-551	16.034	3.08995
-550	15.983	3.08995
-549	15.6766	2.94821
-548	14.7064	2.83482
-547	13.7362	2.63638
-546	13.5319	2.63638
-545	13.583	2.69308
-544	13.4808	2.69308
-543	13.4808	2.66473
-542	13.4298	2.66473
-541	13.4298	2.66473
-540	12.3574	2.49464
-539	11.8468	2.49464
-538	11.3872	2.46629
-537	11.6936	2.57968
-536	11.6936	2.57968
-535	11.6936	2.57968
-534	7.81276	2.18281
-533	7.35319	2.04107
-532	7.0468	1.98437
-531	6.58723	1.98437
-530	6.38298	1.87098
-529	6.22978	1.87098
-528	5.71915	1.89933
-527	5.41276	1.92768
-526	5.15744	1.89933
-525	5.15744	1.89933
-524	5.15744	1.89933
-523	4.69787	1.81428
-522	4.69787	1.81428
-521	4.0851	1.72924
-520	3.62553	1.5875
-519	3.42127	1.61585
-518	4.13617	1.72924
-517	5.15744	1.95602
-516	6.43404	2.06942
-515	6.4851	2.09776
-514	6.99574	2.21116
-513	6.99574	2.21116
-512	6.99574	2.21116
-511	7.25106	2.21116
-510	7.35319	2.26785
-509	7.30212	2.2962
-508	11.1319	2.43794
-507	17.2596	2.97656
-506	17.4638	3.00491
-505	17.5659	3.00491
-504	18.7915	3.0616
-503	18.7915	3.0616
-502	18.7915	3.0616
-501	18.7915	3.08995
-500	18.9957	3.1183
-499	19.1489	3.0616
-498	19.5574	3.0616
-497	20.9872	3.08995
-496	21.0893	3.08995
-495	21.2425	3.1183
-494	21.7021	3.03325
-493	21.7021	3.00491
-492	21.2936	2.80647
-491	21.2425	2.74977
-490	21.1404	2.74977
-489	21.1915	2.74977
-488	21.1915	2.74977
-487	21.1915	2.74977
-486	21.2425	2.74977
-485	21.2936	2.77812
-484	21.2936	2.77812
-483	21.2936	2.77812
-482	21.3447	2.77812
-481	21.4979	2.77812
-480	21.4979	2.74977
-479	21.4979	2.74977
-478	21.8042	2.72142
-477	22.3149	2.74977
-476	22.6213	2.80647
-475	22.5702	2.83482
-474	22.5191	2.83482
-473	22.5191	2.86316
-472	22.5191	2.86316
-471	22.5191	2.86316
-470	22.5702	2.86316
-469	22.5702	2.80647
-468	22.5702	2.77812
-467	22.5702	2.74977
-466	22.8766	2.74977
-465	23.0298	2.74977
-464	23.1319	2.74977
-463	23.1319	2.74977
-462	23.1319	2.74977
-461	23.1319	2.74977
-460	23.183	2.63638
-459	23.183	2.60803
-458	23.183	2.60803
-457	23.234	2.60803
-456	23.234	2.60803
-455	23.3362	2.60803
-454	23.4383	2.52299
-453	23.4383	2.52299
-452	23.4383	2.52299
-451	23.4383	2.52299
-450	23.4383	2.52299
-449	23.5915	2.52299
-448	23.5404	2.46629
-447	23.5404	2.46629
-446	23.5404	2.46629
-445	23.5404	2.46629
-444	23.5404	2.43794
-443	23.5404	2.3529
-442	23.5404	2.3529
-441	23.5404	2.38125
-440	23.4893	2.38125
-439	23.4893	2.3529
-438	23.4893	2.3529
-437	23.4893	2.3529
-436	23.4383	2.3529
-435	23.4383	2.3529
-434	23.3362	2.38125
-433	23.4383	2.38125
-432	23.4383	2.38125
-431	23.4383	2.38125
-430	23.4383	2.38125
-429	23.4383	2.38125
-428	23.4383	2.3529
-427	23.4893	2.3529
-426	23.4893	2.3529
-425	23.4893	2.3529
-424	23.4383	2.3529
-423	23.4383	2.3529
-422	23.5915	2.38125
-421	23.4383	2.38125
-420	23.4383	2.38125
-419	23.4383	2.38125
-418	23.4383	2.38125
-417	23.4383	2.38125
-416	23.4383	2.38125
-415	23.4383	2.3529
-414	23.4893	2.3529
-413	23.4893	2.3529
-412	23.4893	2.3529
-411	23.4383	2.3529
-410	23.4383	2.3529
-409	23.4383	2.3529
-408	23.4383	2.3529
-407	23.4383	2.32455
-406	23.4383	2.32455
-405	23.4383	2.38125
-404	23.4383	2.38125
-403	23.3872	2.38125
-402	23.3872	2.38125
-401	23.2851	2.38125
-400	23.2851	2.32455
-399	23.2851	2.32455
-398	23.234	2.3529
-397	23.0808	2.3529
-396	22.8766	2.32455
-395	22.8255	2.2962
-394	22.8255	2.2962
-393	22.7745	2.2962
-392	22.7745	2.2962
-391	22.7234	2.2962
-390	22.7234	2.2962
-389	22.5191	2.23951
-388	22.4681	2.23951
-387	22.4681	2.21116
-386	22.417	2.21116
-385	22.417	2.21116
-384	22.417	2.21116
-383	22.3659	2.21116
-382	22.3659	2.21116
-381	22.3659	2.18281
-380	22.0596	2.12611
-379	22.0085	2.12611
-378	20.1191	2.01272
-377	19.6085	2.01272
-376	19.6085	2.01272
-375	18.9447	1.98437
-374	18.6894	1.95602
-373	18.1276	1.95602
-372	18.0255	1.95602
-371	17.9745	1.95602
-370	17.9745	1.95602
-369	14.8085	1.89933
-368	12.4596	1.78593
-367	10.9277	1.78593
-366	10.6213	1.78593
-365	10.6213	1.78593
-364	10.6213	1.84263
-363	10.6213	1.87098
-362	10.5702	1.87098
-361	8.3234	1.72924
-360	7.65957	1.70089
-359	7.55744	1.70089
-358	6.02553	1.41741
-357	4.69787	1.24732
-356	4.0851	1.13393
-355	3.98298	1.24732
-354	3.98298	1.24732
-353	3.77872	1.13393
-352	3.62553	1.10558
-351	3.67659	1.16227
-350	2.9617	1.10558
-349	2.60425	1.10558
-348	2.50213	1.19062
-347	2.50213	1.19062
-346	2.24681	1.36071
-345	2.09362	1.30402
-344	1.78723	1.16227
-343	2.19574	1.41741
-342	2.14468	1.38906
-341	2.14468	1.38906
-340	2.14468	1.38906
-339	2.24681	1.4741
-338	2.24681	1.44576
-337	2.24681	1.44576
-336	2.24681	1.44576
-335	2.34893	1.5308
-334	2.34893	1.5875
-333	3.01276	1.67254
-332	5.9234	2.21116
-331	5.9234	2.26785
-330	5.9234	2.2962
-329	6.94468	2.63638
-328	7.0468	2.72142
-327	7.09787	2.72142
-326	7.09787	2.72142
-325	7.09787	2.72142
-324	7.09787	2.72142
-323	7.09787	2.72142
-322	7.30212	2.77812
-321	7.35319	2.77812
-320	7.35319	2.77812
-319	7.35319	2.77812
-318	7.35319	2.77812
-317	7.35319	2.77812
-316	7.14893	2.77812
-315	7.14893	2.77812
-314	6.94468	2.77812
-313	6.94468	2.77812
-312	6.94468	2.77812
-311	6.84255	2.74977
-310	6.84255	2.74977
-309	6.84255	2.74977
-308	6.84255	2.74977
-307	6.53617	2.72142
-306	6.53617	2.72142
-305	6.38298	2.72142
-304	6.43404	2.72142
-303	6.38298	2.69308
-302	6.43404	2.69308
-301	6.43404	2.69308
-300	6.43404	2.69308
-299	6.43404	2.69308
-298	6.43404	2.69308
-297	6.43404	2.69308
-296	6.53617	2.69308
-295	6.53617	2.69308
-294	6.53617	2.74977
-293	6.53617	2.74977
-292	6.53617	2.74977
-291	6.53617	2.74977
-290	6.53617	2.74977
-289	6.53617	2.74977
-288	6.53617	2.74977
-287	6.22978	2.74977
-286	6.22978	2.72142
-285	6.22978	2.72142
-284	6.22978	2.72142
-283	6.22978	2.72142
-282	6.22978	2.72142
-281	6.22978	2.72142
-280	6.22978	2.72142
-279	6.28085	2.72142
-278	6.28085	2.72142
-277	6.38298	2.72142
-276	6.38298	2.72142
-275	6.38298	2.72142
-274	6.38298	2.74977
-273	6.38298	2.74977
-272	6.43404	2.74977
-271	6.43404	2.74977
-270	6.38298	2.74977
-269	6.38298	2.74977
-268	6.38298	2.74977
-267	6.33191	2.74977
-266	6.33191	2.74977
-265	6.33191	2.72142
-264	6.33191	2.72142
-263	6.33191	2.72142
-262	6.33191	2.72142
-261	6.33191	2.74977
-260	6.33191	2.74977
-259	6.33191	2.74977
-258	6.33191	2.74977
-257	6.33191	2.74977
-256	6.33191	2.74977
-255	6.33191	2.74977
-254	6.33191	2.74977
-253	6.33191	2.74977
-252	6.33191	2.74977
-251	6.38298	2.74977
-250	6.38298	2.74977
-249	6.38298	2.74977
-248	6.38298	2.74977
-247	6.43404	2.72142
-246	6.43404	2.72142
-245	6.43404	2.72142
-244	6.43404	2.72142
-243	6.43404	2.72142
-242	6.43404	2.72142
-241	6.43404	2.72142
-240	6.43404	2.72142
-239	6.43404	2.72142
-238	6.43404	2.72142
-237	6.38298	2.72142
-236	6.43404	2.74977
-235	6.43404	2.74977
-234	6.43404	2.74977
-233	6.43404	2.74977
-232	6.38298	2.74977
-231	6.38298	2.74977
-230	6.38298	2.74977
-229	4.90212	2.18281
-228	4.85106	2.12611
-227	4.85106	2.12611
-226	3.98298	1.87098
-225	2.9617	1.64419
-224	2.9617	1.64419
-223	2.9617	1.64419
-222	2.9617	1.64419
-221	2.9617	1.64419
-220	2.9617	1.64419
-219	2.60425	1.44576
-218	2.50213	1.44576
-217	2.45106	1.4741
-216	2.24681	1.16227
-215	2.24681	1.16227
-214	2.34893	1.16227
-213	1.53191	0.793749
-212	1.53191	0.793749
-211	1.42979	0.680356
-210	1.32766	0.566963
-209	1.32766	0.538615
-208	1.32766	0.538615
-207	1.32766	0.538615
-206	1.37872	0.538615
-205	1.32766	0.538615
-204	1.42979	0.595311
-203	1.42979	0.595311
-202	1.58298	0.62366
-201	1.99149	0.680356
-200	3.16596	0.737052
-199	4.64681	1.02053
-198	4.54468	1.02053
-197	4.59574	1.02053
-196	4.64681	1.02053
-195	5.05532	0.992186
-194	6.94468	0.992186
-193	6.94468	0.992186
-192	7.09787	0.992186
-191	7.09787	0.992186
-190	7.0468	0.992186
-189	7.30212	0.935489
-188	7.25106	0.935489
-187	7.35319	0.822097
-186	8.22127	0.822097
-185	9.03829	0.878793
-184	9.4468	0.878793
-183	9.49787	0.878793
-182	9.54893	0.878793
-181	9.49787	0.850445
-180	9.49787	0.850445
-179	9.59999	0.850445
-178	10.0085	0.850445
-177	11.9489	0.907141
-176	13.3787	0.992186
-175	13.4298	0.992186
-174	13.8383	1.07723
-173	13.8383	1.07723
-172	13.9404	1.07723
-171	14.8085	1.07723
-170	15.9319	1.10558
-169	15.983	1.10558
-168	15.983	1.10558
-167	16.5447	1.13393
-166	16.5447	1.13393
-165	16.5447	1.13393
-164	16.6468	1.13393
-163	17.1064	1.16227
-162	17.8723	1.19062
-161	17.8723	1.19062
-160	18.1276	1.19062
-159	18.1276	1.19062
-158	18.383	1.19062
-157	18.6383	1.19062
-156	18.6383	1.19062
-155	18.6894	1.19062
-154	18.6894	1.19062
-153	18.6894	1.19062
-152	18.6383	1.19062
-151	18.5872	1.19062
-150	18.5872	1.19062
-149	18.5872	1.19062
-148	18.6894	1.16227
-147	18.9447	1.21897
-146	18.8936	1.21897
-145	18.8936	1.21897
-144	18.8936	1.21897
-143	18.8936	1.21897
-142	18.8936	1.21897
-141	18.9447	1.21897
-140	18.9447	1.21897
-139	18.9447	1.21897
-138	18.9447	1.21897
-137	19.0468	1.21897
-136	18.9957	1.30402
-135	19.2	1.41741
-134	19.2	1.41741
-133	19.2	1.41741
-132	19.2	1.41741
-131	19.2511	1.41741
-130	19.2511	1.41741
-129	19.2511	1.41741
-128	19.2511	1.41741
-127	19.2511	1.41741
-126	19.3021	1.44576
-125	19.4553	1.50245
-124	19.5064	1.50245
-123	19.5064	1.50245
-122	19.5064	1.50245
-121	19.5064	1.50245
-120	19.5064	1.5308
-119	19.5574	1.5308
-118	19.5574	1.5308
-117	19.5064	1.5308
-116	19.5064	1.5308
-115	19.5064	1.5308
-114	19.5064	1.55915
-113	19.5064	1.55915
-112	19.5064	1.55915
-111	19.5064	1.55915
-110	19.5064	1.55915
-109	19.5064	1.55915
-108	19.5064	1.55915
-107	19.5574	1.5875
-106	19.5574	1.5875
-105	19.5064	1.5875
-104	19.4042	1.5875
-103	19.4042	1.5875
-102	19.4042	1.64419
-101	19.4042	1.64419
-100	19.4042	1.64419
-99	19.4042	1.64419
-98	19.4042	1.64419
-97	19.3532	1.61585
-96	19.2	1.61585
-95	19.1489	1.61585
-94	19.1489	1.61585
-93	19.0979	1.67254
-92	18.9957	1.70089
-91	18.8936	1.70089
-90	18.7404	1.70089
-89	18.7404	1.70089
-88	18.7404	1.70089
-87	18.7404	1.78593
-86	18.7915	1.81428
-85	18.7915	1.81428
-84	18.7915	1.81428
-83	18.6894	1.81428
-82	18.434	1.84263
-81	18.4851	1.98437
-80	18.5362	2.2962
-79	18.4851	2.2962
-78	18.4851	2.2962
-77	18.4851	2.2962
-76	18.1276	2.2962
-75	18.0766	2.2962
-74	18.0766	2.2962
-73	17.1064	2.2962
-72	16.034	2.3529
-71	15.8808	2.43794
-70	15.7787	2.43794
-69	15.6766	2.43794
-68	15.6766	2.43794
-67	15.6766	2.43794
-66	15.0638	2.38125
-65	14.8596	2.38125
-64	13.9404	2.32455
-63	13.6851	2.38125
-62	13.6851	2.40959
-61	13.634	2.46629
-60	13.5319	2.43794
-59	13.583	2.55133
-58	13.583	2.55133
-57	13.5319	2.55133
-56	13.1745	2.55133
-55	13.0723	2.66473
-54	13.0723	2.66473
-53	12.7149	2.69308
-52	12.5106	2.97656
-51	12.5617	3.1183
-50	12.5617	3.14665
-49	12.7149	3.40178
-48	12.7149	3.43013
-47	12.6638	3.43013
-46	12.817	3.60022
-45	12.817	3.60022
-44	11.8468	3.54352
-43	11.7957	3.77031
-42	12.5617	4.47901
-41	12.5617	4.47901
-40	10.1617	4.42231
-39	8.93617	4.42231
-38	8.8851	4.42231
-37	8.68085	4.42231
-36	8.52765	4.42231
-35	8.47659	4.45066
-34	8.62978	4.7058
-33	8.57872	4.7058
-32	8.57872	4.7058
-31	8.42553	4.7058
-30	7.7617	4.5924
-29	6.4851	4.50736
-28	6.28085	4.47901
-27	6.28085	4.47901
-26	5.77021	4.50736
-25	5.82127	4.50736
-24	5.77021	4.50736
-23	6.17872	4.62075
-22	6.12766	4.62075
-21	6.17872	4.7058
-20	6.38298	4.79084
-19	6.99574	4.84754
-18	6.79149	4.84754
-17	6.58723	4.84754
-16	6.38298	4.84754
-15	6.33191	4.79084
-14	6.58723	4.79084
-13	6.68936	4.84754
-12	7.25106	4.96093
-11	7.71063	5.15937
-10	7.60851	5.13102
-9	7.35319	4.96093
-8	7.25106	4.96093
-7	7.30212	4.96093
-6	7.35319	5.01763
-5	7.40425	5.04597
-4	7.65957	5.10267
-3	7.65957	5.13102
-2	7.65957	5.13102
-1	7.81276	5.18771
0	8.42553	5.32946
1	8.93617	5.4712
2	9.54893	5.4712
3	10.3149	5.58459
4	10.6213	5.64128
5	11.2851	5.83972
6	14.2979	6.97365
7	14.2979	6.97365
8	14.7574	7.28548
9	14.9617	7.34217
10	15.3702	7.62566
11	15.4723	7.59731
12	15.4723	7.51226
13	15.5745	7.56896
14	15.6255	7.56896
15	15.7277	7.654
16	15.7277	7.654
17	15.8298	7.68235
18	15.983	7.96583
19	16.5447	8.24932
20	16.5447	8.24932
21	16.6468	8.30601
22	16.9021	8.41941
23	17.4128	8.64619
24	17.4128	8.64619
25	17.4128	8.61784
26	17.4128	8.61784
27	17.4638	8.61784
28	17.5149	8.64619
29	17.617	8.81628
30	17.6681	8.84463
31	17.6681	8.92967
32	17.8213	9.01472
33	17.8213	9.04306
34	17.8213	9.04306
35	18.0766	9.21315
36	18.0766	9.18481
37	18.0766	9.18481
38	18.0766	9.15646
39	18.0766	9.18481
40	18.0766	9.2415
41	18.0766	9.2982
42	18.1787	9.43994
43	18.2298	9.75177
44	18.2298	9.69507
45	18.2298	9.69507
46	18.2298	9.63838
47	18.2808	9.75177
48	18.383	10.0636
49	18.383	10.0919
50	18.383	10.0919
51	18.434	10.1203
52	18.434	10.262
53	18.5362	10.5455
54	18.5362	10.5739
55	18.5362	11.0558
56	18.5362	11.0558
57	18.4851	10.9707
58	18.434	10.9424
59	18.434	10.744
60	18.383	10.6873
61	18.383	10.6873
62	18.383	10.6306
63	18.383	10.6022
64	18.383	10.6022
65	18.383	10.6022
66	18.383	10.5739
67	18.383	10.5739
68	18.3319	10.5455
69	18.3319	10.6022
70	18.3319	10.5739
71	18.3319	10.6022
72	18.2298	10.4888
73	18.3319	10.8857
74	18.2298	10.829
75	18.2298	10.829
76	18.2298	10.7156
77	18.2298	10.7723
78	18.1787	10.7156
79	18.1787	10.8573
80	18.1787	10.829
81	18.2298	10.829
82	18.1276	10.7156
83	18.1276	10.744
84	18.1276	10.7156
85	18.2298	10.914
86	18.2298	10.914
87	18.0766	10.829
88	17.8213	10.5172
89	17.8213	10.5172
90	17.8213	10.5172
91	17.7702	10.914
92	17.7191	10.914
93	17.6681	10.914
94	17.6681	10.914
95	17.4638	10.8007
96	17.4128	10.7156
97	17.4128	10.7156
98	17.4638	10.744
99	17.4638	10.8007
100	17.4128	10.8573
101	17.2085	10.8573
102	16.8	10.7156
103	16.8	10.6873
104	16.8	10.7723
105	16.8	10.829
106	16.8511	11.0274
107	16.6468	10.829
108	16.6468	10.829
109	16.4425	10.7723
110	16.4425	10.829
111	16.2894	10.8857
112	16.1362	11.1125
113	16.1362	11.0841
114	16.1362	11.0558
115	16.1362	11.0558
116	16.2383	11.2826
117	16.2383	11.2826
118	15.9319	11.1408
119	15.8808	11.0841
120	15.2681	10.829
121	15.3191	10.8573
122	15.217	10.7723
123	15.1659	10.8573
124	15.4723	11.0841
125	15.4213	11.0841
126	15.1149	10.9424
127	15.1149	11.0558
128	14.7574	10.9991
129	14.7064	10.9991
130	14.6042	10.9424
131	13.4298	10.9424
132	12.9191	11.0274
133	12.5106	10.9424
134	12.4596	10.9424
135	12.7149	11.0274
136	10.6723	10.4321
137	10.6213	10.3754
138	10.6213	10.4038
139	9.03829	10.0069
140	8.17021	9.75177
141	7.2	9.52498
142	7.2	9.55333
143	7.50638	9.66672
144	7.45531	9.63838
145	7.45531	9.58168
146	7.45531	9.58168
147	7.45531	9.58168
148	7.09787	9.43994
149	7.40425	9.52498
150	7.45531	9.26985
151	7.71063	9.41159
152	7.71063	9.41159
153	7.7617	9.46829
154	8.22127	9.52498
155	9.65106	9.66672
156	9.65106	9.66672
157	10.5702	9.72342
158	10.2638	9.43994
159	10.7745	9.35489
160	11.3362	9.41159
161	11.3362	9.41159
162	11.3362	9.38324
163	11.3872	9.38324
164	11.5915	9.43994
165	11.5404	9.41159
166	11.4894	9.41159
167	11.2851	9.2415
168	11.5404	9.21315
169	13.0213	9.52498
170	12.9702	9.46829
171	13.1234	9.58168
172	13.1234	9.52498
173	13.0213	9.15646
174	13.0213	9.18481
175	13.0213	9.18481
176	13.0723	9.21315
177	13.8894	9.18481
178	13.8894	9.15646
179	13.9404	9.18481
180	13.8894	9.21315
181	13.9404	9.21315
182	14.0425	8.87298
183	14.7064	9.12811
184	14.7574	9.12811
185	14.7574	9.12811
186	14.7064	9.09976
187	15.0128	9.09976
188	14.9617	8.33436
189	14.9106	8.27766
190	14.9106	8.27766
191	14.8596	8.16427
192	14.8085	8.16427
193	15.0128	8.30601
194	15.0128	8.30601
195	15.0128	8.27766
196	15.0128	8.27766
197	15.0128	8.27766
198	15.0638	8.27766
199	15.0638	8.24932
200	15.217	8.22097
201	15.5745	8.22097
202	15.9319	8.36271
203	15.9319	8.33436
204	15.9319	8.50445
205	15.9319	8.50445
206	15.9319	8.50445
207	15.9319	8.5328
208	15.9319	8.5328
209	15.9319	8.56115
210	15.9319	8.56115
211	15.9319	8.56115
212	16.034	8.61784
213	16.2383	8.87298
214	16.1872	8.75958
215	16.3915	8.87298
216	16.3915	8.78793
217	16.5957	8.90132
218	16.5957	8.90132
219	16.5957	8.95802
220	16.5957	8.92967
221	16.5957	8.92967
222	16.5957	8.70289
223	16.5957	8.73123
224	16.5957	8.70289
225	16.5957	8.5328
226	16.5957	8.56115
227	16.5957	8.56115
228	16.5957	8.56115
229	16.5957	8.58949
230	16.5447	8.50445
231	16.3915	8.39106
232	16.2383	8.16427
233	16.2383	7.90914
234	16.1872	7.79575
235	16.2383	7.85244
236	16.1362	7.37052
237	15.983	7.31383
238	15.983	7.31383
239	15.983	7.31383
240	15.7787	6.77521
241	15.6766	6.66182
242	15.6255	6.46338
243	15.6255	6.49173
244	15.5745	6.43503
245	15.5234	6.40669
246	15.5234	6.37834
247	15.5234	6.40669
248	15.5234	6.40669
249	15.5234	6.37834
250	15.5234	6.37834
251	15.5234	6.37834
252	15.4723	6.26494
253	15.4723	6.26494
254	15.4723	6.2366
255	15.5745	6.26494
256	15.6255	6.29329
257	15.6255	6.26494
258	15.3191	6.15155
259	15.4213	6.09486
260	15.3702	6.09486
261	15.4213	6.06651
262	15.4723	6.09486
263	15.4723	6.46338
264	15.3702	6.40669
265	15.3702	6.40669
266	15.3191	6.29329
267	15.217	6.29329
268	15.3191	6.32164
269	15.3191	6.34999
270	15.3191	6.40669
271	15.6766	6.74686
272	15.6766	6.77521
273	15.6766	6.77521
274	15.5234	6.69017
275	15.4213	6.66182
276	15.3191	6.60512
277	14.9617	6.71852
278	14.9106	6.69017
279	14.9106	6.69017
280	14.9106	6.74686
281	14.9106	6.74686
282	14.9106	6.74686
283	14.8596	6.71852
284	14.8085	6.74686
285	14.5021	6.52008
286	14.3489	6.49173
287	14.4511	6.52008
288	14.3489	6.71852
289	14.2468	6.71852
290	14.1957	6.74686
291	13.3787	6.37834
292	12.8681	6.34999
293	12.817	6.32164
294	12.9191	6.40669
295	12.6128	6.46338
296	12.4085	6.40669
297	12.4085	6.40669
298	11.7957	6.37834
299	11.7957	6.37834
300	10.8255	6.40669
301	10.6213	6.37834
302	10.9277	6.40669
303	10.9277	6.40669
304	11.1319	6.49173
305	11.5404	6.69017
306	11.4894	6.69017
307	11.5404	6.74686
308	11.5404	6.74686
309	10.9277	6.66182
310	11.0298	6.69017
311	10.4681	6.54843
312	10.8766	6.66182
313	9.4468	6.46338
314	8.68085	6.40669
315	8.47659	6.43503
316	8.47659	6.43503
317	8.06808	6.09486
318	8.06808	6.06651
319	8.01702	6.06651
320	8.01702	6.1232
321	8.01702	6.09486
322	8.01702	6.15155
323	6.58723	5.81137
324	6.58723	5.83972
325	6.43404	5.83972
326	6.63829	5.78303
327	7.30212	5.95311
328	8.37446	5.98146
329	8.3234	5.89642
330	8.22127	5.95311
331	8.22127	5.98146
332	8.47659	6.00981
333	9.08936	6.00981
334	10.0596	6.1232
335	11.3362	6.34999
336	12.1532	6.40669
337	12.1021	6.34999
338	12.1532	6.34999
339	12.2042	6.34999
340	12.1532	6.20825
341	13.0213	6.37834
342	14.9617	6.80356
343	14.9617	6.83191
344	14.9106	6.74686
345	14.3489	6.34999
346	14.2468	6.32164
347	14.2979	6.26494
348	14.2468	6.20825
349	14.2979	6.32164
350	14.2979	6.29329
351	14.4511	6.29329
352	14.4511	6.26494
353	14.4511	6.26494
354	14.4	6.26494
355	14.4	6.32164
356	14.5532	6.20825
357	14.5021	6.1232
358	14.4511	6.03816
359	14.4511	6.06651
360	15.2681	6.1232
361	15.8298	6.37834
362	15.8808	6.37834
363	16.034	6.15155
364	16.034	6.15155
365	16.034	6.1232
366	16.034	6.1232
367	16.1872	6.20825
368	16.2894	6.29329
369	16.6979	6.63347
370	16.6979	6.63347
371	16.6468	6.60512
372	16.6979	6.60512
373	16.7489	6.63347
374	16.7489	6.57677
375	16.9532	6.52008
376	16.8	6.52008
377	16.9021	6.74686
378	17.4638	6.91695
379	17.4638	6.91695
380	17.3617	6.86026
381	17.617	6.97365
382	17.6681	7.002
383	17.6681	6.97365
384	17.6681	6.9453
385	17.7191	7.002
386	18.0766	7.14374
387	18.0255	7.11539
388	17.9745	7.08704
389	17.9234	7.03034
390	17.9745	7.002
391	18.0255	7.002
392	18.0255	7.002
393	18.0766	7.03034
394	18.5872	7.05869
395	18.5872	7.05869
396	18.5872	7.05869
397	18.5872	6.9453
398	18.5872	6.97365
399	18.6894	6.97365
400	18.7915	7.08704
401	18.8936	7.25713
402	18.8936	7.25713
403	18.7915	7.14374
404	18.8425	7.20043
405	18.8425	7.20043
406	18.7404	7.22878
407	18.8425	7.37052
408	18.7915	7.34217
409	18.7915	7.42722
410	18.6894	7.31383
411	18.6383	7.25713
412	18.6383	7.28548
413	18.6383	7.34217
414	18.6383	7.34217
415	18.4851	7.51226
416	18.4851	7.48392
417	18.434	7.45557
418	18.434	7.45557
419	18.434	7.45557
420	18.5362	7.654
421	18.6383	7.68235
422	18.6383	7.56896
423	18.6383	7.56896
424	18.6383	7.54061
425	18.5872	7.54061
426	18.6383	7.62566
427	18.6383	7.62566
428	18.5872	7.62566
429	18.5872	7.62566
430	18.5872	7.7107
431	18.6383	7.85244
432	18.6383	7.85244
433	18.383	7.59731
434	18.1276	7.25713
435	18.1276	7.20043
436	18.1276	7.20043
437	18.0255	7.17209
438	18.0255	7.31383
439	18.0255	7.28548
440	17.8723	7.22878
441	17.8213	7.14374
442	17.8213	7.11539
443	17.7702	7.11539
444	17.7702	7.14374
445	17.2596	6.9453
446	17.2085	6.91695
447	17.3106	7.03034
448	17.3106	7.03034
449	17.3106	7.03034
450	17.3617	7.11539
451	16.8511	7.03034
452	16.8511	7.03034
453	16.5447	7.002
454	16.4936	7.22878
455	16.5447	7.45557
456	16.4936	7.54061
457	16.4936	7.56896
458	16.5447	7.56896
459	16.5447	7.59731
460	16.5957	7.654
461	16.5447	7.62566
462	16.4425	7.654
463	16.4936	7.68235
464	16.034	7.56896
465	14.9106	7.42722
466	15.0128	7.34217
467	15.5745	7.45557
468	15.5745	7.45557
469	15.6766	7.45557
470	15.6255	7.48392
471	15.6255	7.48392
472	13.9915	7.20043
473	13.5319	7.11539
474	14.0936	7.28548
475	13.8383	7.28548
476	13.4298	7.20043
477	13.4298	7.20043
478	13.4298	7.20043
479	13.3787	7.20043
480	13.3277	7.22878
481	13.3277	7.22878
482	12	6.8886
483	11.183	6.74686
484	11.1319	6.77521
485	11.234	6.86026
486	11.2851	6.9453
487	11.4894	6.97365
488	11.5915	6.97365
489	10.6213	6.52008
490	10.0596	6.34999
491	9.95744	6.32164
492	10.366	6.52008
493	11.3362	6.66182
494	11.1319	6.57677
495	10.9277	6.46338
496	10.8766	6.40669
497	10.7234	6.37834
498	10.7234	6.37834
499	11.4894	6.49173
500	12.5106	6.66182
501	12.5106	6.69017
502	12.5106	6.69017
503	11.6425	6.43503
504	11.1319	6.32164
505	11.3872	6.26494
506	11.8468	6.37834
507	12.6638	6.52008
508	12.766	6.52008
509	12.1021	6.06651
510	11.9489	6.06651
511	11.6936	5.89642
512	11.6425	5.86807
513	12	5.98146
514	13.0213	6.20825
515	12.9702	6.20825
516	12.9702	6.29329
517	12.9702	6.29329
518	12.7149	6.15155
519	12.7149	6.15155
520	12.817	6.15155
521	12.9702	6.15155
522	12.9191	5.92477
523	12.9191	5.98146
524	12.9702	6.06651
525	12.766	6.2366
526	12.7149	6.15155
527	12.7149	6.09486
528	12.817	6.20825
529	13.1234	6.37834
530	12.766	6.1799
531	12.766	6.15155
532	12.8681	6.1232
533	12.8681	6.1232
534	12.8681	6.1232
535	12.8681	6.20825
536	13.0213	6.26494
537	13.0723	6.32164
538	13.0723	6.32164
539	13.0213	6.26494
540	13.0723	6.26494
541	13.583	6.37834
542	13.9404	6.80356
543	13.9404	6.83191
544	13.9404	6.83191
545	13.9404	6.83191
546	14.0425	6.83191
547	14.0425	6.83191
548	14.0425	6.83191
549	14.0425	6.80356
550	13.9915	6.77521
551	13.9404	6.63347
552	13.9404	6.63347
553	13.9915	6.66182
554	14.1447	6.66182
555	14.0425	6.63347
556	14.0425	6.66182
557	14.1957	6.86026
558	14.1957	6.86026
559	14.0936	6.49173
560	14.0425	6.43503
561	14.0936	6.46338
562	14.1447	6.49173
563	14.1447	6.46338
564	14.1447	6.57677
565	14.2979	6.66182
566	14.2979	6.66182
567	14.2979	6.57677
568	14.1957	6.54843
569	14.2468	6.37834
570	14.1957	6.37834
571	14.1957	6.40669
572	14.1957	6.46338
573	14.3489	6.69017
574	14.3489	6.66182
575	14.3489	6.66182
576	14.3489	6.66182
577	14.3489	6.66182
578	14.4	6.66182
579	14.4	6.63347
580	14.2468	6.2366
581	14.2468	6.26494
582	14.1447	6.37834
583	14.1957	6.60512
584	14.2468	6.74686
585	14.2468	6.91695
586	14.2468	6.91695
587	14.2468	6.91695
588	14.2468	6.91695
589	14.2468	6.83191
590	14.2468	6.91695
591	14.2979	6.9453
592	14.4	7.37052
593	14.4	7.37052
594	14.4	7.34217
595	14.4	7.31383
596	14.3489	7.28548
597	14.3489	7.28548
598	14.1957	7.25713
599	14.0936	7.25713
600	14.0425	7.31383
601	13.5319	7.17209
602	13.4298	7.11539
603	13.2766	7.05869
604	13.0723	7.002
605	13.0723	7.08704
606	13.0723	7.08704
607	13.0723	7.08704
608	13.0723	7.08704
609	13.0723	7.002
610	12.817	6.97365
611	12.817	6.97365
612	12.4596	6.9453
613	12.4596	6.97365
614	12.4596	7.03034
615	12.6638	7.37052
616	12.7149	7.37052
617	12.7149	7.37052
618	12.6638	7.37052
619	12.6638	7.42722
620	12.6638	7.42722
621	12.1532	7.11539
622	12.1021	7.11539
623	12.1021	7.11539
624	12.1021	7.08704
625	11.7957	6.8886
626	11.0808	6.69017
627	10.7745	6.60512
628	10.6213	6.57677
629	10.6213	6.57677
630	10.6213	6.57677
631	9.90638	6.49173
632	9.65106	6.46338
633	9.65106	6.46338
634	9.65106	6.46338
635	9.59999	6.37834
636	10.1106	6.37834
637	10.417	6.49173
638	10.366	6.54843
639	10.366	6.54843
640	10.4681	6.69017
641	10.4681	6.69017
642	10.5191	6.71852
643	10.5191	6.71852
644	10.5191	6.71852
645	10.5191	6.71852
646	7.40425	5.95311
647	6.4851	5.66963
648	6.43404	5.64128
649	6.33191	5.64128
650	6.43404	5.69798
651	7.0468	5.89642
652	7.0468	5.89642
653	7.0468	5.89642
654	7.0468	5.89642
655	6.99574	5.83972
656	6.99574	5.89642
657	6.63829	5.86807
658	6.84255	6.00981
659	7.81276	6.49173
660	9.80425	7.14374
661	9.80425	7.14374
662	9.85531	7.14374
663	9.85531	7.14374
664	9.80425	7.22878
665	9.75319	7.22878
666	9.70212	7.17209
667	9.95744	7.14374
668	10.0085	7.14374
669	10.0596	7.17209
670	10.417	7.28548
671	10.417	7.28548
672	10.417	7.28548
673	10.5191	7.31383
674	10.5191	7.31383
675	10.6213	7.31383
676	11.234	7.51226
677	11.183	7.51226
678	11.234	7.42722
679	11.3362	7.48392
680	11.7447	7.7107
681	11.7447	7.68235
682	11.7447	7.68235
683	11.7447	7.68235
684	11.6936	7.59731
685	11.4894	7.42722
686	11.2851	7.31383
687	11.234	7.31383
688	11.234	7.31383
689	11.0808	7.28548
690	11.183	7.37052
691	11.183	7.34217
692	11.1319	7.25713
693	11.1319	7.25713
694	11.234	7.31383
695	11.3872	7.56896
696	11.5915	7.59731
697	11.4894	7.51226
698	11.5404	7.48392
699	11.5404	7.51226
700	11.5404	7.51226
701	11.5404	7.51226
702	11.2851	7.34217
703	11.183	7.25713
704	11.183	7.05869
705	11.0808	7.03034
706	11.0808	6.97365
707	11.0808	6.97365
708	11.0808	7.002
709	11.1319	7.002
710	11.1319	7.002
711	11.1319	7.002
712	11.1319	7.002
713	11.1319	6.97365
714	11.234	7.002
715	11.3362	7.17209
716	11.3362	7.11539
717	11.2851	7.11539
718	11.2851	7.25713
719	11.5404	7.62566
720	11.5404	7.654
721	11.5404	7.654
722	11.5404	7.79575
723	11.5404	7.79575
724	11.5404	7.82409
725	11.5404	7.82409
726	11.5404	7.85244
727	11.5404	7.93749
728	11.5915	7.88079
729	11.5915	7.85244
730	11.5404	7.88079
731	11.4894	7.79575
732	11.4894	7.7674
733	11.4894	7.7674
734	11.4383	7.73905
735	11.2851	7.37052
736	11.2851	7.22878
737	11.234	7.08704
738	11.2851	7.11539
739	11.2851	7.05869
740	11.2851	7.11539
741	11.2851	7.11539
742	11.3362	7.11539
743	11.3362	7.11539
744	11.3362	7.14374
745	11.3362	7.14374
746	11.3362	7.22878
747	11.2851	7.20043
748	11.3872	7.17209
749	11.4383	7.31383
750	11.4894	7.39887
751	11.5915	7.45557
752	11.5915	7.45557
753	11.5915	7.37052
754	11.5915	7.37052
755	11.5915	7.37052
756	11.3872	7.14374
757	11.4383	7.17209
758	11.4383	7.17209
759	11.4383	7.17209
760	11.4383	7.25713
761	11.3362	7.14374
762	11.3872	7.08704
763	11.4383	7.08704
764	11.4383	7.08704
765	11.4383	7.17209
766	11.4383	7.42722
767	11.4383	7.42722
768	11.0298	6.71852
769	10.8255	6.46338
770	10.7234	6.46338
771	10.7234	6.49173
772	10.7234	6.74686
773	10.7234	6.74686
774	10.7234	6.74686
775	10.7234	6.71852
776	10.7234	6.71852
777	10.7234	6.71852
778	10.6723	6.71852
779	10.7234	6.74686
780	10.5191	6.71852
781	10.9277	7.14374
782	10.9277	7.14374
783	9.4468	6.97365
784	9.24255	6.9453
785	9.03829	6.9453
786	8.93617	6.9453
787	8.93617	6.9453
788	8.93617	6.9453
789	8.17021	6.66182
790	7.81276	6.54843
791	7.81276	6.54843
792	7.86383	6.54843
793	8.06808	6.54843
794	8.11914	6.63347
795	8.42553	6.74686
796	8.42553	6.74686
797	7.50638	6.32164
798	7.0468	6.20825
799	7.81276	6.49173
800	6.17872	6.20825
801	6.38298	6.20825
802	6.38298	6.1799
803	6.38298	6.1799
804	6.28085	6.03816
805	6.12766	6.00981
806	6.02553	5.98146
807	6.28085	6.00981
808	6.28085	6.00981
809	6.4851	6.00981
810	6.58723	5.95311
811	8.27234	6.2366
812	8.27234	6.2366
813	8.22127	6.2366
814	8.27234	6.1232
815	8.27234	6.06651
816	8.42553	6.09486
817	9.14042	6.29329
818	8.98723	6.26494
819	9.24255	6.54843
820	10.6723	6.91695
821	10.6723	6.91695
822	10.6213	6.91695
823	10.3149	6.8886
824	10.5702	7.002
825	12.2042	7.20043
826	12.2042	7.20043
827	12.7149	7.31383
828	12.7149	7.31383
829	13.0213	7.34217
830	12.9702	7.34217
831	12.9702	7.34217
832	12.9702	7.34217
833	12.7149	7.34217
834	12.766	7.42722
835	12.766	7.42722
836	12.9702	7.45557
837	12.9702	7.45557
838	12.9702	7.45557
839	12.9702	7.45557
840	13.1234	7.45557
841	13.1234	7.45557
842	13.1745	7.54061
843	13.3277	7.59731
844	13.1234	7.34217
845	13.0213	7.08704
846	12.9191	7.002
847	13.0213	7.002
848	13.0213	7.08704
849	13.0213	7.03034
850	13.0213	6.91695
851	12.9702	6.8886
852	12.9702	6.8886
853	12.9702	6.74686
854	12.9191	6.83191
855	12.9702	7.03034
856	13.0723	6.91695
857	13.0723	6.91695
858	12.9191	6.74686
859	12.9191	6.71852
860	13.0213	6.77521
861	13.0723	6.77521
862	13.1745	6.8886
863	13.3277	7.03034
864	13.3277	6.86026
865	13.3277	6.83191
866	13.2766	6.83191
867	13.2766	6.54843
868	13.2766	6.52008
869	13.1745	6.34999
870	13.2255	6.34999
871	13.2255	6.43503
872	13.2255	6.46338
873	13.2255	6.40669
874	13.2766	6.40669
875	13.2766	6.40669
876	13.2766	6.40669
877	13.2255	6.2366
878	13.1745	6.26494
879	13.1745	6.32164
880	13.1745	6.40669
881	13.1745	6.37834
882	13.1745	6.52008
883	13.2255	6.83191
884	13.2766	6.71852
885	13.2766	6.69017
886	13.2766	6.69017
887	13.2766	6.74686
888	13.4298	6.9453
889	13.3787	6.80356
890	13.3787	6.97365
891	13.3787	6.97365
892	13.2766	6.91695
893	13.2766	6.8886
894	13.2766	6.91695
895	13.1234	6.83191
896	13.0213	6.63347
897	13.0213	6.60512
898	13.0213	6.63347
899	13.0213	6.74686
900	12.9702	6.66182
901	12.9702	6.74686
902	12.9702	6.74686
903	12.9191	6.71852
904	12.9191	6.69017
905	12.9191	6.69017
906	12.9191	6.71852
907	12.9191	6.83191
908	12.817	6.77521
909	12.817	6.74686
910	12.817	6.97365
911	12.817	6.86026
912	12.817	6.77521
913	12.817	6.91695
914	12.817	6.97365
915	12.817	6.9453
916	12.817	7.002
917	12.817	7.08704
918	12.9191	7.17209
919	12.9191	7.17209
920	12.9191	7.22878
921	12.9191	7.31383
922	13.0213	7.51226
923	12.9702	7.37052
924	13.0213	7.34217
925	12.9191	7.654
926	13.0213	7.90914
927	13.0213	7.99418
928	12.9702	7.99418
929	12.9702	7.99418
930	12.9702	7.99418
931	12.9191	7.88079
932	12.9191	7.96583
933	12.9191	7.96583
934	12.8681	7.88079
935	12.8681	7.90914
936	12.6128	7.68235
937	12.5617	7.73905
938	12.5106	7.73905
939	12.0511	7.56896
940	11.8468	7.48392
941	11.5915	7.48392
942	11.3872	7.48392
943	11.3872	7.51226
944	11.2851	7.42722
945	11.2851	7.45557
946	11.234	7.54061
947	11.0298	7.42722
948	10.8766	7.37052
949	10.8766	7.37052
950	10.8766	7.39887
951	11.2851	7.54061
952	11.2851	7.54061
953	11.183	7.54061
954	11.2851	7.654
955	9.4468	7.17209
956	8.22127	6.71852
957	8.57872	6.9453
958	8.57872	6.9453
959	8.68085	7.03034
960	8.62978	7.03034
961	7.50638	6.8886
962	7.40425	6.8886
963	5.66808	6.66182
964	4.85106	6.54843
965	4.90212	6.60512
966	5.46383	6.71852
967	5.61702	6.74686
968	5.82127	6.74686
969	5.82127	6.74686
970	6.02553	6.80356
971	5.77021	6.71852
972	5.82127	6.74686
973	6.89361	7.03034
974	12	7.93749
975	12.2553	7.93749
976	12.2553	7.93749
977	12.3064	7.93749
978	11.9489	7.88079
979	11.9489	7.85244
980	12.4085	7.85244
981	12.8681	7.90914
982	13.1234	7.99418
983	12.817	7.85244
984	12.6638	7.7674
985	12.6638	7.7674
986	12.6638	7.7674
987	12.7149	7.7674
988	12.766	7.79575
989	12.766	7.79575
990	13.0723	7.7674
991	13.0723	7.7674
992	13.0723	7.79575
993	13.1234	7.85244
994	13.634	8.05088
995	14.6553	8.5328
996	14.6553	8.50445
997	14.6553	8.50445
[truncated: 2 more rows]

## Sheet: ED1B
distance from TSS (bp)	Coverage (x10^-7)	Coverage (x10^-7)
	Raffinose	Galactose
-1000	12.5642	11.6554
-999	13.0296	12.1975
-998	12.8434	12.1975
-997	12.8434	12.2362
-996	12.8434	12.3136
-995	12.8434	12.3524
-994	12.8434	12.3524
-993	12.8434	12.3524
-992	12.7504	12.2749
-991	12.7504	12.2362
-990	12.7504	12.2362
-989	12.7504	12.2749
-988	12.7504	12.3524
-987	12.7504	12.3524
-986	12.7504	12.3524
-985	12.7504	12.3524
-984	12.7504	12.3136
-983	12.7504	12.2749
-982	12.7504	12.2749
-981	12.7504	12.3524
-980	12.7504	12.3911
-979	12.7504	12.2749
-978	12.6573	12.0426
-977	12.6573	11.9651
-976	12.6573	11.9651
-975	12.6573	11.9651
-974	12.6573	11.9651
-973	12.6573	12.0039
-972	12.6573	12.0039
-971	12.6573	11.9651
-970	12.6573	11.9651
-969	12.7504	12.0813
-968	13.4018	12.3136
-967	13.4018	12.3136
-966	13.4018	12.3911
-965	13.4018	12.3911
-964	13.4018	12.3524
-963	13.4018	12.3524
-962	13.4018	12.3524
-961	13.4018	12.4298
-960	13.4018	12.3136
-959	13.4018	12.4298
-958	13.4949	12.5847
-957	13.4018	12.2362
-956	13.4018	12.0813
-955	13.4018	11.9651
-954	13.4018	11.8102
-953	13.3088	11.6941
-952	13.3088	11.6941
-951	13.3088	11.5392
-950	13.3088	11.4617
-949	13.3088	11.423
-948	13.3088	11.423
-947	13.3088	11.4617
-946	13.2157	11.4617
-945	13.2157	11.423
-944	13.2157	11.3843
-943	13.2157	11.5005
-942	13.7741	12.5847
-941	14.0533	13.243
-940	14.1464	13.8238
-939	14.1464	13.8625
-938	14.1464	13.8625
-937	14.2395	13.9012
-936	14.2395	14.0948
-935	14.4256	14.3272
-934	14.3325	14.8693
-933	14.3325	14.908
-932	14.3325	14.8306
-931	14.3325	14.8306
-930	14.3325	14.908
-929	14.3325	14.908
-928	14.3325	14.908
-927	14.4256	14.908
-926	14.4256	14.908
-925	14.4256	14.908
-924	14.4256	14.9467
-923	14.3325	14.8693
-922	14.3325	14.8306
-921	14.3325	14.7918
-920	14.3325	14.8306
-919	14.3325	14.8306
-918	14.2395	14.7531
-917	14.2395	14.7144
-916	14.2395	14.7531
-915	14.2395	14.7918
-914	14.2395	14.8693
-913	14.2395	14.8693
-912	14.2395	14.8693
-911	14.2395	14.8693
-910	14.2395	14.8693
-909	14.2395	14.908
-908	14.2395	14.908
-907	13.7741	14.7144
-906	13.7741	14.6757
-905	13.7741	14.6757
-904	13.7741	14.7144
-903	13.681	14.7144
-902	13.4018	14.2885
-901	12.8434	13.9012
-900	12.6573	13.8238
-899	12.7504	13.8238
-898	12.7504	13.8238
-897	12.5642	13.8238
-896	12.7504	13.8625
-895	12.5642	13.7851
-894	12.5642	13.7851
-893	12.5642	13.7851
-892	12.6573	14.0174
-891	12.3781	13.8625
-890	12.3781	13.8625
-889	12.0989	13.6689
-888	12.0989	13.7076
-887	12.0989	13.7463
-886	12.0989	13.8238
-885	11.8197	13.4753
-884	11.4474	13.3591
-883	11.3543	13.3204
-882	11.2613	13.2042
-881	11.5405	13.3204
-880	11.5405	13.4753
-879	12.0058	14.1336
-878	11.4474	13.94
-877	11.0751	13.9012
-876	11.1682	14.0561
-875	11.3543	14.4046
-874	11.6335	14.5982
-873	12.0989	14.6757
-872	12.0989	14.6757
-871	12.0989	14.6757
-870	12.192	14.8306
-869	12.192	14.908
-868	12.8434	15.1016
-867	12.8434	15.2178
-866	13.1226	15.334
-865	13.1226	15.3727
-864	12.9365	15.2178
-863	12.9365	15.2178
-862	11.4474	14.3272
-861	10.9821	13.8238
-860	10.7029	13.6302
-859	10.2375	13.3979
-858	10.2375	13.3979
-857	10.1445	13.4366
-856	10.1445	13.4366
-855	8.74843	12.9332
-854	8.65536	12.817
-853	8.37615	12.6234
-852	8.56229	12.7396
-851	8.74843	12.9719
-850	9.58604	13.7076
-849	9.95831	13.7851
-848	10.1445	14.0561
-847	10.1445	14.0561
-846	10.2375	13.9787
-845	10.2375	14.2497
-844	10.7029	14.908
-843	10.5167	14.8693
-842	10.7029	16.031
-841	10.6098	15.9148
-840	10.2375	15.7986
-839	10.2375	15.9148
-838	10.2375	15.9535
-837	10.3306	15.9148
-836	10.3306	15.8761
-835	10.3306	15.7986
-834	10.4237	15.8373
-833	10.7959	15.9535
-832	10.889	16.2246
-831	11.7266	16.999
-830	12.192	17.696
-829	12.192	17.4249
-828	12.192	17.4637
-827	12.192	17.6573
-826	12.5642	18.7415
-825	12.5642	18.7028
-824	12.5642	18.7415
-823	12.5642	18.8189
-822	12.5642	19.0126
-821	12.6573	19.09
-820	13.3088	19.5159
-819	13.588	20.0193
-818	13.4949	20.0968
-817	13.3088	19.787
-816	13.3088	20.0581
-815	13.3088	20.0968
-814	13.4949	20.0968
-813	13.4018	19.9419
-812	13.3088	19.9032
-811	13.3088	19.9032
-810	12.9365	19.9032
-809	12.9365	19.9032
-808	13.1226	20.2129
-807	13.4018	20.8712
-806	13.4018	20.8712
-805	13.4018	20.9099
-804	13.4949	20.9099
-803	13.4949	20.9874
-802	13.4949	20.9487
-801	13.4949	20.9874
-800	13.4949	20.9874
-799	13.4949	20.9874
-798	13.4949	20.9487
-797	13.4949	20.9487
-796	13.4949	20.9874
-795	13.4949	20.8712
-794	13.4018	20.7551
-793	13.4018	20.7551
-792	13.4018	20.4453
-791	13.3088	20.1355
-790	13.4018	20.2517
-789	13.4018	20.7163
-788	13.4018	20.7163
-787	13.4018	20.7551
-786	13.4018	20.7551
-785	13.4018	20.9099
-784	13.0296	20.6776
-783	13.1226	20.484
-782	13.4949	20.8712
-781	13.4018	21.6844
-780	13.4949	22.0716
-779	13.4949	21.9942
-778	13.4949	21.9942
-777	13.4949	21.9942
-776	13.4949	21.9554
-775	13.4949	21.9554
-774	13.4949	22.4201
-773	13.4018	22.3039
-772	13.4949	22.4588
-771	13.4949	22.575
-770	13.4949	22.6524
-769	13.4949	22.846
-768	13.4949	23.272
-767	13.4018	24.2013
-766	13.4018	24.8596
-765	13.4018	24.8209
-764	13.4018	24.8983
-763	13.4018	25.0919
-762	13.4018	25.2855
-761	13.4018	25.4017
-760	13.4018	25.5953
-759	13.4949	26.7183
-758	13.4949	27.4153
-757	13.588	28.6544
-756	13.588	28.7705
-755	13.588	28.7318
-754	13.588	28.6544
-753	13.588	28.6544
-752	13.588	28.5382
-751	13.588	28.5769
-750	13.588	28.5769
-749	13.4949	28.5769
-748	13.4949	28.5769
-747	13.4949	28.5382
-746	13.4949	28.2284
-745	13.4949	28.151
-744	13.4949	28.2284
-743	13.4949	28.422
-742	13.4949	28.4608
-741	13.4949	28.4608
-740	13.4949	28.4608
-739	13.4018	28.3059
-738	13.4018	28.2671
-737	13.4018	28.3059
-736	13.4018	28.4608
-735	13.4018	28.4995
-734	12.9365	28.0348
-733	12.9365	27.9574
-732	12.9365	27.9574
-731	12.9365	27.9574
-730	12.9365	27.9961
-729	13.1226	28.151
-728	12.8434	28.0735
-727	12.5642	27.9574
-726	12.4712	27.9961
-725	12.4712	28.151
-724	12.7504	28.2284
-723	12.7504	28.2284
-722	13.0296	28.4995
-721	12.7504	28.0348
-720	12.3781	27.8412
-719	12.3781	27.8412
-718	12.3781	27.5701
-717	13.1226	28.0348
-716	13.2157	28.0348
-715	13.2157	27.9961
-714	13.2157	27.9961
-713	13.1226	28.0348
-712	13.1226	28.0348
-711	13.4018	28.3833
-710	13.2157	28.3059
-709	13.2157	28.3059
-708	13.0296	28.151
-707	13.4949	28.3059
-706	14.7979	28.3833
-705	14.7979	28.2284
-704	14.2395	28.0348
-703	14.2395	28.0735
-702	13.9603	27.454
-701	14.0533	27.3765
-700	14.0533	27.3765
-699	14.7048	27.4927
-698	14.6117	27.454
-697	14.6117	27.4153
-696	13.9603	27.3378
-695	14.0533	27.454
-694	14.1464	27.454
-693	14.6117	27.3378
-692	14.8909	27.454
-691	15.7286	27.6476
-690	15.4493	27.5314
-689	15.8216	27.4927
-688	15.1701	26.9506
-687	14.8909	26.757
-686	15.6355	26.6021
-685	15.6355	26.6021
-684	15.6355	26.4085
-683	16.1008	26.6408
-682	15.7286	26.3698
-681	16.4731	26.4472
-680	16.287	26.331
-679	16.5662	26.1761
-678	16.9384	26.1374
-677	18.5206	26.4472
-676	18.5206	26.4472
-675	18.5206	26.4859
-674	16.287	24.5885
-673	16.0078	24.0852
-672	15.3563	23.3882
-671	15.2632	23.1171
-670	16.1008	23.1171
-669	16.8454	23.3107
-668	16.8454	23.3107
-667	16.9384	23.3107
-666	16.8454	23.3107
-665	16.8454	23.2333
-664	16.8454	23.3107
-663	18.2414	23.6979
-662	19.4513	24.1626
-661	19.7305	24.5111
-660	20.5681	25.2468
-659	20.6612	25.2855
-658	20.6612	25.3243
-657	20.1028	24.8209
-656	20.1028	24.5498
-655	20.1028	24.5111
-654	20.382	24.5111
-653	20.382	24.6273
-652	20.382	24.5885
-651	20.475	24.3175
-650	20.5681	23.8915
-649	20.475	22.8848
-648	20.475	22.6912
-647	20.6612	22.8073
-646	20.475	22.8073
-645	20.2889	22.2265
-644	20.2889	21.6844
-643	20.1028	21.0261
-642	19.9166	20.7551
-641	20.0097	20.7938
-640	20.2889	20.9487
-639	20.2889	20.9099
-638	20.2889	20.9874
-637	20.2889	20.484
-636	20.2889	19.3611
-635	20.2889	18.4317
-634	20.2889	18.4317
-633	20.5681	19.2449
-632	20.475	19.1287
-631	20.475	19.1674
-630	20.475	19.1287
-629	20.475	19.1287
-628	20.475	18.9351
-627	20.475	18.8577
-626	20.475	19.0126
-625	20.475	19.0126
-624	20.475	19.09
-623	20.6612	20.3291
-622	20.8473	20.7551
-621	20.8473	20.9874
-620	20.8473	20.9874
-619	20.8473	21.0261
-618	20.8473	20.9874
-617	20.8473	20.9874
-616	20.8473	20.7551
-615	20.8473	20.6776
-614	20.8473	20.484
-613	20.8473	20.5614
-612	20.8473	20.2517
-611	20.8473	20.1742
-610	20.8473	20.0581
-609	20.8473	20.2129
-608	20.8473	20.0581
-607	20.8473	20.1742
-606	20.8473	20.1742
-605	20.8473	20.3291
-604	20.8473	20.3291
-603	20.8473	19.6321
-602	20.8473	19.5159
-601	20.8473	19.5159
-600	20.8473	19.5934
-599	20.9404	19.7096
-598	20.9404	19.3998
-597	20.9404	19.1674
-596	20.7542	18.9351
-595	20.7542	18.5866
-594	20.7542	18.4704
-593	20.7542	18.5866
-592	20.7542	18.393
-591	20.7542	18.4317
-590	20.7542	18.4317
-589	20.6612	18.1607
-588	20.7542	17.2701
-587	20.7542	17.1926
-586	20.7542	17.5024
-585	20.8473	17.8122
-584	20.8473	17.8509
-583	20.8473	17.4249
-582	20.8473	17.1152
-581	20.6612	17.1152
-580	20.6612	17.2701
-579	20.6612	17.1926
-578	20.7542	17.3862
-577	20.7542	17.4249
-576	20.7542	18.2381
-575	20.7542	18.1607
-574	20.8473	18.0832
-573	20.9404	18.1219
-572	20.9404	18.3156
-571	20.9404	18.2381
-570	20.9404	18.3543
-569	20.9404	18.393
-568	20.9404	18.0058
-567	20.9404	17.696
-566	20.9404	17.6573
-565	20.9404	17.6573
-564	20.7542	17.5798
-563	20.6612	17.2313
-562	20.5681	17.1152
-561	20.382	17.0377
-560	20.382	16.8828
-559	20.382	16.8828
-558	20.382	16.9603
-557	20.382	17.0765
-556	20.1958	16.9216
-555	20.1028	16.8054
-554	20.1028	16.9603
-553	20.1958	17.3088
-552	20.2889	18.8189
-551	20.475	20.1355
-550	20.475	20.1742
-549	20.475	20.484
-548	20.1958	21.6844
-547	19.9166	22.6137
-546	19.8236	22.8848
-545	19.8236	24.4724
-544	19.8236	24.5498
-543	19.9166	24.5885
-542	19.9166	24.5885
-541	19.8236	24.5498
-540	19.3582	24.5498
-539	19.4513	25.2081
-538	19.8236	26.1374
-537	20.5681	27.1829
-536	20.382	27.2216
-535	20.1958	27.2216
-534	16.9384	26.4472
-533	16.4731	26.2923
-532	15.3563	26.2536
-531	13.4949	26.06
-530	13.0296	25.9438
-529	12.4712	26.06
-528	12.0058	26.0987
-527	10.6098	26.0213
-526	10.6098	26.0213
-525	10.6098	26.0213
-524	10.7029	26.0213
-523	10.6098	26.0213
-522	11.0751	26.0213
-521	10.9821	25.9051
-520	11.1682	25.7889
-519	12.3781	25.5179
-518	18.2414	25.7115
-517	22.3364	25.9051
-516	26.6175	26.4085
-515	27.5482	26.4085
-514	29.2235	26.8731
-513	29.4096	26.8731
-512	29.6888	26.9119
-511	30.7126	26.9893
-510	32.0155	27.1829
-509	32.2017	27.2604
-508	34.1561	27.9961
-507	38.9026	30.242
-506	38.9026	30.2807
-505	38.9026	30.3194
-504	39.0887	30.4743
-503	39.0887	30.4743
-502	39.2748	30.5517
-501	39.461	30.5517
-500	39.461	30.6292
-499	39.554	30.5517
-498	39.6471	30.6292
-497	39.8333	30.7066
-496	39.8333	30.7066
-495	39.9263	30.6679
-494	40.1125	30.5905
-493	40.1125	30.5905
-492	39.7402	30.242
-491	39.554	30.0484
-490	39.3679	29.7773
-489	39.2748	29.3514
-488	39.1818	29.2739
-487	39.1818	29.2739
-486	39.1818	29.2739
-485	39.1818	29.2739
-484	39.2748	29.2739
-483	39.1818	29.2739
-482	39.1818	29.2739
-481	39.2748	29.4288
-480	39.554	29.4675
-479	39.554	29.5062
-478	39.554	29.4675
-477	39.554	29.8547
-476	39.554	29.8935
-475	39.461	29.7773
-474	39.461	29.6224
-473	39.461	29.6611
-472	39.461	29.6999
-471	39.461	29.7773
-470	39.3679	29.7773
-469	39.3679	29.6611
-468	39.3679	29.4675
-467	39.2748	29.4288
-466	39.461	29.5062
-465	39.554	30.1258
-464	39.554	30.3581
-463	39.554	30.3581
-462	39.554	30.2807
-461	39.6471	29.8547
-460	39.554	29.4288
-459	39.554	29.4288
-458	39.6471	29.4288
-457	39.6471	29.4288
-456	39.7402	29.4288
-455	39.7402	29.3514
-454	39.7402	28.4608
-453	39.7402	27.9961
-452	39.6471	27.454
-451	39.6471	27.5314
-450	39.6471	27.5701
-449	39.6471	27.6863
-448	39.6471	27.5314
-447	39.6471	27.454
-446	39.6471	27.454
-445	39.6471	27.4153
-444	39.554	25.634
-443	39.6471	24.9758
-442	39.6471	25.1306
-441	39.6471	25.1694
-440	39.6471	25.2081
-439	39.6471	25.2081
-438	39.6471	25.2081
-437	39.6471	25.2081
-436	39.6471	25.0145
-435	39.6471	25.1694
-434	39.6471	25.7115
-433	39.6471	26.331
-432	39.6471	26.4472
-431	39.6471	26.4085
-430	39.7402	26.4085
-429	39.7402	26.6021
-428	39.7402	26.4085
-427	39.7402	26.3698
-426	39.7402	26.6021
-425	39.7402	26.7183
-424	39.7402	26.8344
-423	39.7402	26.7957
-422	39.7402	26.6795
-421	39.7402	26.4472
-420	39.7402	26.4085
-419	39.7402	26.4085
-418	39.7402	26.4472
-417	39.7402	26.7957
-416	39.7402	26.8344
-415	39.6471	26.6021
-414	39.6471	26.7183
-413	39.6471	26.9506
-412	39.6471	27.3765
-411	39.6471	27.3378
-410	39.6471	27.1829
-409	39.6471	27.4153
-408	39.6471	28.1123
-407	39.554	28.0735
-406	39.554	28.151
-405	39.554	28.5382
-404	39.554	28.5769
-403	39.461	28.5382
-402	39.461	28.5382
-401	39.461	28.5769
-400	39.461	28.848
-399	39.461	28.8867
-398	39.461	29.119
-397	39.461	28.8867
-396	39.461	28.5769
-395	39.3679	28.4995
-394	39.3679	28.422
-393	39.3679	28.422
-392	39.3679	28.422
-391	39.3679	28.4608
-390	39.3679	28.422
-389	39.3679	27.9574
-388	39.3679	27.9186
-387	39.2748	28.0348
-386	39.2748	28.6931
-385	39.2748	28.7318
-384	39.3679	29.0416
-383	39.0887	29.0029
-382	39.0887	29.0416
-381	39.0887	29.0803
-380	38.9026	28.9254
-379	38.7164	28.8867
-378	38.4372	28.422
-377	38.4372	28.0735
-376	38.4372	28.1123
-375	37.6927	26.6021
-374	37.6927	25.7502
-373	37.5065	25.2855
-372	37.5065	25.2855
-371	37.4135	25.4017
-370	37.3204	25.3243
-369	35.7382	24.2013
-368	34.2492	23.543
-367	31.5502	22.846
-366	30.8056	22.9235
-365	31.0848	23.5818
-364	31.271	24.8209
-363	31.0848	25.363
-362	30.9918	25.2855
-361	28.572	23.5043
-360	27.176	23.1171
-359	28.3858	23.6979
-358	21.3127	23.6592
-357	17.5899	23.5043
-356	16.7523	23.0397
-355	18.1483	23.8528
-354	18.3345	23.9303
-353	17.7761	23.3494
-352	17.683	23.2333
-351	18.7067	24.6273
-350	17.9622	24.3562
-349	18.2414	24.5111
-348	20.8473	25.0532
-347	25.2215	26.5634
-346	33.8769	30.8228
-345	33.9699	30.4743
-344	31.271	30.0484
-343	33.3185	31.9845
-342	32.9462	31.8683
-341	33.0393	31.907
-340	33.3185	32.1394
-339	33.5977	32.4491
-338	33.5977	32.3717
-337	33.5977	32.4104
-336	34.063	32.6427
-335	37.5996	34.1142
-334	40.5778	35.5856
-333	41.4154	36.3988
-332	47.3718	41.8973
-331	47.4649	41.8586
-330	47.5579	42.0135
-329	48.3025	42.7492
-328	48.4886	42.9815
-327	48.5817	43.059
-326	48.8609	43.059
-325	49.047	43.2139
-324	49.047	43.2139
-323	49.047	43.2913
-322	49.047	43.5237
-321	49.1401	43.5237
-320	49.4193	43.6785
-319	49.5124	43.7173
-318	49.6054	43.756
-317	49.6054	43.7173
-316	49.3262	43.6785
-315	49.3262	43.6785
-314	49.1401	43.4075
-313	49.1401	43.33
-312	49.1401	43.2913
-311	49.2332	43.2526
-310	49.2332	43.2526
-309	49.2332	43.2139
-308	49.3262	43.2139
-307	49.1401	43.2526
-306	49.1401	43.2526
-305	49.047	42.9428
-304	48.954	43.0977
-303	48.6747	42.7492
-302	48.6747	43.059
-301	48.6747	43.059
-300	48.6747	43.0203
-299	48.6747	43.0203
-298	48.6747	43.0203
-297	48.6747	43.0977
-296	48.8609	43.5624
-295	48.8609	43.6011
-294	48.8609	44.027
-293	48.8609	44.027
-292	48.8609	43.9883
-291	48.8609	44.027
-290	48.8609	44.1432
-289	48.8609	44.0658
-288	48.8609	44.027
-287	48.6747	43.5237
-286	48.6747	43.5237
-285	48.6747	43.5237
-284	48.6747	43.5237
-283	48.6747	43.5237
-282	48.6747	43.5237
-281	48.6747	43.4462
-280	48.6747	43.4849
-279	48.6747	43.4849
-278	48.6747	43.6398
-277	48.6747	44.0658
-276	48.6747	44.0658
-275	48.6747	44.1045
-274	48.6747	44.1432
-273	48.6747	44.1432
-272	48.8609	44.2207
-271	48.8609	44.1432
-270	48.8609	44.0658
-269	48.8609	44.027
-268	48.8609	43.9496
-267	48.8609	43.8722
-266	48.8609	43.8722
-265	48.8609	43.8722
-264	48.8609	43.8722
-263	48.8609	43.8722
-262	48.8609	43.8722
-261	48.8609	43.756
-260	48.8609	43.756
-259	48.8609	43.756
-258	48.8609	43.8334
-257	48.8609	43.8334
-256	48.8609	43.7947
-255	48.8609	43.7947
-254	48.8609	43.8334
-253	48.8609	43.8334
-252	48.8609	43.8334
-251	49.047	44.1045
-250	49.047	44.1045
-249	49.047	44.1432
-248	49.047	44.1045
-247	48.954	44.0658
-246	48.954	44.0658
-245	48.8609	44.0658
-244	48.8609	44.0658
-243	48.7678	44.1045
-242	48.7678	44.027
-241	48.6747	44.027
-240	48.6747	44.027
-239	48.5817	43.9883
-238	48.5817	44.027
-237	48.5817	43.9496
-236	48.5817	44.027
-235	48.5817	44.027
-234	48.5817	43.9883
-233	48.5817	43.9883
-232	48.5817	43.9496
-231	48.5817	43.8722
-230	48.4886	43.8334
-229	48.1163	43.6398
-228	47.651	43.5237
-227	47.4649	43.4849
-226	44.1144	41.665
-225	41.5085	39.8063
-224	41.4154	39.8063
-223	41.3223	39.7676
-222	41.3223	39.7676
-221	41.3223	39.6902
-220	41.3223	39.5353
-219	40.4847	38.7996
-218	40.0194	38.5672
-217	40.2055	38.6834
-216	39.3679	37.8315
-215	39.2748	37.5992
-214	39.0887	37.6379
-213	28.572	30.9002
-212	26.1522	29.6611
-211	22.5225	28.151
-210	16.8454	26.4472
-209	14.8909	25.7889
-208	14.7979	25.7889
-207	14.7048	25.8276
-206	14.984	25.8664
-205	12.9365	24.3949
-204	12.7504	24.0852
-203	12.4712	24.0852
-202	13.4949	24.3562
-201	15.4493	24.937
-200	18.6137	25.634
-199	24.57	26.5246
-198	23.9186	26.0987
-197	23.9186	26.06
-196	23.8255	25.5566
-195	23.5463	24.8983
-194	23.6394	24.24
-193	23.6394	24.2013
-192	23.7324	24.24
-191	23.8255	24.1626
-190	23.7324	24.1239
-189	22.6156	21.9167
-188	21.4988	21.0648
-187	20.1028	19.8257
-186	20.382	19.5934
-185	20.9404	19.7096
-184	21.4988	19.9419
-183	21.2196	19.6708
-182	21.2196	19.6708
-181	21.1265	19.3223
-180	21.6849	19.2836
-179	22.1503	19.2836
-178	22.9879	19.3998
-177	25.0354	19.9806
-176	27.176	20.0581
-175	27.176	19.9806
-174	28.0136	20.1742
-173	27.7344	19.0513
-172	27.6413	18.7415
-171	27.8274	18.7415
-170	27.8274	18.7802
-169	27.7344	18.5866
-168	27.8274	18.4704
-167	28.0136	18.1219
-166	28.0136	18.1219
-165	28.0136	18.0445
-164	28.1066	18.0445
-163	28.2928	18.0058
-162	28.2928	18.0832
-161	28.3858	17.8122
-160	28.4789	17.6186
-159	28.4789	17.6186
-158	28.572	17.4637
-157	28.572	17.3088
-156	28.572	17.2701
-155	28.572	17.2313
-154	28.7581	17.2313
-153	28.7581	17.2313
-152	28.7581	16.3795
-151	28.6651	15.1016
-150	28.6651	15.0629
-149	28.6651	15.0629
-148	28.6651	14.8693
-147	28.6651	14.908
-146	28.6651	13.7076
-145	28.7581	13.5527
-144	28.8512	13.3979
-143	28.8512	13.3979
-142	28.8512	13.5915
-141	28.8512	13.7076
-140	28.8512	13.7076
-139	28.9443	13.7076
-138	28.9443	13.6689
-137	29.0373	13.9787
-136	29.0373	13.8238
-135	29.1304	13.4366
-134	29.1304	13.0106
-133	29.1304	12.7783
-132	29.1304	12.7783
-131	29.1304	12.3911
-130	29.1304	12.3524
-129	29.1304	12.3524
-128	29.1304	12.3524
-127	29.1304	12.3524
-126	29.1304	12.3524
-125	29.2235	12.7009
-124	29.2235	12.7396
-123	29.1304	12.2362
-122	29.1304	12.12
-121	29.1304	12.1975
-120	29.1304	11.5392
-119	29.1304	11.3843
-118	29.1304	11.1907
-117	29.1304	10.8809
-116	29.1304	10.8035
-115	29.1304	10.7647
-114	29.1304	10.7647
-113	29.1304	10.726
-112	29.1304	10.5711
-111	29.1304	10.5324
-110	29.1304	10.455
-109	29.1304	10.455
-108	29.1304	10.6873
-107	29.1304	10.4937
-106	29.1304	10.6873
-105	29.1304	10.6873
-104	29.1304	10.5711
-103	29.1304	10.4937
-102	29.1304	10.455
-101	29.0373	10.455
-100	29.0373	10.455
-99	29.0373	10.3388
-98	28.9443	10.3388
-97	28.9443	10.1839
-96	28.9443	9.87414
-95	28.9443	9.79669
-94	28.9443	9.91286
-93	29.0373	10.029
-92	28.9443	9.83542
-91	28.8512	9.64181
-90	28.8512	9.52564
-89	28.8512	9.52564
-88	28.8512	9.60308
-87	28.8512	9.87414
-86	28.8512	10.4162
-85	28.8512	10.4162
-84	28.8512	10.3775
-83	28.8512	10.3775
-82	28.8512	10.9584
-81	28.8512	12.0426
-80	28.8512	12.6621
-79	28.6651	12.7009
-78	28.6651	12.7009
-77	28.6651	12.7396
-76	28.6651	12.4298
-75	28.6651	12.3911
-74	28.6651	12.3911
-73	28.4789	12.5072
-72	28.3858	12.3524
-71	28.0136	12.546
-70	27.6413	12.5072
-69	27.5482	12.4298
-68	27.5482	12.3911
-67	27.5482	12.4298
-66	27.3621	12.7396
-65	27.176	12.7396
-64	26.8037	12.7009
-63	26.8037	12.6621
-62	26.7106	12.6621
-61	26.5245	13.0494
-60	26.3383	13.7076
-59	26.3383	14.2885
-58	26.2453	14.2885
-57	26.2453	14.2885
-56	26.2453	14.4433
-55	26.3383	14.8306
-54	26.3383	14.908
-53	25.7799	15.0629
-52	25.3146	15.9148
-51	25.5007	16.4182
-50	25.5007	16.5731
-49	25.5007	16.999
-48	25.5007	16.9603
-47	25.4077	17.1539
-46	25.5007	17.2313
-45	25.5007	17.2701
-44	25.2215	17.1152
-43	25.1285	17.5024
-42	25.7799	18.1607
-41	25.5938	18.1607
-40	21.6849	18.0445
-39	21.4988	18.0445
-38	21.5919	18.1607
-37	21.4988	18.1607
-36	21.4988	18.1219
-35	21.3127	18.1607
-34	21.4988	18.3156
-33	21.3127	18.3543
-32	21.3127	18.3543
-31	21.2196	18.393
-30	19.2651	18.2381
-29	14.984	18.0445
-28	14.1464	17.9671
-27	14.0533	18.0058
-26	13.9603	18.0058
-25	14.1464	18.0058
-24	14.2395	18.0058
-23	14.7048	18.0445
-22	14.7048	18.0445
-21	14.3325	18.1219
-20	14.7979	18.2381
-19	17.0315	18.5092
-18	15.8216	18.5866
-17	15.2632	18.5866
-16	14.984	18.5092
-15	14.984	18.4704
-14	15.2632	18.4317
-13	15.3563	18.4317
-12	15.2632	18.4704
-11	12.4712	17.8122
-10	10.7959	17.5024
-9	9.95831	17.2701
-8	9.1207	17.1539
-7	9.02763	17.0765
-6	9.21377	17.0377
-5	9.21377	17.0765
-4	9.30684	17.1152
-3	9.30684	17.1152
-2	9.3999	17.1152
-1	9.67911	17.2313
0	10.2375	17.3862
1	10.889	17.5411
2	11.3543	17.7347
3	11.6335	17.8509
4	11.9127	17.9283
5	12.5642	18.3543
6	14.0533	19.1674
7	14.0533	19.2062
8	14.2395	19.1674
9	14.2395	19.1287
10	13.9603	19.09
11	13.9603	19.1287
12	13.8672	18.9351
13	13.8672	18.9738
14	13.8672	18.9351
15	13.8672	19.1674
16	13.8672	19.1674
17	13.8672	19.1674
18	13.8672	19.3611
19	13.9603	19.4772
20	13.9603	19.4772
21	14.0533	19.4772
22	14.1464	19.5159
23	14.5187	19.6708
24	14.5187	19.7096
25	14.6117	19.6321
26	14.6117	19.6321
27	14.6117	19.6708
28	14.5187	19.2836
29	14.5187	19.2449
30	14.5187	19.1674
31	14.5187	19.1674
32	14.5187	19.2062
33	14.5187	19.2062
34	14.5187	19.2836
35	14.5187	19.3611
36	14.4256	19.1674
37	14.4256	19.09
38	14.4256	18.8964
39	14.4256	18.8577
40	14.4256	18.9738
41	14.4256	18.9738
42	14.4256	18.8577
43	14.4256	19.0513
44	14.4256	18.7802
45	14.4256	18.7802
46	14.4256	18.7802
47	14.5187	18.9351
48	14.5187	19.09
49	14.5187	19.09
50	14.5187	19.09
51	14.5187	19.09
52	14.5187	19.2062
53	14.5187	19.2449
54	14.5187	19.3223
55	14.5187	19.3611
56	14.5187	19.3611
57	14.5187	19.3223
58	14.5187	19.0126
59	14.5187	18.8577
60	14.7048	18.7028
61	14.7048	18.7028
62	14.7048	18.1219
63	14.7048	17.9671
64	14.7048	17.9671
65	14.7048	17.9671
66	14.7048	17.9671
67	14.7048	17.9671
68	14.7048	18.0058
69	14.7048	18.1219
70	14.7048	18.0832
71	14.7048	18.0832
72	14.7048	17.8896
73	14.8909	18.0058
74	14.8909	17.7347
75	14.8909	17.696
76	14.8909	17.2701
77	14.8909	17.2701
78	14.8909	17.1926
79	14.8909	17.1539
80	14.8909	17.1539
81	14.8909	16.8441
82	14.8909	16.6892
83	14.8909	16.6892
84	14.8909	16.728
85	14.984	16.8054
86	14.984	16.7667
87	15.0771	16.4569
88	14.984	15.2178
89	14.984	14.9855
90	14.984	14.8693
91	14.984	14.9855
92	14.984	15.0242
93	14.984	14.8306
94	14.984	14.8306
95	14.8909	14.7918
96	14.8909	14.6757
97	14.8909	14.637
98	14.8909	14.7144
99	14.8909	14.7144
100	14.984	14.908
101	14.8909	14.7531
102	14.7979	14.211
103	14.7979	14.0561
104	14.7979	14.0561
105	14.7979	14.0174
106	14.7979	14.1723
107	14.7979	13.6302
108	14.7979	13.5915
109	14.7979	13.4366
110	14.7979	13.4366
111	14.8909	13.3979
112	14.8909	13.514
113	14.8909	13.514
114	14.8909	13.4366
115	14.7979	13.3591
116	14.7979	13.3591
117	14.7979	13.3591
118	14.7979	13.1655
119	14.7048	13.1655
120	14.6117	12.9719
121	14.6117	12.6234
122	14.3325	12.546
123	14.3325	12.5847
124	14.3325	12.6621
125	14.3325	12.6234
126	14.0533	12.4685
127	14.0533	12.546
128	13.9603	12.3911
129	13.9603	12.4685
130	13.9603	12.4298
131	13.7741	12.0426
132	13.7741	12.0813
133	13.588	12.0813
134	13.588	12.0039
135	13.681	12.12
136	12.7504	11.6554
137	12.7504	11.6166
138	12.285	11.5779
139	10.6098	10.8035
140	9.02763	9.95158
141	7.72467	9.48692
142	7.44547	9.4482
143	7.81774	9.52564
144	7.3524	9.4482
145	7.3524	9.48692
146	7.3524	9.52564
147	7.3524	9.52564
148	7.25933	9.40947
149	7.91081	9.68053
150	8.56229	9.71925
151	10.7029	9.56436
152	10.7029	9.56436
153	10.889	9.60308
154	11.2613	9.68053
155	12.8434	9.83542
156	12.8434	9.79669
157	13.8672	9.95158
158	13.681	9.9903
159	13.4949	9.64181
160	14.3325	9.60308
161	14.3325	9.60308
162	14.2395	9.56436
163	14.3325	9.56436
164	14.3325	9.56436
165	14.3325	9.56436
166	14.3325	9.56436
167	14.1464	9.37075
168	14.2395	9.4482
169	15.8216	9.56436
170	15.6355	9.56436
171	15.7286	9.56436
172	15.6355	9.60308
173	15.1701	9.37075
174	15.0771	9.37075
175	15.0771	9.37075
176	15.1701	9.40947
177	15.7286	9.29331
178	15.7286	9.25458
179	15.7286	9.29331
180	15.7286	9.21586
181	15.7286	9.21586
182	15.2632	9.06097
183	15.5424	9.06097
184	15.6355	8.98353
185	15.6355	8.98353
186	15.6355	8.98353
187	15.7286	9.02225
188	15.6355	8.59631
189	15.7286	8.48014
190	15.8216	8.44142
191	15.1701	7.66698
192	15.1701	7.39592
193	15.5424	7.51209
194	15.6355	7.51209
195	15.6355	7.43465
196	15.6355	7.43465
197	15.6355	7.43465
198	16.0078	7.58953
199	15.9147	7.58953
200	16.0078	7.86059
201	16.1939	7.89931
202	16.5662	8.17037
203	16.5662	8.13164
204	16.5662	8.0542
205	16.5662	8.01548
206	16.5662	8.01548
207	16.5662	8.0542
208	16.5662	8.09292
209	16.5662	8.09292
210	16.4731	8.09292
211	16.4731	8.09292
212	16.4731	8.09292
213	16.4731	8.28653
214	16.4731	8.24781
215	16.4731	8.28653
216	16.4731	8.28653
217	16.4731	8.24781
218	16.4731	8.24781
219	16.4731	8.24781
220	16.4731	8.20909
221	16.4731	8.20909
222	16.4731	8.17037
223	16.4731	8.17037
224	16.4731	8.13164
225	16.38	7.89931
226	16.38	7.82187
227	16.38	7.74442
228	16.38	7.74442
229	16.38	7.74442
230	16.38	7.74442
231	16.38	7.86059
232	16.38	7.86059
233	16.287	7.86059
234	16.287	7.86059
235	16.287	7.86059
236	16.287	7.78314
237	16.1939	7.86059
238	16.1939	7.86059
239	16.287	7.82187
240	16.287	7.39592
241	16.287	7.24103
242	16.38	7.12487
243	16.1939	7.0087
244	16.1939	6.93126
245	16.1939	6.96998
246	16.1939	7.0087
247	16.1939	7.0087
248	16.1939	7.0087
249	16.1939	6.96998
250	16.1939	6.96998
251	16.1939	7.08615
252	16.287	7.12487
253	16.287	7.27976
254	16.287	7.31848
255	16.287	7.3572
256	16.287	7.39592
257	16.287	7.39592
258	16.38	7.51209
259	16.287	7.62826
260	16.287	7.55081
261	16.287	7.51209
262	16.287	7.58953
263	16.287	7.62826
264	16.287	7.58953
265	16.287	7.58953
266	16.287	7.51209
267	16.287	7.47337
268	16.287	7.51209
269	16.287	7.55081
270	16.287	7.55081
271	16.38	7.58953
272	16.38	7.58953
273	16.287	7.58953
274	16.287	7.58953
275	16.287	7.55081
276	16.1939	7.47337
277	16.287	7.3572
278	16.287	7.3572
279	16.287	7.3572
280	16.287	7.3572
281	16.287	7.3572
282	16.287	7.31848
283	16.287	7.31848
284	16.287	7.31848
285	16.287	7.27976
286	16.4731	7.39592
287	16.4731	7.43465
288	16.6592	7.51209
289	16.6592	7.51209
290	16.6592	7.51209
291	16.4731	7.39592
292	16.4731	7.39592
293	16.4731	7.39592
294	16.5662	7.62826
295	17.3107	7.58953
296	17.1246	7.55081
297	17.1246	7.55081
298	17.0315	7.47337
299	17.0315	7.47337
300	16.5662	7.3572
301	16.5662	7.3572
302	16.5662	7.3572
303	16.5662	7.3572
304	16.5662	7.43465
305	16.9384	7.51209
306	16.9384	7.47337
307	16.7523	7.47337
308	16.8454	7.47337
309	16.4731	7.43465
310	16.4731	7.43465
311	16.38	7.24103
312	16.5662	7.24103
313	15.2632	7.0087
314	14.0533	6.93126
315	13.681	6.85381
316	13.588	6.85381
317	10.6098	6.46659
318	10.6098	6.46659
319	10.5167	6.38915
320	10.9821	6.35043
321	10.6098	6.35043
322	10.7959	6.35043
323	8.46922	6.00193
324	8.93456	5.84704
325	8.74843	5.69215
326	8.93456	5.69215
327	9.3999	5.80832
328	10.0514	5.92448
329	10.1445	5.84704
330	10.1445	5.84704
331	10.0514	5.84704
332	10.1445	5.84704
333	11.8197	5.84704
334	13.3088	6.11809
335	15.1701	6.38915
336	15.8216	6.42787
337	15.7286	6.38915
338	15.7286	6.38915
339	15.8216	6.38915
340	15.7286	6.38915
341	15.9147	6.46659
342	16.38	6.62148
343	16.38	6.6602
344	16.1939	6.62148
345	15.9147	6.38915
346	15.6355	6.3117
347	15.5424	6.3117
348	15.1701	6.04065
349	15.2632	5.88576
350	15.0771	5.84704
351	14.984	5.76959
352	14.984	5.73087
353	14.984	5.73087
354	14.984	5.76959
355	14.984	5.76959
356	15.0771	5.73087
357	14.984	5.73087
358	14.984	5.92448
359	15.0771	5.96321
360	16.1008	6.3117
361	17.2176	6.58276
362	17.2176	6.58276
363	17.2176	6.46659
364	17.2176	6.46659
365	17.3107	6.46659
366	17.2176	6.35043
367	17.2176	6.50531
368	17.4038	6.50531
369	17.8691	6.62148
370	17.8691	6.62148
371	17.8691	6.62148
372	17.8691	6.58276
373	17.8691	6.62148
374	17.9622	6.62148
375	17.9622	6.62148
376	18.1483	6.58276
377	18.2414	6.69893
378	18.4275	6.81509
379	18.4275	6.81509
380	18.3345	6.77637
381	18.3345	6.73765
382	18.3345	6.73765
383	18.3345	6.73765
384	18.2414	6.77637
385	18.2414	6.77637
386	18.2414	6.81509
387	18.2414	6.81509
388	18.2414	6.81509
389	18.2414	6.81509
390	18.2414	6.73765
391	18.2414	6.69893
392	18.2414	6.6602
393	18.2414	6.69893
394	18.2414	6.6602
395	18.2414	6.6602
396	18.1483	6.6602
397	18.1483	6.50531
398	18.1483	6.50531
399	18.1483	6.50531
400	18.1483	6.54404
401	18.2414	6.6602
402	18.2414	6.6602
403	18.2414	6.35043
404	18.3345	6.38915
405	18.3345	6.38915
406	18.3345	6.27298
407	18.3345	6.38915
408	18.3345	6.42787
409	18.3345	6.42787
410	18.3345	6.15682
411	18.2414	5.92448
412	18.2414	6.00193
413	18.1483	6.11809
414	18.1483	6.11809
415	18.1483	6.3117
416	18.1483	6.3117
417	18.1483	6.35043
418	18.1483	6.3117
419	18.2414	6.42787
420	18.2414	6.6602
421	18.2414	6.85381
422	18.2414	6.81509
423	18.2414	6.81509
424	18.2414	6.89254
425	18.2414	6.89254
426	18.2414	6.89254
427	18.2414	6.93126
428	18.2414	6.93126
429	18.2414	6.93126
430	18.2414	6.93126
431	18.2414	6.96998
432	18.2414	6.96998
433	18.1483	6.69893
434	18.1483	6.6602
435	18.1483	6.6602
436	18.0553	6.62148
437	17.8691	6.54404
438	17.8691	6.50531
439	17.8691	6.50531
440	17.8691	6.50531
441	17.8691	6.50531
442	17.8691	6.50531
443	17.8691	6.54404
444	17.8691	6.58276
445	17.683	6.3117
446	17.7761	6.42787
447	17.7761	6.54404
448	17.683	6.62148
449	17.683	6.6602
450	17.683	6.6602
451	17.4038	6.73765
452	17.4038	6.73765
453	17.2176	6.73765
454	17.2176	6.93126
455	17.4038	7.0087
456	17.4969	7.04742
457	17.4969	7.04742
458	17.4969	7.04742
459	17.4969	7.08615
460	17.4969	7.27976
461	17.4969	7.27976
462	17.4969	7.27976
463	17.5899	7.3572
464	17.0315	7.16359
465	16.5662	6.89254
466	16.287	6.81509
467	16.38	6.96998
468	16.38	7.0087
469	16.38	7.04742
470	16.287	7.04742
471	16.287	7.04742
472	16.0078	7.0087
473	16.1008	7.0087
474	16.5662	7.20231
475	17.2176	7.39592
476	16.9384	7.39592
477	16.9384	7.39592
478	16.8454	7.39592
479	16.8454	7.39592
480	16.8454	7.39592
481	16.8454	7.47337
482	14.2395	7.3572
483	12.9365	7.12487
484	12.9365	7.08615
485	13.4018	7.31848
486	13.588	7.3572
487	13.7741	7.43465
488	13.7741	7.43465
489	12.285	7.27976
490	11.2613	7.12487
491	10.7959	7.24103
492	11.5405	7.3572
493	12.285	7.39592
494	12.192	7.39592
495	12.0989	7.39592
496	11.9127	7.43465
497	11.7266	7.43465
498	11.7266	7.39592
499	12.5642	7.51209
500	14.2395	7.78314
501	14.4256	7.78314
502	14.4256	7.78314
503	14.2395	7.66698
504	13.8672	7.58953
505	13.4018	7.47337
506	13.4018	7.51209
507	13.588	7.55081
508	13.588	7.55081
509	13.0296	7.3572
510	12.6573	7.24103
511	12.0989	7.08615
512	12.0989	7.08615
513	12.192	7.16359
514	12.285	7.20231
515	12.0989	7.20231
516	12.0058	7.20231
517	12.0058	7.20231
518	11.7266	7.08615
519	11.7266	7.08615
520	11.7266	7.20231
521	11.7266	7.24103
522	11.8197	7.39592
523	11.7266	7.39592
524	11.7266	7.39592
525	11.4474	7.39592
526	11.1682	7.31848
527	10.6098	7.24103
528	10.4237	7.27976
529	10.4237	7.27976
530	10.1445	7.0087
531	9.67911	6.85381
532	9.1207	6.85381
533	9.1207	6.89254
534	9.1207	6.85381
535	9.1207	6.89254
536	9.49297	7.20231
537	9.49297	7.31848
538	9.49297	7.31848
539	9.49297	7.31848
540	9.49297	7.31848
541	9.67911	7.55081
542	9.77218	8.01548
543	9.77218	7.97675
544	9.77218	7.97675
545	9.77218	7.97675
546	9.77218	7.97675
547	9.77218	7.93803
548	9.77218	7.93803
549	9.77218	7.97675
550	9.77218	7.97675
551	9.77218	7.82187
552	9.77218	7.78314
553	9.77218	7.82187
554	9.77218	7.86059
555	9.77218	7.78314
556	9.77218	7.78314
557	9.77218	7.82187
558	9.77218	7.86059
559	9.67911	7.66698
560	9.67911	7.55081
561	9.67911	7.55081
562	9.67911	7.58953
563	9.67911	7.55081
564	9.67911	7.62826
565	9.77218	7.66698
566	9.77218	7.66698
567	9.77218	7.66698
568	9.77218	7.62826
569	9.67911	7.55081
570	9.67911	7.47337
571	9.67911	7.47337
572	9.67911	7.58953
573	9.77218	7.93803
574	9.77218	7.93803
575	9.77218	7.93803
576	9.77218	7.93803
577	9.77218	7.93803
578	9.77218	8.01548
579	9.77218	8.0542
580	9.77218	7.82187
581	9.77218	7.78314
582	9.77218	7.86059
583	9.77218	8.0542
584	9.77218	8.13164
585	9.77218	8.13164
586	9.77218	8.13164
587	9.77218	8.13164
588	9.77218	8.13164
589	9.77218	8.09292
590	9.86525	8.20909
591	9.86525	8.17037
592	9.86525	8.44142
593	9.86525	8.44142
594	9.86525	8.44142
595	9.86525	8.4027
596	9.86525	8.36398
597	9.86525	8.36398
598	9.86525	8.32525
599	9.86525	8.32525
600	9.86525	8.36398
601	9.77218	8.17037
602	9.77218	8.09292
603	9.77218	7.89931
604	9.77218	7.86059
605	9.77218	7.86059
606	9.77218	7.86059
607	9.77218	7.89931
608	9.67911	7.89931
609	9.67911	7.89931
610	9.67911	7.86059
611	9.67911	7.86059
612	9.86525	7.89931
613	9.95831	7.97675
614	10.1445	7.97675
615	10.3306	8.01548
616	10.4237	8.01548
617	10.4237	7.97675
618	10.4237	7.97675
619	10.4237	7.97675
620	10.4237	7.97675
621	10.2375	7.66698
622	10.2375	7.62826
623	10.2375	7.62826
624	10.2375	7.58953
625	9.95831	7.55081
626	9.58604	7.20231
627	9.30684	7.16359
628	9.02763	7.16359
629	9.02763	7.12487
630	9.1207	7.12487
631	9.49297	7.0087
632	9.49297	6.96998
633	9.49297	6.96998
634	9.49297	6.96998
635	9.3999	6.69893
636	9.67911	6.96998
637	10.0514	7.20231
638	9.86525	7.20231
639	9.67911	7.20231
640	9.67911	7.24103
641	9.67911	7.24103
642	9.86525	7.24103
643	9.86525	7.24103
644	9.86525	7.24103
645	9.95831	7.24103
646	8.56229	6.50531
647	7.53854	6.46659
648	5.86331	6.11809
649	5.11876	6.00193
650	4.65342	5.96321
651	4.65342	6.27298
652	4.65342	6.27298
653	4.65342	6.27298
654	4.65342	6.27298
655	4.65342	6.27298
656	4.74649	6.27298
657	4.83955	6.27298
658	5.49103	6.58276
659	5.49103	6.96998
660	5.86331	7.31848
661	5.86331	7.31848
662	5.86331	7.3572
663	5.86331	7.3572
664	5.77024	7.3572
665	5.77024	7.3572
666	5.86331	7.27976
667	5.95637	7.31848
668	5.95637	7.31848
669	5.95637	7.3572
670	5.95637	7.31848
671	5.95637	7.31848
672	5.95637	7.31848
673	5.95637	7.31848
674	5.95637	7.31848
675	6.04944	7.31848
676	6.04944	7.39592
677	6.04944	7.39592
678	6.04944	7.3572
679	6.04944	7.3572
680	5.95637	7.39592
681	5.95637	7.39592
682	5.86331	7.39592
683	5.86331	7.39592
684	5.86331	7.31848
685	5.67717	7.24103
686	5.5841	7.08615
687	5.5841	7.0087
688	5.5841	7.0087
689	5.5841	6.96998
690	5.5841	6.89254
691	5.5841	6.89254
692	5.49103	6.89254
693	5.49103	6.89254
694	5.49103	6.93126
695	5.86331	7.12487
696	5.86331	7.24103
697	5.67717	7.24103
698	5.67717	7.24103
699	5.5841	7.27976
700	5.5841	7.27976
701	5.5841	7.24103
702	5.5841	7.24103
703	5.5841	7.24103
704	5.5841	6.85381
705	5.39796	6.73765
706	5.39796	6.77637
707	5.39796	6.73765
708	5.3049	6.69893
709	5.3049	6.69893
710	5.3049	6.69893
711	5.3049	6.69893
712	5.3049	6.69893
713	5.3049	6.69893
714	5.39796	6.81509
715	5.49103	7.12487
716	5.49103	7.12487
717	5.49103	7.04742
718	5.49103	7.04742
719	5.67717	7.16359
720	5.67717	7.16359
721	5.67717	7.12487
722	5.67717	7.12487
723	5.67717	7.16359
724	5.67717	7.16359
725	5.67717	7.16359
726	5.67717	7.16359
727	5.67717	7.20231
728	5.67717	7.20231
729	5.67717	7.20231
730	5.67717	7.20231
731	5.67717	7.0087
732	5.67717	7.0087
733	5.67717	7.0087
734	5.67717	6.96998
735	5.49103	6.89254
736	5.49103	6.85381
737	5.49103	6.42787
738	5.39796	6.15682
739	5.39796	5.92448
740	5.49103	5.96321
741	5.49103	5.96321
742	5.49103	5.96321
743	5.49103	5.96321
744	5.49103	5.96321
745	5.49103	6.00193
746	5.49103	6.07937
747	5.67717	6.07937
748	5.86331	6.19554
749	5.86331	6.27298
750	6.04944	6.38915
751	6.04944	6.38915
752	6.04944	6.38915
753	6.14251	6.35043
754	6.14251	6.35043
755	6.14251	6.35043
756	6.04944	6.11809
757	6.14251	6.11809
758	6.14251	6.11809
759	6.14251	6.11809
760	6.14251	6.07937
761	6.14251	6.00193
762	6.14251	6.00193
763	6.14251	6.04065
764	6.14251	6.04065
765	6.14251	6.07937
766	6.14251	6.19554
767	6.14251	6.19554
768	6.04944	5.88576
769	5.86331	5.69215
770	5.77024	5.53726
771	5.67717	5.45982
772	5.67717	5.45982
773	5.67717	5.45982
774	5.67717	5.45982
775	5.67717	5.45982
776	5.67717	5.45982
777	5.67717	5.45982
778	5.77024	5.45982
779	5.95637	5.57598
780	6.14251	5.57598
781	6.42172	5.88576
782	6.42172	5.88576
783	5.77024	5.49854
784	5.67717	5.49854
785	5.5841	5.38237
786	5.49103	5.34365
787	5.49103	5.34365
788	5.49103	5.38237
789	4.46728	5.26621
790	3.90887	5.18876
791	3.90887	5.18876
792	3.8158	5.18876
793	4.00194	5.22748
794	4.09501	5.26621
795	4.83955	5.34365
796	4.83955	5.34365
797	4.74649	5.26621
798	4.65342	5.15004
799	6.23558	5.45982
800	5.5841	4.99515
801	5.5841	5.03387
802	5.5841	5.03387
803	5.67717	5.03387
804	5.67717	5.03387
805	5.67717	5.03387
806	5.67717	5.0726
807	5.67717	5.11132
808	5.67717	5.11132
809	5.95637	5.15004
810	6.23558	5.34365
811	7.16626	5.49854
812	7.25933	5.49854
813	7.25933	5.49854
814	7.44547	5.45982
815	7.72467	5.4211
816	7.72467	5.4211
817	8.00388	5.49854
818	8.00388	5.49854
819	8.00388	5.49854
820	8.37615	5.53726
821	8.37615	5.53726
822	8.37615	5.53726
823	8.37615	5.38237
824	8.37615	5.38237
825	8.37615	5.38237
826	8.37615	5.38237
827	8.37615	5.38237
828	8.37615	5.38237
829	8.46922	5.34365
830	8.46922	5.34365
831	8.46922	5.34365
832	8.46922	5.34365
833	8.46922	5.22748
834	8.46922	5.18876
835	8.46922	5.18876
836	8.46922	5.30493
837	8.46922	5.30493
838	8.46922	5.30493
839	8.46922	5.30493
840	8.37615	5.30493
841	8.37615	5.30493
842	8.37615	5.30493
843	8.37615	5.30493
844	8.28308	5.26621
845	8.19002	4.99515
846	8.19002	4.99515
847	8.19002	4.99515
848	8.19002	4.99515
849	8.09695	4.99515
850	8.09695	4.95643
851	8.09695	4.95643
852	8.09695	4.91771
853	8.09695	4.84026
854	7.91081	4.80154
855	7.91081	4.91771
856	7.91081	4.84026
857	7.91081	4.84026
858	7.91081	4.76282
859	7.91081	4.76282
860	7.91081	4.7241
861	7.91081	4.7241
862	7.91081	4.76282
863	7.91081	4.95643
864	7.91081	4.87899
865	7.91081	4.87899
866	7.91081	4.87899
867	8.00388	4.76282
868	8.00388	4.80154
869	7.91081	4.53049
870	7.91081	4.60793
871	7.91081	4.68538
872	7.91081	4.64665
873	7.81774	4.45304
874	7.81774	4.45304
875	7.81774	4.45304
876	7.81774	4.45304
877	7.81774	4.29815
878	7.91081	4.41432
879	7.91081	4.41432
880	7.91081	4.45304
881	7.91081	4.45304
882	7.91081	4.53049
883	7.91081	4.68538
884	7.81774	4.64665
885	7.72467	4.64665
886	7.72467	4.64665
887	7.6316	4.68538
888	7.6316	4.76282
889	7.6316	4.7241
890	7.81774	4.7241
891	7.81774	4.7241
892	7.81774	4.68538
893	7.81774	4.7241
894	7.91081	4.76282
895	7.81774	4.80154
896	7.81774	4.76282
897	7.6316	4.68538
898	7.44547	4.64665
899	7.44547	4.60793
900	7.44547	4.60793
901	7.44547	4.7241
902	7.44547	4.7241
903	7.44547	4.7241
904	7.44547	4.7241
905	7.44547	4.7241
906	7.44547	4.87899
907	7.72467	5.03387
908	7.6316	4.80154
909	7.6316	4.64665
910	7.6316	4.64665
911	7.53854	4.45304
912	7.53854	4.45304
913	7.53854	4.45304
914	7.53854	4.45304
915	7.53854	4.45304
916	7.53854	4.41432
917	7.53854	4.80154
918	7.6316	5.0726
919	7.6316	5.0726
920	7.6316	5.11132
921	7.6316	5.15004
922	7.72467	5.22748
923	7.72467	5.22748
924	7.72467	5.22748
925	7.6316	5.34365
926	7.6316	5.34365
927	7.6316	5.34365
928	7.6316	5.34365
929	7.6316	5.34365
930	7.6316	5.34365
931	7.6316	5.34365
932	7.6316	5.34365
933	7.72467	5.34365
934	7.72467	5.49854
935	8.00388	5.53726
936	7.81774	5.49854
937	8.00388	5.49854
938	8.09695	5.45982
939	8.00388	5.45982
940	8.00388	5.45982
941	7.91081	5.4211
942	7.72467	5.4211
943	7.72467	5.4211
944	7.6316	5.4211
945	7.53854	5.4211
946	7.53854	5.4211
947	7.25933	5.34365
948	7.16626	5.34365
949	7.16626	5.34365
950	7.16626	5.30493
951	7.3524	5.4211
952	7.3524	5.4211
953	7.44547	5.4211
954	7.53854	5.4211
955	7.44547	5.18876
956	6.70092	5.0726
957	6.70092	5.18876
958	6.70092	5.18876
959	6.70092	5.18876
960	6.60785	5.18876
961	6.32865	5.0726
962	6.32865	5.0726
963	5.5841	4.91771
964	4.18808	4.7241
965	3.62967	4.64665
966	3.8158	4.7241
967	3.90887	4.7241
968	3.8158	4.76282
969	3.8158	4.76282
970	3.90887	4.76282
971	3.8158	4.76282
972	3.8158	4.76282
973	3.90887	4.87899
974	5.86331	5.4211
975	5.86331	5.49854
976	5.86331	5.49854
977	5.86331	5.49854
978	5.77024	5.49854
979	5.77024	5.49854
980	5.95637	5.53726
981	6.04944	5.49854
982	6.04944	5.45982
983	5.77024	5.38237
984	5.49103	5.34365
985	5.49103	5.34365
986	5.5841	5.34365
987	5.5841	5.34365
988	5.5841	5.38237
989	5.5841	5.38237
990	5.5841	5.45982
991	5.5841	5.45982
992	5.5841	5.45982
993	5.49103	5.45982
994	5.49103	5.53726
995	5.49103	5.69215
996	5.49103	5.69215
997	5.49103	5.69215
[truncated: 2 more rows]

## Sheet: ED1D
distance from +1 nucleosome (bp)	Coverage (x10^-7)	Coverage (x10^-7)
	+RSC	-RSC
-1000	12.5896	12.8056
-999	12.5999	12.833
-998	12.6081	12.8376
-997	12.6207	12.8257
-996	12.6315	12.8383
-995	12.6427	12.851
-994	12.6632	12.8703
-993	12.6712	12.8827
-992	12.6794	12.865
-991	12.6924	12.8833
-990	12.7058	12.8991
-989	12.7177	12.9078
-988	12.7342	12.9275
-987	12.7314	12.8532
-986	12.7519	12.8347
-985	12.767	12.8657
-984	12.7768	12.8834
-983	12.7942	12.9087
-982	12.8038	12.916
-981	12.8197	12.9446
-980	12.8368	12.9694
-979	12.8546	13.0019
-978	12.8677	13.004
-977	12.8863	13.0301
-976	12.91	13.053
-975	12.9289	13.0713
-974	12.9412	13.092
-973	12.968	13.1226
-972	12.981	13.1492
-971	12.9886	13.1477
-970	13.0026	13.1667
-969	13.0205	13.2111
-968	13.0278	13.2203
-967	13.0461	13.2155
-966	13.0684	13.2495
-965	13.0883	13.2753
-964	13.0984	13.2926
-963	13.1091	13.309
-962	13.1274	13.3324
-961	13.1449	13.357
-960	13.1575	13.3768
-959	13.1695	13.3997
-958	13.1816	13.4206
-957	13.1812	13.4347
-956	13.1913	13.4475
-955	13.2057	13.445
-954	13.2196	13.4535
-953	13.2342	13.4589
-952	13.2428	13.4768
-951	13.2381	13.4864
-950	13.2377	13.4926
-949	13.2433	13.5089
-948	13.2457	13.5228
-947	13.2363	13.5104
-946	13.2308	13.5334
-945	13.2298	13.5468
-944	13.2313	13.5702
-943	13.2327	13.5863
-942	13.2372	13.6044
-941	13.2342	13.6216
-940	13.2366	13.649
-939	13.2353	13.6634
-938	13.2324	13.6689
-937	13.2279	13.674
-936	13.2217	13.6588
-935	13.2089	13.6597
-934	13.2118	13.6707
-933	13.2097	13.6794
-932	13.2146	13.6925
-931	13.2082	13.6942
-930	13.2029	13.6964
-929	13.1885	13.6987
-928	13.1739	13.6962
-927	13.1711	13.6943
-926	13.1636	13.6964
-925	13.1601	13.6974
-924	13.1524	13.6945
-923	13.1408	13.6884
-922	13.135	13.6861
-921	13.1176	13.6794
-920	13.1069	13.6729
-919	13.0868	13.6593
-918	13.0738	13.6543
-917	13.0617	13.6526
-916	13.0602	13.6635
-915	13.0536	13.6556
-914	13.0331	13.6384
-913	13.0192	13.6319
-912	13.0004	13.6152
-911	12.9779	13.6129
-910	12.9619	13.5992
-909	12.9487	13.5872
-908	12.9388	13.5795
-907	12.9207	13.5637
-906	12.8973	13.5484
-905	12.8823	13.5401
-904	12.8631	13.4741
-903	12.8451	13.43
-902	12.8263	13.4208
-901	12.8049	13.4111
-900	12.7691	13.3838
-899	12.749	13.351
-898	12.7243	13.3358
-897	12.7067	13.317
-896	12.6917	13.305
-895	12.6839	13.2917
-894	12.6711	13.2753
-893	12.6625	13.24
-892	12.6428	13.1996
-891	12.6202	13.183
-890	12.599	13.1656
-889	12.5757	13.1364
-888	12.5652	13.1204
-887	12.5521	13.0809
-886	12.5416	13.0574
-885	12.5158	13.0219
-884	12.5074	13.0087
-883	12.4971	12.9878
-882	12.4762	12.9612
-881	12.4677	12.9464
-880	12.4585	12.9246
-879	12.4409	12.9018
-878	12.4201	12.8722
-877	12.4022	12.8563
-876	12.3886	12.8321
-875	12.3843	12.8016
-874	12.3756	12.7808
-873	12.3418	12.7469
-872	12.3252	12.7339
-871	12.3164	12.712
-870	12.2995	12.6814
-869	12.2907	12.6576
-868	12.2726	12.6353
-867	12.2699	12.6203
-866	12.2684	12.6004
-865	12.2762	12.5944
-864	12.2805	12.5847
-863	12.282	12.5767
-862	12.282	12.5648
-861	12.2889	12.5477
-860	12.2897	12.5376
-859	12.2912	12.5265
-858	12.2903	12.5037
-857	12.2972	12.4924
-856	12.3066	12.4863
-855	12.3173	12.4889
-854	12.3158	12.482
-853	12.3257	12.4762
-852	12.3258	12.4646
-851	12.3363	12.4609
-850	12.3365	12.4499
-849	12.3363	12.4474
-848	12.3431	12.4458
-847	12.3544	12.4476
-846	12.3586	12.4364
-845	12.3766	12.4391
-844	12.3983	12.4511
-843	12.4148	12.4542
-842	12.431	12.464
-841	12.4439	12.4637
-840	12.4537	12.4723
-839	12.4609	12.4794
-838	12.4826	12.4887
-837	12.5005	12.499
-836	12.5078	12.4982
-835	12.5237	12.495
-834	12.545	12.5088
-833	12.5666	12.5243
-832	12.5886	12.5408
-831	12.6035	12.5469
-830	12.6235	12.5585
-829	12.6442	12.5761
-828	12.6566	12.5764
-827	12.6786	12.5967
-826	12.7038	12.6179
-825	12.7248	12.6131
-824	12.7509	12.6301
-823	12.7709	12.6488
-822	12.7879	12.6461
-821	12.8124	12.6668
-820	12.8343	12.6842
-819	12.8558	12.6987
-818	12.8696	12.7135
-817	12.8941	12.7333
-816	12.9219	12.7595
-815	12.962	12.7756
-814	12.9927	12.8017
-813	13.0181	12.83
-812	13.048	12.8798
-811	13.0797	12.9131
-810	13.0997	12.9423
-809	13.1196	12.958
-808	13.1563	13.0126
-807	13.1833	13.0426
-806	13.201	13.0638
-805	13.2177	13.0847
-804	13.2477	13.1218
-803	13.2651	13.1439
-802	13.2853	13.1668
-801	13.3139	13.2058
-800	13.3402	13.2351
-799	13.3657	13.2609
-798	13.3924	13.3022
-797	13.4135	13.3252
-796	13.4323	13.3547
-795	13.4485	13.3775
-794	13.4605	13.4104
-793	13.475	13.4314
-792	13.4919	13.4617
-791	13.5123	13.4933
-790	13.5288	13.5245
-789	13.5471	13.5503
-788	13.5554	13.5791
-787	13.5646	13.6075
-786	13.5673	13.6172
-785	13.5758	13.6403
-784	13.5899	13.6704
-783	13.5944	13.6858
-782	13.6023	13.7332
-781	13.6187	13.7577
-780	13.6285	13.7779
-779	13.6379	13.805
-778	13.6431	13.8321
-777	13.6501	13.876
-776	13.6523	13.8915
-775	13.6529	13.9054
-774	13.6538	13.8829
-773	13.6517	13.9002
-772	13.6452	13.918
-771	13.6389	13.9263
-770	13.6432	13.9483
-769	13.633	13.9601
-768	13.6216	13.9633
-767	13.6108	13.984
-766	13.6095	13.9946
-765	13.6114	14.0037
-764	13.6047	13.9841
-763	13.6011	13.993
-762	13.5942	13.9996
-761	13.5801	14.0075
-760	13.5717	14.0119
-759	13.5539	14.0471
-758	13.5376	14.0481
-757	13.5273	14.0461
-756	13.5089	14.0419
-755	13.4867	14.0268
-754	13.468	14.0217
-753	13.449	14.0168
-752	13.4345	14.0266
-751	13.4222	14.0274
-750	13.4	14.0212
-749	13.3826	14.0123
-748	13.3646	13.9995
-747	13.3357	13.979
-746	13.3135	13.9474
-745	13.299	13.9448
-744	13.2758	13.9331
-743	13.2453	13.9173
-742	13.2242	13.9112
-741	13.2148	13.9036
-740	13.1923	13.8895
-739	13.1739	13.8731
-738	13.1434	13.8514
-737	13.1189	13.8288
-736	13.0907	13.8083
-735	13.0647	13.7859
-734	13.0359	13.7576
-733	13.0081	13.735
-732	12.9868	13.7111
-731	12.9567	13.6807
-730	12.9329	13.6627
-729	12.9132	13.6437
-728	12.876	13.6114
-727	12.8377	13.5761
-726	12.8021	13.5601
-725	12.7777	13.528
-724	12.7583	13.507
-723	12.7376	13.4841
-722	12.7175	13.4589
-721	12.6977	13.4427
-720	12.6714	13.4116
-719	12.6377	13.3673
-718	12.6061	13.3282
-717	12.5719	13.2926
-716	12.5389	13.2573
-715	12.5262	13.2251
-714	12.5095	13.1981
-713	12.484	13.1655
-712	12.4654	13.1401
-711	12.4455	13.1168
-710	12.4273	13.0856
-709	12.404	13.0566
-708	12.3773	13.0201
-707	12.3625	12.9972
-706	12.3574	12.9682
-705	12.3503	12.9408
-704	12.3477	12.9181
-703	12.3495	12.8998
-702	12.3448	12.8784
-701	12.3323	12.8437
-700	12.3239	12.8188
-699	12.3109	12.7969
-698	12.3039	12.7754
-697	12.3032	12.7502
-696	12.2954	12.7278
-695	12.3036	12.7083
-694	12.307	12.6878
-693	12.3005	12.6625
-692	12.2994	12.6419
-691	12.3086	12.633
-690	12.3174	12.6169
-689	12.3191	12.5951
-688	12.322	12.5752
-687	12.3411	12.5613
-686	12.3489	12.5275
-685	12.3736	12.5263
-684	12.3836	12.509
-683	12.4013	12.4991
-682	12.419	12.4901
-681	12.4386	12.4839
-680	12.449	12.4763
-679	12.4535	12.4641
-678	12.4669	12.4541
-677	12.4934	12.4526
-676	12.5125	12.4579
-675	12.528	12.4562
-674	12.5532	12.4592
-673	12.5854	12.4624
-672	12.6146	12.462
-671	12.6411	12.466
-670	12.6593	12.4738
-669	12.6763	12.4747
-668	12.7004	12.4803
-667	12.7176	12.4787
-666	12.7434	12.4901
-665	12.7799	12.5025
-664	12.8177	12.5161
-663	12.8326	12.5286
-662	12.8624	12.5248
-661	12.891	12.529
-660	12.9295	12.545
-659	12.966	12.563
-658	13.005	12.5891
-657	13.0427	12.6178
-656	13.0706	12.6391
-655	13.0949	12.667
-654	13.1172	12.682
-653	13.1523	12.7013
-652	13.1862	12.7275
-651	13.225	12.7518
-650	13.252	12.7773
-649	13.2783	12.8039
-648	13.311	12.8317
-647	13.3382	12.8526
-646	13.3612	12.8773
-645	13.3953	12.9103
-644	13.4062	12.9
-643	13.4302	12.8914
-642	13.437	12.9038
-641	13.4544	12.9275
-640	13.474	12.9498
-639	13.4828	12.9929
-638	13.5101	13.0402
-637	13.5317	13.0719
-636	13.5452	13.1033
-635	13.5601	13.1404
-634	13.5754	13.1625
-633	13.5986	13.1951
-632	13.6185	13.2282
-631	13.6331	13.2576
-630	13.6558	13.2957
-629	13.6733	13.3197
-628	13.6877	13.3485
-627	13.7037	13.3836
-626	13.7127	13.408
-625	13.7251	13.4369
-624	13.74	13.4688
-623	13.7508	13.4714
-622	13.7606	13.4979
-621	13.774	13.5328
-620	13.7866	13.5603
-619	13.7921	13.585
-618	13.7955	13.601
-617	13.7977	13.63
-616	13.8019	13.6632
-615	13.8025	13.6943
-614	13.8126	13.7445
-613	13.8144	13.7691
-612	13.8196	13.7686
-611	13.8263	13.7966
-610	13.8229	13.8218
-609	13.8251	13.8506
-608	13.829	13.8921
-607	13.829	13.9129
-606	13.8257	13.9401
-605	13.8173	13.9582
-604	13.8146	13.9792
-603	13.8102	14.0228
-602	13.7996	14.0401
-601	13.7901	14.0489
-600	13.7818	14.0624
-599	13.7711	14.0714
-598	13.7613	14.0797
-597	13.7529	14.0845
-596	13.7437	14.1098
-595	13.7318	14.1215
-594	13.7065	14.1402
-593	13.6893	14.1426
-592	13.6703	14.1387
-591	13.6593	14.1472
-590	13.6519	14.1693
-589	13.6309	14.1673
-588	13.6136	14.1805
-587	13.5896	14.1632
-586	13.5765	14.1673
-585	13.5585	14.1593
-584	13.5419	14.1626
-583	13.5188	14.1554
-582	13.4963	14.1493
-581	13.4725	14.1272
-580	13.452	14.1417
-579	13.4353	14.1292
-578	13.4182	14.1448
-577	13.4077	14.1584
-576	13.3838	14.1642
-575	13.3561	14.1512
-574	13.326	14.1341
-573	13.2984	14.1129
-572	13.2639	14.1093
-571	13.2376	14.0869
-570	13.2059	14.063
-569	13.1783	14.0391
-568	13.1414	14.0047
-567	13.1104	14.0056
-566	13.079	13.9768
-565	13.0528	13.963
-564	13.0182	13.938
-563	12.9784	13.9059
-562	12.9338	13.8721
-561	12.8997	13.8441
-560	12.8514	13.8307
-559	12.8024	13.799
-558	12.7634	13.7675
-557	12.7217	13.7335
-556	12.6812	13.697
-555	12.654	13.6671
-554	12.6141	13.6282
-553	12.5942	13.6047
-552	12.5646	13.5803
-551	12.5367	13.5727
-550	12.5025	13.5399
-549	12.4759	13.5174
-548	12.441	13.4932
-547	12.405	13.4996
-546	12.3571	13.4573
-545	12.3228	13.4106
-544	12.3024	13.4028
-543	12.2792	13.3649
-542	12.2617	13.3314
-541	12.2401	13.2938
-540	12.2167	13.2304
-539	12.1976	13.1984
-538	12.1761	13.1698
-537	12.1477	13.1186
-536	12.1279	13.0815
-535	12.1267	13.0593
-534	12.1105	13.016
-533	12.095	12.9861
-532	12.0933	12.9623
-531	12.0979	12.9248
-530	12.0962	12.9053
-529	12.0966	12.884
-528	12.1033	12.8532
-527	12.1149	12.8351
-526	12.1306	12.8186
-525	12.138	12.7888
-524	12.1529	12.7662
-523	12.1728	12.7468
-522	12.1894	12.7232
-521	12.2094	12.7104
-520	12.2258	12.6989
-519	12.2481	12.68
-518	12.265	12.6547
-517	12.2999	12.6447
-516	12.3275	12.6234
-515	12.3614	12.6133
-514	12.3842	12.592
-513	12.4272	12.5746
-512	12.4646	12.5744
-511	12.5024	12.5645
-510	12.535	12.5502
-509	12.5808	12.5461
-508	12.6249	12.5489
-507	12.6729	12.552
-506	12.7266	12.5597
-505	12.7743	12.5511
-504	12.8076	12.54
-503	12.8519	12.5489
-502	12.9039	12.5693
-501	12.9408	12.5754
-500	12.9837	12.5746
-499	13.0312	12.589
-498	13.075	12.5945
-497	13.118	12.5996
-496	13.1592	12.6024
-495	13.2064	12.6316
-494	13.2607	12.6392
-493	13.3101	12.6501
-492	13.3538	12.6407
-491	13.4102	12.6812
-490	13.4537	12.7003
-489	13.4936	12.7211
-488	13.5379	12.7403
-487	13.5774	12.7611
-486	13.6216	12.7824
-485	13.6692	12.8079
-484	13.7128	12.8277
-483	13.7369	12.8276
-482	13.7748	12.8375
-481	13.8188	12.8687
-480	13.8509	12.9062
-479	13.8795	12.9074
-478	13.9078	12.936
-477	13.9332	12.9326
-476	13.9534	12.9242
-475	13.9943	12.9652
-474	14.0413	13.007
-473	14.08	13.046
-472	14.1139	13.082
-471	14.1391	13.1124
-470	14.1608	13.1413
-469	14.1766	13.18
-468	14.2034	13.2072
-467	14.2326	13.241
-466	14.2563	13.2803
-465	14.2817	13.3097
-464	14.3045	13.3459
-463	14.336	13.387
-462	14.3548	13.4169
-461	14.3751	13.4574
-460	14.3919	13.5014
-459	14.4138	13.5624
-458	14.4335	13.6033
-457	14.4365	13.6244
-456	14.4441	13.6548
-455	14.4573	13.6885
-454	14.4622	13.7215
-453	14.4683	13.7538
-452	14.4685	13.7851
-451	14.4762	13.8155
-450	14.4769	13.8467
-449	14.4779	13.8309
-448	14.4755	13.8527
-447	14.4818	13.8873
-446	14.4814	13.9221
-445	14.4802	13.952
-444	14.4629	13.9618
-443	14.452	13.9928
-442	14.4432	13.9798
-441	14.4306	13.9779
-440	14.4281	14.0042
-439	14.4175	14.0303
-438	14.3949	14.0402
-437	14.377	14.0571
-436	14.3674	14.0698
-435	14.3415	14.0789
-434	14.3181	14.0917
-433	14.2971	14.1032
-432	14.283	14.1095
-431	14.2669	14.1247
-430	14.2521	14.1189
-429	14.2365	14.1304
-428	14.2246	14.1383
-427	14.2019	14.1427
-426	14.1753	14.1028
-425	14.1509	14.106
-424	14.1241	14.1119
-423	14.0984	14.1063
-422	14.0745	14.1041
-421	14.0475	14.101
-420	14.0223	14.0887
-419	13.9933	14.0877
-418	13.9592	14.0736
-417	13.9169	14.0631
-416	13.885	14.0633
-415	13.8422	14.0487
-414	13.8028	14.0233
-413	13.7663	13.9872
-412	13.732	13.976
-411	13.695	13.9634
-410	13.6542	13.9394
-409	13.6052	13.9112
-408	13.5551	13.8818
-407	13.5122	13.8567
-406	13.4683	13.8338
-405	13.4198	13.8039
-404	13.378	13.7946
-403	13.3384	13.7692
-402	13.2789	13.7368
-401	13.2283	13.6818
-400	13.1793	13.652
-399	13.1295	13.6195
-398	13.0819	13.5866
-397	13.0291	13.5495
-396	12.978	13.5153
-395	12.9398	13.4797
-394	12.8963	13.4465
-393	12.83	13.3984
-392	12.7761	13.3616
-391	12.7207	13.3203
-390	12.6603	13.2577
-389	12.5963	13.2098
-388	12.5422	13.1745
-387	12.4842	13.1326
-386	12.4273	13.0866
-385	12.3651	13.0373
-384	12.3186	12.9993
-383	12.2651	12.9517
-382	12.2109	12.8864
-381	12.1563	12.8365
-380	12.1109	12.794
-379	12.0671	12.7393
-378	12.0289	12.6927
-377	11.9804	12.638
-376	11.9377	12.5874
-375	11.9039	12.5465
-374	11.861	12.4993
-373	11.8277	12.4606
-372	11.7925	12.4132
-371	11.7559	12.3603
-370	11.735	12.325
-369	11.7057	12.2775
-368	11.6848	12.2354
-367	11.6889	12.2015
-366	11.6895	12.1646
-365	11.6699	12.1274
-364	11.6793	12.0985
-363	11.6801	12.0624
-362	11.683	12.0172
-361	11.6773	11.9717
-360	11.6758	11.9331
-359	11.6853	11.8857
-358	11.6971	11.8472
-357	11.7245	11.8095
-356	11.7647	11.7924
-355	11.7771	11.742
-354	11.8038	11.7177
-353	11.8447	11.703
-352	11.8613	11.6562
-351	11.9021	11.6159
-350	11.9393	11.5854
-349	11.9984	11.5628
-348	12.0591	11.5482
-347	12.1125	11.5269
-346	12.1536	11.4954
-345	12.2181	11.4603
-344	12.2692	11.4309
-343	12.3217	11.42
-342	12.3914	11.4149
-341	12.4601	11.3982
-340	12.5167	11.3845
-339	12.5692	11.3786
-338	12.6266	11.3591
-337	12.6913	11.3394
-336	12.7573	11.3175
-335	12.817	11.2994
-334	12.8918	11.2996
-333	12.9519	11.294
-332	13.0241	11.2963
-331	13.0804	11.2722
-330	13.1393	11.2664
-329	13.1945	11.2438
-328	13.2578	11.2441
-327	13.3141	11.2504
-326	13.3627	11.2442
-325	13.4254	11.2455
-324	13.4853	11.2442
-323	13.5388	11.2417
-322	13.5876	11.2482
-321	13.6313	11.2453
-320	13.6765	11.2453
-319	13.7177	11.2484
-318	13.7626	11.2534
-317	13.8062	11.2512
-316	13.8314	11.2363
-315	13.8718	11.2364
-314	13.9114	11.2399
-313	13.9479	11.2438
-312	13.9835	11.2437
-311	14.0128	11.2534
-310	14.0524	11.2662
-309	14.0813	11.2817
-308	14.1087	11.2703
-307	14.133	11.2763
-306	14.1651	11.2852
-305	14.1949	11.2964
-304	14.2169	11.3156
-303	14.246	11.3419
-302	14.2653	11.3587
-301	14.2762	11.3686
-300	14.2959	11.3845
-299	14.3197	11.4092
-298	14.3344	11.4231
-297	14.3515	11.4465
-296	14.3662	11.4622
-295	14.3777	11.4704
-294	14.3775	11.4805
-293	14.3781	11.4926
-292	14.3808	11.5034
-291	14.3849	11.519
-290	14.3934	11.5487
-289	14.395	11.5711
-288	14.4002	11.5949
-287	14.4017	11.6126
-286	14.399	11.6311
-285	14.3929	11.6483
-284	14.3891	11.6645
-283	14.3878	11.6897
-282	14.3845	11.7163
-281	14.3776	11.7405
-280	14.3684	11.7632
-279	14.3597	11.7783
-278	14.3509	11.8076
-277	14.3375	11.8275
-276	14.327	11.8511
-275	14.313	11.8641
-274	14.2983	11.8759
-273	14.2817	11.8875
-272	14.2659	11.9066
-271	14.246	11.9207
-270	14.2203	11.9263
-269	14.1916	11.9366
-268	14.1655	11.9465
-267	14.1301	11.9488
-266	14.1003	11.9538
-265	14.0664	11.9536
-264	14.0319	11.953
-263	14.0028	11.9583
-262	13.9675	11.9553
-261	13.9234	11.9479
-260	13.8809	11.9416
-259	13.8407	11.9328
-258	13.7927	11.9203
-257	13.7347	11.9023
-256	13.6813	11.8903
-255	13.6183	11.8746
-254	13.5584	11.8624
-253	13.5033	11.8467
-252	13.4479	11.8335
-251	13.3902	11.8186
-250	13.3297	11.7809
-249	13.2653	11.7559
-248	13.2055	11.7382
-247	13.1403	11.7183
-246	13.0679	11.6913
-245	12.996	11.6632
-244	12.9217	11.6373
-243	12.8457	11.6074
-242	12.7759	11.5798
-241	12.6999	11.5492
-240	12.6193	11.5228
-239	12.5359	11.4887
-238	12.4493	11.4565
-237	12.3586	11.4125
-236	12.2477	11.3618
-235	12.1433	11.3152
-234	12.0506	11.2734
-233	11.9507	11.2277
-232	11.8443	11.1789
-231	11.7347	11.1296
-230	11.6276	11.0801
-229	11.5208	11.0271
-228	11.4113	10.9747
-227	11.2898	10.9161
-226	11.1589	10.8521
-225	11.0284	10.7875
-224	10.9099	10.726
-223	10.7864	10.6648
-222	10.6457	10.5971
-221	10.5121	10.5324
-220	10.3713	10.4611
-219	10.2304	10.3903
-218	10.0777	10.314
-217	9.9287	10.2384
-216	9.7927	10.1675
-215	9.65349	10.0985
-214	9.50853	10.0291
-213	9.36909	9.95754
-212	9.22806	9.88249
-211	9.08884	9.81024
-210	8.9385	9.72905
-209	8.79048	9.65378
-208	8.63629	9.60854
-207	8.49099	9.52622
-206	8.33905	9.44181
-205	8.18761	9.353
-204	8.03819	9.26975
-203	7.88513	9.17348
-202	7.73539	9.0872
-201	7.5796	9.00723
-200	7.43609	8.92402
-199	7.286	8.83662
-198	7.15043	8.7606
-197	7.00782	8.67124
-196	6.85756	8.57022
-195	6.71885	8.4805
-194	6.58404	8.40152
-193	6.43872	8.30968
-192	6.30281	8.22462
-191	6.16007	8.1277
-190	6.02774	8.03318
-189	5.89762	7.94342
-188	5.76974	7.8504
-187	5.64712	7.76692
-186	5.52644	7.67811
-185	5.40494	7.59632
-184	5.28382	7.51156
-183	5.16579	7.41962
-182	5.05672	7.33594
-181	4.94909	7.25462
-180	4.84506	7.17361
-179	4.74195	7.09107
-178	4.64357	7.01533
-177	4.55062	6.94371
-176	4.45947	6.86265
-175	4.36497	6.81132
-174	4.28906	6.73096
-173	4.2046	6.66253
-172	4.13187	6.60034
-171	4.05453	6.53086
-170	3.97472	6.4594
-169	3.89643	6.39208
-168	3.82158	6.34247
-167	3.75444	6.28066
-166	3.69379	6.22067
-165	3.62816	6.15643
-164	3.56256	6.10042
-163	3.50087	6.04126
-162	3.44433	5.98176
-161	3.39269	5.92575
-160	3.34377	5.87562
-159	3.28912	5.82607
-158	3.24019	5.77643
-157	3.196	5.73207
-156	3.15366	5.68891
-155	3.11099	5.66241
-154	3.06578	5.62398
-153	3.02151	5.58753
-152	2.98324	5.55152
-151	2.95072	5.51537
-150	2.91411	5.48164
-149	2.88537	5.4554
-148	2.85759	5.42714
-147	2.82792	5.40048
-146	2.80141	5.38458
-145	2.77816	5.36782
-144	2.75598	5.36086
-143	2.74124	5.35681
-142	2.71644	5.34445
-141	2.7001	5.33458
-140	2.68874	5.33848
-139	2.67372	5.33484
-138	2.66141	5.3399
-137	2.64873	5.34599
-136	2.63532	5.357
-135	2.62272	5.37127
-134	2.6157	5.38321
-133	2.60825	5.40226
-132	2.60416	5.42464
-131	2.60153	5.4386
-130	2.60274	5.46289
-129	2.60166	5.49674
-128	2.60675	5.53427
-127	2.6097	5.59871
-126	2.6147	5.64198
-125	2.62219	5.68841
-124	2.62698	5.73034
-123	2.64503	5.78073
-122	2.66091	5.82717
-121	2.69002	5.88696
-120	2.72649	5.97552
-119	2.75024	6.05676
-118	2.77461	6.13178
-117	2.80066	6.21054
-116	2.82837	6.31574
-115	2.86138	6.40149
-114	2.89862	6.50196
-113	2.9379	6.60432
-112	2.99276	6.73003
-111	3.03921	6.83836
-110	3.09153	6.9483
-109	3.15168	7.07093
-108	3.21728	7.1945
-107	3.27952	7.31257
-106	3.35163	7.442
-105	3.43015	7.58663
-104	3.51721	7.73316
-103	3.61018	7.88295
-102	3.70627	8.03226
-101	3.81159	8.20501
-100	3.92365	8.36667
-99	4.04059	8.53014
-98	4.1627	8.68336
-97	4.29868	8.85653
-96	4.45439	9.03984
-95	4.62725	9.22497
-94	4.7991	9.40993
-93	4.97536	9.58924
-92	5.17327	9.77757
-91	5.38135	9.98565
-90	5.60802	10.1797
-89	5.84684	10.3888
-88	6.09299	10.6035
-87	6.36419	10.8004
-86	6.65101	11.0075
-85	6.93389	11.2006
-84	7.24556	11.4061
-83	7.54841	11.5977
-82	7.89266	11.7965
-81	8.23741	12.0061
-80	8.59782	12.1956
-79	8.98487	12.4016
-78	9.35327	12.5831
-77	9.75137	12.7752
-76	10.157	12.9491
-75	10.5236	13.1123
-74	10.8911	13.2707
-73	11.2879	13.4292
-72	11.6808	13.5883
-71	12.0732	13.7392
-70	12.4584	13.8912
-69	12.8379	14.0337
-68	13.2139	14.187
-67	13.5597	14.3268
-66	13.8816	14.4482
-65	14.2158	14.5719
-64	14.5256	14.6945
-63	14.8131	14.8005
-62	15.0904	14.9065
-61	15.3506	15.006
-60	15.5992	15.0967
-59	15.8344	15.1746
-58	16.0592	15.2693
-57	16.2752	15.3601
-56	16.461	15.427
-55	16.6467	15.4982
-54	16.8166	15.568
-53	16.9813	15.6374
-52	17.1411	15.6968
-51	17.2923	15.7571
-50	17.4311	15.8172
-49	17.5574	15.8684
-48	17.6798	15.9173
-47	17.7947	15.9624
-46	17.9051	16.0071
-45	18.0118	16.0478
-44	18.1071	16.0803
-43	18.2005	16.1174
-42	18.287	16.154
-41	18.3636	16.2069
-40	18.4372	16.2341
-39	18.5053	16.2591
-38	18.5696	16.2823
-37	18.6401	16.3203
-36	18.6993	16.3423
-35	18.7583	16.365
-34	18.8084	16.3781
-33	18.8566	16.3909
-32	18.8996	16.4008
-31	18.9387	16.4103
-30	18.9767	16.4205
-29	19.0084	16.4436
-28	19.0465	16.4711
-27	19.0738	16.4724
-26	19.1044	16.4596
-25	19.1315	16.4589
-24	19.156	16.4583
-23	19.1812	16.4767
-22	19.2041	16.4781
-21	19.2275	16.475
-20	19.2464	16.4737
-19	19.2605	16.4627
-18	19.275	16.4664
-17	19.2911	16.4588
-16	19.306	16.4451
-15	19.328	16.4543
-14	19.3449	16.4374
-13	19.3534	16.4168
-12	19.3583	16.3937
-11	19.3637	16.3713
-10	19.3693	16.343
-9	19.3722	16.2981
-8	19.3754	16.2693
-7	19.3814	16.243
-6	19.3844	16.205
-5	19.3866	16.1681
-4	19.3853	16.14
-3	19.3864	16.127
-2	19.3856	16.0842
-1	19.3796	16.0366
0	19.3766	15.9932
1	19.3731	15.9532
2	19.3702	15.8946
3	19.3621	15.853
4	19.3543	15.8006
5	19.3458	15.7539
6	19.3364	15.7031
7	19.3239	15.6493
8	19.3094	15.5842
9	19.2951	15.5275
10	19.2816	15.4639
11	19.2602	15.4109
12	19.2381	15.3276
13	19.2174	15.2465
14	19.1949	15.1703
15	19.1685	15.0919
16	19.1399	14.9868
17	19.108	14.8684
18	19.075	14.7743
19	19.0423	14.6882
20	19.0023	14.5991
21	18.9649	14.5174
22	18.9202	14.4161
23	18.8725	14.3225
24	18.8189	14.2315
25	18.7719	14.1372
26	18.7108	14.0319
27	18.6422	13.9217
28	18.5733	13.8054
29	18.5	13.6855
30	18.4303	13.5778
31	18.3585	13.4809
32	18.2812	13.3744
33	18.1992	13.2593
34	18.111	13.1522
35	18.0195	13.0341
36	17.9204	12.9131
37	17.8115	12.8102
38	17.6993	12.6793
39	17.584	12.5609
40	17.4496	12.4466
41	17.3124	12.3265
42	17.1801	12.2192
43	17.0365	12.117
44	16.8899	12.021
45	16.7239	11.9142
46	16.5522	11.8131
47	16.3759	11.724
48	16.1935	11.6341
49	16.0064	11.552
50	15.8044	11.4714
51	15.5758	11.372
52	15.3514	11.2849
53	15.1105	11.2035
54	14.8623	11.1337
55	14.6099	11.0793
56	14.3334	11.025
57	14.0618	10.9851
58	13.7721	10.9391
59	13.4583	10.8913
60	13.1565	10.8729
61	12.8309	10.8158
62	12.5183	10.8007
63	12.1681	10.7845
64	11.8377	10.7898
65	11.5124	10.8012
66	11.2032	10.8275
67	10.9092	10.854
68	10.5994	10.9081
69	10.2977	10.9613
70	9.99416	11.0031
71	9.71442	11.0585
72	9.4683	11.1432
73	9.27322	11.231
74	9.10945	11.3387
75	8.97058	11.4461
76	8.84593	11.5504
77	8.72142	11.6361
78	8.64306	11.763
79	8.5775	11.867
80	8.537	11.9956
81	8.55073	12.1199
82	8.57559	12.241
83	8.62237	12.3541
84	8.7284	12.495
85	8.8184	12.6226
86	8.94368	12.7494
87	9.06486	12.8517
88	9.20318	12.9747
89	9.36842	13.1078
90	9.53859	13.2231
91	9.72002	13.3386
92	9.92046	13.4637
93	10.1213	13.5555
94	10.3175	13.674
95	10.5151	13.7742
96	10.7203	13.88
97	10.9212	13.983
98	11.1297	14.0771
99	11.3235	14.1634
100	11.5289	14.2797
101	11.7211	14.365
102	11.9113	14.4454
103	12.0843	14.5197
104	12.2602	14.5969
105	12.4371	14.6728
106	12.5963	14.741
107	12.7496	14.8004
108	12.9053	14.8509
109	13.0548	14.9144
110	13.1801	14.9687
111	13.3161	15.0364
112	13.4457	15.0969
113	13.5633	15.1463
114	13.6699	15.1959
115	13.7806	15.2357
116	13.8814	15.2809
117	13.979	15.3254
118	14.0675	15.3673
119	14.1572	15.4072
120	14.239	15.4459
121	14.3231	15.4867
122	14.403	15.5271
123	14.4732	15.5572
124	14.5441	15.5817
125	14.6132	15.6124
126	14.6794	15.6506
127	14.7354	15.6847
128	14.7966	15.7124
129	14.8545	15.742
130	14.8962	15.7604
131	14.9433	15.7802
132	14.9853	15.7942
133	15.0335	15.8238
134	15.0736	15.8428
135	15.1107	15.8592
136	15.1485	15.8785
137	15.1841	15.8911
138	15.2161	15.9049
139	15.2471	15.9107
140	15.2714	15.9163
141	15.2998	15.9267
142	15.3343	15.9379
143	15.3621	15.9401
144	15.3899	15.9428
145	15.4166	15.9462
146	15.4443	15.9503
147	15.4766	15.957
148	15.506	15.9654
149	15.5263	15.941
150	15.5538	15.9355
151	15.573	15.9286
152	15.5895	15.9187
153	15.6103	15.9042
154	15.631	15.9087
155	15.6508	15.8961
156	15.6663	15.883
157	15.6871	15.8695
158	15.702	15.8519
159	15.7181	15.8327
160	15.7357	15.8111
161	15.748	15.7834
162	15.7714	15.7673
163	15.7872	15.745
164	15.8057	15.7157
165	15.822	15.6807
166	15.8325	15.682
167	15.8514	15.6504
168	15.8665	15.6471
169	15.8775	15.6115
170	15.8917	15.5735
171	15.8934	15.5283
172	15.8967	15.4834
173	15.9019	15.4372
174	15.912	15.3883
175	15.9197	15.3427
176	15.9227	15.2909
177	15.9221	15.2306
178	15.9194	15.1701
179	15.9197	15.1102
180	15.9181	15.0438
181	15.9138	14.9408
182	15.9064	14.8653
183	15.9008	14.7838
184	15.8868	14.7112
185	15.8721	14.6412
186	15.8655	14.5507
187	15.856	14.4654
188	15.8423	14.385
189	15.8189	14.2972
190	15.7984	14.2056
191	15.7753	14.1165
192	15.7472	14.0237
193	15.7259	13.9393
194	15.6962	13.845
195	15.6679	13.7598
196	15.6346	13.6469
197	15.6034	13.5483
198	15.5556	13.4359
199	15.5038	13.3153
200	15.4411	13.2071
201	15.3872	13.1081
202	15.3282	13.0035
203	15.2658	12.9038
204	15.1805	12.7737
205	15.105	12.6504
206	15.0177	12.5532
207	14.923	12.4365
208	14.8282	12.327
209	14.7376	12.2366
210	14.6371	12.14
211	14.5386	12.0558
212	14.4318	11.9716
213	14.3307	11.8597
214	14.2156	11.7553
215	14.0753	11.6629
216	13.9394	11.579
217	13.8059	11.5122
218	13.6653	11.4307
219	13.5155	11.3603
220	13.3522	11.3019
221	13.1895	11.2526
222	13.0208	11.2101
223	12.8369	11.1901
224	12.6491	11.1505
225	12.4795	11.1384
226	12.2815	11.1217
227	12.1079	11.131
228	11.9327	11.1404
229	11.76	11.1531
230	11.5728	11.174
231	11.4092	11.199
232	11.2262	11.2296
233	11.0587	11.2696
234	10.8914	11.3091
235	10.7442	11.3608
236	10.606	11.4193
237	10.4731	11.4845
238	10.3608	11.5574
239	10.235	11.6145
240	10.147	11.7055
241	10.0714	11.8302
242	10.0119	11.9147
243	9.97088	12.0068
244	9.93863	12.0982
245	9.90751	12.1912
246	9.90833	12.2884
247	9.92776	12.3913
248	9.95375	12.4998
249	9.97417	12.5873
250	10.0333	12.7093
251	10.0987	12.8098
252	10.1728	12.914
253	10.2646	13.0083
254	10.352	13.102
255	10.4542	13.1947
256	10.5709	13.2957
257	10.698	13.3913
258	10.8192	13.4848
259	10.9502	13.5721
260	11.0799	13.657
261	11.2146	13.7419
262	11.3458	13.8178
263	11.49	13.9025
264	11.6431	13.9926
265	11.7758	14.0699
266	11.9218	14.15
267	12.0689	14.2342
268	12.2131	14.3141
269	12.3397	14.3826
270	12.4522	14.4409
271	12.5697	14.5029
272	12.6939	14.5715
273	12.8123	14.6386
274	12.921	14.6939
275	13.0284	14.7559
276	13.1346	14.8116
277	13.2433	14.8632
278	13.3322	14.9057
279	13.4233	14.9527
280	13.5092	14.9933
281	13.5916	15.0392
282	13.6726	15.0845
283	13.7477	15.123
284	13.8207	15.1535
285	13.892	15.2002
286	13.9711	15.2425
287	14.0373	15.2746
288	14.1056	15.2975
289	14.1663	15.3335
290	14.2251	15.3508
291	14.2692	15.3816
292	14.3087	15.3863
293	14.3561	15.4077
294	14.4046	15.4335
295	14.448	15.486
296	14.492	15.4931
297	14.5284	15.5137
298	14.5538	15.5289
299	14.5885	15.5564
300	14.6182	15.5686
301	14.6401	15.5654
302	14.6681	15.5836
303	14.6971	15.5989
304	14.7269	15.6164
305	14.7502	15.6201
306	14.7713	15.6256
307	14.7909	15.6298
308	14.8133	15.6385
309	14.8349	15.6531
310	14.8563	15.6645
311	14.8729	15.6727
312	14.8913	15.6791
313	14.9115	15.6811
314	14.9283	15.6733
315	14.9424	15.6687
316	14.9589	15.6675
317	14.9715	15.6351
318	14.9777	15.6264
319	14.9875	15.6213
320	15.0021	15.6179
321	15.0125	15.6056
322	15.023	15.5988
323	15.0292	15.5809
324	15.0456	15.5654
325	15.0449	15.5432
326	15.0542	15.5266
327	15.0646	15.5059
328	15.0748	15.4868
329	15.0834	15.4666
330	15.0854	15.4407
331	15.0878	15.3917
332	15.0932	15.3637
333	15.0979	15.3316
334	15.1024	15.3026
335	15.1095	15.259
336	15.1089	15.2146
337	15.1067	15.1744
338	15.1017	15.1261
339	15.1058	15.0878
340	15.1083	15.0673
341	15.1028	15.0092
342	15.0976	14.9561
343	15.0998	14.9131
344	15.0915	14.8579
345	15.0814	14.8054
346	15.0741	14.7556
347	15.0621	14.6971
348	15.0451	14.611
349	15.0243	14.5464
350	15.01	14.4884
351	14.9845	14.4301
352	14.9652	14.3653
353	14.9459	14.2873
354	14.9237	14.2128
355	14.9005	14.1358
356	14.8772	14.059
357	14.8408	13.9791
358	14.8047	13.8993
359	14.7675	13.8019
360	14.7271	13.709
361	14.6859	13.6208
362	14.6472	13.5363
363	14.6058	13.4557
364	14.5608	13.3756
365	14.5047	13.281
366	14.4437	13.1946
367	14.385	13.1125
368	14.3211	13.0222
369	14.253	12.9248
370	14.1833	12.831
371	14.1146	12.7364
372	14.037	12.6223
373	13.9598	12.5394
374	13.8754	12.4607
375	13.7957	12.3836
376	13.7142	12.2907
377	13.6233	12.1999
378	13.527	12.1152
379	13.4327	12.0426
380	13.3376	11.9832
381	13.242	11.9344
382	13.1381	11.8675
383	13.0255	11.8088
384	12.909	11.7433
385	12.7925	11.6802
386	12.683	11.6389
387	12.5667	11.5991
388	12.4532	11.5671
389	12.3381	11.5278
390	12.2211	11.5065
391	12.1011	11.4856
392	11.9743	11.468
393	11.8655	11.456
394	11.748	11.4395
395	11.6431	11.4524
396	11.5396	11.4696
397	11.4416	11.491
398	11.326	11.5094
399	11.2253	11.5219
400	11.1503	11.5641
401	11.0662	11.5831
402	10.984	11.6069
403	10.9227	11.6539
404	10.8712	11.7199
405	10.8223	11.7718
406	10.7718	11.8198
407	10.7198	11.8655
408	10.6981	11.9272
409	10.6841	11.985
410	10.6674	12.0448
411	10.6717	12.1186
412	10.6769	12.1839
413	10.6805	12.2339
414	10.6844	12.2985
415	10.7059	12.3478
416	10.7404	12.4206
417	10.7868	12.4923
418	10.8177	12.5528
419	10.8638	12.5991
420	10.9224	12.6696
421	10.9861	12.7388
422	11.0482	12.815
423	11.1221	12.8949
424	11.1997	12.9437
425	11.2779	13.0152
426	11.3555	13.0951
427	11.4309	13.1529
428	11.5115	13.2171
429	11.5945	13.2739
430	11.676	13.3396
431	11.771	13.4102
432	11.8707	13.4768
433	11.9699	13.5457
434	12.0584	13.6089
435	12.1445	13.6657
436	12.2169	13.7153
437	12.2933	13.7662
438	12.3812	13.8206
439	12.4543	13.8729
440	12.5369	13.9196
441	12.6206	13.9647
442	12.6874	14.0162
443	12.7621	14.0658
444	12.8327	14.1098
445	12.9076	14.1528
446	12.9804	14.1935
447	13.0408	14.2261
448	13.0941	14.2716
449	13.1567	14.3181
450	13.2257	14.3518
451	13.2856	14.4008
452	13.3495	14.4463
453	13.4083	14.5018
454	13.4739	14.5462
455	13.528	14.5832
456	13.5733	14.6123
457	13.6103	14.6465
458	13.6501	14.6769
459	13.6861	14.6928
460	13.7261	14.7157
461	13.7671	14.7529
462	13.8045	14.7797
463	13.8403	14.8062
464	13.8714	14.8288
465	13.9032	14.849
466	13.9358	14.8652
467	13.9663	14.8824
468	13.9956	14.8998
469	14.0288	14.9202
470	14.0549	14.9389
471	14.0773	14.9512
472	14.0975	14.951
473	14.1159	14.9546
474	14.1265	14.9461
475	14.1498	14.9603
476	14.1707	14.9666
477	14.1983	14.9887
478	14.2152	14.9958
479	14.2337	15.0034
480	14.2485	15.0054
481	14.2513	14.9967
482	14.2559	14.9896
483	14.265	14.9869
484	14.2708	14.9785
485	14.2822	14.9739
486	14.3008	14.9752
487	14.3096	14.9619
488	14.3225	14.9528
489	14.3393	14.947
490	14.3436	14.9183
491	14.3488	14.9021
492	14.3626	14.8857
493	14.3754	14.8769
494	14.382	14.8593
495	14.3846	14.8396
496	14.3901	14.8124
497	14.3988	14.7915
498	14.4187	14.7494
499	14.4252	14.7217
500	14.424	14.692
501	14.4249	14.6588
502	14.4234	14.6332
503	14.4156	14.598
504	14.4085	14.5619
505	14.3968	14.5233
506	14.3891	14.501
507	14.3795	14.4584
508	14.3686	14.4076
509	14.3589	14.3647
510	14.3458	14.3137
511	14.3343	14.2589
512	14.3267	14.2087
513	14.319	14.1655
514	14.3006	14.1099
515	14.2846	14.0541
516	14.2639	13.9928
517	14.2401	13.9195
518	14.2103	13.8633
519	14.1814	13.8032
520	14.1516	13.7435
521	14.1232	13.6821
522	14.0854	13.6108
523	14.0598	13.5415
524	14.0239	13.4809
525	13.9913	13.4237
526	13.9547	13.35
527	13.9137	13.2766
528	13.867	13.2034
529	13.8319	13.1433
530	13.78	13.0714
531	13.725	12.9869
532	13.6715	12.9097
533	13.6167	12.8403
534	13.5523	12.7478
535	13.4913	12.675
536	13.4355	12.61
537	13.3601	12.5264
538	13.2884	12.4605
539	13.216	12.3839
540	13.1529	12.3217
541	13.0807	12.2698
542	13.0074	12.2087
543	12.9335	12.1505
544	12.8536	12.0883
545	12.779	12.0295
546	12.7075	11.9834
547	12.6331	11.9277
548	12.5639	11.8902
549	12.4969	11.8475
550	12.4168	11.8271
551	12.3417	11.7939
552	12.2741	11.7657
553	12.2112	11.7542
554	12.1391	11.7294
555	12.0729	11.7042
556	12.0226	11.6971
557	11.9657	11.6888
558	11.9053	11.6831
559	11.8515	11.6762
560	11.7998	11.6776
561	11.7447	11.6769
562	11.6971	11.6637
563	11.6472	11.6679
564	11.5942	11.679
565	11.5388	11.6762
566	11.4953	11.6913
567	11.4553	11.7079
568	11.4334	11.7384
569	11.4145	11.7915
570	11.3745	11.799
571	11.3526	11.8171
572	11.3326	11.8501
573	11.3134	11.8785
574	11.3085	11.9176
575	11.3036	11.952
576	11.3025	11.9839
577	11.3055	12.0231
578	11.3239	12.0716
579	11.3464	12.1063
580	11.3512	12.1389
581	11.3622	12.1801
582	11.3766	12.238
583	11.3996	12.2857
584	11.4164	12.3219
585	11.4373	12.3672
586	11.4537	12.404
587	11.492	12.4767
588	11.5457	12.5615
589	11.5955	12.6167
590	11.6523	12.6744
591	11.7089	12.7278
592	11.7568	12.7977
593	11.8017	12.8378
594	11.8419	12.8726
595	11.8916	12.9253
596	11.9465	12.9668
597	11.9987	13.0177
598	12.0467	13.0606
599	12.0967	13.1094
600	12.1496	13.1581
601	12.2004	13.2005
602	12.261	13.2881
603	12.3101	13.3382
604	12.3531	13.3737
605	12.397	13.4092
606	12.4407	13.4397
607	12.4857	13.4857
608	12.5361	13.545
609	12.591	13.5773
610	12.6334	13.6241
611	12.6786	13.6512
612	12.7261	13.6904
613	12.7618	13.719
614	12.7963	13.7587
615	12.8308	13.7904
616	12.8668	13.8224
617	12.9021	13.856
618	12.9357	13.8814
619	12.9723	13.9121
620	13.0043	13.9243
621	13.0388	13.9543
622	13.07	13.9787
623	13.115	14.0094
624	13.1569	14.0328
625	13.1832	14.0571
626	13.2031	14.0852
627	13.236	14.1143
628	13.2657	14.1327
629	13.2968	14.1543
630	13.3321	14.168
631	13.3673	14.1804
632	13.3978	14.1942
633	13.42	14.2111
634	13.4452	14.2379
635	13.4812	14.2593
636	13.5056	14.2687
637	13.5368	14.2741
638	13.5661	14.3021
639	13.5804	14.3058
640	13.598	14.3094
641	13.6207	14.3236
642	13.6444	14.3319
643	13.6625	14.3329
644	13.6811	14.3357
645	13.7109	14.3473
646	13.7316	14.3533
647	13.7467	14.3731
648	13.7606	14.3681
649	13.779	14.3678
650	13.7952	14.3729
651	13.8031	14.3734
652	13.8169	14.3684
653	13.8211	14.3571
654	13.8233	14.3628
655	13.8258	14.3427
656	13.8308	14.3312
657	13.826	14.3207
658	13.8289	14.3033
659	13.8343	14.2895
660	13.8312	14.2689
661	13.8346	14.2587
662	13.8344	14.2314
663	13.8348	14.2118
664	13.8343	14.1996
665	13.8324	14.1802
666	13.8248	14.1581
667	13.8194	14.1358
668	13.8193	14.1076
669	13.8126	14.0706
670	13.8001	14.0311
671	13.7894	13.9995
672	13.789	13.9744
673	13.778	13.9548
674	13.7552	13.9135
675	13.737	13.8938
676	13.7178	13.8498
677	13.7011	13.8042
678	13.6749	13.767
679	13.6541	13.7478
680	13.6312	13.7028
681	13.6067	13.6611
682	13.5904	13.6228
683	13.5714	13.5922
684	13.5476	13.5488
685	13.5188	13.5015
686	13.4883	13.4489
687	13.4519	13.3805
688	13.409	13.3239
689	13.3736	13.2712
690	13.3381	13.2448
691	13.3032	13.1982
692	13.2716	13.1514
693	13.2353	13.1027
694	13.197	13.0561
695	13.1664	13.0342
696	13.1324	12.9926
697	13.0964	12.9798
698	13.0573	12.9314
699	13.0076	12.8698
700	12.9554	12.8132
701	12.8992	12.7593
702	12.8543	12.7187
703	12.8053	12.6794
704	12.7615	12.6394
705	12.7321	12.6211
706	12.6816	12.5753
707	12.6176	12.5262
708	12.5607	12.4566
709	12.4973	12.3655
710	12.454	12.3301
711	12.412	12.3001
712	12.3688	12.2707
713	12.3303	12.2688
714	12.2791	12.2401
715	12.2289	12.2081
716	12.1858	12.1822
717	12.1499	12.1667
718	12.1158	12.1531
719	12.0751	12.1318
720	12.0283	12.109
721	11.9943	12.096
722	11.9647	12.0826
723	11.9393	12.0641
724	11.9117	12.0621
725	11.885	12.0514
726	11.8444	12.0568
727	11.8221	12.0616
728	11.8096	12.0722
729	11.7929	12.075
730	11.7719	12.0854
731	11.7513	12.0945
732	11.7361	12.1113
733	11.7289	12.1249
734	11.727	12.157
735	11.7166	12.1488
736	11.7099	12.1602
737	11.7098	12.1637
738	11.7192	12.1951
739	11.7246	12.2378
740	11.7098	12.2607
741	11.7179	12.2797
742	11.7243	12.2986
743	11.7314	12.32
744	11.7482	12.3379
745	11.7656	12.3667
746	11.7751	12.3929
747	11.8015	12.4513
748	11.8277	12.4842
749	11.836	12.5153
750	11.8485	12.5344
751	11.8689	12.565
752	11.8991	12.6021
753	11.9232	12.6455
754	11.9417	12.6707
755	11.9581	12.6829
756	11.9741	12.7108
757	12.009	12.7435
758	12.0293	12.7516
759	12.0558	12.7813
760	12.0874	12.815
761	12.1334	12.8533
762	12.1708	12.8984
763	12.1986	12.9345
764	12.2258	12.9648
765	12.2571	13.0011
766	12.2943	13.0257
767	12.3224	13.0548
768	12.3476	13.0878
769	12.3851	13.1288
770	12.4089	13.1557
771	12.4372	13.184
772	12.4638	13.2075
773	12.4907	13.2325
774	12.5331	13.2786
775	12.5753	13.3187
776	12.6121	13.3644
777	12.6453	13.4174
778	12.6692	13.4376
779	12.6952	13.4591
780	12.721	13.4898
781	12.7507	13.5183
782	12.7848	13.5484
783	12.8064	13.5736
784	12.8392	13.5878
785	12.8725	13.6158
786	12.8984	13.6394
787	12.9133	13.6572
788	12.9284	13.6768
789	12.9575	13.7003
790	12.9916	13.7276
791	13.0164	13.7535
792	13.038	13.7798
793	13.0619	13.8063
794	13.0819	13.8244
795	13.1051	13.8629
796	13.1216	13.8551
797	13.1479	13.8689
798	13.16	13.8756
799	13.1782	13.8893
800	13.2055	13.9012
801	13.2251	13.9072
802	13.2319	13.854
803	13.2449	13.862
804	13.2559	13.8719
805	13.271	13.8851
806	13.2889	13.8985
807	13.3022	13.9088
808	13.3231	13.9233
809	13.3391	13.9254
810	13.3491	13.9252
811	13.3632	13.9222
812	13.3796	13.922
813	13.3951	13.9101
814	13.4193	13.9327
815	13.4288	13.9295
816	13.4419	13.9265
817	13.4571	13.9335
818	13.469	13.952
819	13.4775	13.9436
820	13.4804	13.941
821	13.4898	13.9354
822	13.4938	13.9248
823	13.484	13.8954
824	13.4782	13.861
825	13.4773	13.8495
826	13.4758	13.8103
827	13.4734	13.7715
828	13.4697	13.7535
829	13.4673	13.7252
830	13.4639	13.7087
831	13.4608	13.6968
832	13.4515	13.6761
833	13.4492	13.6603
834	13.4536	13.6287
835	13.4494	13.6368
836	13.4468	13.6103
837	13.4465	13.5932
838	13.4425	13.5784
839	13.4421	13.5539
840	13.4324	13.5312
841	13.4148	13.5064
842	13.4054	13.481
843	13.3896	13.4502
844	13.3738	13.4214
845	13.3574	13.3901
846	13.335	13.3559
847	13.3115	13.3248
848	13.286	13.2921
849	13.2621	13.2588
850	13.2354	13.1978
851	13.2123	13.1534
852	13.1894	13.1187
853	13.1636	13.0715
854	13.1332	13.0377
855	13.097	13.003
856	13.0608	12.9586
857	13.0368	12.9365
858	13.0078	12.9242
859	12.9901	12.9009
860	12.9522	12.8513
861	12.9254	12.8108
862	12.9035	12.789
863	12.8807	12.7647
864	12.8517	12.7317
865	12.8222	12.7069
866	12.7957	12.689
867	12.7672	12.648
868	12.7488	12.6316
869	12.7322	12.6016
870	12.7103	12.573
871	12.6902	12.5611
872	12.6621	12.5389
873	12.6359	12.5149
874	12.6078	12.4849
875	12.5776	12.4633
876	12.5489	12.4366
877	12.5143	12.419
878	12.4862	12.3987
879	12.4569	12.3765
880	12.4325	12.3536
881	12.414	12.3452
882	12.3998	12.3334
883	12.3927	12.3079
884	12.3731	12.2863
885	12.3599	12.3068
886	12.3428	12.2949
887	12.3285	12.2901
888	12.3188	12.2788
889	12.3122	12.2783
890	12.2989	12.2759
891	12.3023	12.2822
892	12.3046	12.2862
893	12.2953	12.2831
894	12.2893	12.2843
895	12.2816	12.285
896	12.2878	12.2963
897	12.2982	12.2994
898	12.2941	12.3068
899	12.2941	12.3103
900	12.2996	12.3066
901	12.3007	12.3167
902	12.3061	12.3297
903	12.3172	12.3665
904	12.324	12.3625
905	12.3412	12.3942
906	12.3507	12.4056
907	12.3494	12.4154
908	12.3397	12.4203
909	12.3427	12.4146
910	12.3433	12.422
911	12.3459	12.4067
912	12.3546	12.4284
913	12.3579	12.4392
914	12.3715	12.4593
915	12.3867	12.4796
916	12.406	12.5045
917	12.4094	12.5393
918	12.4292	12.5912
919	12.4446	12.6369
920	12.4469	12.6615
921	12.4484	12.6542
922	12.466	12.6809
923	12.4755	12.6965
924	12.4979	12.6931
925	12.5187	12.7149
926	12.5426	12.7196
927	12.5572	12.7518
928	12.5654	12.7738
929	12.588	12.7973
930	12.6136	12.8353
931	12.6625	12.9086
932	12.6759	12.9212
933	12.6914	12.9129
934	12.7129	12.9261
935	12.7314	12.9525
936	12.7432	12.9717
937	12.7586	12.9886
938	12.785	13.0181
939	12.7992	13.0389
940	12.8148	13.0554
941	12.8293	13.0745
942	12.8431	13.0962
943	12.8528	13.1102
944	12.8765	13.1509
945	12.8968	13.1879
946	12.9205	13.2138
947	12.9219	13.2264
948	12.9309	13.2258
949	12.9414	13.2418
950	12.9468	13.2566
951	12.9573	13.2941
952	12.9755	13.3077
953	12.9932	13.3238
954	13.016	13.3467
955	13.028	13.371
956	13.0477	13.4166
957	13.0651	13.4314
958	13.0789	13.465
959	13.0819	13.4803
960	13.0991	13.5116
961	13.115	13.5294
962	13.1251	13.5471
963	13.1315	13.5441
964	13.139	13.5488
965	13.1608	13.564
966	13.1694	13.5968
967	13.1809	13.5994
968	13.1945	13.5959
969	13.2083	13.6063
970	13.2206	13.6141
971	13.2308	13.6165
972	13.2421	13.6387
973	13.259	13.6313
974	13.2844	13.6454
975	13.2902	13.646
976	13.2996	13.65
977	13.3057	13.6461
978	13.319	13.6896
979	13.324	13.6882
980	13.335	13.6838
981	13.3335	13.6805
982	13.3494	13.7233
983	13.358	13.7458
984	13.3714	13.7439
985	13.3765	13.7401
986	13.3772	13.7091
987	13.3732	13.7023
988	13.38	13.7178
989	13.3859	13.7206
990	13.3848	13.7156
991	13.3771	13.7295
992	13.3967	13.7285
993	13.3971	13.7223
994	13.3868	13.7094
995	13.389	13.7043
996	13.3892	13.6968
997	13.3851	13.6815
[truncated: 2 more rows]

## Sheet: ED1F
distance from +1 nucleosome (bp)	Coverage (x10^-7)	Coverage (x10^-7)
	+RSC	-RSC
-1000	11.1855	11.5474
-999	11.1832	11.5509
-998	11.1868	11.5588
-997	11.1965	11.5754
-996	11.19	11.5719
-995	11.1887	11.5782
-994	11.1926	11.5905
-993	11.1869	11.5872
-992	11.186	11.5917
-991	11.183	11.6011
-990	11.1869	11.6154
-989	11.1833	11.6148
-988	11.1793	11.6159
-987	11.1694	11.6137
-986	11.1718	11.6154
-985	11.1741	11.6279
-984	11.167	11.6322
-983	11.1647	11.6397
-982	11.1577	11.6401
-981	11.1622	11.6469
-980	11.163	11.6577
-979	11.1624	11.6726
-978	11.1599	11.6846
-977	11.1568	11.6938
-976	11.156	11.6972
-975	11.1555	11.7042
-974	11.1552	11.714
-973	11.1568	11.7251
-972	11.1519	11.7273
-971	11.1388	11.7201
-970	11.1377	11.7231
-969	11.1387	11.7102
-968	11.1331	11.7079
-967	11.1359	11.7153
-966	11.1421	11.7263
-965	11.1437	11.7325
-964	11.1358	11.7299
-963	11.1282	11.73
-962	11.1242	11.7378
-961	11.1242	11.7499
-960	11.1214	11.7473
-959	11.118	11.7509
-958	11.119	11.7555
-957	11.1128	11.7551
-956	11.1096	11.7551
-955	11.1056	11.756
-954	11.1041	11.7548
-953	11.1053	11.7597
-952	11.0982	11.7663
-951	11.0861	11.7579
-950	11.0727	11.7494
-949	11.0703	11.7487
-948	11.0624	11.7504
-947	11.0504	11.7428
-946	11.0442	11.7444
-945	11.0426	11.7503
-944	11.0371	11.7492
-943	11.032	11.7477
-942	11.0285	11.7495
-941	11.0243	11.7486
-940	11.0223	11.7507
-939	11.0168	11.7537
-938	11.0128	11.7455
-937	11.0047	11.7477
-936	11.0037	11.7367
-935	10.9928	11.7283
-934	10.9936	11.7228
-933	10.9908	11.7233
-932	10.9889	11.7201
-931	10.9823	11.7174
-930	10.9792	11.7164
-929	10.9703	11.711
-928	10.9631	11.7056
-927	10.9628	11.7028
-926	10.9609	11.7041
-925	10.9581	11.7074
-924	10.9571	11.7107
-923	10.9525	11.7109
-922	10.9507	11.7105
-921	10.9453	11.7035
-920	10.9436	11.7005
-919	10.9355	11.6819
-918	10.9284	11.6759
-917	10.9215	11.6703
-916	10.9282	11.6798
-915	10.9345	11.6854
-914	10.9325	11.6824
-913	10.9329	11.685
-912	10.929	11.6766
-911	10.9215	11.6669
-910	10.9126	11.6614
-909	10.9124	11.6619
-908	10.921	11.6706
-907	10.9211	11.6636
-906	10.91	11.6539
-905	10.9116	11.6528
-904	10.9039	11.6379
-903	10.8953	11.6225
-902	10.8932	11.6142
-901	10.8913	11.6077
-900	10.8793	11.5878
-899	10.8759	11.5775
-898	10.869	11.5682
-897	10.8688	11.5618
-896	10.8707	11.5544
-895	10.8726	11.5448
-894	10.8777	11.5476
-893	10.881	11.5406
-892	10.8748	11.5248
-891	10.8742	11.5269
-890	10.8736	11.5208
-889	10.8765	11.5148
-888	10.8775	11.5116
-887	10.8865	11.5168
-886	10.8934	11.5227
-885	10.8892	11.5047
-884	10.8937	11.5044
-883	10.8954	11.497
-882	10.8874	11.4924
-881	10.884	11.487
-880	10.8848	11.4811
-879	10.8837	11.4719
-878	10.8775	11.463
-877	10.8697	11.4542
-876	10.8739	11.4537
-875	10.8781	11.4548
-874	10.8831	11.4528
-873	10.8682	11.4239
-872	10.866	11.4119
-871	10.8644	11.4132
-870	10.8565	11.4087
-869	10.8631	11.4138
-868	10.861	11.408
-867	10.8682	11.4062
-866	10.8829	11.4179
-865	10.8987	11.4328
-864	10.912	11.4401
-863	10.9203	11.4425
-862	10.9244	11.4451
-861	10.9376	11.441
-860	10.9481	11.4464
-859	10.9612	11.4558
-858	10.967	11.454
-857	10.9809	11.4583
-856	10.9987	11.4835
-855	11.01	11.4945
-854	11.0125	11.4968
-853	11.0256	11.5112
-852	11.028	11.5059
-851	11.0341	11.5082
-850	11.0209	11.4943
-849	11.0182	11.487
-848	11.0264	11.4989
-847	11.0339	11.5148
-846	11.0382	11.5212
-845	11.0564	11.5395
-844	11.0749	11.5633
-843	11.0905	11.5855
-842	11.095	11.5948
-841	11.0944	11.604
-840	11.0986	11.6178
-839	11.1015	11.6207
-838	11.1105	11.6282
-837	11.1144	11.6331
-836	11.1123	11.6377
-835	11.1151	11.6401
-834	11.1247	11.6463
-833	11.1322	11.6545
-832	11.1416	11.6679
-831	11.1434	11.6707
-830	11.1499	11.6812
-829	11.1493	11.6898
-828	11.1519	11.7001
-827	11.1607	11.714
-826	11.1612	11.7318
-825	11.166	11.7334
-824	11.168	11.7412
-823	11.1679	11.7526
-822	11.1618	11.7523
-821	11.1627	11.7657
-820	11.1657	11.7735
-819	11.1684	11.7843
-818	11.164	11.783
-817	11.1698	11.8001
-816	11.1739	11.8166
-815	11.1917	11.8395
-814	11.2044	11.8561
-813	11.2141	11.8771
-812	11.2181	11.8943
-811	11.2297	11.9098
-810	11.2374	11.9284
-809	11.2485	11.9443
-808	11.2671	11.97
-807	11.2737	11.9831
-806	11.2754	11.9903
-805	11.2817	12.0079
-804	11.2854	12.0252
-803	11.2916	12.0418
-802	11.3017	12.0614
-801	11.3154	12.0741
-800	11.3304	12.0953
-799	11.3362	12.1004
-798	11.3424	12.1135
-797	11.3573	12.1386
-796	11.3738	12.1609
-795	11.3842	12.1808
-794	11.39	12.2013
-793	11.395	12.2171
-792	11.3971	12.2314
-791	11.3964	12.2379
-790	11.3984	12.2452
-789	11.4027	12.2514
-788	11.404	12.2658
-787	11.41	12.2788
-786	11.4082	12.2844
-785	11.4091	12.29
-784	11.4141	12.3081
-783	11.4142	12.3189
-782	11.4202	12.3332
-781	11.4282	12.3441
-780	11.4325	12.3523
-779	11.4434	12.3743
-778	11.444	12.3805
-777	11.4519	12.4022
-776	11.4559	12.41
-775	11.4609	12.4183
-774	11.4691	12.4287
-773	11.4719	12.4269
-772	11.4671	12.4286
-771	11.472	12.4382
-770	11.4783	12.4479
-769	11.4765	12.4563
-768	11.48	12.4596
-767	11.4801	12.465
-766	11.4839	12.4655
-765	11.4879	12.4758
-764	11.4907	12.482
-763	11.4955	12.4931
-762	11.4958	12.5005
-761	11.4907	12.4977
-760	11.4834	12.5016
-759	11.479	12.5031
-758	11.4741	12.4983
-757	11.4768	12.5045
-756	11.4838	12.512
-755	11.4786	12.5072
-754	11.4734	12.5017
-753	11.4702	12.5041
-752	11.4704	12.5024
-751	11.477	12.5039
-750	11.4795	12.5118
-749	11.4846	12.5133
-748	11.4865	12.5049
-747	11.4803	12.4975
-746	11.4781	12.4943
-745	11.4803	12.4974
-744	11.4808	12.4975
-743	11.4813	12.5007
-742	11.4825	12.5002
-741	11.4843	12.5083
-740	11.4849	12.5037
-739	11.4851	12.5038
-738	11.4802	12.4949
-737	11.4845	12.4914
-736	11.492	12.4896
-735	11.4951	12.4899
-734	11.4829	12.4768
-733	11.4777	12.4673
-732	11.4764	12.457
-731	11.4693	12.4444
-730	11.4676	12.4382
-729	11.4793	12.4446
-728	11.4743	12.4348
-727	11.4704	12.4315
-726	11.4622	12.42
-725	11.4673	12.4082
-724	11.4725	12.4026
-723	11.4846	12.4103
-722	11.5005	12.4153
-721	11.5118	12.4266
-720	11.5163	12.4228
-719	11.5079	12.4095
-718	11.4982	12.3911
-717	11.4994	12.3825
-716	11.5022	12.3712
-715	11.5134	12.3683
-714	11.5141	12.3599
-713	11.5174	12.3546
-712	11.5241	12.3506
-711	11.5256	12.3507
-710	11.5289	12.3488
-709	11.5379	12.3526
-708	11.5487	12.3554
-707	11.561	12.3615
-706	11.5702	12.3603
-705	11.5795	12.3607
-704	11.5967	12.3638
-703	11.6114	12.3692
-702	11.6232	12.3647
-701	11.6284	12.3624
-700	11.6392	12.3653
-699	11.6417	12.3641
-698	11.6411	12.3473
-697	11.6499	12.348
-696	11.6553	12.3286
-695	11.6677	12.3327
-694	11.6769	12.3293
-693	11.6793	12.3158
-692	11.6939	12.3228
-691	11.7079	12.336
-690	11.7224	12.3396
-689	11.74	12.3374
-688	11.7519	12.3433
-687	11.7619	12.3414
-686	11.7637	12.3449
-685	11.7725	12.3526
-684	11.7794	12.352
-683	11.7875	12.3651
-682	11.7983	12.3732
-681	11.8012	12.3687
-680	11.8082	12.3742
-679	11.8111	12.3805
-678	11.8234	12.3785
-677	11.8377	12.3865
-676	11.8499	12.3868
-675	11.8599	12.3994
-674	11.8741	12.4062
-673	11.8825	12.4159
-672	11.8949	12.4304
-671	11.9115	12.4439
-670	11.9132	12.4441
-669	11.9229	12.4571
-668	11.9376	12.4655
-667	11.9411	12.4763
-666	11.941	12.4628
-665	11.9513	12.47
-664	11.9607	12.4747
-663	11.9661	12.4783
-662	11.9783	12.4859
-661	11.9909	12.4982
-660	12.0154	12.5185
-659	12.0323	12.5401
-658	12.0428	12.5667
-657	12.0573	12.5878
-656	12.0689	12.6044
-655	12.0788	12.6251
-654	12.0798	12.6258
-653	12.0926	12.6476
-652	12.1043	12.6635
-651	12.1226	12.6879
-650	12.1253	12.6839
-649	12.134	12.7006
-648	12.1458	12.7182
-647	12.1599	12.7348
-646	12.1683	12.7539
-645	12.1821	12.7719
-644	12.1844	12.7808
-643	12.1885	12.7932
-642	12.1833	12.788
-641	12.1797	12.7942
-640	12.1627	12.8004
-639	12.1541	12.8053
-638	12.1613	12.8283
-637	12.1655	12.8326
-636	12.1724	12.8377
-635	12.1725	12.8511
-634	12.1765	12.8577
-633	12.1815	12.8822
-632	12.1877	12.8995
-631	12.1973	12.9173
-630	12.2014	12.943
-629	12.2117	12.96
-628	12.215	12.9731
-627	12.229	12.9956
-626	12.2426	13.0114
-625	12.2543	13.0195
-624	12.2602	13.0413
-623	12.2655	13.0535
-622	12.2738	13.06
-621	12.2749	13.0609
-620	12.2838	13.078
-619	12.2883	13.0926
-618	12.2863	13.097
-617	12.29	13.108
-616	12.2915	13.1231
-615	12.2945	13.1305
-614	12.3044	13.1461
-613	12.3128	13.1628
-612	12.3183	13.178
-611	12.3237	13.1962
-610	12.326	13.2081
-609	12.3328	13.2157
-608	12.3433	13.2316
-607	12.3533	13.2504
-606	12.357	13.2629
-605	12.3612	13.2709
-604	12.3684	13.2818
-603	12.378	13.2966
-602	12.3887	13.3079
-601	12.3959	13.3191
-600	12.4024	13.3322
-599	12.4092	13.3402
-598	12.4151	13.3526
-597	12.4207	13.3628
-596	12.4208	13.3684
-595	12.4277	13.3747
-594	12.4242	13.3688
-593	12.4247	13.368
-592	12.4314	13.3705
-591	12.4469	13.3829
-590	12.4657	13.4006
-589	12.4642	13.4066
-588	12.4694	13.4144
-587	12.4694	13.4228
-586	12.4779	13.4405
-585	12.4837	13.4462
-584	12.4864	13.456
-583	12.4931	13.4658
-582	12.4987	13.4698
-581	12.504	13.4726
-580	12.5165	13.4842
-579	12.5273	13.4887
-578	12.5426	13.5021
-577	12.5614	13.5198
-576	12.565	13.5174
-575	12.5716	13.5242
-574	12.5838	13.5301
-573	12.5904	13.5308
-572	12.5936	13.527
-571	12.609	13.5363
-570	12.6267	13.537
-569	12.6402	13.5342
-568	12.6468	13.5301
-567	12.6549	13.5386
-566	12.6628	13.5358
-565	12.6771	13.5442
-564	12.6828	13.5485
-563	12.6889	13.5438
-562	12.6935	13.543
-561	12.6998	13.5434
-560	12.7004	13.5457
-559	12.703	13.551
-558	12.7078	13.5561
-557	12.7149	13.5632
-556	12.7227	13.5659
-555	12.7346	13.5647
-554	12.7379	13.5591
-553	12.7531	13.5696
-552	12.7654	13.5697
-551	12.7803	13.5783
-550	12.7931	13.5748
-549	12.8037	13.5828
-548	12.8049	13.5787
-547	12.8181	13.5723
-546	12.8317	13.5852
-545	12.8482	13.5893
-544	12.871	13.5955
-543	12.886	13.5981
-542	12.9036	13.5985
-541	12.918	13.6018
-540	12.9281	13.5987
-539	12.9384	13.5973
-538	12.9479	13.5975
-537	12.9585	13.5998
-536	12.9677	13.5946
-535	12.9834	13.6137
-534	12.9992	13.6211
-533	13.017	13.627
-532	13.0451	13.6381
-531	13.0712	13.6503
-530	13.0869	13.6546
-529	13.1051	13.6659
-528	13.1265	13.6689
-527	13.1619	13.6865
-526	13.193	13.7077
-525	13.2198	13.7046
-524	13.2447	13.7093
-523	13.2705	13.7065
-522	13.2954	13.7153
-521	13.318	13.7295
-520	13.3399	13.7455
-519	13.3678	13.7575
-518	13.3799	13.7583
-517	13.4172	13.7712
-516	13.449	13.7798
-515	13.4791	13.7903
-514	13.4915	13.7968
-513	13.5182	13.8151
-512	13.5401	13.8296
-511	13.5684	13.8354
-510	13.5863	13.8277
-509	13.6163	13.8496
-508	13.6594	13.8772
-507	13.691	13.8876
-506	13.7243	13.9016
-505	13.7594	13.9344
-504	13.7883	13.9483
-503	13.8166	13.9667
-502	13.8443	13.9885
-501	13.8665	13.9965
-500	13.8988	14.0178
-499	13.9324	14.0475
-498	13.9704	14.0705
-497	13.9984	14.0776
-496	14.0289	14.1005
-495	14.0495	14.1228
-494	14.0809	14.1485
-493	14.1057	14.1626
-492	14.1291	14.1933
-491	14.1675	14.2403
-490	14.1962	14.262
-489	14.2172	14.2855
-488	14.2372	14.3172
-487	14.2521	14.3423
-486	14.2799	14.3691
-485	14.3031	14.404
-484	14.3362	14.4434
-483	14.3489	14.4586
-482	14.3653	14.4906
-481	14.3962	14.5326
-480	14.4247	14.5685
-479	14.4553	14.604
-478	14.4831	14.636
-477	14.5	14.6553
-476	14.5254	14.694
-475	14.5566	14.7461
-474	14.5926	14.7969
-473	14.6219	14.8432
-472	14.6502	14.8832
-471	14.6736	14.9081
-470	14.6857	14.9346
-469	14.7005	14.9584
-468	14.7166	14.9807
-467	14.7402	15.0115
-466	14.7608	15.0484
-465	14.7811	15.0784
-464	14.797	15.1063
-463	14.819	15.1417
-462	14.8405	15.1645
-461	14.8601	15.1982
-460	14.878	15.2381
-459	14.8994	15.2786
-458	14.9203	15.3151
-457	14.9363	15.3371
-456	14.9555	15.3746
-455	14.9786	15.4007
-454	14.9934	15.4201
-453	15.0081	15.4503
-452	15.0194	15.4695
-451	15.036	15.4868
-450	15.0518	15.5131
-449	15.0635	15.5408
-448	15.0797	15.5585
-447	15.0949	15.5817
-446	15.1121	15.6086
-445	15.1226	15.6274
-444	15.1261	15.6391
-443	15.1272	15.6472
-442	15.1342	15.6634
-441	15.1384	15.672
-440	15.1546	15.6953
-439	15.1676	15.7203
-438	15.1751	15.7399
-437	15.1771	15.7488
-436	15.1858	15.7592
-435	15.187	15.7697
-434	15.1886	15.783
-433	15.189	15.7823
-432	15.1967	15.7865
-431	15.2075	15.7998
-430	15.2216	15.8142
-429	15.2333	15.8237
-428	15.2433	15.8267
-427	15.2523	15.8388
-426	15.2547	15.8435
-425	15.2616	15.856
-424	15.2721	15.8609
-423	15.2869	15.8716
-422	15.2956	15.8843
-421	15.3054	15.8994
-420	15.3195	15.9182
-419	15.3302	15.929
-418	15.3377	15.9369
-417	15.3384	15.9407
-416	15.3571	15.9475
-415	15.3576	15.9502
-414	15.3744	15.9573
-413	15.3896	15.9625
-412	15.4107	15.9681
-411	15.4323	15.9794
-410	15.4455	15.9891
-409	15.4682	16.0002
-408	15.4858	16.0134
-407	15.5071	16.023
-406	15.5282	16.0286
-405	15.5526	16.04
-404	15.5756	16.0455
-403	15.6021	16.0534
-402	15.6181	16.0496
-401	15.632	16.0426
-400	15.6558	16.0436
-399	15.6839	16.0502
-398	15.7252	16.0658
-397	15.751	16.0775
-396	15.7864	16.0958
-395	15.834	16.1121
-394	15.8649	16.1268
-393	15.8789	16.1221
-392	15.9099	16.1332
-391	15.9438	16.1507
-390	15.9759	16.1604
-389	16.0069	16.1574
-388	16.0357	16.1703
-387	16.0762	16.1818
-386	16.1143	16.1872
-385	16.1493	16.1895
-384	16.1879	16.1822
-383	16.2324	16.1896
-382	16.2764	16.2036
-381	16.3163	16.2041
-380	16.3597	16.2076
-379	16.414	16.2121
-378	16.483	16.2292
-377	16.5385	16.232
-376	16.5905	16.2416
-375	16.6563	16.2541
-374	16.7271	16.2803
-373	16.8034	16.3044
-372	16.8799	16.327
-371	16.9502	16.3489
-370	17.0437	16.3931
-369	17.1271	16.4269
-368	17.2196	16.4594
-367	17.3384	16.5075
-366	17.4333	16.5398
-365	17.5181	16.5661
-364	17.6142	16.6012
-363	17.7066	16.627
-362	17.8024	16.6605
-361	17.8834	16.6855
-360	17.9718	16.715
-359	18.0729	16.731
-358	18.1707	16.7567
-357	18.2885	16.7991
-356	18.4097	16.8416
-355	18.5067	16.8661
-354	18.6187	16.9039
-353	18.7499	16.9624
-352	18.8512	16.9791
-351	18.9755	17.023
-350	19.0877	17.0645
-349	19.2198	17.1062
-348	19.3603	17.1715
-347	19.4974	17.2312
-346	19.5973	17.2691
-345	19.7165	17.3237
-344	19.8218	17.3572
-343	19.9305	17.4026
-342	20.0493	17.4626
-341	20.1817	17.518
-340	20.3086	17.5775
-339	20.4288	17.6206
-338	20.5466	17.6543
-337	20.6657	17.6966
-336	20.7867	17.7479
-335	20.8989	17.8017
-334	21.0166	17.8543
-333	21.115	17.8899
-332	21.2282	17.9426
-331	21.3354	17.9868
-330	21.4387	18.0309
-329	21.5389	18.062
-328	21.6497	18.116
-327	21.7503	18.1561
-326	21.8484	18.1927
-325	21.9575	18.2445
-324	22.0615	18.2938
-323	22.1584	18.3362
-322	22.2449	18.3765
-321	22.3204	18.4086
-320	22.4053	18.4458
-319	22.4774	18.4807
-318	22.5535	18.5161
-317	22.6267	18.5472
-316	22.6858	18.5654
-315	22.7503	18.6076
-314	22.8369	18.6586
-313	22.9049	18.7092
-312	22.9711	18.7341
-311	23.035	18.7811
-310	23.1054	18.8241
-309	23.1611	18.8656
-308	23.2171	18.8947
-307	23.2809	18.9307
-306	23.3458	18.9691
-305	23.4039	19.0071
-304	23.4626	19.043
-303	23.526	19.0792
-302	23.5813	19.1177
-301	23.6161	19.144
-300	23.6663	19.1871
-299	23.7186	19.2361
-298	23.7704	19.2685
-297	23.8175	19.3088
-296	23.8631	19.3402
-295	23.8966	19.3678
-294	23.9318	19.3866
-293	23.9652	19.4133
-292	24.0035	19.4412
-291	24.0437	19.4872
-290	24.0795	19.5328
-289	24.1124	19.5682
-288	24.1433	19.5967
-287	24.1819	19.6242
-286	24.2121	19.6628
-285	24.2363	19.6957
-284	24.2593	19.7357
-283	24.2909	19.7743
-282	24.326	19.8152
-281	24.3513	19.8314
-280	24.3706	19.8592
-279	24.39	19.8902
-278	24.4083	19.9219
-277	24.4304	19.965
-276	24.4553	20.0082
-275	24.4822	20.0338
-274	24.505	20.0512
-273	24.5214	20.0764
-272	24.5328	20.0988
-271	24.5435	20.1191
-270	24.5468	20.1287
-269	24.5556	20.1485
-268	24.5731	20.1719
-267	24.5744	20.177
-266	24.5796	20.1874
-265	24.5763	20.1947
-264	24.5697	20.1994
-263	24.5699	20.2111
-262	24.5722	20.2144
-261	24.5631	20.2219
-260	24.5584	20.2223
-259	24.5463	20.224
-258	24.5353	20.2163
-257	24.5226	20.2141
-256	24.5109	20.2055
-255	24.4871	20.1961
-254	24.4668	20.1837
-253	24.4514	20.1766
-252	24.4385	20.1739
-251	24.4193	20.166
-250	24.3971	20.1519
-249	24.3824	20.1452
-248	24.367	20.1374
-247	24.3481	20.1257
-246	24.3225	20.1072
-245	24.2922	20.0933
-244	24.2602	20.0723
-243	24.2273	20.0465
-242	24.196	20.0236
-241	24.1646	20.0055
-240	24.1252	19.9836
-239	24.0859	19.9608
-238	24.0476	19.9437
-237	24.0077	19.9182
-236	23.9463	19.8769
-235	23.8904	19.8373
-234	23.8358	19.8052
-233	23.7851	19.7724
-232	23.7334	19.733
-231	23.6806	19.6964
-230	23.6265	19.6603
-229	23.5702	19.6213
-228	23.5055	19.5773
-227	23.4302	19.5275
-226	23.344	19.4804
-225	23.265	19.4272
-224	23.1859	19.3848
-223	23.0981	19.329
-222	23.0092	19.2746
-221	22.9176	19.2233
-220	22.8265	19.1705
-219	22.7239	19.1143
-218	22.6154	19.0527
-217	22.5011	18.9803
-216	22.3889	18.9054
-215	22.2705	18.8394
-214	22.1588	18.7642
-213	22.0447	18.6946
-212	21.93	18.6241
-211	21.8082	18.5433
-210	21.6783	18.4699
-209	21.5538	18.3979
-208	21.425	18.3176
-207	21.2894	18.2299
-206	21.1435	18.1423
-205	20.9972	18.0529
-204	20.8437	17.9664
-203	20.6833	17.8617
-202	20.5314	17.7659
-201	20.3836	17.6881
-200	20.2292	17.6005
-199	20.071	17.5105
-198	19.9169	17.4241
-197	19.7666	17.3355
-196	19.5904	17.2292
-195	19.4201	17.1292
-194	19.2649	17.0402
-193	19.0933	16.9488
-192	18.9147	16.8468
-191	18.7218	16.7463
-190	18.5474	16.6476
-189	18.3818	16.5482
-188	18.2184	16.4455
-187	18.0485	16.3463
-186	17.8798	16.2431
-185	17.7019	16.1433
-184	17.5293	16.0443
-183	17.3486	15.9426
-182	17.1737	15.8468
-181	16.9957	15.7434
-180	16.815	15.6433
-179	16.6381	15.5516
-178	16.478	15.4585
-177	16.3282	15.3794
-176	16.1842	15.307
-175	16.0372	15.2315
-174	15.9044	15.1595
-173	15.7558	15.0856
-172	15.6202	15.006
-171	15.4731	14.913
-170	15.3186	14.8271
-169	15.1738	14.7511
-168	15.0391	14.6898
-167	14.9165	14.635
-166	14.8018	14.5791
-165	14.6832	14.5174
-164	14.5737	14.4635
-163	14.4595	14.4035
-162	14.3507	14.343
-161	14.2471	14.2978
-160	14.1551	14.2533
-159	14.0507	14.1979
-158	13.9563	14.1504
-157	13.867	14.112
-156	13.7911	14.0868
-155	13.7114	14.0563
-154	13.6442	14.0357
-153	13.5803	14.0093
-152	13.5107	13.9874
-151	13.4425	13.9576
-150	13.376	13.9301
-149	13.3193	13.9128
-148	13.2684	13.8949
-147	13.2172	13.8785
-146	13.1818	13.8791
-145	13.1379	13.8605
-144	13.1005	13.8608
-143	13.0799	13.8699
-142	13.0499	13.8631
-141	13.0245	13.8544
-140	13.0094	13.8702
-139	12.9923	13.8796
-138	12.9704	13.8955
-137	12.9519	13.912
-136	12.9407	13.9307
-135	12.9261	13.9533
-134	12.9189	13.9784
-133	12.9011	14.0066
-132	12.8896	14.021
-131	12.8777	14.0452
-130	12.8745	14.0749
-129	12.8621	14.0997
-128	12.8585	14.1351
-127	12.8581	14.1841
-126	12.8521	14.2156
-125	12.8588	14.2571
-124	12.8584	14.2949
-123	12.8795	14.3352
-122	12.9032	14.3802
-121	12.9207	14.4333
-120	12.9574	14.5125
-119	12.9959	14.6004
-118	13.0386	14.6817
-117	13.0888	14.7674
-116	13.1355	14.8421
-115	13.178	14.9323
-114	13.2376	15.031
-113	13.3061	15.1509
-112	13.3965	15.2797
-111	13.4875	15.4173
-110	13.5705	15.5608
-109	13.683	15.7094
-108	13.7928	15.8393
-107	13.8992	15.9732
-106	14.0012	16.0966
-105	14.1306	16.2603
-104	14.269	16.4149
-103	14.4252	16.5769
-102	14.5744	16.7343
-101	14.7464	16.8926
-100	14.9276	17.0604
-99	15.1294	17.2228
-98	15.3197	17.3676
-97	15.5282	17.5444
-96	15.7752	17.7275
-95	16.0257	17.8995
-94	16.2777	18.0826
-93	16.5286	18.242
-92	16.8054	18.409
-91	17.0746	18.574
-90	17.3622	18.7347
-89	17.666	18.9109
-88	17.9563	19.0639
-87	18.2736	19.2163
-86	18.6083	19.368
-85	18.923	19.504
-84	19.2473	19.6457
-83	19.5655	19.7813
-82	19.8815	19.9062
-81	20.1908	20.0245
-80	20.5	20.1529
-79	20.8053	20.2734
-78	21.0933	20.3854
-77	21.3846	20.4945
-76	21.6651	20.5929
-75	21.9169	20.6851
-74	22.1371	20.761
-73	22.3661	20.8374
-72	22.5766	20.9153
-71	22.7819	20.9908
-70	22.9754	21.0572
-69	23.1516	21.1273
-68	23.334	21.2038
-67	23.4928	21.2659
-66	23.6247	21.3113
-65	23.7495	21.3601
-64	23.8714	21.4188
-63	23.9733	21.4618
-62	24.0685	21.5054
-61	24.1508	21.5426
-60	24.2317	21.5743
-59	24.3032	21.6035
-58	24.3683	21.6364
-57	24.4293	21.6657
-56	24.4783	21.683
-55	24.5305	21.7078
-54	24.5754	21.7306
-53	24.6207	21.7561
-52	24.6619	21.7814
-51	24.6998	21.803
-50	24.7339	21.8238
-49	24.7653	21.8358
-48	24.7906	21.8479
-47	24.8174	21.862
-46	24.8448	21.8772
-45	24.8695	21.8923
-44	24.889	21.898
-43	24.9101	21.9135
-42	24.9286	21.9276
-41	24.9461	21.9416
-40	24.9611	21.9486
-39	24.975	21.9562
-38	24.9865	21.9619
-37	25.0012	21.9768
-36	25.0106	21.9824
-35	25.021	21.9894
-34	25.0283	21.9834
-33	25.0346	21.9829
-32	25.0417	21.9824
-31	25.0447	21.9821
-30	25.0497	21.979
-29	25.0506	21.9764
-28	25.0555	21.9778
-27	25.061	21.972
-26	25.0632	21.9692
-25	25.0664	21.9618
-24	25.0681	21.9537
-23	25.0711	21.9476
-22	25.0729	21.9397
-21	25.0748	21.9361
-20	25.0754	21.9255
-19	25.0736	21.9116
-18	25.0701	21.897
-17	25.0684	21.8877
-16	25.0687	21.882
-15	25.0745	21.8728
-14	25.0781	21.8657
-13	25.0756	21.8448
-12	25.0707	21.8232
-11	25.0654	21.7997
-10	25.0608	21.7779
-9	25.055	21.745
-8	25.0479	21.7255
-7	25.044	21.703
-6	25.041	21.6835
-5	25.0378	21.6551
-4	25.0317	21.6309
-3	25.0268	21.6113
-2	25.0191	21.5823
-1	25.0076	21.5456
0	25.0009	21.5117
1	24.9959	21.4725
2	24.9889	21.438
3	24.9828	21.4034
4	24.9706	21.3613
5	24.9621	21.333
6	24.9526	21.288
7	24.9375	21.2365
8	24.9255	21.1869
9	24.9154	21.1473
10	24.9077	21.1074
11	24.8904	21.0572
12	24.8744	21.0065
13	24.8606	20.9533
14	24.8491	20.9022
15	24.8321	20.8463
16	24.8144	20.7867
17	24.7934	20.7228
18	24.7729	20.6467
19	24.7514	20.5776
20	24.7262	20.5083
21	24.7022	20.4436
22	24.6757	20.3738
23	24.6455	20.3042
24	24.6092	20.221
25	24.5782	20.1434
26	24.5417	20.0624
27	24.5009	19.9702
28	24.4612	19.8817
29	24.418	19.7996
30	24.3732	19.7151
31	24.3288	19.6258
32	24.2831	19.5298
33	24.2343	19.4358
34	24.1776	19.3199
35	24.1251	19.2107
36	24.0674	19.1029
37	24.0012	19.0032
38	23.93	18.9125
39	23.8546	18.7925
40	23.7676	18.6674
41	23.6869	18.5493
42	23.6068	18.4455
43	23.5191	18.3297
44	23.4228	18.2115
45	23.3158	18.075
46	23.1978	17.9267
47	23.0744	17.8139
48	22.9532	17.6845
49	22.8316	17.5745
50	22.6972	17.4494
51	22.541	17.3082
52	22.3839	17.1825
53	22.2093	17.0391
54	22.024	16.9115
55	21.83	16.7892
56	21.6155	16.6477
57	21.3953	16.5248
58	21.1453	16.3774
59	20.8716	16.2164
60	20.6107	16.0965
61	20.3229	15.9624
62	20.0366	15.8497
63	19.7141	15.7181
64	19.3957	15.5933
65	19.0502	15.4621
66	18.6947	15.343
67	18.3532	15.2557
68	17.9896	15.1771
69	17.5962	15.0986
70	17.1887	15.0083
71	16.7644	14.9088
72	16.3531	14.8491
73	15.9875	14.8108
74	15.6563	14.7812
75	15.34	14.7657
76	15.0309	14.7465
77	14.7055	14.7087
78	14.4085	14.6787
79	14.12	14.652
80	13.835	14.6236
81	13.593	14.6284
82	13.3735	14.6163
83	13.1776	14.6056
84	13.0489	14.6137
85	12.899	14.6122
86	12.7887	14.6278
87	12.6824	14.6251
88	12.5673	14.6165
89	12.4801	14.6072
90	12.4183	14.6084
91	12.3664	14.6061
92	12.3353	14.6138
93	12.3225	14.6381
94	12.3011	14.6497
95	12.2781	14.6546
96	12.2682	14.6547
97	12.2527	14.6594
98	12.2537	14.6713
99	12.2391	14.6719
100	12.2489	14.6703
101	12.2529	14.6857
102	12.2598	14.6974
103	12.2671	14.7085
104	12.2718	14.7082
105	12.2815	14.7068
106	12.2846	14.7123
107	12.2809	14.7151
108	12.2827	14.7232
109	12.2791	14.7255
110	12.2753	14.7262
111	12.2758	14.727
112	12.2686	14.7214
113	12.2642	14.7201
114	12.2582	14.7146
115	12.2668	14.7214
116	12.2717	14.7218
117	12.2757	14.7279
118	12.276	14.7284
119	12.2748	14.7269
120	12.2768	14.7347
121	12.2828	14.7394
122	12.2832	14.7449
123	12.2843	14.745
124	12.2883	14.7571
125	12.2964	14.767
126	12.3047	14.7778
127	12.3016	14.7792
128	12.3053	14.7802
129	12.3078	14.7838
130	12.3073	14.7778
131	12.3064	14.7807
132	12.3103	14.783
133	12.3187	14.7877
134	12.3233	14.7925
135	12.3292	14.7965
136	12.3316	14.8029
137	12.333	14.8027
138	12.3373	14.8036
139	12.3445	14.8046
140	12.3465	14.8059
141	12.3528	14.8061
142	12.3626	14.8206
143	12.3697	14.821
144	12.3763	14.8197
145	12.3826	14.8141
146	12.388	14.8118
147	12.3997	14.8164
148	12.4133	14.8209
149	12.421	14.8208
150	12.431	14.8212
151	12.4372	14.8174
152	12.4448	14.8146
153	12.4536	14.8152
154	12.4615	14.8127
155	12.4689	14.8073
156	12.4769	14.8035
157	12.4925	14.801
158	12.5015	14.802
159	12.5116	14.798
160	12.524	14.7909
161	12.532	14.7864
162	12.5506	14.783
163	12.5606	14.782
164	12.5684	14.7685
165	12.5795	14.7653
166	12.5891	14.7616
167	12.601	14.7557
168	12.6133	14.7492
169	12.6248	14.7363
170	12.6371	14.7312
171	12.6413	14.7141
172	12.647	14.6955
173	12.6582	14.6874
174	12.6721	14.6799
175	12.6841	14.6688
176	12.6924	14.658
177	12.7016	14.6408
178	12.7096	14.6248
179	12.7165	14.6004
180	12.7255	14.578
181	12.7338	14.5628
182	12.7386	14.5296
183	12.7451	14.5062
184	12.7455	14.4704
185	12.7547	14.4482
186	12.7641	14.4268
187	12.7773	14.4024
188	12.7825	14.3808
189	12.7855	14.3499
190	12.791	14.3197
191	12.7945	14.28
192	12.8025	14.2613
193	12.8077	14.2334
194	12.8126	14.2082
195	12.8183	14.1867
196	12.824	14.1554
197	12.8328	14.1218
198	12.8356	14.0777
199	12.836	14.031
200	12.8296	13.9778
201	12.8281	13.9433
202	12.8247	13.8997
203	12.8223	13.8649
204	12.8153	13.8106
205	12.8141	13.7668
206	12.8077	13.7246
207	12.798	13.6646
208	12.7918	13.618
209	12.7845	13.5831
210	12.7722	13.538
211	12.7647	13.5087
212	12.7571	13.4869
213	12.7528	13.4547
214	12.7352	13.4033
215	12.7085	13.3413
216	12.686	13.2904
217	12.6639	13.2637
218	12.6392	13.229
219	12.6081	13.1816
220	12.575	13.1399
221	12.5395	13.0978
222	12.501	13.0492
223	12.458	13.0123
224	12.4105	12.9721
225	12.369	12.9418
226	12.3166	12.9006
227	12.265	12.8762
228	12.2128	12.8549
229	12.1576	12.8356
230	12.0995	12.8102
231	12.0436	12.799
232	11.9725	12.78
233	11.9075	12.776
234	11.8352	12.7554
235	11.7689	12.7456
236	11.6984	12.7351
237	11.623	12.7316
238	11.554	12.741
239	11.4851	12.7351
240	11.4291	12.7537
241	11.3675	12.7611
242	11.3109	12.7768
243	11.2599	12.7908
244	11.2075	12.8037
245	11.1472	12.8027
246	11.0957	12.8037
247	11.0631	12.8178
248	11.0202	12.8292
249	10.9688	12.8178
250	10.9428	12.8363
251	10.9094	12.8495
252	10.8844	12.8572
253	10.8693	12.8796
254	10.8389	12.884
255	10.823	12.9029
256	10.8221	12.9079
257	10.8233	12.915
258	10.8256	12.9218
259	10.8322	12.9379
260	10.8495	12.9619
261	10.8743	12.9779
262	10.8851	12.9913
263	10.9066	13.006
264	10.9288	13.0247
265	10.9472	13.0313
266	10.9729	13.0456
267	10.9955	13.0694
268	11.0117	13.0811
269	11.0171	13.0825
270	11.0246	13.082
271	11.0343	13.0899
272	11.0482	13.0986
273	11.0628	13.1097
274	11.0683	13.1066
275	11.0745	13.1116
276	11.0892	13.1256
277	11.1038	13.1349
278	11.1082	13.1385
279	11.119	13.1488
280	11.1199	13.1459
281	11.1262	13.1608
282	11.1319	13.1673
283	11.1402	13.177
284	11.1404	13.1768
285	11.1391	13.1752
286	11.1485	13.1865
287	11.1584	13.1963
288	11.1663	13.2015
289	11.1702	13.2036
290	11.1746	13.2021
291	11.1676	13.1997
292	11.1592	13.1933
293	11.1521	13.1909
294	11.1574	13.1869
295	11.1643	13.1935
296	11.172	13.199
297	11.1683	13.2012
298	11.1587	13.1969
299	11.1538	13.1894
300	11.1448	13.1836
301	11.1307	13.1776
302	11.1256	13.1789
303	11.12	13.1767
304	11.1187	13.182
305	11.1172	13.1778
306	11.1133	13.18
307	11.1061	13.1724
308	11.1076	13.1787
309	11.1056	13.1843
310	11.1053	13.1864
311	11.1046	13.1905
312	11.1031	13.1941
313	11.107	13.2042
314	11.1083	13.2054
315	11.0995	13.2036
316	11.0987	13.2048
317	11.0927	13.1963
318	11.0835	13.1911
319	11.0725	13.1828
320	11.0676	13.178
321	11.0599	13.1728
322	11.0558	13.1719
323	11.0562	13.1687
324	11.061	13.1652
325	11.0539	13.1605
326	11.051	13.1576
327	11.0472	13.1508
328	11.0499	13.15
329	11.0537	13.1479
330	11.0492	13.1352
331	11.0484	13.1279
332	11.0492	13.1229
333	11.0459	13.1154
334	11.0478	13.111
335	11.0491	13.1083
336	11.0489	13.1015
337	11.0465	13.0897
338	11.0464	13.0756
339	11.0485	13.0682
340	11.0485	13.0508
341	11.0422	13.0341
342	11.0409	13.0198
343	11.0409	13.011
344	11.0377	12.9997
345	11.0341	12.9816
346	11.0379	12.9656
347	11.0359	12.9517
348	11.0308	12.933
349	11.0258	12.9156
350	11.0272	12.901
351	11.0318	12.8925
352	11.0309	12.8748
353	11.0312	12.8526
354	11.034	12.8374
355	11.0371	12.8269
356	11.0412	12.8086
357	11.034	12.7837
358	11.0302	12.7601
359	11.0275	12.7413
360	11.0259	12.7035
361	11.0277	12.6811
362	11.0311	12.6566
363	11.0281	12.6359
364	11.0241	12.6044
365	11.0209	12.5766
366	11.0154	12.5439
367	11.0102	12.512
368	11.0048	12.4852
369	11.0024	12.4574
370	10.9985	12.4176
371	10.9911	12.3806
372	10.985	12.3465
373	10.9768	12.3126
374	10.9649	12.2764
375	10.9561	12.2434
376	10.9494	12.2096
377	10.9418	12.1757
378	10.93	12.1295
379	10.9188	12.096
380	10.912	12.0577
381	10.8959	12.0325
382	10.8806	11.9954
383	10.8616	11.9636
384	10.8395	11.9278
385	10.8179	11.8995
386	10.7975	11.8692
387	10.7745	11.8414
388	10.7517	11.8153
389	10.7246	11.7829
390	10.6968	11.764
391	10.6655	11.7304
392	10.6322	11.6996
393	10.6109	11.6837
394	10.5781	11.6568
395	10.5485	11.6261
396	10.5192	11.6048
397	10.4818	11.5782
398	10.4392	11.5512
399	10.4042	11.5371
400	10.3745	11.5235
401	10.3424	11.5133
402	10.3113	11.506
403	10.2921	11.5104
404	10.2647	11.5108
405	10.2316	11.5053
406	10.1968	11.5063
407	10.1659	11.51
408	10.1425	11.5283
409	10.1205	11.5306
410	10.0935	11.5263
411	10.0655	11.5325
412	10.0285	11.5279
413	9.99137	11.5182
414	9.96832	11.5305
415	9.9567	11.5403
416	9.94575	11.5447
417	9.94437	11.5576
418	9.91717	11.5587
419	9.90543	11.562
420	9.89859	11.5716
421	9.89103	11.5878
422	9.88464	11.5967
423	9.8796	11.6105
424	9.8766	11.6218
425	9.87557	11.6341
426	9.8723	11.6414
427	9.87568	11.6508
428	9.8803	11.6644
429	9.89101	11.6785
430	9.90406	11.692
431	9.92088	11.7135
432	9.9474	11.7384
433	9.97135	11.7658
434	9.98302	11.7802
435	9.99643	11.8066
436	9.99838	11.8163
437	10.0024	11.8255
438	10.0225	11.8409
439	10.0313	11.8502
440	10.0345	11.8464
441	10.0463	11.8531
442	10.0445	11.8437
443	10.0518	11.8479
444	10.0611	11.8633
445	10.0771	11.8723
446	10.0984	11.8907
447	10.1114	11.9033
448	10.1239	11.9104
449	10.1364	11.9204
450	10.1534	11.9333
451	10.1724	11.9544
452	10.1894	11.9717
453	10.2057	11.9867
454	10.2293	12.0101
455	10.2343	12.0174
456	10.2378	12.0225
457	10.2398	12.0199
458	10.2432	12.0278
459	10.2402	12.0273
460	10.2447	12.036
461	10.2524	12.0487
462	10.2598	12.0558
463	10.2641	12.062
464	10.2691	12.0644
465	10.2742	12.0728
466	10.2805	12.0778
467	10.2836	12.0861
468	10.2888	12.0937
469	10.2961	12.0984
470	10.3009	12.1034
471	10.3029	12.1066
472	10.3089	12.1053
473	10.3087	12.108
474	10.309	12.1026
475	10.3131	12.1055
476	10.3226	12.1114
477	10.327	12.1148
478	10.323	12.1131
479	10.3249	12.1178
480	10.3244	12.1194
481	10.3176	12.1098
482	10.3138	12.1078
483	10.3129	12.1043
484	10.3125	12.1011
485	10.3131	12.1027
486	10.3165	12.1104
487	10.3185	12.1061
488	10.3229	12.1054
489	10.3299	12.105
490	10.3323	12.1096
491	10.3347	12.1106
492	10.344	12.1179
493	10.3543	12.1226
494	10.3597	12.1245
495	10.3599	12.1214
496	10.3572	12.1192
497	10.3615	12.1179
498	10.3743	12.1267
499	10.3771	12.125
500	10.3778	12.1254
501	10.3842	12.1317
502	10.391	12.1315
503	10.3921	12.1281
504	10.393	12.1212
505	10.3893	12.1123
506	10.3921	12.1064
507	10.3924	12.0964
508	10.395	12.0863
509	10.4031	12.0831
510	10.4067	12.0728
511	10.4089	12.0575
512	10.4133	12.0495
513	10.4238	12.0462
514	10.4299	12.0464
515	10.4397	12.0352
516	10.445	12.0171
517	10.4461	12.0089
518	10.4479	12.0016
519	10.4493	11.9875
520	10.4525	11.9778
521	10.4561	11.9703
522	10.4541	11.9615
523	10.4646	11.9516
524	10.4659	11.9349
525	10.4693	11.9309
526	10.4733	11.9098
527	10.4783	11.9033
528	10.4784	11.8936
529	10.4818	11.8918
530	10.4839	11.8672
531	10.4849	11.852
532	10.4872	11.8373
533	10.4886	11.8186
534	10.4793	11.7913
535	10.4706	11.7666
536	10.4683	11.7439
537	10.4548	11.7129
538	10.4443	11.6876
539	10.4379	11.6582
540	10.4357	11.6374
541	10.4285	11.6082
542	10.4204	11.5733
543	10.4088	11.5499
544	10.3942	11.5242
545	10.3874	11.5028
546	10.381	11.48
547	10.3762	11.4555
548	10.3718	11.439
549	10.3712	11.4261
550	10.366	11.4083
551	10.3608	11.3875
552	10.3529	11.3673
553	10.3388	11.3538
554	10.325	11.3343
555	10.3174	11.3242
556	10.313	11.3197
557	10.3029	11.3095
558	10.2866	11.2844
559	10.2765	11.2853
560	10.2644	11.2682
561	10.2517	11.2613
562	10.2407	11.2526
563	10.23	11.2499
564	10.2149	11.2393
565	10.1976	11.2267
566	10.1812	11.2087
567	10.1667	11.1987
568	10.1584	11.1835
569	10.154	11.185
570	10.1409	11.1715
571	10.1301	11.1777
572	10.1146	11.1811
573	10.1084	11.178
574	10.1004	11.1821
575	10.0778	11.1644
576	10.0681	11.1586
577	10.0543	11.16
578	10.048	11.1694
579	10.0407	11.1821
580	10.0238	11.1643
581	10.0101	11.165
582	10.0003	11.1697
583	9.98637	11.1695
584	9.96517	11.1585
585	9.94683	11.1572
586	9.93672	11.1631
587	9.92747	11.1589
588	9.93344	11.1782
589	9.93045	11.1826
590	9.93414	11.1944
591	9.93965	11.2149
592	9.93904	11.2318
593	9.9374	11.2524
594	9.93603	11.2581
595	9.94206	11.2739
596	9.94863	11.2885
597	9.9497	11.3069
598	9.95826	11.3172
599	9.9702	11.3323
600	9.98203	11.3525
601	9.9816	11.3665
602	9.99002	11.3804
603	10.0013	11.3881
604	10.0026	11.388
605	10.0006	11.3949
606	10.008	11.4057
607	10.0128	11.4089
608	10.0234	11.4195
609	10.0384	11.4453
610	10.0385	11.4487
611	10.0449	11.4563
612	10.0473	11.4613
613	10.0409	11.459
614	10.0397	11.4715
615	10.0459	11.4783
616	10.0502	11.4842
617	10.0545	11.4944
618	10.0568	11.503
619	10.0621	11.507
620	10.0675	11.5129
621	10.0748	11.5195
622	10.0826	11.5291
623	10.0956	11.5422
624	10.1098	11.5575
625	10.1146	11.5704
626	10.1188	11.5715
627	10.1271	11.577
628	10.1376	11.5851
629	10.1456	11.5929
630	10.1582	11.5975
631	10.1737	11.6115
632	10.1841	11.6168
633	10.1844	11.6137
634	10.1858	11.6186
635	10.1997	11.6224
636	10.2076	11.6224
637	10.225	11.6393
638	10.2364	11.6403
639	10.2373	11.6432
640	10.2397	11.6476
641	10.2407	11.6528
642	10.2541	11.6676
643	10.2655	11.6714
644	10.2731	11.6745
645	10.2872	11.6854
646	10.2954	11.6901
647	10.3038	11.6995
648	10.3126	11.7085
649	10.3172	11.7128
650	10.327	11.7148
651	10.3284	11.7175
652	10.3338	11.7222
653	10.3349	11.7173
654	10.3365	11.716
655	10.3373	11.714
656	10.3417	11.715
657	10.3346	11.701
658	10.3397	11.7034
659	10.3446	11.6995
660	10.3444	11.6941
661	10.3532	11.7018
662	10.3541	11.6971
663	10.3566	11.6933
664	10.3587	11.6976
665	10.37	11.6956
666	10.3734	11.699
667	10.3783	11.7023
668	10.3888	11.7115
669	10.3935	11.7201
670	10.395	11.7165
671	10.3945	11.7128
672	10.4021	11.7167
673	10.4105	11.7182
674	10.4132	11.7129
675	10.4171	11.7046
676	10.4197	11.6983
677	10.4188	11.6903
678	10.4062	11.6624
679	10.4052	11.6498
680	10.4072	11.6395
681	10.4112	11.6361
682	10.4156	11.6338
683	10.428	11.6321
684	10.4393	11.6313
685	10.4461	11.6266
686	10.4435	11.603
687	10.4391	11.5788
688	10.435	11.5656
689	10.4402	11.5567
690	10.4417	11.5466
691	10.4458	11.5426
692	10.4488	11.5377
693	10.4481	11.5254
694	10.4477	11.5146
695	10.4543	11.5119
696	10.4635	11.511
697	10.4751	11.5159
698	10.4847	11.514
699	10.4835	11.4972
700	10.4845	11.4797
701	10.4809	11.4595
702	10.4804	11.4519
703	10.4832	11.4375
704	10.4847	11.4198
705	10.488	11.4157
706	10.4854	11.3999
707	10.4675	11.3616
708	10.4594	11.3425
709	10.4491	11.3152
710	10.4424	11.2854
711	10.4357	11.2678
712	10.4315	11.2527
713	10.4293	11.2451
714	10.4187	11.2247
715	10.4106	11.2099
716	10.4051	11.1922
717	10.4014	11.189
718	10.4007	11.1727
719	10.3964	11.1586
720	10.3904	11.1458
721	10.3966	11.1385
722	10.3925	11.1151
723	10.3856	11.1009
724	10.3823	11.0973
725	10.3794	11.0865
726	10.3682	11.0697
727	10.3633	11.0596
728	10.358	11.0602
729	10.3528	11.0556
730	10.3431	11.0329
731	10.3341	11.0205
732	10.3286	11.0067
733	10.3172	11.009
734	10.3106	11.0035
735	10.3024	10.9972
736	10.2957	10.9881
737	10.2866	10.9877
738	10.2878	10.991
739	10.2865	10.9861
740	10.2684	10.9679
741	10.2624	10.9725
742	10.2519	10.968
743	10.2481	10.9532
744	10.2451	10.9479
745	10.2421	10.9545
746	10.2364	10.9572
747	10.2371	10.9597
748	10.234	10.9615
749	10.2219	10.9522
750	10.2106	10.9481
751	10.2055	10.9421
752	10.2014	10.9401
753	10.1948	10.9398
754	10.1854	10.9316
755	10.1811	10.9299
756	10.1764	10.9239
757	10.1831	10.9397
758	10.1851	10.9411
759	10.1815	10.9477
760	10.1853	10.9617
761	10.1945	10.979
762	10.1989	10.9894
763	10.1924	10.9905
764	10.1908	11.0003
765	10.1864	11.0045
766	10.1916	11.007
767	10.1947	11.0091
768	10.1963	11.0122
769	10.2092	11.0227
770	10.2087	11.0244
771	10.2053	11.0283
772	10.2085	11.0295
773	10.2199	11.0363
774	10.2329	11.0474
775	10.2464	11.0646
776	10.2546	11.0888
777	10.2652	11.1059
778	10.2606	11.105
779	10.2624	11.1145
780	10.2679	11.1209
781	10.2739	11.1332
782	10.2743	11.1325
783	10.2779	11.1564
784	10.2953	11.1794
785	10.308	11.2008
786	10.3118	11.2096
787	10.2976	11.2093
788	10.29	11.2131
789	10.296	11.2262
790	10.3037	11.2503
791	10.3028	11.2594
792	10.3111	11.2661
793	10.3197	11.2798
794	10.3237	11.2842
795	10.3299	11.2852
796	10.3294	11.284
797	10.3368	11.2961
798	10.3319	11.2947
799	10.3372	11.3091
800	10.3481	11.3225
801	10.3531	11.3268
802	10.3516	11.3288
803	10.3491	11.3222
804	10.3485	11.3246
805	10.3522	11.3341
806	10.3559	11.3384
807	10.3587	11.3424
808	10.3629	11.3461
809	10.3685	11.3511
810	10.3709	11.352
811	10.3738	11.3536
812	10.3836	11.36
813	10.395	11.3689
814	10.411	11.3808
815	10.418	11.3827
816	10.4306	11.3881
817	10.445	11.3989
818	10.4568	11.4063
819	10.4607	11.4112
820	10.4676	11.416
821	10.4765	11.4223
822	10.4821	11.4283
823	10.4796	11.4215
824	10.4814	11.4242
825	10.4882	11.4274
826	10.4898	11.432
827	10.4908	11.4379
828	10.493	11.4383
829	10.504	11.4431
830	10.5052	11.4383
831	10.5133	11.4408
832	10.516	11.443
833	10.5296	11.4573
834	10.54	11.4647
835	10.5423	11.4682
836	10.5495	11.468
837	10.5612	11.4749
838	10.5728	11.489
839	10.5834	11.5024
840	10.588	11.5076
841	10.5902	11.5088
842	10.5987	11.5173
843	10.6029	11.5223
844	10.6087	11.5352
845	10.6085	11.5301
846	10.6108	11.5319
847	10.6102	11.5309
848	10.6154	11.5277
849	10.6207	11.524
850	10.6266	11.528
851	10.6273	11.5254
852	10.6269	11.5202
853	10.6291	11.5206
854	10.6303	11.5133
855	10.6286	11.4988
856	10.6271	11.4888
857	10.6305	11.4862
858	10.6293	11.4827
859	10.6331	11.4797
860	10.6314	11.467
861	10.6382	11.4678
862	10.6466	11.4729
863	10.6518	11.4735
864	10.6543	11.4745
865	10.6545	11.4699
866	10.6607	11.4681
867	10.6704	11.462
868	10.6778	11.4629
869	10.6809	11.4534
870	10.6889	11.4512
871	10.7009	11.4556
872	10.7053	11.4498
873	10.7091	11.44
874	10.7129	11.4326
875	10.7081	11.4241
876	10.7054	11.4147
877	10.7002	11.4103
878	10.6987	11.3985
879	10.6931	11.3919
880	10.6842	11.381
881	10.6804	11.3708
882	10.6814	11.3619
883	10.6868	11.3647
884	10.6861	11.3441
885	10.6886	11.3406
886	10.6868	11.3403
887	10.6857	11.323
888	10.6845	11.3155
889	10.6852	11.3125
890	10.6819	11.3017
891	10.6888	11.3011
892	10.6955	11.3001
893	10.6943	11.296
894	10.6898	11.2915
895	10.6913	11.2907
896	10.6991	11.2957
897	10.7078	11.3043
898	10.7055	11.2919
899	10.7032	11.2821
900	10.7006	11.2738
901	10.6987	11.2724
902	10.6912	11.2693
903	10.6984	11.2738
904	10.7015	11.2652
905	10.7089	11.268
906	10.7066	11.2604
907	10.6983	11.2458
908	10.6838	11.2306
909	10.6808	11.2212
910	10.6763	11.2154
911	10.6675	11.2004
912	10.6644	11.1996
913	10.6556	11.1955
914	10.6583	11.1907
915	10.656	11.1942
916	10.6616	11.2043
917	10.6634	11.2043
918	10.6729	11.2077
919	10.6811	11.2149
920	10.6641	11.2042
921	10.6594	11.1932
922	10.6614	11.1954
923	10.6565	11.1967
924	10.6617	11.2112
925	10.6679	11.2227
926	10.6775	11.2367
927	10.6838	11.2382
928	10.6844	11.2445
929	10.6889	11.2556
930	10.6958	11.2776
931	10.7082	11.3064
932	10.7071	11.3141
933	10.7079	11.3246
934	10.7128	11.3418
935	10.7158	11.3469
936	10.7181	11.3602
937	10.7167	11.3607
938	10.7272	11.3794
939	10.7274	11.3804
940	10.7325	11.3844
941	10.733	11.3926
942	10.731	11.3944
943	10.7285	11.3981
944	10.741	11.4033
945	10.7485	11.413
946	10.7558	11.4183
947	10.7528	11.4169
948	10.7555	11.4292
949	10.7582	11.4362
950	10.7518	11.4353
951	10.7454	11.4325
952	10.7518	11.4356
953	10.762	11.4456
954	10.7697	11.4619
955	10.7668	11.4635
956	10.77	11.4723
957	10.7753	11.4869
958	10.7861	11.5008
959	10.7853	11.5036
960	10.7964	11.5219
961	10.803	11.5374
962	10.8086	11.5496
963	10.81	11.5553
964	10.8068	11.5509
965	10.8148	11.5574
966	10.8176	11.5725
967	10.823	11.5787
968	10.8257	11.5896
969	10.825	11.5964
970	10.8259	11.6017
971	10.8255	11.6073
972	10.8335	11.6229
973	10.8385	11.6307
974	10.8521	11.6603
975	10.8569	11.6661
976	10.8648	11.6781
977	10.8734	11.6881
978	10.8875	11.7138
979	10.8923	11.7177
980	10.8998	11.7262
981	10.9028	11.7277
982	10.9211	11.7527
983	10.9288	11.7621
984	10.944	11.7768
985	10.9521	11.7833
986	10.9643	11.7951
987	10.9705	11.7993
988	10.9805	11.8071
989	10.9903	11.8174
990	10.9967	11.8184
991	11.0041	11.8247
992	11.0239	11.8516
993	11.031	11.8526
994	11.0323	11.8482
995	11.0411	11.8566
996	11.0495	11.866
997	11.0617	11.8749
[truncated: 2 more rows]

## Sheet: ED1H
distance from +1 nucleosome (bp)	Coverage (x10^-7)	Coverage (x10^-7)
	+SWI/SNF	-SWI/SNF
-1000	12.9636	12.7213
-999	12.9674	12.7359
-998	12.9744	12.7494
-997	12.9858	12.7722
-996	13.0002	12.7835
-995	13.0062	12.797
-994	13.0303	12.8295
-993	13.0374	12.8439
-992	13.0465	12.8564
-991	13.0645	12.8793
-990	13.0765	12.9059
-989	13.0863	12.9248
-988	13.0976	12.9439
-987	13.0918	12.9667
-986	13.0886	12.9691
-985	13.1092	13.003
-984	13.119	13.021
-983	13.1309	13.0748
-982	13.1387	13.0833
-981	13.1482	13.1058
-980	13.1382	13.1302
-979	13.1469	13.1552
-978	13.1571	13.1741
-977	13.1782	13.2057
-976	13.2041	13.2369
-975	13.2207	13.2592
-974	13.2553	13.2802
-973	13.2807	13.3095
-972	13.2948	13.3318
-971	13.3048	13.3492
-970	13.3378	13.3695
-969	13.3679	13.3986
-968	13.3737	13.4085
-967	13.3844	13.454
-966	13.4012	13.4854
-965	13.4194	13.5098
-964	13.4258	13.5309
-963	13.4288	13.5487
-962	13.4451	13.5683
-961	13.4638	13.594
-960	13.4741	13.6053
-959	13.4837	13.6247
-958	13.5009	13.646
-957	13.4942	13.673
-956	13.4981	13.6843
-955	13.5142	13.707
-954	13.5197	13.7187
-953	13.5311	13.7338
-952	13.5365	13.7492
-951	13.5328	13.7558
-950	13.544	13.7583
-949	13.5503	13.7674
-948	13.5491	13.7708
-947	13.5406	13.7622
-946	13.5352	13.7602
-945	13.5462	13.7671
-944	13.5537	13.764
-943	13.5542	13.7628
-942	13.5549	13.7671
-941	13.5496	13.7606
-940	13.5514	13.7603
-939	13.5362	13.7808
-938	13.5293	13.778
-937	13.5203	13.7758
-936	13.5158	13.7682
-935	13.5069	13.7582
-934	13.5074	13.7644
-933	13.5062	13.7716
-932	13.5114	13.7738
-931	13.505	13.7618
-930	13.4951	13.7364
-929	13.4828	13.7296
-928	13.49	13.7129
-927	13.4833	13.6985
-926	13.4759	13.6962
-925	13.4718	13.6871
-924	13.4755	13.6762
-923	13.4624	13.6578
-922	13.4573	13.6205
-921	13.4415	13.598
-920	13.4314	13.5891
-919	13.4146	13.5626
-918	13.4034	13.5458
-917	13.3914	13.5304
-916	13.3873	13.524
-915	13.3786	13.5073
-914	13.3582	13.4887
-913	13.3429	13.458
-912	13.3037	13.4397
-911	13.2879	13.4091
-910	13.2735	13.389
-909	13.2657	13.3475
-908	13.2634	13.3312
-907	13.2471	13.3075
-906	13.2288	13.2707
-905	13.2225	13.2469
-904	13.2134	13.1979
-903	13.1856	13.1667
-902	13.1561	13.1448
-901	13.1446	13.107
-900	13.1174	13.044
-899	13.1	13.0127
-898	13.0713	12.9798
-897	13.0629	12.9511
-896	13.0525	12.931
-895	13.0453	12.9124
-894	13.0355	12.9166
-893	13.0359	12.9034
-892	13.0023	12.8565
-891	12.9867	12.8313
-890	12.9763	12.8014
-889	12.9573	12.7789
-888	12.9501	12.7645
-887	12.9404	12.7437
-886	12.9316	12.7133
-885	12.9178	12.6832
-884	12.9119	12.6736
-883	12.9099	12.665
-882	12.8991	12.6432
-881	12.8926	12.6316
-880	12.8891	12.6114
-879	12.8684	12.5799
-878	12.855	12.5499
-877	12.8369	12.5277
-876	12.828	12.5367
-875	12.8269	12.5161
-874	12.8215	12.4993
-873	12.799	12.4588
-872	12.8078	12.4059
-871	12.8161	12.407
-870	12.8078	12.3923
-869	12.805	12.3775
-868	12.7957	12.3714
-867	12.7967	12.3587
-866	12.7997	12.3567
-865	12.8021	12.3553
-864	12.8121	12.3605
-863	12.8118	12.3606
-862	12.8165	12.3824
-861	12.8282	12.3851
-860	12.8293	12.3823
-859	12.8307	12.3822
-858	12.8348	12.3839
-857	12.842	12.386
-856	12.8468	12.3914
-855	12.8589	12.3967
-854	12.858	12.4069
-853	12.8642	12.4141
-852	12.8726	12.4059
-851	12.89	12.4309
-850	12.8997	12.4337
-849	12.9013	12.4423
-848	12.9047	12.4466
-847	12.9122	12.4597
-846	12.9219	12.4687
-845	12.9281	12.4826
-844	12.9515	12.5058
-843	12.9632	12.5169
-842	12.9681	12.5397
-841	12.9799	12.5552
-840	12.9881	12.5721
-839	13.0017	12.5854
-838	13.0224	12.6017
-837	13.0414	12.6207
-836	13.0494	12.6296
-835	13.0628	12.6456
-834	13.0804	12.6655
-833	13.1012	12.696
-832	13.1211	12.7149
-831	13.1309	12.7365
-830	13.1485	12.7713
-829	13.1697	12.8029
-828	13.1844	12.8269
-827	13.2002	12.8584
-826	13.1986	12.893
-825	13.2174	12.9172
-824	13.232	12.944
-823	13.244	12.9676
-822	13.2571	12.9757
-821	13.2813	13.0081
-820	13.303	13.0323
-819	13.3108	13.0622
-818	13.3202	13.0858
-817	13.3344	13.1191
-816	13.3641	13.157
-815	13.3953	13.201
-814	13.4198	13.2516
-813	13.443	13.2816
-812	13.4648	13.3162
-811	13.4864	13.3532
-810	13.4943	13.3714
-809	13.5076	13.4018
-808	13.5489	13.4844
-807	13.5713	13.5187
-806	13.5807	13.5449
-805	13.5873	13.5706
-804	13.6126	13.6047
-803	13.6275	13.6292
-802	13.6402	13.6551
-801	13.6565	13.6665
-800	13.6758	13.6962
-799	13.6992	13.7204
-798	13.7125	13.784
-797	13.7059	13.801
-796	13.7128	13.8174
-795	13.7176	13.8347
-794	13.7293	13.8494
-793	13.7336	13.866
-792	13.7402	13.8914
-791	13.7506	13.9151
-790	13.7585	13.9369
-789	13.767	13.9524
-788	13.7862	13.9584
-787	13.7866	13.979
-786	13.7912	13.9893
-785	13.7981	14.0029
-784	13.8081	14.0124
-783	13.8079	14.0205
-782	13.8504	14.0211
-781	13.8512	14.0271
-780	13.8503	14.0343
-779	13.8478	14.0372
-778	13.8471	14.0751
-777	13.8451	14.0869
-776	13.842	14.0752
-775	13.8356	14.076
-774	13.8331	14.075
-773	13.8288	14.0995
-772	13.8276	14.1218
-771	13.8186	14.0992
-770	13.825	14.0998
-769	13.8168	14.1118
-768	13.8074	14.101
-767	13.7943	14.0875
-766	13.7889	14.0855
-765	13.7854	14.0866
-764	13.7757	14.0763
-763	13.7654	14.0699
-762	13.7633	14.0635
-761	13.7326	14.0369
-760	13.708	14.0184
-759	13.69	13.9994
-758	13.6732	13.9755
-757	13.6585	13.9593
-756	13.6347	13.927
-755	13.6172	13.8966
-754	13.5981	13.8659
-753	13.5822	13.8383
-752	13.566	13.8176
-751	13.5581	13.8063
-750	13.538	13.7675
-749	13.5218	13.7638
-748	13.5015	13.7273
-747	13.473	13.6872
-746	13.451	13.6518
-745	13.4397	13.6363
-744	13.4156	13.5994
-743	13.3861	13.5808
-742	13.3598	13.5501
-741	13.3475	13.535
-740	13.3231	13.502
-739	13.3038	13.4766
-738	13.2785	13.4312
-737	13.2547	13.3917
-736	13.2342	13.3511
-735	13.2091	13.3143
-734	13.1843	13.2731
-733	13.1609	13.2381
-732	13.1377	13.2088
-731	13.1134	13.1702
-730	13.0849	13.1327
-729	13.0714	13.1099
-728	13.0414	13.0596
-727	13.0108	13.0186
-726	12.9753	12.9526
-725	12.9526	12.9217
-724	12.9428	12.8896
-723	12.9349	12.8513
-722	12.9159	12.8246
-721	12.9004	12.791
-720	12.8833	12.7583
-719	12.8528	12.7194
-718	12.8309	12.686
-717	12.8032	12.6496
-716	12.768	12.6089
-715	12.7613	12.5931
-714	12.746	12.5655
-713	12.7246	12.54
-712	12.7083	12.507
-711	12.6943	12.4822
-710	12.6809	12.4544
-709	12.6614	12.4247
-708	12.647	12.3857
-707	12.6361	12.3634
-706	12.6343	12.347
-705	12.6305	12.3278
-704	12.6328	12.3198
-703	12.6302	12.3219
-702	12.6289	12.3101
-701	12.622	12.2978
-700	12.618	12.2646
-699	12.6048	12.2482
-698	12.6005	12.2307
-697	12.5985	12.229
-696	12.6051	12.2197
-695	12.5969	12.2222
-694	12.6019	12.2386
-693	12.599	12.239
-692	12.6021	12.2389
-691	12.6164	12.2179
-690	12.622	12.2231
-689	12.6272	12.2268
-688	12.6278	12.2328
-687	12.6479	12.2395
-686	12.6615	12.2484
-685	12.686	12.2712
-684	12.6976	12.2875
-683	12.7144	12.2864
-682	12.7399	12.3016
-681	12.7563	12.3263
-680	12.7664	12.3436
-679	12.7746	12.3551
-678	12.7942	12.3745
-677	12.8224	12.4123
-676	12.8385	12.4368
-675	12.8542	12.4605
-674	12.8825	12.4932
-673	12.9159	12.5457
-672	12.9441	12.5845
-671	12.9662	12.6355
-670	12.983	12.6683
-669	13.0031	12.6956
-668	13.026	12.7246
-667	13.0436	12.7485
-666	13.0704	12.787
-665	13.1029	12.8332
-664	13.1365	12.8756
-663	13.1492	12.9018
-662	13.167	12.9481
-661	13.1883	12.981
-660	13.2195	13.031
-659	13.2568	13.0784
-658	13.294	13.1398
-657	13.3292	13.1918
-656	13.3525	13.2295
-655	13.3691	13.2619
-654	13.3864	13.3014
-653	13.411	13.3324
-652	13.422	13.3776
-651	13.4541	13.4185
-650	13.4799	13.46
-649	13.498	13.4977
-648	13.5235	13.542
-647	13.5456	13.5817
-646	13.5655	13.6054
-645	13.5974	13.6506
-644	13.6022	13.6421
-643	13.6248	13.6832
-642	13.6343	13.7093
-641	13.6502	13.7312
-640	13.6648	13.764
-639	13.6786	13.787
-638	13.7001	13.8275
-637	13.7171	13.8655
-636	13.7272	13.8855
-635	13.7331	13.9139
-634	13.7418	13.9398
-633	13.7631	13.953
-632	13.7758	13.9793
-631	13.7839	14.0074
-630	13.7936	14.0205
-629	13.8164	14.0224
-628	13.8254	14.0421
-627	13.83	14.0464
-626	13.8333	14.0773
-625	13.8342	14.0693
-624	13.8476	14.0857
-623	13.8501	14.0893
-622	13.8529	14.0994
-621	13.8648	14.1182
-620	13.8675	14.141
-619	13.8671	14.1449
-618	13.8668	14.1709
-617	13.8643	14.1779
-616	13.8857	14.1873
-615	13.8837	14.1851
-614	13.8888	14.1902
-613	13.8956	14.1937
-612	13.8955	14.1962
-611	13.9008	14.197
-610	13.9122	14.2016
-609	13.9026	14.1908
-608	13.9033	14.2149
-607	13.8974	14.2086
-606	13.8858	14.2022
-605	13.8749	14.1931
-604	13.8708	14.1777
-603	13.8675	14.1757
-602	13.8565	14.1619
-601	13.8508	14.1484
-600	13.8424	14.1403
-599	13.8378	14.1544
-598	13.8272	14.1305
-597	13.8334	14.1154
-596	13.8163	14.0951
-595	13.8054	14.0656
-594	13.7846	14.0293
-593	13.7671	13.9924
-592	13.7461	13.9732
-591	13.734	13.9577
-590	13.7123	13.9316
-589	13.6982	13.8821
-588	13.6775	13.8503
-587	13.6513	13.8174
-586	13.6368	13.7972
-585	13.6326	13.7687
-584	13.6146	13.7506
-583	13.5935	13.7164
-582	13.554	13.6849
-581	13.5307	13.6425
-580	13.5439	13.6181
-579	13.5282	13.5897
-578	13.503	13.5466
-577	13.4997	13.5027
-576	13.4772	13.4895
-575	13.4513	13.4517
-574	13.4248	13.3968
-573	13.398	13.3532
-572	13.3645	13.3
-571	13.3325	13.2583
-570	13.2945	13.2162
-569	13.2701	13.1514
-568	13.2405	13.1032
-567	13.2123	13.056
-566	13.1738	13.0247
-565	13.1337	12.9872
-564	13.1022	12.9361
-563	13.0689	12.8871
-562	13.0324	12.8316
-561	13.0097	12.786
-560	12.9796	12.7246
-559	12.9399	12.6581
-558	12.9058	12.6013
-557	12.8669	12.5426
-556	12.8256	12.4921
-555	12.8002	12.4501
-554	12.7634	12.3951
-553	12.7459	12.3605
-552	12.7207	12.3136
-551	12.6958	12.2751
-550	12.6652	12.2237
-549	12.644	12.179
-548	12.6141	12.135
-547	12.5863	12.0821
-546	12.5408	12.0113
-545	12.5126	11.9661
-544	12.4944	11.9238
-543	12.466	11.8825
-542	12.4529	11.8881
-541	12.4336	11.8541
-540	12.4095	11.8143
-539	12.3977	11.8106
-538	12.3859	11.7849
-537	12.376	11.7528
-536	12.3601	11.7342
-535	12.3611	11.7243
-534	12.349	11.6911
-533	12.3398	11.6686
-532	12.3385	11.6594
-531	12.3415	11.6508
-530	12.3465	11.6462
-529	12.3479	11.6419
-528	12.3545	11.6433
-527	12.3714	11.6502
-526	12.4042	11.6755
-525	12.4303	11.6792
-524	12.4479	11.6974
-523	12.4739	11.7232
-522	12.4956	11.7349
-521	12.5176	11.7542
-520	12.5373	11.7579
-519	12.5608	11.7997
-518	12.5833	11.8198
-517	12.6203	11.8751
-516	12.6322	11.9005
-515	12.6626	11.9425
-514	12.6846	11.9682
-513	12.7207	12.0072
-512	12.7644	12.0505
-511	12.7976	12.0868
-510	12.8245	12.1229
-509	12.8652	12.1666
-508	12.9061	12.2206
-507	12.9497	12.276
-506	12.9909	12.3417
-505	13.0345	12.4031
-504	13.0641	12.448
-503	13.1069	12.5004
-502	13.1494	12.5634
-501	13.1921	12.6293
-500	13.2241	12.6743
-499	13.2544	12.7277
-498	13.2866	12.7781
-497	13.3184	12.8342
-496	13.3609	12.8839
-495	13.4025	12.9408
-494	13.4443	12.9998
-493	13.4789	13.0593
-492	13.5132	13.1069
-491	13.5572	13.1709
-490	13.6037	13.228
-489	13.639	13.2997
-488	13.6714	13.3517
-487	13.7	13.4045
-486	13.7308	13.4585
-485	13.7652	13.5229
-484	13.8049	13.5713
-483	13.8227	13.6213
-482	13.8514	13.685
-481	13.8854	13.7477
-480	13.9071	13.8042
-479	13.9328	13.8272
-478	13.9562	13.8514
-477	13.9795	13.8898
-476	13.9996	13.9227
-475	14.0334	13.9731
-474	14.0713	14.0275
-473	14.0948	14.0818
-472	14.1042	14.1285
-471	14.1256	14.1753
-470	14.1424	14.2055
-469	14.1827	14.2136
-468	14.2034	14.2162
-467	14.2282	14.2534
-466	14.2425	14.2775
-465	14.2596	14.3111
-464	14.2783	14.3626
-463	14.2975	14.3874
-462	14.3126	14.4102
-461	14.3286	14.4353
-460	14.3341	14.4582
-459	14.3472	14.4891
-458	14.3607	14.5102
-457	14.3609	14.5166
-456	14.3724	14.5236
-455	14.3814	14.5434
-454	14.3792	14.5505
-453	14.3826	14.5612
-452	14.3856	14.5769
-451	14.3857	14.5902
-450	14.3816	14.5941
-449	14.3891	14.6025
-448	14.3854	14.5983
-447	14.3925	14.5953
-446	14.3907	14.5984
-445	14.3751	14.5987
-444	14.3384	14.5721
-443	14.3317	14.5481
-442	14.3282	14.5494
-441	14.3228	14.517
-440	14.3162	14.5015
-439	14.3021	14.4916
-438	14.2815	14.4678
-437	14.2689	14.4547
-436	14.2451	14.445
-435	14.2283	14.4255
-434	14.2128	14.4014
-433	14.1918	14.3811
-432	14.1821	14.3686
-431	14.1664	14.3495
-430	14.1622	14.3306
-429	14.1459	14.3102
-428	14.1299	14.2885
-427	14.1082	14.2619
-426	14.0874	14.2306
-425	14.0628	14.1958
-424	14.0182	14.1615
-423	13.9998	14.1296
-422	13.955	14.101
-421	13.9257	14.0619
-420	13.8961	14.0293
-419	13.8678	13.9937
-418	13.8337	13.953
-417	13.7941	13.9046
-416	13.7447	13.8642
-415	13.7039	13.8104
-414	13.6673	13.7552
-413	13.6318	13.7089
-412	13.5968	13.6669
-411	13.566	13.6161
-410	13.5276	13.5735
-409	13.4846	13.51
-408	13.4386	13.443
-407	13.3961	13.385
-406	13.3574	13.325
-405	13.3119	13.2568
-404	13.2807	13.2017
-403	13.2453	13.1378
-402	13.1883	13.0641
-401	13.1664	13.0052
-400	13.1175	12.9464
-399	13.0875	12.8865
-398	13.0375	12.818
-397	12.982	12.7377
-396	12.933	12.6623
-395	12.8925	12.6029
-394	12.8458	12.5385
-393	12.781	12.4568
-392	12.7123	12.3895
-391	12.656	12.3192
-390	12.5917	12.2205
-389	12.5284	12.1131
-388	12.4754	12.0382
-387	12.4192	11.9625
-386	12.3629	11.8918
-385	12.2949	11.824
-384	12.252	11.7486
-383	12.1965	11.6784
-382	12.1397	11.611
-381	12.075	11.5443
-380	12.0252	11.4852
-379	11.9966	11.4268
-378	11.9484	11.3742
-377	11.8973	11.3087
-376	11.8497	11.2493
-375	11.8133	11.1931
-374	11.7645	11.1311
-373	11.7239	11.0857
-372	11.6834	11.0478
-371	11.6441	10.9985
-370	11.6232	10.9533
-369	11.5931	10.9052
-368	11.5643	10.8737
-367	11.5605	10.8677
-366	11.5523	10.8536
-365	11.5254	10.8264
-364	11.5277	10.818
-363	11.5263	10.7805
-362	11.5237	10.7751
-361	11.5056	10.745
-360	11.4935	10.7379
-359	11.4957	10.7378
-358	11.4922	10.7495
-357	11.5071	10.7674
-356	11.5328	10.8055
-355	11.5288	10.8063
-354	11.5478	10.8284
-353	11.5723	10.8754
-352	11.5804	10.8852
-351	11.6098	10.9219
-350	11.6291	10.9304
-349	11.6717	10.9834
-348	11.7152	11.0351
-347	11.7507	11.0898
-346	11.7747	11.13
-345	11.8221	11.198
-344	11.862	11.249
-343	11.9005	11.3117
-342	11.9555	11.3871
-341	12.0022	11.4489
-340	12.0347	11.5027
-339	12.0652	11.568
-338	12.0946	11.6144
-337	12.1394	11.6801
-336	12.1891	11.7591
-335	12.2212	11.8214
-334	12.2708	11.8981
-333	12.2965	11.9622
-332	12.351	12.0268
-331	12.384	12.0887
-330	12.3976	12.1523
-329	12.4304	12.2157
-328	12.477	12.2895
-327	12.5181	12.3561
-326	12.5474	12.4116
-325	12.5916	12.4767
-324	12.6366	12.5404
-323	12.6675	12.5977
-322	12.7045	12.6565
-321	12.7258	12.7088
-320	12.7552	12.7609
-319	12.7827	12.8147
-318	12.8118	12.8691
-317	12.8373	12.9227
-316	12.8215	12.9621
-315	12.8367	13.0116
-314	12.8605	13.0591
-313	12.8799	13.1019
-312	12.8995	13.13
-311	12.9159	13.1744
-310	12.9344	13.2216
-309	12.9546	13.2625
-308	12.9607	13.3045
-307	12.9746	13.3312
-306	12.9917	13.3701
-305	13.002	13.4031
-304	13.0087	13.4263
-303	13.0158	13.4609
-302	13.0146	13.4823
-301	13.0088	13.5004
-300	13.0086	13.521
-299	13.0161	13.545
-298	13.0103	13.5635
-297	13.0129	13.5867
-296	13.0131	13.6087
-295	13.0117	13.6236
-294	12.9995	13.628
-293	12.9897	13.6344
-292	12.977	13.6321
-291	12.9652	13.6337
-290	12.9567	13.6418
-289	12.9502	13.6498
-288	12.9414	13.6535
-287	12.9264	13.6522
-286	12.901	13.6505
-285	12.8868	13.6386
-284	12.8749	13.639
-283	12.8668	13.6373
-282	12.8574	13.6332
-281	12.8443	13.6235
-280	12.8299	13.6168
-279	12.8112	13.6024
-278	12.7981	13.5857
-277	12.7778	13.572
-276	12.7618	13.5591
-275	12.7361	13.5394
-274	12.7145	13.5232
-273	12.6902	13.5024
-272	12.666	13.4787
-271	12.638	13.451
-270	12.6028	13.4189
-269	12.5716	13.3699
-268	12.5375	13.3328
-267	12.5041	13.2906
-266	12.4712	13.2453
-265	12.4355	13.2027
-264	12.4018	13.1621
-263	12.3649	13.1272
-262	12.3274	13.0806
-261	12.2836	13.0257
-260	12.2359	12.9723
-259	12.1992	12.9249
-258	12.1525	12.8735
-257	12.0984	12.8047
-256	12.0455	12.7407
-255	11.9873	12.6778
-254	11.9301	12.6081
-253	11.8766	12.549
-252	11.8242	12.4877
-251	11.7738	12.4202
-250	11.7151	12.3527
-249	11.6525	12.2757
-248	11.5937	12.2062
-247	11.5288	12.1288
-246	11.454	12.0463
-245	11.3871	11.9623
-244	11.3213	11.8748
-243	11.2537	11.7893
-242	11.1893	11.7054
-241	11.1217	11.6181
-240	11.0471	11.5302
-239	10.963	11.4336
-238	10.882	11.3295
-237	10.7966	11.2314
-236	10.6962	11.105
-235	10.6007	10.9797
-234	10.512	10.8715
-233	10.4208	10.7581
-232	10.3259	10.6331
-231	10.2282	10.5156
-230	10.1226	10.3983
-229	10.02	10.2726
-228	9.91727	10.159
-227	9.80447	10.0314
-226	9.68395	9.8893
-225	9.56542	9.74682
-224	9.45795	9.61846
-223	9.34798	9.48925
-222	9.23347	9.3344
-221	9.11229	9.1928
-220	8.98336	9.03147
-219	8.86358	8.88919
-218	8.72828	8.72883
-217	8.59949	8.57043
-216	8.47965	8.42925
-215	8.36043	8.28816
-214	8.23048	8.14436
-213	8.10091	8.00725
-212	7.97416	7.86694
-211	7.84465	7.72427
-210	7.70518	7.57195
-209	7.56989	7.42292
-208	7.42978	7.27213
-207	7.2975	7.12614
-206	7.15883	6.98114
-205	7.02304	6.83629
-204	6.89342	6.69364
-203	6.7536	6.54257
-202	6.61617	6.39692
-201	6.47534	6.24326
-200	6.35902	6.12331
-199	6.22392	5.97757
-198	6.10207	5.84953
-197	5.95018	5.71321
-196	5.80784	5.57563
-195	5.68059	5.44934
-194	5.5584	5.32538
-193	5.43001	5.16425
-192	5.30792	5.04034
-191	5.18483	4.91531
-190	5.0801	4.80014
-189	4.96298	4.67579
-188	4.84992	4.56226
-187	4.73711	4.45205
-186	4.62599	4.34332
-185	4.51679	4.23748
-184	4.4062	4.14621
-183	4.30499	4.04285
-182	4.21389	3.94674
-181	4.11975	3.85426
-180	4.03132	3.76875
-179	3.92308	3.6805
-178	3.8396	3.59179
-177	3.75903	3.51319
-176	3.68316	3.42891
-175	3.60285	3.34458
-174	3.53682	3.27874
-173	3.46607	3.2087
-172	3.4016	3.14625
-171	3.33631	3.08271
-170	3.26949	3.04696
-169	3.20128	2.98525
-168	3.13261	2.95631
-167	3.07413	2.91414
-166	3.02415	2.86382
-165	2.95276	2.80915
-164	2.90161	2.7573
-163	2.85358	2.7108
-162	2.80685	2.66667
-161	2.76545	2.62643
-160	2.7276	2.5867
-159	2.68579	2.54441
-158	2.64365	2.50222
-157	2.60468	2.46432
-156	2.57412	2.42926
-155	2.54315	2.39095
-154	2.50718	2.35569
-153	2.47608	2.32132
-152	2.44375	2.30813
-151	2.41752	2.28267
-150	2.39112	2.2519
-149	2.37527	2.22514
-148	2.35506	2.20454
-147	2.32812	2.17965
-146	2.33361	2.16007
-145	2.3155	2.14092
-144	2.30147	2.12331
-143	2.30742	2.10774
-142	2.28973	2.08929
-141	2.2883	2.07515
-140	2.28267	2.06723
-139	2.27558	2.05724
-138	2.26996	2.04557
-137	2.26452	2.03544
-136	2.25816	2.02691
-135	2.25172	2.01764
-134	2.24091	2.01365
-133	2.23766	2.01167
-132	2.25168	2.01025
-131	2.2565	2.0096
-130	2.2634	2.01447
-129	2.27098	2.01624
-128	2.28	2.02165
-127	2.30229	2.02504
-126	2.31779	2.02792
-125	2.33184	2.04055
-124	2.33856	2.04664
-123	2.36515	2.05292
-122	2.39578	2.06438
-121	2.41828	2.07965
-120	2.45826	2.09806
-119	2.48667	2.11524
-118	2.50945	2.15147
-117	2.53635	2.1712
-116	2.56881	2.19107
-115	2.60261	2.22091
-114	2.64189	2.25409
-113	2.67908	2.28627
-112	2.72627	2.35345
-111	2.7691	2.39079
-110	2.81703	2.43113
-109	2.87244	2.48418
-108	2.93298	2.53538
-107	2.99068	2.58312
-106	3.0601	2.64115
-105	3.13086	2.7017
-104	3.21026	2.77746
-103	3.29581	2.84956
-102	3.38561	2.93425
-101	3.48083	3.02224
-100	3.58308	3.10535
-99	3.71284	3.19571
-98	3.82351	3.29226
-97	3.94705	3.39851
-96	4.09451	3.52523
-95	4.25742	3.66813
-94	4.408	3.79969
-93	4.58296	3.94342
-92	4.75658	4.09793
-91	4.93484	4.29495
-90	5.1273	4.47198
-89	5.33698	4.6879
-88	5.55187	4.88896
-87	5.79845	5.11479
-86	6.05651	5.35777
-85	6.31791	5.58458
-84	6.60295	5.858
-83	6.88182	6.12083
-82	7.20225	6.43179
-81	7.514	6.73701
-80	7.84671	7.05449
-79	8.19902	7.40674
-78	8.53544	7.74445
-77	8.90129	8.11229
-76	9.27644	8.49077
-75	9.61457	8.8424
-74	9.95444	9.21759
-73	10.3257	9.60596
-72	10.7054	9.99896
-71	11.0662	10.391
-70	11.4285	10.7885
-69	11.7888	11.1812
-68	12.1171	11.5635
-67	12.4325	11.9365
-66	12.7354	12.2865
-65	13.0501	12.6499
-64	13.3352	13.0064
-63	13.6055	13.3365
-62	13.8635	13.6668
-61	14.1057	13.9741
-60	14.3411	14.2599
-59	14.5526	14.5539
-58	14.7568	14.8156
-57	14.9467	15.0747
-56	15.1096	15.2633
-55	15.2711	15.498
-54	15.4213	15.7055
-53	15.568	15.9155
-52	15.6974	16.1288
-51	15.8227	16.3176
-50	15.939	16.5223
-49	16.046	16.6802
-48	16.1469	16.8391
-47	16.2391	16.9834
-46	16.3341	17.1266
-45	16.4179	17.2515
-44	16.4973	17.3768
-43	16.5759	17.5064
-42	16.6475	17.6186
-41	16.7304	17.7272
-40	16.7917	17.8257
-39	16.849	17.9231
-38	16.9012	18.0105
-37	16.9649	18.0937
-36	17.011	18.17
-35	17.0596	18.2452
-34	17.1014	18.3116
-33	17.1419	18.3727
-32	17.1627	18.4449
-31	17.1964	18.4979
-30	17.2309	18.5499
-29	17.2438	18.5957
-28	17.2751	18.6439
-27	17.3059	18.6842
-26	17.3331	18.7369
-25	17.3562	18.7756
-24	17.3828	18.8084
-23	17.4045	18.8426
-22	17.4268	18.8678
-21	17.4496	18.8948
-20	17.4709	18.9217
-19	17.4848	18.937
-18	17.4979	18.9532
-17	17.5009	18.9684
-16	17.5146	18.9853
-15	17.5292	18.9958
-14	17.5477	19.0009
-13	17.5448	19.0066
-12	17.556	19.0106
-11	17.566	19.0143
-10	17.5754	19.0347
-9	17.5845	19.0218
-8	17.5924	19.0223
-7	17.5859	19.0211
-6	17.6126	19.0185
-5	17.6402	19.0168
-4	17.6452	18.995
-3	17.6509	18.9946
-2	17.6535	18.9876
-1	17.6564	18.9807
0	17.6609	18.9702
1	17.6649	18.9577
2	17.6484	18.9497
3	17.6495	18.9344
4	17.6487	18.9166
5	17.6489	18.9223
6	17.6516	18.9044
7	17.6505	18.884
8	17.6469	18.8545
9	17.6441	18.8389
10	17.6533	18.8156
11	17.647	18.7837
12	17.6432	18.7519
13	17.6356	18.7173
14	17.6294	18.6835
15	17.6195	18.6422
16	17.5986	18.5787
17	17.5791	18.5227
18	17.5597	18.4514
19	17.5414	18.406
20	17.5166	18.3542
21	17.4992	18.3173
22	17.4789	18.2379
23	17.4399	18.172
24	17.4121	18.1033
25	17.3866	18.0358
26	17.3557	17.9601
27	17.3095	17.8768
28	17.272	17.7942
29	17.2385	17.6956
30	17.1837	17.6005
31	17.131	17.4998
32	17.0832	17.3993
33	17.0474	17.2839
34	16.9909	17.1703
35	16.9355	17.0492
36	16.8693	16.9173
37	16.8054	16.7924
38	16.7209	16.6574
39	16.6431	16.5007
40	16.5501	16.344
41	16.4744	16.1768
42	16.384	16.014
43	16.2838	15.8413
44	16.1806	15.6559
45	16.0669	15.4628
46	15.9404	15.2614
47	15.8182	15.0602
48	15.6984	14.8537
49	15.5665	14.6376
50	15.4194	14.4025
51	15.253	14.1355
52	15.074	13.8695
53	14.9119	13.5921
54	14.7233	13.3185
55	14.5299	13.039
56	14.3125	12.739
57	14.0962	12.4472
58	13.8687	12.142
59	13.6182	11.7924
60	13.3773	11.4744
61	13.1136	11.1357
62	12.8552	10.8173
63	12.5452	10.4663
64	12.26	10.1335
65	11.9738	9.80579
66	11.6861	9.50028
67	11.4181	9.21359
68	11.1427	8.92238
69	10.8733	8.62398
70	10.5995	8.35222
71	10.3339	8.08981
72	10.1043	7.86682
73	9.91873	7.68592
74	9.74988	7.53672
75	9.61502	7.41445
76	9.48813	7.30521
77	9.35668	7.20601
78	9.27233	7.14524
79	9.18965	7.0997
80	9.14263	7.10638
81	9.14723	7.15481
82	9.15663	7.1767
83	9.18154	7.23971
84	9.28563	7.3643
85	9.36662	7.4584
86	9.46251	7.59703
87	9.56326	7.78532
88	9.67724	7.96054
89	9.86486	8.16038
90	10.0197	8.36662
91	10.1943	8.56878
92	10.38	8.8093
93	10.5632	9.05105
94	10.7549	9.29432
95	10.9511	9.54474
96	11.1457	9.79811
97	11.3284	10.0487
98	11.5249	10.2943
99	11.71	10.5253
100	11.9011	10.7776
101	12.0877	11.0166
102	12.2751	11.2518
103	12.4417	11.4581
104	12.6138	11.7006
105	12.7735	11.9253
106	12.9297	12.1344
107	13.0746	12.3432
108	13.2198	12.5519
109	13.3553	12.7599
110	13.4715	12.9395
111	13.5989	13.1299
112	13.7178	13.3074
113	13.8232	13.4679
114	13.9177	13.6311
115	14.0183	13.775
116	14.1023	13.9126
117	14.1816	14.0561
118	14.2591	14.1835
119	14.3349	14.294
120	14.4027	14.4138
121	14.4758	14.5319
122	14.5417	14.6479
123	14.5924	14.747
124	14.6428	14.8632
125	14.698	14.9658
126	14.7532	15.0587
127	14.7852	15.141
128	14.83	15.2266
129	14.8728	15.3196
130	14.9198	15.4061
131	14.9529	15.473
132	14.9839	15.5317
133	15.0198	15.6044
134	15.052	15.6675
135	15.0787	15.727
136	15.1085	15.784
137	15.1288	15.8305
138	15.1537	15.8725
139	15.1731	15.9012
140	15.2071	15.9446
141	15.231	15.9897
142	15.2583	16.0329
143	15.2794	16.0724
144	15.3006	16.116
145	15.3223	16.1606
146	15.3464	16.1966
147	15.371	16.2337
148	15.3897	16.2659
149	15.406	16.2921
150	15.4245	16.3169
151	15.4433	16.3451
152	15.4448	16.3691
153	15.4578	16.3894
154	15.475	16.4138
155	15.4923	16.4381
156	15.5069	16.4592
157	15.521	16.4619
158	15.5333	16.4904
159	15.5455	16.5027
160	15.5565	16.5183
161	15.5617	16.527
162	15.5745	16.5415
163	15.592	16.5557
164	15.6239	16.5738
165	15.6399	16.5875
166	15.649	16.5958
167	15.6637	16.6069
168	15.6833	16.6276
169	15.6959	16.636
170	15.7096	16.6462
171	15.7119	16.6432
172	15.7218	16.6481
173	15.7182	16.6565
174	15.7386	16.6727
175	15.7457	16.6712
176	15.7545	16.6651
177	15.7561	16.6549
178	15.7388	16.6491
179	15.7445	16.6366
180	15.7478	16.6199
181	15.745	16.603
182	15.7243	16.5825
183	15.7267	16.5653
184	15.7248	16.528
185	15.7321	16.4958
186	15.7179	16.4766
187	15.7161	16.4453
188	15.7097	16.4085
189	15.6995	16.3709
190	15.692	16.3313
191	15.6808	16.2924
192	15.6692	16.2495
193	15.6561	16.2059
194	15.6446	16.1549
195	15.6248	16.1075
196	15.6032	16.0491
197	15.5775	15.9809
198	15.5433	15.9113
199	15.516	15.8205
200	15.4742	15.7251
201	15.4344	15.6443
202	15.3946	15.5536
203	15.3582	15.4605
204	15.3147	15.363
205	15.2618	15.2618
206	15.2056	15.1498
207	15.1458	15.025
208	15.0785	14.893
209	15.0159	14.7665
210	14.9426	14.6326
211	14.871	14.5007
212	14.8115	14.3527
213	14.7493	14.2121
214	14.6712	14.0968
215	14.5615	13.9278
216	14.458	13.7632
217	14.3522	13.5911
218	14.2393	13.418
219	14.1044	13.2319
220	13.9692	13.0411
221	13.8438	12.8543
222	13.7073	12.659
223	13.5699	12.4494
224	13.3912	12.2286
225	13.2356	12.0243
226	13.0584	11.7927
227	12.9044	11.5895
228	12.7456	11.3881
229	12.5827	11.1705
230	12.4086	10.9496
231	12.2497	10.7659
232	12.0706	10.5599
233	11.9	10.3789
234	11.7409	10.2028
235	11.583	10.0332
236	11.4259	9.86446
237	11.2824	9.7164
238	11.1512	9.58408
239	11.0147	9.42539
240	10.9011	9.31958
241	10.8042	9.22015
242	10.7216	9.14574
243	10.6583	9.09068
244	10.5985	9.05541
245	10.5451	9.02172
246	10.5223	9.02153
247	10.5317	9.04705
248	10.5368	9.07667
249	10.5333	9.10103
250	10.5659	9.16535
251	10.6023	9.24499
252	10.6405	9.3341
253	10.6995	9.43496
254	10.7734	9.54171
255	10.8637	9.65972
256	10.9679	9.79634
257	11.0841	9.94705
258	11.1913	10.0812
259	11.3038	10.2315
260	11.4157	10.3917
261	11.5476	10.5571
262	11.6693	10.7258
263	11.7834	10.9107
264	11.9268	11.1098
265	12.0602	11.2945
266	12.1975	11.4812
267	12.3449	11.6716
268	12.4874	11.8661
269	12.6071	12.0403
270	12.7122	12.1928
271	12.8346	12.3553
272	12.9519	12.5278
273	13.0552	12.6924
274	13.1449	12.8479
275	13.2504	13
276	13.3598	13.1456
277	13.4597	13.2918
278	13.54	13.4211
279	13.6239	13.5829
280	13.6997	13.7006
281	13.7775	13.819
282	13.8442	13.9335
283	13.9047	14.0443
284	13.9696	14.1445
285	14.0422	14.2584
286	14.1085	14.3726
287	14.1658	14.4615
288	14.2395	14.5587
289	14.2861	14.6428
290	14.3363	14.7262
291	14.3767	14.7983
292	14.4118	14.856
293	14.4542	14.9207
294	14.4927	14.9981
295	14.5374	15.0611
296	14.5946	15.1277
297	14.6167	15.195
298	14.6299	15.2934
299	14.66	15.3483
300	14.68	15.3958
301	14.6993	15.439
302	14.7314	15.5029
303	14.7783	15.5533
304	14.8016	15.5996
305	14.8199	15.6371
306	14.8357	15.6554
307	14.8515	15.6864
308	14.8648	15.7367
309	14.882	15.7671
310	14.8987	15.7965
311	14.9166	15.8209
312	14.9318	15.8469
313	14.9667	15.8781
314	14.9792	15.9134
315	14.9875	15.9256
316	15.0016	15.9454
317	15.0151	15.9691
318	15.021	15.9801
319	15.0331	15.994
320	15.043	15.9956
321	15.0566	16.0152
322	15.0673	16.0198
323	15.0774	16.0337
324	15.089	16.0437
325	15.0803	16.0521
326	15.0923	16.0796
327	15.1043	16.0855
328	15.1284	16.0922
329	15.1527	16.1043
330	15.1594	16.1115
331	15.159	16.1174
332	15.1669	16.1267
333	15.1656	16.137
334	15.1721	16.1431
335	15.1801	16.1293
336	15.1814	16.1282
337	15.1818	16.0992
338	15.1794	16.0877
339	15.186	16.0839
340	15.2192	16.0702
341	15.2204	16.0595
342	15.2226	16.0472
343	15.2291	16.0396
344	15.2212	16.0415
345	15.2193	16.0216
346	15.2254	16.0066
347	15.2277	15.9879
348	15.2229	15.962
349	15.1977	15.9343
350	15.2006	15.9168
351	15.1713	15.8843
352	15.1697	15.8554
353	15.1635	15.8245
354	15.1561	15.8001
355	15.1371	15.7685
356	15.1292	15.7229
357	15.1118	15.6778
358	15.0974	15.6245
359	15.0741	15.5729
360	15.0502	15.5134
361	15.0248	15.4484
362	15.0053	15.3899
363	14.9861	15.3321
364	14.9591	15.2707
365	14.9022	15.1901
366	14.8608	15.1234
367	14.8231	15.0586
368	14.783	14.9754
369	14.7551	14.8816
370	14.7244	14.7952
371	14.6971	14.6996
372	14.6563	14.6006
373	14.6111	14.5009
374	14.5699	14.3966
375	14.5163	14.2945
376	14.4577	14.1489
377	14.3847	14.0335
378	14.3226	13.9083
379	14.2441	13.7881
380	14.1907	13.6541
381	14.1273	13.5336
382	14.0409	13.4081
383	13.9508	13.273
384	13.85	13.1264
385	13.7515	12.9838
386	13.6604	12.8566
387	13.5524	12.709
388	13.4658	12.5608
389	13.3605	12.4148
390	13.2551	12.2653
391	13.1576	12.1244
392	13.0428	11.9453
393	12.9468	11.812
394	12.8303	11.6598
395	12.7114	11.5194
396	12.6138	11.3838
397	12.5152	11.257
398	12.4205	11.1237
399	12.3182	11.0051
400	12.2379	10.9048
401	12.1604	10.7965
402	12.0636	10.6857
403	11.9899	10.5917
404	11.915	10.5256
405	11.8496	10.4449
406	11.8042	10.3723
407	11.7181	10.3093
408	11.6645	10.2708
409	11.6253	10.2376
410	11.5895	10.2125
411	11.5667	10.2034
412	11.551	10.1983
413	11.5273	10.1946
414	11.5126	10.2023
415	11.5097	10.2141
416	11.5251	10.2586
417	11.5453	10.3162
418	11.5601	10.3703
419	11.5918	10.4141
420	11.6409	10.4818
421	11.6817	10.5652
422	11.7289	10.6438
423	11.788	10.7411
424	11.852	10.8402
425	11.9118	10.9864
426	11.9816	11.0956
427	12.0438	11.2002
428	12.1078	11.3256
429	12.1911	11.4229
430	12.2599	11.5349
431	12.3457	11.6724
432	12.4362	11.7808
433	12.5237	11.9068
434	12.605	12.0282
435	12.678	12.1441
436	12.7325	12.2418
437	12.7994	12.3556
438	12.8819	12.4792
439	12.96	12.5706
440	13.0397	12.6818
441	13.1274	12.8009
442	13.1892	12.8986
443	13.2529	13.0033
444	13.3134	13.1046
445	13.3789	13.2325
446	13.4379	13.3093
447	13.4877	13.4024
448	13.533	13.4701
449	13.5913	13.5578
450	13.6534	13.6467
451	13.7174	13.7294
452	13.7713	13.8162
453	13.8052	13.9042
454	13.8665	13.9915
455	13.9158	14.0671
456	13.9537	14.1352
457	14.0057	14.2014
458	14.0388	14.2598
459	14.0702	14.3143
460	14.1021	14.3725
461	14.1331	14.4159
462	14.1626	14.4757
463	14.1927	14.5241
464	14.212	14.5754
465	14.2503	14.6066
466	14.2782	14.653
467	14.3039	14.7175
468	14.3282	14.7571
469	14.3511	14.7993
470	14.3776	14.852
471	14.3921	14.886
472	14.4119	14.9135
473	14.4246	14.9475
474	14.4402	14.9711
475	14.4482	14.9987
476	14.4649	15.0223
477	14.4869	15.0544
478	14.5006	15.0675
479	14.5178	15.1144
480	14.5281	15.1377
481	14.5162	15.1556
482	14.5196	15.1501
483	14.5258	15.1637
484	14.5332	15.1794
485	14.5401	15.1928
486	14.5573	15.2119
487	14.5663	15.2198
488	14.5766	15.2324
489	14.5932	15.2513
490	14.5778	15.2507
491	14.585	15.2546
492	14.6139	15.2828
493	14.6278	15.2896
494	14.6311	15.2901
495	14.6227	15.2943
496	14.5972	15.2988
497	14.6061	15.2998
498	14.6046	15.3113
499	14.59	15.3174
500	14.5941	15.3218
501	14.5993	15.3235
502	14.5809	15.3149
503	14.5783	15.3058
504	14.576	15.2958
505	14.5644	15.2789
506	14.5637	15.2712
507	14.5612	15.2638
508	14.5609	15.2519
509	14.5648	15.2426
510	14.57	15.2242
511	14.5627	15.1959
512	14.5578	15.1685
513	14.5527	15.1424
514	14.5618	15.1122
515	14.5562	15.0864
516	14.5425	15.0527
517	14.5272	15.0202
518	14.485	14.9829
519	14.4713	14.9449
520	14.444	14.8995
521	14.4287	14.8466
522	14.405	14.794
523	14.3861	14.7459
524	14.3673	14.7028
525	14.3494	14.6586
526	14.3288	14.605
527	14.3236	14.5703
528	14.2949	14.5109
529	14.2749	14.4546
530	14.2364	14.3824
531	14.185	14.3112
532	14.152	14.2383
533	14.1132	14.1569
534	14.0662	14.0734
535	14.0287	13.9839
536	13.9918	13.908
537	13.9454	13.8143
538	13.8929	13.7305
539	13.838	13.6345
540	13.7952	13.5507
541	13.743	13.457
542	13.6837	13.3713
543	13.6217	13.2789
544	13.5564	13.1778
545	13.4985	13.0724
546	13.4241	12.9697
547	13.3569	12.8689
548	13.2932	12.7722
549	13.2526	12.7238
550	13.1961	12.6415
551	13.1467	12.5153
552	13.0824	12.4228
553	13.0306	12.3077
554	12.9618	12.2101
555	12.9016	12.1107
556	12.8498	12.0334
557	12.7721	11.9622
558	12.6946	11.8817
559	12.6418	11.8058
560	12.5874	11.7355
561	12.5291	11.6577
562	12.4715	11.5942
563	12.4088	11.5238
564	12.349	11.4433
565	12.2891	11.3676
566	12.2552	11.3063
567	12.1944	11.2946
568	12.1593	11.2522
569	12.1325	11.2038
570	12.0846	11.1528
571	12.046	11.1001
572	12.0118	11.0752
573	11.9827	11.0283
574	11.9583	10.9741
575	11.9409	10.972
576	11.9317	10.9607
577	11.9202	10.9587
578	11.9262	10.9677
579	11.9286	10.9842
580	11.9196	10.9735
581	11.9393	10.9937
582	11.9244	11.0017
583	11.9392	11.0309
584	11.933	11.0547
585	11.9403	11.0832
586	11.9404	11.1205
587	11.9533	11.1523
588	12.0024	11.205
589	12.0382	11.275
590	12.0826	11.3479
591	12.1251	11.4353
592	12.1328	11.4941
593	12.175	11.5753
594	12.213	11.6286
595	12.2415	11.7055
596	12.2726	11.8074
597	12.3218	11.8793
598	12.3618	11.9491
599	12.384	12.0257
600	12.4341	12.11
601	12.4839	12.1897
602	12.5236	12.266
603	12.5695	12.3454
604	12.6263	12.4174
605	12.6642	12.5165
606	12.6918	12.5819
607	12.7438	12.6445
608	12.7783	12.7142
609	12.8197	12.7816
610	12.8502	12.8223
611	12.89	12.8868
612	12.9326	12.9821
613	12.9358	13.0421
614	12.9614	13.1025
615	12.9905	13.1556
616	13.0271	13.2333
617	13.0564	13.2914
618	13.0884	13.3436
619	13.1232	13.4067
620	13.1558	13.4566
621	13.188	13.5124
622	13.2174	13.5649
623	13.2535	13.6214
624	13.2827	13.6695
625	13.305	13.7147
626	13.3294	13.7599
627	13.3644	13.8143
628	13.3776	13.8539
629	13.4148	13.9035
630	13.4356	13.9426
631	13.4564	13.9887
632	13.4767	14.0247
633	13.5222	14.0629
634	13.5461	14.104
635	13.5725	14.1476
636	13.597	14.1803
637	13.6373	14.2114
638	13.6496	14.2379
639	13.6543	14.2651
640	13.6672	14.2938
641	13.6871	14.3234
642	13.7066	14.3541
643	13.7192	14.3736
644	13.7333	14.4251
645	13.7638	14.4499
646	13.7824	14.4732
647	13.7991	14.4918
648	13.8057	14.5359
649	13.8104	14.5588
650	13.8235	14.5726
651	13.8335	14.5906
652	13.8495	14.6044
653	13.8541	14.6106
654	13.8606	14.6111
655	13.8681	14.5918
656	13.8805	14.6033
657	13.8919	14.5892
658	13.8986	14.5908
659	13.9054	14.5992
660	13.9087	14.5964
661	13.919	14.6027
662	13.9427	14.6075
663	13.9524	14.6079
664	13.9581	14.6051
665	13.944	14.6038
666	13.9492	14.5963
667	13.9437	14.5907
668	13.9442	14.5876
669	13.9489	14.5711
670	13.9416	14.566
671	13.9423	14.5551
672	13.9458	14.5427
673	13.9423	14.5298
674	13.912	14.5055
675	13.9019	14.4522
676	13.9071	14.4221
677	13.897	14.4004
678	13.8899	14.38
679	13.8588	14.3491
680	13.8455	14.3215
681	13.8222	14.2986
682	13.8142	14.2713
683	13.8265	14.2391
684	13.8186	14.2098
685	13.7976	14.1934
686	13.7805	14.1734
687	13.7594	14.1323
688	13.7335	14.0829
689	13.7198	14.0377
690	13.6966	13.9927
691	13.6755	13.9445
692	13.653	13.8961
693	13.6293	13.8492
694	13.6285	13.8024
695	13.5998	13.7586
696	13.5782	13.7073
697	13.5654	13.6426
698	13.5358	13.5812
699	13.4953	13.521
700	13.4538	13.4567
701	13.4138	13.3878
702	13.3732	13.3248
703	13.3333	13.266
704	13.2929	13.1957
705	13.2737	13.1391
706	13.2374	13.0742
707	13.1929	13.0047
708	13.125	12.9042
709	13.0822	12.8431
710	13.0363	12.7765
711	13.0123	12.7129
712	12.9774	12.6593
713	12.9392	12.6054
714	12.8936	12.5318
715	12.8478	12.4547
716	12.8092	12.402
717	12.7661	12.3388
718	12.7172	12.2893
719	12.6771	12.2095
720	12.6295	12.1454
721	12.5931	12.1095
722	12.5528	12.0842
723	12.5261	12.0296
724	12.4928	11.9896
725	12.4632	11.9582
726	12.412	11.9159
727	12.3921	11.8837
728	12.3721	11.8548
729	12.3482	11.8197
730	12.3014	11.7941
731	12.2767	11.7615
732	12.2558	11.7538
733	12.2428	11.7401
734	12.2307	11.7226
735	12.2262	11.6943
736	12.2166	11.6865
737	12.2105	11.6923
738	12.2205	11.7008
739	12.2023	11.7039
740	12.1859	11.6867
741	12.1833	11.6853
742	12.1773	11.6778
743	12.1758	11.6848
744	12.1821	11.7019
745	12.1896	11.7124
746	12.197	11.7094
747	12.2161	11.7397
748	12.2247	11.7709
749	12.234	11.7755
750	12.2338	11.792
751	12.2486	11.8187
752	12.2596	11.8483
753	12.2774	11.8842
754	12.2971	11.9322
755	12.3043	11.9637
756	12.3134	11.9868
757	12.3355	12.0314
758	12.351	12.063
759	12.3696	12.0936
760	12.3778	12.1142
761	12.4005	12.1328
762	12.4369	12.182
763	12.4567	12.2272
764	12.4782	12.2738
765	12.5032	12.3211
766	12.5438	12.3851
767	12.5496	12.4062
768	12.5704	12.4516
769	12.5982	12.5009
770	12.614	12.5437
771	12.638	12.5883
772	12.6588	12.6311
773	12.6767	12.6732
774	12.7136	12.7356
775	12.7469	12.7864
776	12.7636	12.8264
777	12.8011	12.8712
778	12.8236	12.909
779	12.8477	12.9465
780	12.8541	12.9962
781	12.8875	13.0333
782	12.9122	13.0742
783	12.9302	13.1085
784	12.9533	13.1987
785	12.9801	13.2423
786	13.0068	13.309
787	13.0166	13.3529
788	13.0221	13.3812
789	13.0443	13.4211
790	13.0676	13.4842
791	13.0905	13.5286
792	13.1146	13.5639
793	13.133	13.6262
794	13.1512	13.6549
795	13.1706	13.7161
796	13.1848	13.75
797	13.2097	13.8033
798	13.2195	13.8248
799	13.2328	13.8522
800	13.2592	13.884
801	13.2573	13.9149
802	13.2714	13.9381
803	13.2795	13.9588
804	13.2976	13.984
805	13.3153	14.0301
806	13.3343	14.023
807	13.3495	14.0465
808	13.3539	14.0754
809	13.3636	14.0745
810	13.3889	14.0968
811	13.4015	14.1146
812	13.4224	14.1341
813	13.4191	14.1563
814	13.438	14.1749
815	13.452	14.1882
816	13.4632	14.2039
817	13.4791	14.2291
818	13.4725	14.2555
819	13.4795	14.2541
820	13.4848	14.268
821	13.4995	14.2798
822	13.5035	14.2556
823	13.4922	14.2593
824	13.4929	14.2707
825	13.5016	14.2725
826	13.5084	14.2501
827	13.5085	14.2438
828	13.5118	14.2563
829	13.5321	14.2477
830	13.5354	14.2414
831	13.5407	14.2451
832	13.5369	14.2318
833	13.536	14.2189
834	13.5399	14.2176
835	13.5374	14.2095
836	13.5375	14.2002
837	13.5473	14.2017
838	13.5407	14.1743
839	13.534	14.1916
840	13.5301	14.1782
841	13.5318	14.1568
842	13.526	14.1348
843	13.5153	14.1136
844	13.5051	14.0995
845	13.5061	14.0917
846	13.492	14.0581
847	13.4818	13.9957
848	13.4698	13.9603
849	13.4542	13.905
850	13.436	13.8653
851	13.4268	13.8325
852	13.4165	13.7963
853	13.4114	13.7586
854	13.3922	13.7214
855	13.3803	13.6716
856	13.3523	13.626
857	13.336	13.5911
858	13.3083	13.555
859	13.2886	13.5213
860	13.2711	13.4745
861	13.2401	13.4317
862	13.227	13.3949
863	13.2078	13.3582
864	13.1953	13.3332
865	13.1685	13.2818
866	13.1417	13.2318
867	13.1151	13.1883
868	13.0976	13.149
869	13.0731	13.1115
870	13.0564	13.0445
871	13.0347	13.0047
872	13.0123	12.9894
873	12.9879	12.9467
874	12.96	12.8951
875	12.9412	12.8543
876	12.9202	12.8018
877	12.8927	12.7505
878	12.866	12.7069
879	12.8329	12.6632
880	12.8053	12.6163
881	12.7859	12.5863
882	12.7425	12.5484
883	12.7324	12.5161
884	12.6893	12.4308
885	12.6647	12.4025
886	12.6713	12.379
887	12.6651	12.349
888	12.6481	12.315
889	12.6808	12.2901
890	12.6616	12.2688
891	12.6547	12.2556
892	12.656	12.2213
893	12.6438	12.1992
894	12.6305	12.1851
895	12.6229	12.1633
896	12.6173	12.1593
897	12.6215	12.1628
898	12.6297	12.1288
899	12.6189	12.1167
900	12.6127	12.1127
901	12.6087	12.1061
902	12.6058	12.1041
903	12.6123	12.1198
904	12.6132	12.1206
905	12.6025	12.1379
906	12.6122	12.1536
907	12.6138	12.1829
908	12.6053	12.1905
909	12.611	12.1996
910	12.6176	12.1927
911	12.6162	12.2038
912	12.6237	12.2144
913	12.6277	12.2421
914	12.6279	12.259
915	12.634	12.2754
916	12.6476	12.2751
917	12.6429	12.3097
918	12.6514	12.3315
919	12.6637	12.3508
920	12.6692	12.375
921	12.6713	12.3915
922	12.6887	12.3657
923	12.6959	12.3833
924	12.7059	12.4099
925	12.7232	12.4386
926	12.7403	12.4744
927	12.7502	12.5156
928	12.7503	12.5245
929	12.7812	12.5485
930	12.8172	12.5825
931	12.8507	12.6268
932	12.869	12.6522
933	12.8789	12.6816
934	12.8872	12.697
935	12.8923	12.721
936	12.8971	12.745
937	12.9021	12.7619
938	12.9266	12.8066
939	12.9389	12.8359
940	12.9438	12.8581
941	12.9512	12.8819
942	12.9619	12.9101
943	12.9703	12.9259
944	12.9983	12.9424
945	13.0188	12.9605
946	13.042	13.0003
947	13.0452	13.0179
948	13.0552	13.0463
949	13.0645	13.0564
950	13.0764	13.0735
951	13.0802	13.063
952	13.0943	13.0731
953	13.1062	13.0941
954	13.125	13.1275
955	13.1432	13.1594
956	13.1638	13.1745
957	13.1647	13.1975
958	13.1756	13.1961
959	13.1744	13.21
960	13.1903	13.2591
961	13.2027	13.2398
962	13.2154	13.2579
963	13.2307	13.2835
964	13.238	13.2977
965	13.2518	13.3181
966	13.2771	13.3333
967	13.2752	13.362
968	13.2973	13.4066
969	13.3168	13.4282
970	13.3608	13.4494
971	13.3737	13.4902
972	13.3805	13.498
973	13.4018	13.5067
974	13.4039	13.5422
975	13.4264	13.5491
976	13.436	13.5716
977	13.4373	13.6032
978	13.4654	13.6339
979	13.4814	13.6646
980	13.4878	13.6832
981	13.4761	13.7409
982	13.4861	13.7489
983	13.5249	13.7311
984	13.5324	13.7475
985	13.5333	13.7527
986	13.5413	13.7494
987	13.5441	13.7488
988	13.5426	13.7471
989	13.5521	13.7546
990	13.5596	13.7463
991	13.5593	13.8138
992	13.5712	13.8191
993	13.572	13.8212
994	13.569	13.8156
995	13.5768	13.8275
996	13.5786	13.8251
997	13.5695	13.819
[truncated: 2 more rows]

## Sheet: ED1J
distance from +1 nucleosome (bp)	Coverage (x10^-7)	Coverage (x10^-7)
	+SWI/SNF	-SWI/SNF
-1000	11.385	11.2794
-999	11.3817	11.2709
-998	11.383	11.2708
-997	11.3869	11.2784
-996	11.3812	11.2714
-995	11.3752	11.2644
-994	11.3805	11.261
-993	11.373	11.2587
-992	11.3699	11.2635
-991	11.3743	11.2559
-990	11.3758	11.2524
-989	11.3706	11.2473
-988	11.3672	11.2392
-987	11.3531	11.2212
-986	11.3535	11.22
-985	11.3557	11.2213
-984	11.3476	11.2122
-983	11.3453	11.2066
-982	11.3348	11.1979
-981	11.3395	11.1955
-980	11.3396	11.191
-979	11.3389	11.192
-978	11.3315	11.1866
-977	11.33	11.1777
-976	11.3328	11.1748
-975	11.3303	11.1754
-974	11.3296	11.1736
-973	11.3309	11.1716
-972	11.3273	11.168
-971	11.317	11.1519
-970	11.3174	11.1475
-969	11.3141	11.1483
-968	11.3063	11.1419
-967	11.3113	11.1398
-966	11.3201	11.1472
-965	11.3227	11.1403
-964	11.3149	11.13
-963	11.3091	11.1196
-962	11.3054	11.1117
-961	11.3035	11.1069
-960	11.306	11.1028
-959	11.3005	11.0975
-958	11.3013	11.102
-957	11.2959	11.0992
-956	11.2927	11.0972
-955	11.2888	11.0951
-954	11.2856	11.0948
-953	11.285	11.0955
-952	11.2807	11.0902
-951	11.2693	11.0745
-950	11.2579	11.0652
-949	11.2494	11.0582
-948	11.237	11.0469
-947	11.2304	11.0344
-946	11.2226	11.0241
-945	11.2179	11.0195
-944	11.2105	11.011
-943	11.2016	11.0065
-942	11.1942	11.0027
-941	11.1844	10.9921
-940	11.1787	10.9857
-939	11.1786	10.9804
-938	11.1765	10.98
-937	11.1703	10.9702
-936	11.1696	10.9775
-935	11.1611	10.9658
-934	11.1617	10.9563
-933	11.1599	10.9472
-932	11.1573	10.9456
-931	11.1547	10.9359
-930	11.152	10.9348
-929	11.1406	10.9273
-928	11.1331	10.9193
-927	11.1334	10.9244
-926	11.133	10.9253
-925	11.1318	10.9183
-924	11.1295	10.9251
-923	11.1223	10.9202
-922	11.1224	10.9115
-921	11.1095	10.9118
-920	11.104	10.9109
-919	11.095	10.9056
-918	11.0857	10.8971
-917	11.0786	10.8901
-916	11.0857	10.8973
-915	11.0873	10.9
-914	11.0803	10.8969
-913	11.0787	10.893
-912	11.0766	10.8886
-911	11.0681	10.8824
-910	11.0586	10.8787
-909	11.0617	10.8787
-908	11.0664	10.8882
-907	11.0687	10.8908
-906	11.0574	10.8826
-905	11.0602	10.8842
-904	11.0519	10.8795
-903	11.0461	10.8731
-902	11.0418	10.8755
-901	11.0406	10.8795
-900	11.0298	10.8709
-899	11.023	10.868
-898	11.0212	10.8622
-897	11.0213	10.8631
-896	11.0228	10.8677
-895	11.0321	10.8733
-894	11.0396	10.8788
-893	11.0419	10.8787
-892	11.0358	10.876
-891	11.0355	10.879
-890	11.0302	10.8798
-889	11.0259	10.881
-888	11.0284	10.8864
-887	11.0322	10.8966
-886	11.0477	10.9123
-885	11.0437	10.8981
-884	11.0577	10.9071
-883	11.0657	10.9094
-882	11.0616	10.8954
-881	11.0588	10.8917
-880	11.0642	10.8945
-879	11.0669	10.896
-878	11.0567	10.9004
-877	11.0553	10.8965
-876	11.0571	10.8959
-875	11.0683	10.903
-874	11.0738	10.9057
-873	11.0602	10.8802
-872	11.0577	10.8821
-871	11.0636	10.8844
-870	11.0674	10.8767
-869	11.0737	10.8788
-868	11.0715	10.8745
-867	11.0804	10.8841
-866	11.0977	10.8941
-865	11.1165	10.9062
-864	11.1291	10.9189
-863	11.139	10.9244
-862	11.1474	10.931
-861	11.1548	10.9403
-860	11.1587	10.9487
-859	11.1657	10.9588
-858	11.1732	10.9642
-857	11.1878	10.9802
-856	11.1992	10.9926
-855	11.218	11.0072
-854	11.2176	11.0096
-853	11.2299	11.0215
-852	11.2288	11.0215
-851	11.2327	11.0232
-850	11.2189	11.0143
-849	11.2184	11.0116
-848	11.2277	11.0206
-847	11.2296	11.0253
-846	11.2394	11.0305
-845	11.2546	11.0428
-844	11.2734	11.0594
-843	11.2862	11.0759
-842	11.294	11.0805
-841	11.2951	11.0819
-840	11.2985	11.0791
-839	11.3004	11.0805
-838	11.307	11.0927
-837	11.3136	11.094
-836	11.3133	11.0927
-835	11.3144	11.0877
-834	11.317	11.102
-833	11.3273	11.1058
-832	11.3398	11.1166
-831	11.345	11.1188
-830	11.348	11.125
-829	11.3574	11.1248
-828	11.3583	11.1178
-827	11.3666	11.1219
-826	11.3632	11.1197
-825	11.3694	11.1291
-824	11.3696	11.1261
-823	11.3729	11.1204
-822	11.3673	11.1143
-821	11.3689	11.1142
-820	11.3656	11.1116
-819	11.3732	11.1148
-818	11.3688	11.1084
-817	11.3747	11.109
-816	11.3833	11.1181
-815	11.3962	11.1287
-814	11.4076	11.138
-813	11.419	11.1513
-812	11.421	11.1507
-811	11.4322	11.1568
-810	11.4378	11.163
-809	11.4466	11.1597
-808	11.4593	11.1672
-807	11.4586	11.1679
-806	11.4593	11.1683
-805	11.4617	11.1719
-804	11.463	11.1775
-803	11.471	11.1863
-802	11.4776	11.189
-801	11.4906	11.2035
-800	11.5011	11.2098
-799	11.5066	11.2028
-798	11.514	11.2081
-797	11.5283	11.2193
-796	11.5435	11.2361
-795	11.5485	11.2483
-794	11.5519	11.2528
-793	11.5583	11.2598
-792	11.564	11.2673
-791	11.5609	11.2664
-790	11.5608	11.2662
-789	11.5628	11.2694
-788	11.5624	11.276
-787	11.5629	11.2782
-786	11.5657	11.2767
-785	11.5624	11.2777
-784	11.5689	11.2823
-783	11.5693	11.2846
-782	11.5721	11.2876
-781	11.5796	11.291
-780	11.5822	11.2947
-779	11.5955	11.3056
-778	11.5983	11.3072
-777	11.6046	11.3134
-776	11.6106	11.3208
-775	11.6119	11.3284
-774	11.6174	11.3352
-773	11.616	11.3381
-772	11.6162	11.3354
-771	11.6186	11.3396
-770	11.6291	11.3383
-769	11.6283	11.3391
-768	11.6301	11.3417
-767	11.626	11.3433
-766	11.6291	11.346
-765	11.6381	11.3522
-764	11.6425	11.3559
-763	11.646	11.3597
-762	11.6436	11.3597
-761	11.6383	11.3621
-760	11.6358	11.3547
-759	11.6275	11.3516
-758	11.6189	11.3454
-757	11.6233	11.3482
-756	11.6254	11.3592
-755	11.6246	11.3557
-754	11.6192	11.3587
-753	11.6222	11.3564
-752	11.63	11.3646
-751	11.6317	11.37
-750	11.6313	11.3733
-749	11.6361	11.379
-748	11.6362	11.3861
-747	11.6236	11.377
-746	11.6206	11.3747
-745	11.6254	11.3781
-744	11.6316	11.3751
-743	11.6248	11.3798
-742	11.6235	11.3855
-741	11.623	11.3874
-740	11.6198	11.3895
-739	11.6183	11.3877
-738	11.6094	11.3749
-737	11.607	11.3792
-736	11.6093	11.3879
-735	11.6099	11.3892
-734	11.6041	11.3818
-733	11.5943	11.3772
-732	11.591	11.3796
-731	11.5833	11.378
-730	11.5775	11.3734
-729	11.5846	11.3808
-728	11.5765	11.3717
-727	11.5715	11.3704
-726	11.5596	11.3598
-725	11.5614	11.3652
-724	11.5682	11.3661
-723	11.583	11.3798
-722	11.5983	11.3993
-721	11.6064	11.4179
-720	11.6175	11.4318
-719	11.6061	11.4295
-718	11.5989	11.416
-717	11.6034	11.4095
-716	11.6029	11.4191
-715	11.6133	11.438
-714	11.6136	11.4437
-713	11.6218	11.4561
-712	11.6303	11.4637
-711	11.6349	11.4645
-710	11.6418	11.4679
-709	11.6458	11.473
-708	11.6573	11.4846
-707	11.6662	11.4995
-706	11.6833	11.5155
-705	11.6959	11.5315
-704	11.7164	11.5465
-703	11.7346	11.5636
-702	11.7459	11.571
-701	11.752	11.5826
-700	11.7656	11.5861
-699	11.7727	11.5954
-698	11.777	11.5968
-697	11.7958	11.6031
-696	11.7991	11.6033
-695	11.8124	11.6153
-694	11.8227	11.6277
-693	11.8265	11.632
-692	11.8328	11.6418
-691	11.8434	11.6499
-690	11.857	11.6593
-689	11.8706	11.6715
-688	11.8816	11.6859
-687	11.8895	11.6914
-686	11.8936	11.6856
-685	11.9078	11.6941
-684	11.9211	11.7004
-683	11.9282	11.7089
-682	11.9481	11.7181
-681	11.9595	11.7153
-680	11.9695	11.7193
-679	11.9714	11.7218
-678	11.9822	11.7306
-677	11.9938	11.741
-676	12.0064	11.7513
-675	12.0169	11.7541
-674	12.0361	11.7656
-673	12.0429	11.767
-672	12.0627	11.7821
-671	12.0788	11.8011
-670	12.0837	11.8051
-669	12.0954	11.8144
-668	12.1058	11.8221
-667	12.1117	11.8269
-666	12.1222	11.8364
-665	12.1339	11.8486
-664	12.1415	11.8547
-663	12.1397	11.8543
-662	12.1573	11.8649
-661	12.1689	11.8776
-660	12.1897	11.8937
-659	12.2102	11.9081
-658	12.2209	11.9204
-657	12.2402	11.9258
-656	12.2466	11.9308
-655	12.2567	11.9338
-654	12.262	11.9348
-653	12.27	11.9436
-652	12.2875	11.9563
-651	12.3073	11.969
-650	12.3187	11.9761
-649	12.3296	11.9808
-648	12.3426	11.9994
-647	12.3561	12.0148
-646	12.3653	12.0235
-645	12.3769	12.0362
-644	12.3737	12.0291
-643	12.3807	12.0334
-642	12.3831	12.0363
-641	12.3832	12.0388
-640	12.3739	12.0251
-639	12.3659	12.0163
-638	12.377	12.0252
-637	12.3773	12.0325
-636	12.3856	12.0388
-635	12.3835	12.041
-634	12.3905	12.0461
-633	12.3984	12.0538
-632	12.4039	12.0609
-631	12.4112	12.0625
-630	12.4204	12.0689
-629	12.4267	12.0756
-628	12.4318	12.0838
-627	12.4401	12.0952
-626	12.4549	12.1067
-625	12.4663	12.1198
-624	12.4712	12.125
-623	12.4719	12.1257
-622	12.4763	12.1322
-621	12.479	12.1317
-620	12.4841	12.1402
-619	12.4891	12.1426
-618	12.4916	12.1457
-617	12.4906	12.1514
-616	12.4966	12.1563
-615	12.4957	12.1618
-614	12.5032	12.1698
-613	12.5042	12.1771
-612	12.5078	12.1815
-611	12.5097	12.1874
-610	12.5069	12.1936
-609	12.5113	12.2053
-608	12.5183	12.2187
-607	12.5211	12.2279
-606	12.523	12.2329
-605	12.5316	12.2429
-604	12.5419	12.2527
-603	12.5482	12.2618
-602	12.5576	12.2724
-601	12.5627	12.2786
-600	12.5667	12.2853
-599	12.5694	12.2915
-598	12.5708	12.2957
-597	12.5738	12.2964
-596	12.5739	12.3016
-595	12.5821	12.3066
-594	12.5766	12.3056
-593	12.58	12.3083
-592	12.5844	12.3181
-591	12.6013	12.3315
-590	12.6141	12.3455
-589	12.6138	12.349
-588	12.6223	12.3599
-587	12.6216	12.3571
-586	12.6273	12.3738
-585	12.6276	12.3838
-584	12.6276	12.3826
-583	12.6338	12.393
-582	12.6348	12.4006
-581	12.6314	12.4068
-580	12.6373	12.418
-579	12.6443	12.4293
-578	12.657	12.4502
-577	12.6748	12.4619
-576	12.677	12.4679
-575	12.6847	12.4767
-574	12.6885	12.4853
-573	12.6915	12.4961
-572	12.6914	12.5034
-571	12.7063	12.5293
-570	12.7159	12.5558
-569	12.7312	12.5804
-568	12.7287	12.5863
-567	12.7258	12.5923
-566	12.7294	12.6075
-565	12.7435	12.6212
-564	12.753	12.6376
-563	12.7554	12.6371
-562	12.7605	12.645
-561	12.7669	12.6527
-560	12.7609	12.6466
-559	12.7583	12.6561
-558	12.7616	12.6621
-557	12.7676	12.6711
-556	12.7697	12.6839
-555	12.7786	12.7057
-554	12.776	12.7076
-553	12.7927	12.7287
-552	12.8019	12.7504
-551	12.8173	12.7716
-550	12.8227	12.7795
-549	12.8322	12.7932
-548	12.8322	12.7944
-547	12.8386	12.8053
-546	12.8523	12.8292
-545	12.8645	12.8606
-544	12.8968	12.8864
-543	12.9079	12.9032
-542	12.9165	12.9156
-541	12.9296	12.9241
-540	12.944	12.9425
-539	12.9601	12.9553
-538	12.9763	12.9641
-537	12.9864	12.9709
-536	12.9992	12.9875
-535	13.0186	13.0081
-534	13.0348	13.0185
-533	13.0542	13.0329
-532	13.0844	13.0622
-531	13.1074	13.0822
-530	13.121	13.0999
-529	13.1454	13.1255
-528	13.1719	13.1532
-527	13.2008	13.1902
-526	13.2372	13.222
-525	13.2574	13.2349
-524	13.2814	13.2625
-523	13.3059	13.2808
-522	13.3379	13.3001
-521	13.3628	13.3259
-520	13.3888	13.3485
-519	13.4118	13.3689
-518	13.4267	13.3755
-517	13.4622	13.4071
-516	13.487	13.4344
-515	13.5266	13.4639
-514	13.5474	13.4816
-513	13.5728	13.5094
-512	13.5933	13.5242
-511	13.6242	13.5548
-510	13.6402	13.573
-509	13.6682	13.6026
-508	13.7063	13.6347
-507	13.7394	13.6678
-506	13.7687	13.7034
-505	13.8001	13.7266
-504	13.8245	13.7549
-503	13.8575	13.7801
-502	13.886	13.7961
-501	13.9032	13.8135
-500	13.9324	13.8389
-499	13.9623	13.867
-498	13.9894	13.8951
-497	14.0099	13.9159
-496	14.0377	13.9372
-495	14.0565	13.9626
-494	14.0857	13.9895
-493	14.1082	14.0103
-492	14.129	14.0279
-491	14.1739	14.0673
-490	14.2056	14.0981
-489	14.2293	14.118
-488	14.2509	14.1248
-487	14.2639	14.1368
-486	14.2844	14.1637
-485	14.3098	14.1904
-484	14.3469	14.2225
-483	14.3575	14.2294
-482	14.3749	14.2407
-481	14.4088	14.2723
-480	14.4273	14.2942
-479	14.454	14.3166
-478	14.4806	14.3477
-477	14.4972	14.3687
-476	14.5267	14.4005
-475	14.5701	14.4368
-474	14.6091	14.4738
-473	14.6385	14.5095
-472	14.6672	14.542
-471	14.6927	14.559
-470	14.7127	14.5774
-469	14.726	14.5898
-468	14.7459	14.6018
-467	14.7651	14.6227
-466	14.7821	14.6402
-465	14.8062	14.6615
-464	14.83	14.684
-463	14.8564	14.7089
-462	14.8735	14.7259
-461	14.8921	14.747
-460	14.9101	14.7694
-459	14.9258	14.786
-458	14.9473	14.8089
-457	14.9647	14.8285
-456	14.987	14.8507
-455	15.015	14.8739
-454	15.0246	14.8909
-453	15.0398	14.91
-452	15.052	14.918
-451	15.0716	14.9406
-450	15.0836	14.9639
-449	15.094	14.9772
-448	15.1075	14.9914
-447	15.1243	15.0114
-446	15.1405	15.0355
-445	15.1507	15.0524
-444	15.1525	15.0591
-443	15.1556	15.0696
-442	15.1643	15.0826
-441	15.1682	15.09
-440	15.1871	15.1097
-439	15.1994	15.1275
-438	15.2039	15.1436
-437	15.2093	15.1569
-436	15.2172	15.1811
-435	15.2255	15.1914
-434	15.2279	15.1977
-433	15.2246	15.2014
-432	15.2315	15.2208
-431	15.2506	15.2481
-430	15.2736	15.2699
-429	15.29	15.2908
-428	15.3042	15.3058
-427	15.3111	15.3189
-426	15.3106	15.3316
-425	15.3124	15.3468
-424	15.3224	15.3617
-423	15.337	15.3828
-422	15.3456	15.4032
-421	15.355	15.4173
-420	15.373	15.436
-419	15.3835	15.4579
-418	15.3935	15.4744
-417	15.3978	15.4855
-416	15.4224	15.5142
-415	15.4258	15.5263
-414	15.4389	15.5464
-413	15.4567	15.5677
-412	15.4797	15.588
-411	15.4961	15.618
-410	15.5128	15.6381
-409	15.5315	15.6654
-408	15.5435	15.6933
-407	15.5644	15.7262
-406	15.5812	15.7538
-405	15.607	15.7921
-404	15.6336	15.8272
-403	15.6617	15.8744
-402	15.6787	15.8982
-401	15.7	15.925
-400	15.7212	15.9615
-399	15.7537	16.003
-398	15.7867	16.0486
-397	15.8093	16.0797
-396	15.8464	16.1221
-395	15.8846	16.1895
-394	15.9203	16.2396
-393	15.9304	16.272
-392	15.9728	16.3246
-391	16.0064	16.3637
-390	16.0361	16.4028
-389	16.0633	16.4465
-388	16.0947	16.4979
-387	16.1314	16.5442
-386	16.1728	16.5845
-385	16.2089	16.6316
-384	16.2444	16.6775
-383	16.2908	16.724
-382	16.3414	16.7851
-381	16.3821	16.8397
-380	16.4247	16.8892
-379	16.4762	16.9619
-378	16.5469	17.0396
-377	16.5973	17.1039
-376	16.6513	17.1764
-375	16.7139	17.2499
-374	16.781	17.3242
-373	16.85	17.4079
-372	16.9293	17.4973
-371	17.009	17.5778
-370	17.0991	17.6863
-369	17.1825	17.7846
-368	17.2801	17.8994
-367	17.4072	18.0453
-366	17.5252	18.168
-365	17.6138	18.2666
-364	17.7108	18.3865
-363	17.8099	18.4908
-362	17.9091	18.6019
-361	18.0043	18.7001
-360	18.1033	18.8121
-359	18.2093	18.9242
-358	18.308	19.0491
-357	18.4328	19.1809
-356	18.5662	19.3159
-355	18.666	19.4286
-354	18.7868	19.5566
-353	18.9271	19.7049
-352	19.036	19.8173
-351	19.1696	19.9599
-350	19.2832	20.0949
-349	19.422	20.2505
-348	19.5732	20.4069
-347	19.7075	20.5556
-346	19.8172	20.6733
-345	19.9519	20.8123
-344	20.0632	20.9364
-343	20.1734	21.0634
-342	20.3059	21.215
-341	20.4453	21.3702
-340	20.5792	21.5237
-339	20.7031	21.6717
-338	20.8346	21.8165
-337	20.9638	21.9622
-336	21.0883	22.1087
-335	21.2085	22.2489
-334	21.34	22.3908
-333	21.4515	22.5138
-332	21.5752	22.6521
-331	21.67	22.7739
-330	21.7655	22.895
-329	21.854	23.0075
-328	21.9627	23.1469
-327	22.0682	23.2747
-326	22.1609	23.3991
-325	22.278	23.5305
-324	22.39	23.662
-323	22.4855	23.7828
-322	22.5653	23.8811
-321	22.6476	23.9765
-320	22.7197	24.0778
-319	22.7961	24.1695
-318	22.8641	24.2597
-317	22.9374	24.3407
-316	22.9878	24.4154
-315	23.0488	24.5005
-314	23.1255	24.5984
-313	23.1857	24.6774
-312	23.2469	24.7668
-311	23.2991	24.8475
-310	23.3576	24.9237
-309	23.4032	24.9843
-308	23.4483	25.0427
-307	23.497	25.1131
-306	23.5556	25.1797
-305	23.5986	25.2395
-304	23.6442	25.3032
-303	23.6916	25.3684
-302	23.7332	25.4215
-301	23.7573	25.4549
-300	23.7953	25.4975
-299	23.835	25.5457
-298	23.8674	25.5832
-297	23.9009	25.6245
-296	23.9339	25.6655
-295	23.9507	25.6895
-294	23.9658	25.7141
-293	23.9809	25.7344
-292	24.0037	25.7615
-291	24.0224	25.7914
-290	24.0404	25.8205
-289	24.0598	25.8516
-288	24.0763	25.872
-287	24.0938	25.8956
-286	24.1024	25.9058
-285	24.1032	25.9126
-284	24.1059	25.9161
-283	24.1195	25.9336
-282	24.1363	25.9476
-281	24.1385	25.9582
-280	24.1354	25.9559
-279	24.1341	25.957
-278	24.1355	25.9603
-277	24.1335	25.9686
-276	24.1375	25.9715
-275	24.1374	25.9769
-274	24.1327	25.9793
-273	24.1237	25.9731
-272	24.112	25.9593
-271	24.101	25.9424
-270	24.0836	25.9286
-269	24.0701	25.9125
-268	24.0656	25.9089
-267	24.0478	25.8913
-266	24.0303	25.8689
-265	24.005	25.8522
-264	23.9766	25.8268
-263	23.9607	25.8098
-262	23.9394	25.7957
-261	23.9094	25.7664
-260	23.8821	25.739
-259	23.8555	25.7112
-258	23.8239	25.6833
-257	23.7861	25.6427
-256	23.7451	25.6077
-255	23.6978	25.5643
-254	23.6526	25.5175
-253	23.6069	25.4729
-252	23.5688	25.4312
-251	23.5269	25.3883
-250	23.4834	25.3407
-249	23.4424	25.2987
-248	23.4015	25.2562
-247	23.3563	25.2092
-246	23.3029	25.1604
-245	23.2428	25.1007
-244	23.1872	25.0459
-243	23.1294	24.9913
-242	23.0697	24.9425
-241	23.0127	24.8952
-240	22.9479	24.8379
-239	22.8811	24.7719
-238	22.8181	24.715
-237	22.7527	24.6511
-236	22.666	24.5676
-235	22.5849	24.4997
-234	22.5057	24.4256
-233	22.4269	24.3637
-232	22.3475	24.2918
-231	22.2626	24.2157
-230	22.1793	24.143
-229	22.0891	24.0666
-228	21.9934	23.9856
-227	21.8894	23.9034
-226	21.7779	23.7999
-225	21.6634	23.6965
-224	21.5569	23.6058
-223	21.4364	23.5075
-222	21.3182	23.3977
-221	21.2018	23.2894
-220	21.0777	23.1845
-219	20.9506	23.0676
-218	20.8132	22.9396
-217	20.6681	22.8059
-216	20.5263	22.674
-215	20.3833	22.5381
-214	20.2421	22.4094
-213	20.1009	22.2843
-212	19.96	22.1542
-211	19.8145	22.0212
-210	19.656	21.8892
-209	19.4938	21.755
-208	19.3287	21.6136
-207	19.1642	21.4619
-206	18.9885	21.3102
-205	18.8129	21.1489
-204	18.6351	20.9871
-203	18.4444	20.8151
-202	18.2606	20.6548
-201	18.0828	20.4882
-200	17.9069	20.3282
-199	17.7191	20.1611
-198	17.5433	19.9982
-197	17.3631	19.8338
-196	17.1622	19.6509
-195	16.9711	19.471
-194	16.7903	19.3125
-193	16.5931	19.1332
-192	16.3942	18.9478
-191	16.187	18.7571
-190	15.9976	18.5744
-189	15.8206	18.4013
-188	15.6379	18.2357
-187	15.4456	18.0627
-186	15.2497	17.8841
-185	15.0536	17.7068
-184	14.8655	17.5304
-183	14.6717	17.3528
-182	14.4821	17.1829
-181	14.2823	17.0124
-180	14.093	16.8345
-179	13.9081	16.6592
-178	13.7444	16.492
-177	13.5884	16.3479
-176	13.4328	16.2012
-175	13.277	16.0616
-174	13.1332	15.9326
-173	12.9764	15.7871
-172	12.8246	15.6582
-171	12.6667	15.516
-170	12.5076	15.3699
-169	12.359	15.2309
-168	12.2217	15.1109
-167	12.0962	14.9959
-166	11.978	14.896
-165	11.8601	14.787
-164	11.7376	14.6908
-163	11.6216	14.5914
-162	11.5155	14.5071
-161	11.4087	14.4307
-160	11.3134	14.3567
-159	11.2088	14.2688
-158	11.1109	14.2023
-157	11.0309	14.1443
-156	10.9551	14.1049
-155	10.8854	14.0549
-154	10.8215	14.0214
-153	10.7688	13.9798
-152	10.7025	13.9436
-151	10.6491	13.912
-150	10.5924	13.8837
-149	10.5434	13.8665
-148	10.5046	13.8574
-147	10.4578	13.8505
-146	10.4393	13.8723
-145	10.4127	13.8636
-144	10.3902	13.8722
-143	10.3874	13.9057
-142	10.3734	13.9172
-141	10.3585	13.9378
-140	10.3634	13.9764
-139	10.3674	14.0198
-138	10.3661	14.0621
-137	10.37	14.0971
-136	10.3826	14.1518
-135	10.3947	14.1953
-134	10.4062	14.2353
-133	10.4159	14.2723
-132	10.4356	14.3098
-131	10.4602	14.3554
-130	10.4862	14.3959
-129	10.51	14.428
-128	10.5468	14.4698
-127	10.5844	14.5225
-126	10.6138	14.5683
-125	10.6559	14.6101
-124	10.7017	14.663
-123	10.7554	14.7302
-122	10.8102	14.8009
-121	10.8721	14.8649
-120	10.9596	14.9599
-119	11.0374	15.0394
-118	11.1288	15.1244
-117	11.2171	15.2175
-116	11.3114	15.299
-115	11.3997	15.3873
-114	11.5052	15.4943
-113	11.622	15.5967
-112	11.7556	15.729
-111	11.8932	15.8607
-110	12.0234	15.9847
-109	12.1858	16.1484
-108	12.3396	16.3056
-107	12.4909	16.4509
-106	12.6492	16.5892
-105	12.8405	16.7556
-104	13.0411	16.9167
-103	13.2492	17.109
-102	13.4539	17.2907
-101	13.6708	17.4819
-100	13.9062	17.6826
-99	14.1541	17.9187
-98	14.3909	18.1242
-97	14.6597	18.3488
-96	14.9566	18.6205
-95	15.2715	18.9138
-94	15.5867	19.1794
-93	15.9001	19.4498
-92	16.2157	19.7379
-91	16.5504	20.0233
-90	16.9051	20.3306
-89	17.2792	20.6317
-88	17.6297	20.9211
-87	18.0046	21.2505
-86	18.3921	21.5898
-85	18.7575	21.9148
-84	19.149	22.2384
-83	19.5154	22.5588
-82	19.8965	22.8829
-81	20.2656	23.196
-80	20.6401	23.4985
-79	21.0166	23.8131
-78	21.3796	24.0998
-77	21.7461	24.3951
-76	22.1072	24.6791
-75	22.4192	24.9294
-74	22.7147	25.1546
-73	23.0191	25.3915
-72	23.3046	25.6153
-71	23.5738	25.8263
-70	23.8198	26.014
-69	24.0619	26.2048
-68	24.3037	26.3888
-67	24.5154	26.5494
-66	24.6982	26.6878
-65	24.8787	26.8199
-64	25.0472	26.9446
-63	25.1851	27.0478
-62	25.3246	27.1498
-61	25.4468	27.2333
-60	25.5661	27.3188
-59	25.6654	27.3914
-58	25.7627	27.4641
-57	25.849	27.524
-56	25.9258	27.5704
-55	26.0016	27.6241
-54	26.0635	27.6715
-53	26.1328	27.7149
-52	26.1926	27.7528
-51	26.2469	27.7927
-50	26.2938	27.8259
-49	26.337	27.8568
-48	26.376	27.8865
-47	26.4168	27.907
-46	26.4544	27.9258
-45	26.4902	27.9484
-44	26.5181	27.9636
-43	26.5481	27.9833
-42	26.5782	28.0048
-41	26.601	28.0229
-40	26.622	28.0347
-39	26.6433	28.0455
-38	26.6643	28.056
-37	26.6878	28.0639
-36	26.7049	28.0751
-35	26.7267	28.0867
-34	26.7421	28.0919
-33	26.7531	28.0972
-32	26.7647	28.1037
-31	26.7741	28.1058
-30	26.7819	28.11
-29	26.7862	28.1125
-28	26.7936	28.1188
-27	26.8048	28.1226
-26	26.8123	28.1267
-25	26.8208	28.1316
-24	26.8289	28.1312
-23	26.8369	28.1322
-22	26.8423	28.1317
-21	26.8477	28.1323
-20	26.8529	28.132
-19	26.8516	28.1288
-18	26.8492	28.1264
-17	26.8514	28.1243
-16	26.8543	28.1247
-15	26.8623	28.1302
-14	26.8736	28.1327
-13	26.874	28.128
-12	26.8732	28.1209
-11	26.8716	28.1156
-10	26.869	28.1126
-9	26.8628	28.1024
-8	26.8613	28.0971
-7	26.8612	28.0903
-6	26.8579	28.0879
-5	26.8576	28.0871
-4	26.8549	28.0767
-3	26.8502	28.0747
-2	26.8427	28.0649
-1	26.8327	28.0551
0	26.8244	28.0489
1	26.82	28.0428
2	26.8149	28.0339
3	26.808	28.0256
4	26.7964	28.013
5	26.7896	28.0032
6	26.7823	27.9915
7	26.7688	27.9797
8	26.7554	27.9631
9	26.7454	27.9518
10	26.7366	27.9396
11	26.7167	27.9185
12	26.7019	27.8986
13	26.6861	27.883
14	26.6692	27.8663
15	26.6529	27.845
16	26.6352	27.822
17	26.6158	27.7982
18	26.5944	27.7723
19	26.5735	27.7489
20	26.5422	27.7225
21	26.5182	27.6953
22	26.4921	27.6639
23	26.4584	27.6236
24	26.4196	27.5751
25	26.3883	27.5419
26	26.3501	27.5019
27	26.3042	27.4542
28	26.2613	27.4118
29	26.2154	27.3641
30	26.1712	27.3109
31	26.1239	27.2537
32	26.0753	27.1994
33	26.0237	27.1432
34	25.9645	27.0799
35	25.907	27.0148
36	25.8431	26.9411
37	25.7727	26.8643
38	25.6994	26.783
39	25.6236	26.6985
40	25.531	26.6037
41	25.4432	26.504
42	25.3502	26.4039
43	25.2513	26.2974
44	25.1496	26.1823
45	25.0321	26.0593
46	24.9102	25.9216
47	24.785	25.7845
48	24.6508	25.646
49	24.5166	25.5074
50	24.3618	25.3491
51	24.1866	25.1602
52	24.0035	24.9709
53	23.8129	24.7747
54	23.6042	24.5683
55	23.3877	24.34
56	23.1443	24.0938
57	22.9025	23.8461
58	22.6185	23.5621
59	22.3253	23.2724
60	22.0407	22.9801
61	21.7255	22.6531
62	21.4105	22.3256
63	21.0453	21.9538
64	20.6837	21.5852
65	20.2907	21.1926
66	19.8846	20.7943
67	19.4966	20.4084
68	19.0848	19.9905
69	18.6518	19.5507
70	18.2144	19.1107
71	17.7499	18.634
72	17.2837	18.1669
73	16.8715	17.7436
74	16.4913	17.3639
75	16.1304	16.9951
76	15.77	16.6347
77	15.4022	16.2535
78	15.0594	15.88
79	14.7252	15.5155
80	14.4054	15.1805
81	14.1287	14.888
82	13.8477	14.5852
83	13.6087	14.3229
84	13.4561	14.1547
85	13.2651	13.9536
86	13.1104	13.7829
87	12.9715	13.6206
88	12.8295	13.4593
89	12.719	13.316
90	12.6387	13.2068
91	12.5692	13.1155
92	12.5248	13.0454
93	12.5004	13.0011
94	12.4702	12.9529
95	12.4373	12.9012
96	12.4248	12.8654
97	12.409	12.8269
98	12.412	12.8143
99	12.3973	12.7812
100	12.4059	12.76
101	12.4115	12.7425
102	12.4193	12.7318
103	12.4348	12.7199
104	12.4383	12.7001
105	12.4479	12.6877
106	12.45	12.6581
107	12.4455	12.6361
108	12.4522	12.6257
109	12.4585	12.6053
110	12.454	12.5887
111	12.4549	12.5719
112	12.4484	12.5466
113	12.4495	12.5268
114	12.4498	12.5151
115	12.4631	12.5191
116	12.4673	12.5075
117	12.4699	12.5001
118	12.4677	12.4875
119	12.4631	12.4734
120	12.471	12.4711
121	12.4754	12.4652
122	12.4773	12.4547
123	12.4756	12.444
124	12.4831	12.4429
125	12.4898	12.4409
126	12.5028	12.4369
127	12.5019	12.4172
128	12.5074	12.4111
129	12.5147	12.4038
130	12.5153	12.3948
131	12.5174	12.3818
132	12.5244	12.3736
133	12.5341	12.3719
134	12.5392	12.3631
135	12.5491	12.362
136	12.5537	12.3602
137	12.5538	12.3512
138	12.5579	12.3493
139	12.5649	12.3513
140	12.5676	12.3499
141	12.5718	12.3454
142	12.5854	12.3527
143	12.5964	12.3561
144	12.6039	12.3614
145	12.6106	12.3645
146	12.6179	12.3659
147	12.6306	12.3724
148	12.6446	12.3782
149	12.6528	12.386
150	12.664	12.396
151	12.6717	12.402
152	12.6806	12.4042
153	12.6926	12.4089
154	12.7021	12.4181
155	12.7102	12.4267
156	12.7278	12.4336
157	12.7469	12.452
158	12.7633	12.4642
159	12.7759	12.4786
160	12.7913	12.493
161	12.8009	12.5033
162	12.8245	12.5232
163	12.8382	12.5385
164	12.8539	12.5454
165	12.8703	12.562
166	12.8798	12.574
167	12.8967	12.5869
168	12.9149	12.6016
169	12.9283	12.6148
170	12.942	12.6257
171	12.9456	12.6326
172	12.9536	12.6416
173	12.9625	12.6527
174	12.9768	12.6727
175	12.9903	12.6888
176	13.0029	12.7015
177	13.0133	12.7135
178	13.0252	12.7268
179	13.0346	12.7341
180	13.0456	12.748
181	13.0564	12.7543
182	13.0643	12.7622
183	13.0757	12.7731
184	13.0786	12.7759
185	13.0896	12.7875
186	13.1031	12.7981
187	13.1184	12.8156
188	13.1293	12.8249
189	13.1349	12.8306
190	13.1433	12.842
191	13.1493	12.8498
192	13.1596	12.8583
193	13.1659	12.8716
194	13.1751	12.8809
195	13.1817	12.89
196	13.1905	12.8991
197	13.2039	12.9083
198	13.2128	12.922
199	13.219	12.9297
200	13.2177	12.9275
201	13.2204	12.9356
202	13.2252	12.9378
203	13.2246	12.9413
204	13.2223	12.9462
205	13.2213	12.9504
206	13.22	12.9516
207	13.2161	12.9499
208	13.2147	12.9472
209	13.21	12.9485
210	13.1992	12.9454
211	13.1962	12.9445
212	13.1911	12.9418
213	13.1907	12.9442
214	13.1781	12.9427
215	13.1533	12.9261
216	13.1313	12.9126
217	13.1087	12.9001
218	13.0866	12.8861
219	13.0558	12.8638
220	13.0243	12.8447
221	12.9928	12.8236
222	12.9565	12.7979
223	12.9152	12.7696
224	12.8645	12.7384
225	12.8192	12.7091
226	12.7634	12.665
227	12.7112	12.6302
228	12.6639	12.5902
229	12.6008	12.5402
230	12.5433	12.4991
231	12.485	12.4627
232	12.4146	12.4144
233	12.3489	12.3666
234	12.2732	12.3069
235	12.2071	12.2576
236	12.1289	12.1989
237	12.0531	12.137
238	11.9759	12.0864
239	11.8875	12.0326
240	11.8263	11.9851
241	11.754	11.9313
242	11.6883	11.8841
243	11.6259	11.8415
244	11.5616	11.7996
245	11.4865	11.7446
246	11.4287	11.7039
247	11.3865	11.6638
248	11.3385	11.6255
249	11.2723	11.5681
250	11.2428	11.5449
251	11.203	11.5085
252	11.1731	11.48
253	11.1504	11.4561
254	11.1264	11.4345
255	11.114	11.4223
256	11.118	11.4257
257	11.1257	11.4214
258	11.1207	11.4246
259	11.1321	11.4209
260	11.1472	11.4359
261	11.1687	11.4529
262	11.1865	11.459
263	11.208	11.4719
264	11.239	11.4884
265	11.2633	11.5127
266	11.3026	11.5419
267	11.3323	11.5668
268	11.3571	11.5722
269	11.3762	11.5717
270	11.392	11.5755
271	11.4081	11.58
272	11.426	11.5834
273	11.4436	11.5892
274	11.4568	11.5955
275	11.4758	11.5956
276	11.4956	11.6023
277	11.5156	11.6037
278	11.5344	11.5998
279	11.5521	11.606
280	11.5585	11.6
281	11.5686	11.6
282	11.5738	11.6054
283	11.5871	11.5983
284	11.5884	11.592
285	11.5931	11.5812
286	11.6036	11.5781
287	11.6149	11.5769
288	11.622	11.5717
289	11.6258	11.5635
290	11.629	11.5578
291	11.6266	11.5438
292	11.6169	11.5252
293	11.6086	11.5062
294	11.6148	11.4957
295	11.6245	11.499
296	11.6315	11.5006
297	11.6358	11.4913
298	11.6261	11.4719
299	11.621	11.4518
300	11.6151	11.4351
301	11.6049	11.4151
302	11.5994	11.4004
303	11.601	11.3913
304	11.598	11.3774
305	11.5978	11.3717
306	11.5963	11.3582
307	11.5891	11.34
308	11.5855	11.3356
309	11.5844	11.3263
310	11.5811	11.3203
311	11.5803	11.3154
312	11.5764	11.3066
313	11.5779	11.3004
314	11.5786	11.2979
315	11.5694	11.287
316	11.5704	11.2805
317	11.5697	11.2689
318	11.5601	11.2587
319	11.5527	11.2406
320	11.547	11.2313
321	11.5388	11.2198
322	11.5324	11.2069
323	11.5298	11.2022
324	11.5343	11.1984
325	11.5265	11.1886
326	11.5237	11.1833
327	11.5166	11.1716
328	11.5204	11.1696
329	11.5259	11.1745
330	11.5194	11.1662
331	11.5192	11.1609
332	11.5195	11.1645
333	11.513	11.1605
334	11.5091	11.1554
335	11.5104	11.1552
336	11.5096	11.1509
337	11.5087	11.1462
338	11.5032	11.1423
339	11.5101	11.1448
340	11.5131	11.1418
341	11.5107	11.1358
342	11.5115	11.1349
343	11.5102	11.134
344	11.5108	11.1284
345	11.5122	11.1271
346	11.5148	11.127
347	11.5096	11.1242
348	11.5037	11.1159
349	11.4972	11.1097
350	11.4977	11.1109
351	11.5043	11.1146
352	11.5072	11.1156
353	11.5111	11.1172
354	11.5143	11.119
355	11.5165	11.121
356	11.519	11.127
357	11.5126	11.1184
358	11.5114	11.1105
359	11.5087	11.1081
360	11.5059	11.1015
361	11.5074	11.1061
362	11.5116	11.1087
363	11.5092	11.1077
364	11.5082	11.1103
365	11.5036	11.1091
366	11.5008	11.1048
367	11.4979	11.1011
368	11.4908	11.097
369	11.4893	11.0972
370	11.4853	11.0959
371	11.4782	11.095
372	11.4737	11.1007
373	11.4629	11.0958
374	11.4532	11.0908
375	11.4437	11.0904
376	11.437	11.0919
377	11.4309	11.0931
378	11.4169	11.0893
379	11.4067	11.0822
380	11.3994	11.0783
381	11.3843	11.0672
382	11.3716	11.0623
383	11.3511	11.0554
384	11.3284	11.0419
385	11.3065	11.0293
386	11.2855	11.0168
387	11.2614	11.0015
388	11.2321	10.9852
389	11.2022	10.9685
390	11.1752	10.9456
391	11.1506	10.9242
392	11.1194	10.8983
393	11.0945	10.8888
394	11.0546	10.8648
395	11.0242	10.8443
396	10.9916	10.8209
397	10.951	10.7908
398	10.9002	10.7595
399	10.8617	10.7336
400	10.8234	10.7177
401	10.7897	10.6901
402	10.7435	10.6599
403	10.7109	10.6386
404	10.6791	10.6167
405	10.6399	10.5891
406	10.5992	10.5638
407	10.5562	10.5351
408	10.5321	10.5102
409	10.5142	10.4956
410	10.4775	10.4723
411	10.456	10.4532
412	10.4196	10.4229
413	10.3733	10.3878
414	10.3382	10.3555
415	10.315	10.3383
416	10.2885	10.3256
417	10.2733	10.3209
418	10.2458	10.2881
419	10.2208	10.2676
420	10.208	10.2598
421	10.1928	10.2436
422	10.1797	10.2329
423	10.1673	10.2217
424	10.1681	10.2159
425	10.1689	10.213
426	10.1676	10.215
427	10.1761	10.2159
428	10.1784	10.2179
429	10.1915	10.2233
430	10.2008	10.2271
431	10.2141	10.2312
432	10.2447	10.2485
433	10.268	10.2662
434	10.2813	10.2735
435	10.2936	10.2855
436	10.2833	10.2859
437	10.2899	10.2959
438	10.3122	10.315
439	10.3231	10.326
440	10.3264	10.3212
441	10.3444	10.3313
442	10.344	10.3261
443	10.3516	10.3255
444	10.3657	10.3351
445	10.3873	10.3514
446	10.4095	10.3695
447	10.4293	10.3824
448	10.4404	10.3884
449	10.4526	10.3975
450	10.4709	10.4154
451	10.4896	10.4289
452	10.5047	10.4448
453	10.5261	10.4593
454	10.5513	10.4741
455	10.5638	10.4753
456	10.5663	10.4744
457	10.5662	10.4648
458	10.5709	10.4595
459	10.5685	10.4546
460	10.572	10.4578
461	10.5779	10.4613
462	10.5842	10.4595
463	10.5951	10.461
464	10.5978	10.4621
465	10.6042	10.4664
466	10.6087	10.4681
467	10.6174	10.4745
468	10.6214	10.4762
469	10.6273	10.4822
470	10.6277	10.4825
471	10.6302	10.4787
472	10.6334	10.4769
473	10.6395	10.4761
474	10.6399	10.4702
475	10.6446	10.4753
476	10.652	10.481
477	10.6647	10.4872
478	10.6601	10.4793
479	10.6611	10.4718
480	10.6559	10.4661
481	10.6519	10.4526
482	10.6489	10.4489
483	10.6443	10.4436
484	10.6418	10.4359
485	10.6423	10.4342
486	10.6464	10.4349
487	10.6492	10.4403
488	10.6529	10.4416
489	10.6601	10.4419
490	10.6608	10.439
491	10.6577	10.4401
492	10.6655	10.447
493	10.6731	10.4582
494	10.6777	10.4591
495	10.6801	10.4553
496	10.6791	10.4552
497	10.6756	10.456
498	10.6906	10.4687
499	10.6908	10.474
500	10.6953	10.4738
501	10.7009	10.4759
502	10.7092	10.4829
503	10.7093	10.4848
504	10.7103	10.4811
505	10.7082	10.4784
506	10.7151	10.4824
507	10.7148	10.4881
508	10.7139	10.4958
509	10.7234	10.5081
510	10.7247	10.5153
511	10.7264	10.5214
512	10.7318	10.5277
513	10.7395	10.5373
514	10.7473	10.5469
515	10.7557	10.557
516	10.7618	10.5652
517	10.7662	10.5696
518	10.7635	10.5679
519	10.7626	10.5718
520	10.7671	10.5755
521	10.7756	10.5782
522	10.7819	10.5777
523	10.8118	10.5896
524	10.8166	10.5941
525	10.8195	10.5985
526	10.8226	10.6062
527	10.831	10.6154
528	10.8304	10.6175
529	10.8356	10.6246
530	10.8363	10.6296
531	10.8398	10.6322
532	10.8401	10.6379
533	10.8402	10.6438
534	10.8284	10.6394
535	10.8197	10.639
536	10.8196	10.6427
537	10.8076	10.6347
538	10.8045	10.6238
539	10.8005	10.6236
540	10.8029	10.6297
541	10.7936	10.6287
542	10.7912	10.632
543	10.7779	10.6222
544	10.7704	10.6155
545	10.7635	10.6129
546	10.7547	10.6118
547	10.7453	10.6173
548	10.7364	10.6174
549	10.7285	10.6216
550	10.728	10.6188
551	10.7236	10.6174
552	10.7161	10.614
553	10.7109	10.6122
554	10.6956	10.6079
555	10.6839	10.6033
556	10.683	10.5986
557	10.6754	10.5921
558	10.6572	10.5788
559	10.6487	10.5723
560	10.6317	10.5658
561	10.6137	10.5555
562	10.5979	10.5472
563	10.5856	10.5416
564	10.5651	10.5288
565	10.5348	10.5129
566	10.5141	10.4957
567	10.4984	10.4845
568	10.4792	10.4636
569	10.4646	10.4634
570	10.4403	10.445
571	10.4333	10.4357
572	10.4163	10.4223
573	10.4012	10.4113
574	10.3862	10.3993
575	10.3618	10.3722
576	10.3466	10.357
577	10.3314	10.3469
578	10.329	10.3546
579	10.3145	10.3483
580	10.2824	10.329
581	10.2609	10.3149
582	10.2417	10.3013
583	10.2282	10.2828
584	10.1988	10.2602
585	10.1823	10.2441
586	10.1647	10.2295
587	10.1523	10.2254
588	10.1639	10.2274
589	10.164	10.2214
590	10.1714	10.2289
591	10.1858	10.2399
592	10.1919	10.2351
593	10.1924	10.2323
594	10.191	10.2283
595	10.2015	10.225
596	10.2061	10.228
597	10.2084	10.2295
598	10.2118	10.2398
599	10.2245	10.2545
600	10.2413	10.2646
601	10.2543	10.2684
602	10.2625	10.2752
603	10.2692	10.2828
604	10.2729	10.28
605	10.2668	10.274
606	10.2717	10.273
607	10.2741	10.2724
608	10.2855	10.2743
609	10.2972	10.2881
610	10.2988	10.2822
611	10.307	10.285
612	10.3103	10.2827
613	10.3004	10.274
614	10.3068	10.267
615	10.3166	10.2674
616	10.3278	10.2684
617	10.331	10.2656
618	10.3364	10.2632
619	10.3491	10.263
620	10.3487	10.2712
621	10.3535	10.2784
622	10.3624	10.2754
623	10.3777	10.287
624	10.3961	10.2882
625	10.4036	10.2915
626	10.3966	10.282
627	10.4053	10.2879
628	10.4125	10.2936
629	10.4243	10.2975
630	10.4384	10.3044
631	10.4553	10.3102
632	10.4718	10.3114
633	10.4765	10.3088
634	10.4864	10.3062
635	10.5055	10.3173
636	10.5138	10.3181
637	10.5324	10.332
638	10.5459	10.34
639	10.5493	10.335
640	10.5543	10.3301
641	10.5589	10.326
642	10.5758	10.3407
643	10.5889	10.3515
644	10.5979	10.3553
645	10.6143	10.3664
646	10.6265	10.3759
647	10.6394	10.382
648	10.655	10.3879
649	10.6671	10.3909
650	10.6736	10.3924
651	10.6738	10.3919
652	10.6827	10.3943
653	10.69	10.3948
654	10.6925	10.3929
655	10.6883	10.3919
656	10.6945	10.3929
657	10.6865	10.3913
658	10.6905	10.3944
659	10.6981	10.398
660	10.702	10.3958
661	10.7117	10.4035
662	10.7166	10.4043
663	10.7205	10.4076
664	10.7259	10.4115
665	10.7361	10.4203
666	10.7411	10.4251
667	10.7457	10.4269
668	10.7591	10.44
669	10.7644	10.4465
670	10.7672	10.4468
671	10.7635	10.4477
672	10.7726	10.453
673	10.7842	10.4532
674	10.7871	10.4531
675	10.7913	10.4572
676	10.7937	10.4563
677	10.7942	10.4555
678	10.7829	10.4477
679	10.7826	10.4462
680	10.7857	10.4485
681	10.7922	10.4559
682	10.7954	10.4606
683	10.8114	10.4708
684	10.8207	10.4846
685	10.8315	10.4959
686	10.829	10.4986
687	10.8223	10.4926
688	10.8273	10.4914
689	10.8294	10.4969
690	10.8294	10.4995
691	10.8326	10.5018
692	10.839	10.5028
693	10.8359	10.5064
694	10.8368	10.5074
695	10.8423	10.5173
696	10.8472	10.527
697	10.8564	10.5371
698	10.8617	10.546
699	10.8564	10.5476
700	10.8525	10.5541
701	10.85	10.5517
702	10.8504	10.5537
703	10.8472	10.5605
704	10.8476	10.5605
705	10.8507	10.5663
706	10.8464	10.5674
707	10.8272	10.5613
708	10.8179	10.5563
709	10.8033	10.5501
710	10.7954	10.5502
711	10.7882	10.547
712	10.7834	10.5392
713	10.7821	10.5429
714	10.7692	10.5396
715	10.7579	10.5372
716	10.7524	10.5362
717	10.7489	10.5359
718	10.7441	10.5322
719	10.7372	10.5341
720	10.7282	10.5301
721	10.7327	10.5368
722	10.731	10.5358
723	10.7262	10.5331
724	10.7196	10.5295
725	10.7117	10.5298
726	10.6973	10.5232
727	10.6843	10.5176
728	10.6761	10.5089
729	10.6701	10.5054
730	10.6538	10.4954
731	10.645	10.4933
732	10.644	10.4788
733	10.6355	10.4695
734	10.6274	10.4642
735	10.6175	10.4481
736	10.6089	10.4386
737	10.5933	10.4255
738	10.5936	10.4266
739	10.5937	10.4297
740	10.5711	10.4035
741	10.5628	10.3928
742	10.5482	10.3815
743	10.5394	10.3806
744	10.5299	10.3756
745	10.5296	10.3747
746	10.5163	10.3674
747	10.5177	10.367
748	10.5131	10.3764
749	10.497	10.3718
750	10.4772	10.3593
751	10.4686	10.346
752	10.4656	10.3397
753	10.4627	10.3384
754	10.4567	10.3302
755	10.4448	10.3192
756	10.4334	10.321
757	10.4357	10.3312
758	10.4342	10.3339
759	10.4286	10.3274
760	10.4266	10.3298
761	10.4397	10.3339
762	10.4482	10.3403
763	10.451	10.3359
764	10.4507	10.3412
765	10.4423	10.3365
766	10.4515	10.3394
767	10.4543	10.3349
768	10.4581	10.3358
769	10.4691	10.3514
770	10.4683	10.3537
771	10.4669	10.3508
772	10.4669	10.3535
773	10.4746	10.3624
774	10.484	10.3766
775	10.5022	10.3896
776	10.5073	10.3912
777	10.527	10.3969
778	10.5265	10.3868
779	10.5302	10.3853
780	10.5307	10.3827
781	10.533	10.3776
782	10.5276	10.3729
783	10.5214	10.3673
784	10.5348	10.3782
785	10.5493	10.391
786	10.5557	10.3917
787	10.5376	10.38
788	10.5281	10.3676
789	10.5358	10.3747
790	10.5385	10.3838
791	10.5348	10.3816
792	10.5416	10.3883
793	10.5495	10.4016
794	10.5565	10.4061
795	10.566	10.4059
796	10.5645	10.4041
797	10.5727	10.4124
798	10.5652	10.3998
799	10.5731	10.3977
800	10.5885	10.4047
801	10.5928	10.4022
802	10.59	10.3982
803	10.5933	10.3916
804	10.5917	10.3851
805	10.5968	10.3817
806	10.6016	10.3808
807	10.603	10.38
808	10.607	10.3836
809	10.6072	10.3834
810	10.6104	10.3865
811	10.618	10.385
812	10.6279	10.3938
813	10.636	10.4037
814	10.6466	10.4214
815	10.6524	10.427
816	10.6594	10.4348
817	10.6783	10.4502
818	10.6877	10.4628
819	10.6949	10.4674
820	10.6996	10.4669
821	10.709	10.4723
822	10.7129	10.4775
823	10.7102	10.4704
824	10.7089	10.4715
825	10.713	10.4812
826	10.717	10.4839
827	10.7115	10.4862
828	10.7146	10.4874
829	10.7279	10.4973
830	10.7315	10.4975
831	10.739	10.5032
832	10.7454	10.508
833	10.7529	10.5215
834	10.7671	10.5374
835	10.7653	10.5357
836	10.7724	10.5416
837	10.7865	10.5564
838	10.8048	10.5768
839	10.8209	10.5883
840	10.8253	10.5998
841	10.8287	10.6011
842	10.8378	10.6112
843	10.8411	10.6132
844	10.8579	10.6225
845	10.8589	10.6223
846	10.8616	10.6263
847	10.8615	10.6277
848	10.866	10.6318
849	10.8702	10.6421
850	10.8743	10.6453
851	10.8717	10.6482
852	10.8724	10.6471
853	10.8743	10.641
854	10.8791	10.6476
855	10.8745	10.6463
856	10.8737	10.6498
857	10.8858	10.653
858	10.8801	10.652
859	10.8832	10.6608
860	10.8872	10.6573
861	10.8956	10.6658
862	10.9088	10.6782
863	10.9163	10.6852
864	10.9271	10.6997
865	10.9308	10.7023
866	10.9321	10.7151
867	10.9356	10.7277
868	10.9469	10.7348
869	10.9582	10.7422
870	10.9676	10.7472
871	10.9803	10.7601
872	10.982	10.7661
873	10.988	10.7683
874	10.9969	10.7764
875	10.992	10.7724
876	10.9896	10.7676
877	10.9822	10.7662
878	10.9856	10.7676
879	10.9808	10.7649
880	10.9697	10.7585
881	10.961	10.7534
882	10.9634	10.7645
883	10.9658	10.7689
884	10.9643	10.7679
885	10.971	10.7734
886	10.9737	10.7791
887	10.9757	10.7795
888	10.9722	10.7829
889	10.9671	10.7869
890	10.9617	10.7857
891	10.9729	10.7926
892	10.9764	10.8015
893	10.9762	10.8031
894	10.9754	10.8031
895	10.9745	10.8119
896	10.9823	10.8239
897	10.992	10.8283
898	10.9856	10.831
899	10.9889	10.8305
900	10.98	10.8241
901	10.9783	10.8226
902	10.9744	10.8147
903	10.985	10.8193
904	10.9769	10.8189
905	10.9839	10.8298
906	10.9831	10.8251
907	10.9757	10.8137
908	10.9629	10.8034
909	10.9558	10.7943
910	10.9542	10.7951
911	10.9395	10.7878
912	10.9354	10.7798
913	10.9302	10.7676
914	10.9339	10.7648
915	10.9296	10.7623
916	10.9332	10.7645
917	10.9295	10.77
918	10.9285	10.7813
919	10.9389	10.7956
920	10.9221	10.7752
921	10.912	10.7624
922	10.9123	10.758
923	10.9102	10.7576
924	10.9224	10.7656
925	10.9278	10.7665
926	10.9377	10.7733
927	10.9399	10.7754
928	10.9384	10.7745
929	10.9423	10.7836
930	10.9585	10.7945
931	10.9771	10.8161
932	10.9669	10.8093
933	10.9659	10.8103
934	10.9721	10.8166
935	10.9736	10.8211
936	10.9814	10.8188
937	11.0019	10.8191
938	11.0141	10.8271
939	11.0199	10.832
940	11.0261	10.8399
941	11.0327	10.8443
942	11.03	10.8478
943	11.024	10.8474
944	11.0415	10.8608
945	11.0489	10.8683
946	11.0616	10.8708
947	11.0631	10.8639
948	11.0684	10.8702
949	11.0732	10.8617
950	11.0737	10.8568
951	11.0676	10.8425
952	11.0726	10.8503
953	11.0892	10.8564
954	11.1084	10.8527
955	11.1068	10.8501
956	11.1159	10.8554
957	11.1246	10.8591
958	11.1366	10.8678
959	11.1341	10.8659
960	11.1535	10.8759
961	11.1546	10.8852
962	11.1604	10.8819
963	11.1629	10.8782
964	11.1547	10.8744
965	11.1707	10.8825
966	11.1722	10.884
967	11.1843	10.8903
968	11.1918	10.897
969	11.1934	10.8925
970	11.1949	10.8925
971	11.1924	10.8961
972	11.1993	10.9078
973	11.2069	10.9035
974	11.2311	10.9204
975	11.2371	10.9249
976	11.2447	10.9388
977	11.2561	10.954
978	11.2847	10.9671
979	11.2835	10.9642
980	11.2906	10.9693
981	11.2984	10.9703
982	11.3238	10.9887
983	11.3335	10.9948
984	11.3443	11.005
985	11.3535	11.0149
986	11.3651	11.0296
987	11.3753	11.0368
988	11.3889	11.0406
989	11.3977	11.0498
990	11.4051	11.0591
991	11.4158	11.0669
992	11.4388	11.0829
993	11.4426	11.0863
994	11.4376	11.0836
995	11.4478	11.0946
996	11.4561	11.1012
997	11.4704	11.115
[truncated: 2 more rows]

## Sheet: ED1L
distance from +1 nucleosome (bp)	Coverage (x10^-7)	Coverage (x10^-7)
	+RSC&SWI/SNF	-RSC&SWI/SNF
-1000	12.7885	12.4098
-999	12.8042	12.4256
-998	12.8102	12.4433
-997	12.8223	12.4611
-996	12.838	12.4772
-995	12.8749	12.4907
-994	12.8991	12.517
-993	12.9103	12.5335
-992	12.918	12.5469
-991	12.9351	12.5663
-990	12.9555	12.577
-989	12.9683	12.595
-988	12.9922	12.612
-987	12.9612	12.6168
-986	12.9607	12.6286
-985	12.9902	12.6442
-984	12.9839	12.6431
-983	13.0192	12.6703
-982	13.0308	12.67
-981	13.039	12.6972
-980	13.0598	12.7316
-979	13.0795	12.759
-978	13.0994	12.7859
-977	13.126	12.8132
-976	13.152	12.8413
-975	13.1735	12.8658
-974	13.198	12.8937
-973	13.2705	12.9308
-972	13.2965	12.9561
-971	13.323	12.9693
-970	13.3427	12.9764
-969	13.3917	12.9915
-968	13.4074	13.014
-967	13.4317	13.043
-966	13.4559	13.0778
-965	13.4833	13.1142
-964	13.5019	13.1271
-963	13.5166	13.1588
-962	13.5372	13.1871
-961	13.5592	13.2183
-960	13.5748	13.2425
-959	13.5931	13.2693
-958	13.6131	13.2988
-957	13.6178	13.3211
-956	13.6274	13.3437
-955	13.6461	13.3726
-954	13.6763	13.3915
-953	13.6939	13.4181
-952	13.7009	13.43
-951	13.7062	13.4468
-950	13.7102	13.4618
-949	13.7218	13.484
-948	13.7421	13.5015
-947	13.7109	13.5097
-946	13.7078	13.5181
-945	13.7108	13.5383
-944	13.7124	13.562
-943	13.7149	13.5768
-942	13.7203	13.5968
-941	13.7478	13.6085
-940	13.7514	13.6307
-939	13.7574	13.6551
-938	13.7578	13.6619
-937	13.7526	13.6684
-936	13.7486	13.6735
-935	13.756	13.6759
-934	13.7582	13.6838
-933	13.7596	13.692
-932	13.7644	13.7083
-931	13.7854	13.7056
-930	13.7774	13.7106
-929	13.768	13.7074
-928	13.7563	13.7051
-927	13.7501	13.7016
-926	13.7467	13.7122
-925	13.7424	13.7108
-924	13.7343	13.7065
-923	13.7226	13.6952
-922	13.7211	13.6978
-921	13.7057	13.6882
-920	13.696	13.6755
-919	13.6785	13.6542
-918	13.6604	13.6425
-917	13.6437	13.6336
-916	13.6351	13.6295
-915	13.6143	13.6093
-914	13.6036	13.591
-913	13.5846	13.5774
-912	13.5631	13.5587
-911	13.5335	13.5513
-910	13.517	13.5343
-909	13.4966	13.522
-908	13.4807	13.5108
-907	13.4628	13.4856
-906	13.4405	13.4572
-905	13.4208	13.4522
-904	13.4175	13.428
-903	13.3961	13.4015
-902	13.3827	13.3815
-901	13.3712	13.3633
-900	13.3409	13.321
-899	13.3225	13.2951
-898	13.3013	13.2668
-897	13.2791	13.2425
-896	13.2652	13.2159
-895	13.2521	13.2013
-894	13.2353	13.1805
-893	13.2264	13.1418
-892	13.2223	13.1163
-891	13.2022	13.0905
-890	13.1373	13.0582
-889	13.1085	13.0257
-888	13.0964	12.9984
-887	13.0753	12.9691
-886	13.0546	12.9396
-885	13.022	12.9028
-884	13.0071	12.8777
-883	12.989	12.8568
-882	12.9671	12.8239
-881	12.953	12.803
-880	12.9563	12.7762
-879	12.9316	12.7688
-878	12.9066	12.7342
-877	12.8563	12.7009
-876	12.836	12.673
-875	12.829	12.6456
-874	12.8106	12.6204
-873	12.7925	12.5939
-872	12.7394	12.5808
-871	12.7445	12.5599
-870	12.7392	12.5395
-869	12.7261	12.5112
-868	12.7073	12.4752
-867	12.6953	12.4565
-866	12.686	12.4365
-865	12.6856	12.4226
-864	12.6794	12.3976
-863	12.6775	12.3815
-862	12.6735	12.364
-861	12.6746	12.3461
-860	12.6696	12.3305
-859	12.6676	12.3144
-858	12.6653	12.3005
-857	12.6654	12.2798
-856	12.6696	12.2852
-855	12.6724	12.2838
-854	12.6752	12.2798
-853	12.6816	12.2687
-852	12.682	12.2611
-851	12.6925	12.2552
-850	12.6902	12.2483
-849	12.6934	12.2453
-848	12.6961	12.2393
-847	12.7034	12.2394
-846	12.7081	12.2309
-845	12.7194	12.2323
-844	12.7485	12.2405
-843	12.7615	12.2597
-842	12.7818	12.2689
-841	12.7953	12.2772
-840	12.7986	12.2936
-839	12.8075	12.3005
-838	12.8256	12.3154
-837	12.8474	12.3309
-836	12.854	12.3371
-835	12.8655	12.3397
-834	12.885	12.3487
-833	12.9114	12.371
-832	12.9341	12.3887
-831	12.9463	12.4058
-830	12.9646	12.4259
-829	13.0148	12.4473
-828	13.0302	12.4553
-827	13.0779	12.5072
-826	13.1086	12.5278
-825	13.1308	12.5469
-824	13.1604	12.5592
-823	13.207	12.5848
-822	13.2356	12.6198
-821	13.2628	12.6499
-820	13.2894	12.6944
-819	13.3178	12.7218
-818	13.3381	12.7389
-817	13.3651	12.7667
-816	13.3956	12.7993
-815	13.4387	12.8373
-814	13.4748	12.9032
-813	13.5093	12.9375
-812	13.5484	12.9662
-811	13.5797	13.0068
-810	13.5844	13.0345
-809	13.6156	13.0764
-808	13.6779	13.1162
-807	13.7065	13.1524
-806	13.7085	13.1633
-805	13.7293	13.1951
-804	13.7837	13.2342
-803	13.8163	13.2644
-802	13.8621	13.2975
-801	13.8688	13.3394
-800	13.8948	13.3754
-799	13.9148	13.4105
-798	13.9382	13.4504
-797	13.9554	13.4941
-796	13.973	13.5313
-795	13.9735	13.5732
-794	13.9879	13.6041
-793	14.0057	13.6367
-792	14.0224	13.6669
-791	14.0472	13.7014
-790	14.0702	13.7369
-789	14.0889	13.7746
-788	14.0973	13.8036
-787	14.1138	13.8338
-786	14.1205	13.8538
-785	14.1195	13.8911
-784	14.1267	13.9271
-783	14.1305	13.9418
-782	14.14	13.9722
-781	14.1747	14.0173
-780	14.2058	14.0671
-779	14.2337	14.0956
-778	14.2373	14.1281
-777	14.2457	14.1496
-776	14.2468	14.1683
-775	14.2432	14.1854
-774	14.2277	14.2136
-773	14.2243	14.245
-772	14.2106	14.2525
-771	14.2317	14.2627
-770	14.2259	14.2829
-769	14.2131	14.2979
-768	14.2057	14.2973
-767	14.1808	14.3033
-766	14.1743	14.3228
-765	14.1669	14.3317
-764	14.1367	14.3406
-763	14.1267	14.3471
-762	14.1185	14.3472
-761	14.106	14.339
-760	14.1118	14.3504
-759	14.0963	14.3545
-758	14.0723	14.3487
-757	14.0526	14.3474
-756	14.0277	14.3396
-755	13.998	14.3294
-754	13.978	14.3291
-753	13.963	14.3216
-752	13.9456	14.3168
-751	13.9164	14.3034
-750	13.8867	14.2883
-749	13.8612	14.2759
-748	13.8349	14.2576
-747	13.8017	14.2295
-746	13.7768	14.2093
-745	13.7591	14.1992
-744	13.7307	14.1782
-743	13.6899	14.1505
-742	13.6642	14.1507
-741	13.6474	14.1414
-740	13.6396	14.1147
-739	13.616	14.0943
-738	13.5748	14.0678
-737	13.5472	14.0454
-736	13.5108	14.0277
-735	13.4787	14.0013
-734	13.4345	13.962
-733	13.4066	13.9338
-732	13.3801	13.8929
-731	13.3438	13.8589
-730	13.3132	13.8128
-729	13.2948	13.7903
-728	13.2587	13.7455
-727	13.2132	13.6922
-726	13.1766	13.6408
-725	13.1492	13.6036
-724	13.1237	13.5721
-723	13.088	13.5369
-722	13.0613	13.5029
-721	13.041	13.4718
-720	13.0033	13.4295
-719	12.967	13.3914
-718	12.9312	13.3478
-717	12.8918	13.3087
-716	12.8542	13.2603
-715	12.8365	13.2286
-714	12.8062	13.179
-713	12.779	13.1347
-712	12.7482	13.0972
-711	12.7275	13.0653
-710	12.7054	13.0334
-709	12.681	12.9945
-708	12.657	12.9492
-707	12.6339	12.9125
-706	12.6238	12.8797
-705	12.611	12.8478
-704	12.6004	12.828
-703	12.596	12.8078
-702	12.5823	12.7831
-701	12.5664	12.7463
-700	12.553	12.6998
-699	12.5369	12.6714
-698	12.5189	12.6353
-697	12.5168	12.592
-696	12.5014	12.5549
-695	12.5032	12.5371
-694	12.5094	12.5123
-693	12.5026	12.4717
-692	12.5018	12.4512
-691	12.5068	12.4389
-690	12.5125	12.4196
-689	12.5077	12.3855
-688	12.5037	12.3517
-687	12.5223	12.336
-686	12.5319	12.321
-685	12.5579	12.3236
-684	12.5742	12.3087
-683	12.5662	12.2938
-682	12.5608	12.2904
-681	12.5816	12.2877
-680	12.594	12.2609
-679	12.5988	12.2434
-678	12.613	12.2157
-677	12.6466	12.2169
-676	12.669	12.2208
-675	12.6856	12.2155
-674	12.711	12.2219
-673	12.7518	12.2023
-672	12.7902	12.2127
-671	12.8259	12.2232
-670	12.8517	12.2311
-669	12.895	12.2261
-668	12.9274	12.2344
-667	12.9262	12.2382
-666	12.9351	12.2386
-665	12.9519	12.2543
-664	12.9893	12.2799
-663	13.0116	12.2948
-662	13.047	12.3074
-661	13.0719	12.2959
-660	13.1207	12.3294
-659	13.1635	12.356
-658	13.2125	12.4008
-657	13.2613	12.4317
-656	13.2937	12.4532
-655	13.3248	12.4856
-654	13.356	12.5104
-653	13.3869	12.5401
-652	13.427	12.5781
-651	13.4684	12.6055
-650	13.5079	12.6395
-649	13.5249	12.6803
-648	13.5605	12.7181
-647	13.6055	12.7503
-646	13.6383	12.7847
-645	13.6788	12.8251
-644	13.6822	12.8513
-643	13.7217	12.8595
-642	13.7209	12.8652
-641	13.752	12.8966
-640	13.782	12.9266
-639	13.7916	12.9452
-638	13.8243	12.9791
-637	13.857	13.0102
-636	13.8786	13.0315
-635	13.9027	13.0594
-634	13.9186	13.0915
-633	13.9406	13.1364
-632	13.97	13.1783
-631	13.9973	13.2151
-630	14.0233	13.2621
-629	14.0608	13.3007
-628	14.0903	13.3372
-627	14.0925	13.3768
-626	14.1023	13.4106
-625	14.1134	13.4487
-624	14.1528	13.4955
-623	14.1652	13.5284
-622	14.1748	13.562
-621	14.1871	13.6185
-620	14.1741	13.6556
-619	14.1817	13.6882
-618	14.1827	13.7164
-617	14.1897	13.7513
-616	14.1962	13.7892
-615	14.1981	13.8211
-614	14.2105	13.8491
-613	14.2093	13.8827
-612	14.2099	13.8961
-611	14.2168	13.9284
-610	14.2223	13.9617
-609	14.2235	13.9938
-608	14.2261	14.0203
-607	14.2203	14.0376
-606	14.2109	14.0627
-605	14.1963	14.0786
-604	14.1813	14.093
-603	14.1819	14.1166
-602	14.1623	14.1514
-601	14.1756	14.1734
-600	14.1708	14.1829
-599	14.1827	14.1911
-598	14.1612	14.2317
-597	14.1468	14.2384
-596	14.1279	14.2446
-595	14.1235	14.295
-594	14.0712	14.2954
-593	14.0725	14.2969
-592	14.0495	14.2978
-591	14.0569	14.3017
-590	14.0492	14.3246
-589	14.0315	14.3212
-588	14.0048	14.3182
-587	13.9736	14.3187
-586	13.9474	14.323
-585	13.9242	14.3211
-584	13.8991	14.3222
-583	13.8676	14.3195
-582	13.8385	14.3111
-581	13.8048	14.3166
-580	13.7674	14.3044
-579	13.7375	14.3001
-578	13.6967	14.2834
-577	13.659	14.2768
-576	13.6315	14.2881
-575	13.5929	14.2777
-574	13.554	14.2631
-573	13.5176	14.2337
-572	13.4966	14.2204
-571	13.4564	14.1878
-570	13.412	14.1556
-569	13.3722	14.1481
-568	13.3214	14.127
-567	13.278	14.0884
-566	13.2702	14.0545
-565	13.2537	14.0737
-564	13.2086	14.0461
-563	13.1647	14.0178
-562	13.1424	13.9782
-561	13.086	13.9404
-560	13.0263	13.9095
-559	12.9661	13.8625
-558	12.9193	13.8208
-557	12.8608	13.7666
-556	12.8096	13.7144
-555	12.7632	13.6903
-554	12.7121	13.6359
-553	12.6827	13.6039
-552	12.6488	13.5675
-551	12.6138	13.5278
-550	12.5697	13.4839
-549	12.5353	13.4477
-548	12.4997	13.4142
-547	12.4402	13.366
-546	12.3796	13.3089
-545	12.3271	13.2617
-544	12.2946	13.2045
-543	12.2644	13.1647
-542	12.2322	13.116
-541	12.2197	13.0705
-540	12.1979	13.0299
-539	12.172	12.9884
-538	12.1455	12.9504
-537	12.1155	12.9361
-536	12.0889	12.8859
-535	12.0786	12.8606
-534	12.0457	12.8119
-533	12.0174	12.7636
-532	12.0014	12.7281
-531	11.9965	12.6921
-530	11.9946	12.664
-529	11.9871	12.6312
-528	11.9883	12.5956
-527	11.9924	12.5721
-526	12.0075	12.5772
-525	12.0138	12.5334
-524	12.0292	12.5091
-523	12.0455	12.494
-522	12.0593	12.4731
-521	12.0728	12.455
-520	12.0861	12.4343
-519	12.0985	12.4141
-518	12.1022	12.388
-517	12.1368	12.3786
-516	12.1619	12.3585
-515	12.1945	12.3505
-514	12.1962	12.3361
-513	12.2117	12.3289
-512	12.2528	12.326
-511	12.2921	12.3079
-510	12.3226	12.2895
-509	12.3782	12.2832
-508	12.42	12.2842
-507	12.4668	12.2922
-506	12.5338	12.3102
-505	12.5857	12.3106
-504	12.6192	12.3118
-503	12.6858	12.3113
-502	12.7443	12.3424
-501	12.7834	12.3548
-500	12.8223	12.3575
-499	12.874	12.3671
-498	12.9207	12.3848
-497	12.9716	12.3871
-496	12.991	12.4003
-495	13.0425	12.4213
-494	13.1008	12.4574
-493	13.155	12.4672
-492	13.2028	12.4921
-491	13.3162	12.5425
-490	13.3625	12.5698
-489	13.4036	12.6252
-488	13.4515	12.6598
-487	13.5022	12.6848
-486	13.5439	12.706
-485	13.6007	12.7412
-484	13.6416	12.7694
-483	13.6734	12.7864
-482	13.7178	12.8347
-481	13.7656	12.8826
-480	13.7999	12.9038
-479	13.8283	12.9186
-478	13.843	12.9544
-477	13.8995	13.001
-476	13.9032	13.0199
-475	13.9552	13.0576
-474	14.0091	13.1038
-473	14.0584	13.1435
-472	14.0758	13.1876
-471	14.1101	13.2229
-470	14.1349	13.2572
-469	14.16	13.2833
-468	14.1908	13.3233
-467	14.2244	13.3427
-466	14.2523	13.4016
-465	14.2785	13.4462
-464	14.3106	13.4864
-463	14.3157	13.5367
-462	14.3386	13.5636
-461	14.3648	13.6144
-460	14.3772	13.6556
-459	14.3989	13.7108
-458	14.4224	13.7569
-457	14.4306	13.7857
-456	14.442	13.8232
-455	14.4622	13.8389
-454	14.4697	13.8749
-453	14.4811	13.9224
-452	14.466	13.9631
-451	14.4788	13.9998
-450	14.4804	14.035
-449	14.4892	14.0604
-448	14.492	14.0921
-447	14.4976	14.1176
-446	14.4908	14.1526
-445	14.4899	14.173
-444	14.4363	14.1889
-443	14.4388	14.2189
-442	14.4312	14.2339
-441	14.4122	14.264
-440	14.3858	14.2745
-439	14.379	14.2981
-438	14.3595	14.2982
-437	14.3429	14.3016
-436	14.3367	14.3002
-435	14.3162	14.3166
-434	14.2963	14.3319
-433	14.2331	14.3318
-432	14.2213	14.346
-431	14.1995	14.3542
-430	14.1844	14.348
-429	14.16	14.3612
-428	14.1425	14.3752
-427	14.1123	14.3603
-426	14.0532	14.3355
-425	14.0238	14.3196
-424	13.9906	14.3065
-423	13.9636	14.3048
-422	13.9338	14.2998
-421	13.9035	14.2968
-420	13.8709	14.2724
-419	13.8369	14.2718
-418	13.8048	14.2517
-417	13.7631	14.2337
-416	13.7215	14.2186
-415	13.6693	14.2059
-414	13.6208	14.1839
-413	13.5706	14.159
-412	13.5307	14.1412
-411	13.4814	14.125
-410	13.4325	14.0943
-409	13.3767	14.0602
-408	13.3147	14.0239
-407	13.2577	13.9937
-406	13.2064	13.9661
-405	13.1424	13.9279
-404	13.0856	13.9183
-403	13.0302	13.888
-402	12.9558	13.8441
-401	12.8955	13.8001
-400	12.8327	13.7607
-399	12.7698	13.7207
-398	12.7089	13.6774
-397	12.6395	13.6297
-396	12.5617	13.5865
-395	12.504	13.5424
-394	12.445	13.4922
-393	12.3484	13.4325
-392	12.282	13.3786
-391	12.2148	13.3276
-390	12.136	13.2654
-389	12.0582	13.2065
-388	11.9912	13.1556
-387	11.9234	13.0948
-386	11.8515	13.0349
-385	11.7861	12.9731
-384	11.729	12.9253
-383	11.6407	12.8502
-382	11.555	12.7818
-381	11.4915	12.7007
-380	11.4321	12.6472
-379	11.3583	12.5824
-378	11.3013	12.5247
-377	11.2261	12.4481
-376	11.1636	12.376
-375	11.1134	12.3208
-374	11.052	12.2587
-373	11.0008	12.2066
-372	10.9568	12.1469
-371	10.9031	12.0856
-370	10.8637	12.0318
-369	10.8052	11.9693
-368	10.761	11.9147
-367	10.7472	11.8705
-366	10.7319	11.8154
-365	10.6941	11.7609
-364	10.6838	11.7265
-363	10.6729	11.681
-362	10.6605	11.6337
-361	10.6346	11.5817
-360	10.6152	11.5414
-359	10.6065	11.4824
-358	10.6083	11.4187
-357	10.6146	11.37
-356	10.6427	11.3479
-355	10.6439	11.3047
-354	10.652	11.2705
-353	10.6695	11.2457
-352	10.6805	11.1983
-351	10.7119	11.1564
-350	10.7308	11.1271
-349	10.7705	11.1081
-348	10.8105	11.0958
-347	10.8519	11.0766
-346	10.8857	11.0587
-345	10.9395	11.0554
-344	10.9787	11.0327
-343	11.0228	11.0255
-342	11.0874	11.0269
-341	11.1387	11.0238
-340	11.1764	11.0121
-339	11.223	11.0119
-338	11.2681	10.9975
-337	11.3184	10.9903
-336	11.3757	10.9928
-335	11.4295	10.9867
-334	11.4938	11.001
-333	11.5443	11.0071
-332	11.6067	11.0291
-331	11.6561	11.0364
-330	11.6995	11.043
-329	11.7494	11.0474
-328	11.8139	11.0744
-327	11.867	11.0975
-326	11.9145	11.1149
-325	11.969	11.1308
-324	12.0233	11.1484
-323	12.0712	11.1673
-322	12.1222	11.1945
-321	12.1628	11.2107
-320	12.2039	11.2295
-319	12.2456	11.2546
-318	12.2884	11.281
-317	12.3315	11.2929
-316	12.3562	11.2989
-315	12.3988	11.3131
-314	12.4379	11.3354
-313	12.4684	11.3485
-312	12.4996	11.3636
-311	12.5316	11.4032
-310	12.5732	11.436
-309	12.612	11.468
-308	12.6165	11.494
-307	12.6315	11.5172
-306	12.661	11.5454
-305	12.6898	11.5802
-304	12.7107	11.6094
-303	12.7343	11.6468
-302	12.7515	11.6762
-301	12.7601	11.7094
-300	12.7793	11.7456
-299	12.8044	11.7883
-298	12.811	11.8181
-297	12.8282	11.8592
-296	12.8429	11.8897
-295	12.851	11.9233
-294	12.8444	11.9467
-293	12.8278	11.9774
-292	12.8252	12.0116
-291	12.8222	12.0553
-290	12.8324	12.1018
-289	12.8247	12.1437
-288	12.8273	12.1819
-287	12.8237	12.2159
-286	12.8215	12.2551
-285	12.8082	12.2862
-284	12.8056	12.3278
-283	12.8008	12.365
-282	12.7977	12.4071
-281	12.7896	12.4409
-280	12.7834	12.4785
-279	12.7711	12.506
-278	12.7628	12.5385
-277	12.7444	12.5714
-276	12.7327	12.6036
-275	12.7118	12.6248
-274	12.6934	12.6466
-273	12.6752	12.6654
-272	12.6517	12.6871
-271	12.6262	12.7108
-270	12.597	12.7245
-269	12.5487	12.7406
-268	12.5202	12.7516
-267	12.4812	12.7741
-266	12.4436	12.7835
-265	12.4073	12.7932
-264	12.373	12.7965
-263	12.338	12.8061
-262	12.2982	12.8066
-261	12.2482	12.7996
-260	12.1975	12.7943
-259	12.1489	12.7847
-258	12.0964	12.7748
-257	12.0309	12.7599
-256	11.9738	12.7403
-255	11.9074	12.7149
-254	11.8421	12.6967
-253	11.7859	12.6802
-252	11.7241	12.6731
-251	11.6626	12.6558
-250	11.5921	12.6306
-249	11.5203	12.6018
-248	11.4552	12.5811
-247	11.381	12.5331
-246	11.303	12.503
-245	11.2239	12.4683
-244	11.1442	12.4329
-243	11.0683	12.3963
-242	10.9928	12.3599
-241	10.9117	12.3235
-240	10.8279	12.2864
-239	10.7306	12.2423
-238	10.6351	12.2021
-237	10.5368	12.1543
-236	10.4271	12.0941
-235	10.3157	12.0353
-234	10.2143	11.9831
-233	10.1117	11.9277
-232	10.001	11.8656
-231	9.89104	11.8
-230	9.77837	11.7376
-229	9.66201	11.6713
-228	9.5477	11.604
-227	9.42589	11.5265
-226	9.29799	11.4492
-225	9.16712	11.3655
-224	9.05021	11.289
-223	8.93101	11.2124
-222	8.78832	11.1269
-221	8.65797	11.0437
-220	8.51554	10.9545
-219	8.37881	10.8635
-218	8.2338	10.7677
-217	8.09608	10.6704
-216	7.96622	10.5796
-215	7.83377	10.4883
-214	7.69731	10.3935
-213	7.5663	10.3004
-212	7.42573	10.2035
-211	7.29333	10.1096
-210	7.15146	10.0136
-209	7.01233	9.91688
-208	6.87059	9.8123
-207	6.73597	9.70741
-206	6.59852	9.60017
-205	6.46276	9.49254
-204	6.33006	9.38448
-203	6.18876	9.2713
-202	6.05306	9.16868
-201	5.91175	9.06091
-200	5.7793	8.96095
-199	5.64112	8.85496
-198	5.52299	8.75921
-197	5.3915	8.64978
-196	5.26987	8.53776
-195	5.1484	8.42974
-194	5.03122	8.33061
-193	4.90613	8.21629
-192	4.78901	8.10811
-191	4.66837	7.99491
-190	4.55593	7.88321
-189	4.44402	7.77675
-188	4.34892	7.66602
-187	4.24371	7.56617
-186	4.14072	7.45909
-185	4.04065	7.3551
-184	3.93815	7.25315
-183	3.84278	7.15179
-182	3.7539	7.05552
-181	3.66385	6.95441
-180	3.58116	6.86332
-179	3.49747	6.77019
-178	3.41626	6.67795
-177	3.34158	6.58968
-176	3.26442	6.49072
-175	3.18494	6.40457
-174	3.1183	6.32016
-173	3.05331	6.23848
-172	2.99466	6.16369
-171	2.93108	6.08244
-170	2.86861	6.00054
-169	2.80632	5.91608
-168	2.75804	5.85086
-167	2.7025	5.7752
-166	2.65429	5.70509
-165	2.59915	5.62867
-164	2.5476	5.55457
-163	2.50185	5.48152
-162	2.45932	5.41061
-161	2.41738	5.34627
-160	2.3809	5.2863
-159	2.33975	5.227
-158	2.30014	5.16973
-157	2.26421	5.1168
-156	2.23157	5.06679
-155	2.19321	5.01137
-154	2.14727	4.94899
-153	2.11122	4.90104
-152	2.07969	4.85488
-151	2.05337	4.81134
-150	2.0273	4.77109
-149	2.00283	4.74504
-148	1.98138	4.70935
-147	1.95633	4.67577
-146	1.93642	4.68682
-145	1.91585	4.66335
-144	1.90416	4.64767
-143	1.89328	4.6393
-142	1.87398	4.62699
-141	1.86095	4.61525
-140	1.85262	4.61516
-139	1.84181	4.60803
-138	1.83076	4.60655
-137	1.81938	4.60929
-136	1.80811	4.61228
-135	1.79854	4.62039
-134	1.78827	4.64346
-133	1.7844	4.65805
-132	1.78157	4.68195
-131	1.78008	4.69882
-130	1.78092	4.72598
-129	1.78328	4.76447
-128	1.79846	4.80578
-127	1.79781	4.84818
-126	1.80063	4.89274
-125	1.80684	4.94305
-124	1.80859	4.98797
-123	1.81915	5.0506
-122	1.84569	5.11479
-121	1.87724	5.1841
-120	1.91115	5.2725
-119	1.93028	5.37136
-118	1.95633	5.45346
-117	1.97612	5.5363
-116	1.99996	5.63418
-115	2.03036	5.73489
-114	2.06331	5.85511
-113	2.09471	5.96512
-112	2.14121	6.08957
-111	2.17187	6.2053
-110	2.21063	6.32985
-109	2.25563	6.47539
-108	2.30407	6.60894
-107	2.35473	6.74792
-106	2.41036	6.90845
-105	2.46904	7.07095
-104	2.53266	7.23895
-103	2.60423	7.40787
-102	2.67633	7.57795
-101	2.78518	7.78867
-100	2.86618	7.97825
-99	2.95284	8.18211
-98	3.04377	8.36475
-97	3.1524	8.56206
-96	3.27033	8.77588
-95	3.40292	8.98694
-94	3.53421	9.19902
-93	3.67038	9.42039
-92	3.8132	9.63488
-91	3.99132	9.86166
-90	4.16618	10.0912
-89	4.35564	10.3221
-88	4.55326	10.5523
-87	4.77077	10.7799
-86	5.00043	11.0154
-85	5.22804	11.2344
-84	5.4815	11.4714
-83	5.73627	11.6981
-82	6.03494	11.9355
-81	6.32363	12.1578
-80	6.63621	12.3938
-79	6.987	12.6462
-78	7.30838	12.8641
-77	7.65769	13.0898
-76	8.01448	13.3083
-75	8.34748	13.5085
-74	8.6879	13.7196
-73	9.05203	13.9183
-72	9.4244	14.1127
-71	9.79733	14.3032
-70	10.1724	14.5092
-69	10.5643	14.6871
-68	10.9356	14.8577
-67	11.2784	15.0209
-66	11.6096	15.1744
-65	11.9542	15.3342
-64	12.2778	15.486
-63	12.5913	15.6148
-62	12.8898	15.7485
-61	13.1746	15.8714
-60	13.4477	15.9933
-59	13.7105	16.1083
-58	13.9632	16.2195
-57	14.2083	16.3242
-56	14.4266	16.4058
-55	14.6258	16.5024
-54	14.8409	16.581
-53	15.0347	16.6663
-52	15.2234	16.7439
-51	15.4109	16.8185
-50	15.5791	16.8903
-49	15.7363	16.9496
-48	15.8911	17.0123
-47	16.052	17.0803
-46	16.1891	17.1445
-45	16.3272	17.1979
-44	16.4485	17.2437
-43	16.5658	17.2902
-42	16.6764	17.327
-41	16.7783	17.3615
-40	16.8722	17.3991
-39	16.9635	17.4321
-38	17.0468	17.461
-37	17.1461	17.4842
-36	17.2243	17.5091
-35	17.2985	17.5287
-34	17.3672	17.54
-33	17.4333	17.5511
-32	17.4905	17.5592
-31	17.5502	17.5661
-30	17.6071	17.575
-29	17.6537	17.5773
-28	17.6951	17.5874
-27	17.736	17.5752
-26	17.7752	17.5708
-25	17.81	17.5751
-24	17.8435	17.5723
-23	17.8799	17.5627
-22	17.8927	17.5511
-21	17.9217	17.5389
-20	17.9461	17.5271
-19	17.9668	17.5047
-18	17.9922	17.4642
-17	17.9971	17.4417
-16	18.0137	17.4214
-15	18.0462	17.4015
-14	18.0609	17.3703
-13	18.0588	17.3387
-12	18.0697	17.3035
-11	18.0785	17.2626
-10	18.0867	17.2208
-9	18.0935	17.1747
-8	18.1251	17.1339
-7	18.1309	17.0925
-6	18.135	17.0378
-5	18.139	16.9882
-4	18.1418	16.9326
-3	18.1396	16.8759
-2	18.1306	16.8176
-1	18.1314	16.7416
0	18.1286	16.6775
1	18.1256	16.6164
2	18.1214	16.5322
3	18.1167	16.4745
4	18.1257	16.4014
5	18.1178	16.3257
6	18.1068	16.2473
7	18.0953	16.1484
8	18.079	16.0538
9	18.0599	15.9635
10	18.0419	15.8391
11	18.0189	15.7386
12	17.9961	15.6422
13	17.9685	15.5343
14	17.9421	15.4282
15	17.9085	15.3138
16	17.893	15.1984
17	17.86	15.0736
18	17.8246	14.9462
19	17.788	14.8258
20	17.7426	14.6962
21	17.7003	14.5651
22	17.6403	14.4299
23	17.5905	14.2847
24	17.5362	14.143
25	17.4831	14.0047
26	17.4051	13.8494
27	17.3401	13.6893
28	17.2708	13.5376
29	17.1933	13.3629
30	17.116	13.2082
31	17.0374	13.0583
32	16.9428	12.915
33	16.8502	12.7526
34	16.7519	12.5976
35	16.6525	12.4312
36	16.5433	12.2653
37	16.4323	12.1112
38	16.2967	11.9597
39	16.1506	11.8023
40	16.0091	11.6223
41	15.8762	11.4537
42	15.7334	11.3032
43	15.5714	11.1551
44	15.4136	11.012
45	15.2388	10.8698
46	15.054	10.7283
47	14.8717	10.586
48	14.6851	10.4598
49	14.491	10.3624
50	14.2751	10.2461
51	14.0341	10.1221
52	13.8135	10.0195
53	13.564	9.91437
54	13.3157	9.80747
55	13.063	9.73238
56	12.7897	9.65893
57	12.5164	9.61026
58	12.2494	9.555
59	11.9437	9.48618
60	11.6534	9.46067
61	11.321	9.41971
62	11.0153	9.41462
63	10.6955	9.39947
64	10.3844	9.41622
65	10.0829	9.44404
66	9.80645	9.46787
67	9.53768	9.53265
68	9.26158	9.61325
69	9.00294	9.70764
70	8.74135	9.76381
71	8.5074	9.86594
72	8.30589	9.98106
73	8.15283	10.1221
74	8.02654	10.2514
75	7.92221	10.3924
76	7.83545	10.5214
77	7.74452	10.6464
78	7.70429	10.7929
79	7.67634	10.9305
80	7.66064	11.0909
81	7.71062	11.2529
82	7.76464	11.4226
83	7.83226	11.5901
84	7.95947	11.7813
85	8.07791	11.9529
86	8.21807	12.123
87	8.33361	12.27
88	8.49186	12.4347
89	8.6935	12.6038
90	8.88402	12.7501
91	9.0585	12.8983
92	9.27976	13.058
93	9.50623	13.2083
94	9.7167	13.3588
95	9.95057	13.4985
96	10.1914	13.6337
97	10.4308	13.7585
98	10.6643	13.8796
99	10.8877	13.9926
100	11.1274	14.1245
101	11.347	14.2409
102	11.5643	14.3508
103	11.765	14.4549
104	11.9711	14.5568
105	12.1725	14.6582
106	12.3639	14.752
107	12.5586	14.8443
108	12.7509	14.936
109	12.9396	15.0267
110	13.0958	15.1047
111	13.2673	15.1878
112	13.427	15.2676
113	13.5733	15.3399
114	13.7097	15.4079
115	13.8452	15.4748
116	13.9736	15.5381
117	14.1023	15.6093
118	14.2227	15.6652
119	14.3401	15.7137
120	14.445	15.7806
121	14.5547	15.8315
122	14.6594	15.8833
123	14.749	15.903
124	14.8338	15.9445
125	14.9233	15.9846
126	15.0148	16.0324
127	15.0933	16.0689
128	15.176	16.1132
129	15.2783	16.1486
130	15.3254	16.1722
131	15.3858	16.2004
132	15.4408	16.2224
133	15.5035	16.2509
134	15.5602	16.2773
135	15.6143	16.2967
136	15.6621	16.3135
137	15.7092	16.3312
138	15.7551	16.3418
139	15.7996	16.3423
140	15.8355	16.3487
141	15.8776	16.3634
142	15.9176	16.3693
143	15.9615	16.3672
144	15.9977	16.3724
145	16.0276	16.3625
146	16.0594	16.3616
147	16.0947	16.3648
148	16.1284	16.3679
149	16.1519	16.3618
150	16.1777	16.3561
151	16.2032	16.3403
152	16.2235	16.3299
153	16.2506	16.331
154	16.2702	16.3134
155	16.2944	16.3032
156	16.3252	16.2922
157	16.3513	16.2689
158	16.3669	16.2481
159	16.3809	16.2201
160	16.3951	16.188
161	16.4036	16.1522
162	16.4219	16.1184
163	16.4371	16.0891
164	16.4571	16.0527
165	16.4697	16.0112
166	16.4774	15.9699
167	16.4883	15.9351
168	16.4932	15.8869
169	16.4867	15.8424
170	16.497	15.7863
171	16.4823	15.7182
172	16.485	15.6534
173	16.4875	15.5897
174	16.4929	15.5219
175	16.4874	15.4668
176	16.4822	15.3868
177	16.4483	15.3043
178	16.4389	15.2188
179	16.4273	15.1402
180	16.4122	15.0545
181	16.3942	14.9659
182	16.3772	14.869
183	16.3439	14.7819
184	16.32	14.6645
185	16.3138	14.5578
186	16.2915	14.4729
187	16.282	14.3762
188	16.254	14.267
189	16.2163	14.1513
190	16.18	14.0492
191	16.1402	13.9373
192	16.106	13.8195
193	16.0656	13.7085
194	16.0185	13.5845
195	15.9732	13.4755
196	15.9179	13.3428
197	15.8708	13.2161
198	15.8029	13.0755
199	15.7263	12.9183
200	15.6406	12.7695
201	15.5667	12.6299
202	15.488	12.4851
203	15.3995	12.356
204	15.3054	12.218
205	15.2029	12.072
206	15.0963	11.9351
207	14.9775	11.7861
208	14.8539	11.646
209	14.736	11.5292
210	14.6085	11.4037
211	14.4682	11.3015
212	14.332	11.1876
213	14.1999	11.0755
214	14.0562	10.97
215	13.8893	10.8438
216	13.7288	10.7507
217	13.5642	10.6583
218	13.3969	10.5689
219	13.2159	10.467
220	13.0266	10.39
221	12.8477	10.3272
222	12.6672	10.2566
223	12.4789	10.2023
224	12.2749	10.1482
225	12.0833	10.1158
226	11.8634	10.0839
227	11.6746	10.0831
228	11.486	10.0963
229	11.2963	10.1159
230	11.0925	10.136
231	10.9169	10.1609
232	10.7225	10.1939
233	10.5442	10.2343
234	10.3773	10.2928
235	10.2207	10.3709
236	10.0685	10.4512
237	9.92156	10.5333
238	9.80751	10.6193
239	9.68016	10.6982
240	9.58966	10.8037
241	9.50768	10.9166
242	9.44879	11.0126
243	9.41271	11.1334
244	9.37821	11.2471
245	9.3522	11.3756
246	9.35917	11.5099
247	9.38994	11.6395
248	9.42282	11.7827
249	9.45431	11.8925
250	9.52408	12.0234
251	9.60104	12.1566
252	9.69557	12.2917
253	9.78933	12.4293
254	9.89358	12.5566
255	10.0098	12.6776
256	10.1453	12.8099
257	10.2919	12.9426
258	10.4323	13.0643
259	10.5813	13.1905
260	10.7266	13.3018
261	10.8843	13.4174
262	11.039	13.5223
263	11.212	13.6309
264	11.3898	13.7413
265	11.5561	13.8447
266	11.7126	13.9544
267	11.8805	14.0679
268	12.052	14.1736
269	12.2038	14.2586
270	12.341	14.3426
271	12.4807	14.4235
272	12.6424	14.5183
273	12.793	14.608
274	12.9314	14.6828
275	13.0694	14.7662
276	13.2112	14.8281
277	13.356	14.9031
278	13.4685	14.9604
279	13.5862	15.0305
280	13.713	15.0954
281	13.8209	15.1711
282	13.9348	15.2179
283	14.0274	15.2701
284	14.1224	15.328
285	14.2183	15.3765
286	14.3199	15.4195
287	14.4128	15.4735
288	14.5134	15.528
289	14.5931	15.5759
290	14.6657	15.617
291	14.7311	15.6511
292	14.7921	15.6803
293	14.8608	15.7173
294	14.9298	15.7484
295	14.9979	15.7684
296	15.051	15.8008
297	15.1123	15.83
298	15.1586	15.8302
299	15.2128	15.8461
300	15.2633	15.8641
301	15.2979	15.8703
302	15.3097	15.88
303	15.3569	15.8868
304	15.3979	15.9033
305	15.4375	15.912
306	15.4649	15.9215
307	15.4955	15.9256
308	15.5249	15.9341
309	15.5724	15.9425
310	15.6023	15.9497
311	15.6323	15.9573
312	15.656	15.9615
313	15.6839	15.9663
314	15.7062	15.9585
315	15.718	15.9524
316	15.7372	15.9482
317	15.7549	15.935
318	15.7719	15.9114
319	15.7859	15.9041
320	15.8038	15.8807
321	15.8157	15.8705
322	15.8303	15.8589
323	15.8414	15.8333
324	15.8558	15.814
325	15.863	15.7909
326	15.8805	15.7668
327	15.8911	15.7421
328	15.8995	15.7179
329	15.9068	15.682
330	15.9103	15.6467
331	15.9181	15.5904
332	15.9236	15.5484
333	15.927	15.5116
334	15.9262	15.4671
335	15.9325	15.4188
336	15.9262	15.3745
337	15.9241	15.3216
338	15.9134	15.2613
339	15.9153	15.2082
340	15.9084	15.1475
341	15.8986	15.0812
342	15.8878	15.0155
343	15.8827	14.9518
344	15.8745	14.8843
345	15.8583	14.8163
346	15.8701	14.7424
347	15.8547	14.6684
348	15.8302	14.5791
349	15.8094	14.4949
350	15.7894	14.4141
351	15.7553	14.3277
352	15.7137	14.2368
353	15.6934	14.1453
354	15.6632	14.0492
355	15.6342	13.9445
356	15.5957	13.8594
357	15.5518	13.7516
358	15.5062	13.642
359	15.4581	13.5269
360	15.4158	13.4048
361	15.3567	13.2963
362	15.3027	13.1914
363	15.2436	13.0857
364	15.1858	12.9835
365	15.1129	12.8645
366	15.0316	12.753
367	14.9556	12.6382
368	14.8701	12.5227
369	14.7802	12.3987
370	14.6916	12.2873
371	14.6058	12.1828
372	14.5068	12.0803
373	14.4068	11.9672
374	14.3248	11.8634
375	14.2279	11.7648
376	14.1294	11.6604
377	14.0079	11.5542
378	13.8875	11.4548
379	13.7822	11.3615
380	13.6679	11.2822
381	13.5495	11.2076
382	13.4226	11.128
383	13.2926	11.0472
384	13.1397	10.9665
385	13.0063	10.8947
386	12.865	10.8321
387	12.7432	10.7548
388	12.6057	10.7046
389	12.4717	10.6698
390	12.3191	10.6343
391	12.1861	10.6035
392	12.0392	10.5752
393	11.9069	10.5564
394	11.7801	10.5432
395	11.6586	10.549
396	11.552	10.5643
397	11.4365	10.573
398	11.3139	10.5899
399	11.2021	10.6058
400	11.1207	10.6536
401	11.026	10.6923
402	10.9331	10.7289
403	10.8602	10.785
404	10.7988	10.8496
405	10.7396	10.9081
406	10.6839	10.9751
407	10.6256	11.0191
408	10.5969	11.1044
409	10.5745	11.1811
410	10.5784	11.2557
411	10.6479	11.3482
412	10.6554	11.4487
413	10.6825	11.529
414	10.6965	11.6034
415	10.7165	11.7078
416	10.7781	11.8106
417	10.8342	11.9083
418	10.8707	11.9906
419	10.9227	12.0883
420	11.0119	12.1838
421	11.0854	12.2789
422	11.1638	12.3785
423	11.2546	12.4846
424	11.3408	12.5861
425	11.4254	12.6841
426	11.5266	12.7892
427	11.6265	12.8902
428	11.7272	12.9833
429	11.8225	13.0642
430	11.9247	13.1531
431	12.0385	13.2451
432	12.1701	13.3442
433	12.2845	13.4343
434	12.403	13.5199
435	12.5097	13.6032
436	12.6203	13.6806
437	12.7153	13.7599
438	12.8243	13.8455
439	12.9173	13.9135
440	13.02	13.9914
441	13.1161	14.0761
442	13.2009	14.1381
443	13.2959	14.2099
444	13.3868	14.2815
445	13.4788	14.347
446	13.5686	14.4061
447	13.6442	14.4611
448	13.7134	14.5105
449	13.798	14.5676
450	13.8821	14.6233
451	13.964	14.6763
452	14.041	14.7266
453	14.115	14.7788
454	14.1902	14.8357
455	14.2595	14.888
456	14.2968	14.9222
457	14.3454	14.9598
458	14.409	14.9937
459	14.4608	15.0225
460	14.5052	15.0566
461	14.5587	15.0867
462	14.6148	15.1169
463	14.6619	15.1499
464	14.7054	15.1759
465	14.7513	15.2015
466	14.7942	15.2287
467	14.8511	15.2536
468	14.8878	15.2773
469	14.9321	15.3026
470	14.9749	15.3238
471	15.0128	15.3338
472	15.0621	15.3416
473	15.0859	15.3524
474	15.1095	15.3585
475	15.1393	15.3684
476	15.1633	15.3738
477	15.2152	15.3728
478	15.2279	15.3704
479	15.2533	15.3787
480	15.2723	15.3701
481	15.2806	15.3585
482	15.2916	15.3456
483	15.3023	15.3367
484	15.3297	15.3315
485	15.3458	15.3135
486	15.3669	15.3235
487	15.3767	15.3095
488	15.3901	15.2961
489	15.407	15.2912
490	15.412	15.2725
491	15.4154	15.2449
492	15.4244	15.228
493	15.4326	15.2143
494	15.4321	15.1924
495	15.4297	15.16
496	15.4299	15.1251
497	15.4366	15.0999
498	15.4441	15.084
499	15.4453	15.0522
500	15.4282	15.0196
501	15.4261	14.9821
502	15.418	14.9437
503	15.4082	14.8876
504	15.3931	14.8434
505	15.3798	14.7898
506	15.3551	14.7387
507	15.3388	14.6828
508	15.3247	14.6199
509	15.3131	14.5637
510	15.2956	14.5052
511	15.2669	14.443
512	15.239	14.3674
513	15.2393	14.3054
514	15.2087	14.2373
515	15.1779	14.1649
516	15.1313	14.0903
517	15.0991	14.0185
518	15.0468	13.9407
519	15.0095	13.8574
520	14.9696	13.7698
521	14.9275	13.6884
522	14.8753	13.6239
523	14.8251	13.5392
524	14.7807	13.46
525	14.7355	13.3827
526	14.6869	13.2943
527	14.6275	13.2015
528	14.5704	13.107
529	14.527	13.0379
530	14.4538	12.9433
531	14.3858	12.8499
532	14.3193	12.7597
533	14.2488	12.6783
534	14.1687	12.5796
535	14.0845	12.489
536	14.0174	12.4102
537	13.9514	12.3067
538	13.871	12.2274
539	13.7736	12.1378
540	13.7093	12.0562
541	13.6535	11.9783
542	13.5661	11.8952
543	13.4477	11.8123
544	13.3511	11.7343
545	13.2594	11.6544
546	13.172	11.5785
547	13.0764	11.5077
548	12.9896	11.4478
549	12.9006	11.4008
550	12.7985	11.3412
551	12.7085	11.2871
552	12.6212	11.2453
553	12.5333	11.2152
554	12.4415	11.1861
555	12.3613	11.1668
556	12.2946	11.1503
557	12.2298	11.1406
558	12.1897	11.1243
559	12.1486	11.1261
560	12.089	11.1174
561	12.0235	11.1123
562	11.9637	11.1035
563	11.9001	11.1301
564	11.8394	11.1331
565	11.7717	11.1401
566	11.718	11.1537
567	11.6777	11.1744
568	11.6511	11.1971
569	11.6152	11.2333
570	11.5748	11.2605
571	11.5948	11.296
572	11.5538	11.3405
573	11.5316	11.3757
574	11.5258	11.4336
575	11.5134	11.4889
576	11.5158	11.5295
577	11.5251	11.5805
578	11.5502	11.646
579	11.5775	11.7138
580	11.5761	11.7607
581	11.5761	11.81
582	11.6207	11.8618
583	11.6559	11.9275
584	11.6834	11.9794
585	11.7186	12.0335
586	11.759	12.1135
587	11.7846	12.1798
588	11.8387	12.311
589	11.8963	12.3897
590	11.9668	12.4777
591	12.0618	12.5883
592	12.1288	12.6819
593	12.1595	12.7614
594	12.2111	12.8258
595	12.2783	12.8999
596	12.3475	12.9545
597	12.4102	13.0224
598	12.4711	13.0867
599	12.5104	13.16
600	12.5565	13.2388
601	12.6205	13.3091
602	12.6892	13.4014
603	12.7591	13.4636
604	12.8232	13.5315
605	12.8935	13.5851
606	12.9448	13.6404
607	12.9889	13.7097
608	13.0535	13.7691
609	13.1156	13.8216
610	13.1646	13.8811
611	13.2241	13.9356
612	13.2843	13.9954
613	13.336	14.0408
614	13.3858	14.0987
615	13.4356	14.1374
616	13.487	14.1853
617	13.5341	14.2313
618	13.5698	14.2752
619	13.6405	14.3235
620	13.6862	14.3591
621	13.731	14.3849
622	13.7803	14.4256
623	13.829	14.4836
624	13.8975	14.5175
625	13.9326	14.5697
626	13.9738	14.573
627	14.0264	14.6212
628	14.0651	14.6593
629	14.1068	14.6936
630	14.1352	14.7295
631	14.169	14.7541
632	14.2093	14.7767
633	14.2604	14.7972
634	14.2794	14.8352
635	14.3222	14.8582
636	14.3573	14.8734
637	14.3758	14.8998
638	14.3999	14.929
639	14.3941	14.935
640	14.421	14.9437
641	14.4547	14.9753
642	14.4801	14.988
643	14.4957	14.9891
644	14.5155	15.0032
645	14.5423	15.018
646	14.5642	15.0263
647	14.5801	15.0248
648	14.6162	15.0566
649	14.632	15.0685
650	14.6485	15.0684
651	14.6633	15.0616
652	14.6798	15.0502
653	14.6851	15.0408
654	14.6839	15.0297
655	14.6892	15.0101
656	14.6998	14.9904
657	14.663	14.9722
658	14.6195	14.9559
659	14.6224	14.9378
660	14.6211	14.9046
661	14.6268	14.8852
662	14.6177	14.856
663	14.6159	14.8321
664	14.612	14.8125
665	14.6215	14.791
666	14.6177	14.7606
667	14.5853	14.7419
668	14.5773	14.6993
669	14.587	14.6578
670	14.5579	14.6052
671	14.5444	14.5666
672	14.5357	14.5278
673	14.5143	14.4919
674	14.4886	14.4372
675	14.4638	14.3854
676	14.4295	14.3303
677	14.4013	14.2776
678	14.358	14.2312
679	14.3269	14.168
680	14.3176	14.1261
681	14.2907	14.0635
682	14.2624	14.0101
683	14.2543	13.961
684	14.2179	13.9091
685	14.1793	13.8444
686	14.1409	13.7767
687	14.0928	13.6858
688	14.0461	13.6208
689	14.0063	13.5553
690	13.9614	13.488
691	13.9197	13.4147
692	13.9035	13.3538
693	13.859	13.2989
694	13.8117	13.2336
695	13.7705	13.1812
696	13.7243	13.1239
697	13.675	13.0791
698	13.6255	13.0153
699	13.564	12.9295
700	13.5212	12.8484
701	13.4298	12.7754
702	13.3709	12.7111
703	13.3179	12.6483
704	13.2579	12.5911
705	13.2131	12.5567
706	13.1518	12.5015
707	13.0812	12.3786
708	13.0145	12.3148
709	12.9211	12.2423
710	12.865	12.1927
711	12.811	12.1512
712	12.7605	12.1084
713	12.7078	12.0712
714	12.6459	12.0204
715	12.5821	11.9754
716	12.5251	11.9358
717	12.4958	11.9091
718	12.4522	11.8816
719	12.4022	11.8504
720	12.3486	11.8068
721	12.306	11.791
722	12.2677	11.7721
723	12.2604	11.7645
724	12.2251	11.7535
725	12.1932	11.7427
726	12.1613	11.7203
727	12.1096	11.7246
728	12.0944	11.7347
729	12.0477	11.7179
730	12.0075	11.6941
731	11.9883	11.6971
732	11.9553	11.681
733	11.9472	11.6823
734	11.9451	11.7027
735	11.9482	11.7265
736	11.9346	11.7411
737	11.9443	11.7539
738	11.9356	11.779
739	11.94	11.8071
740	11.9256	11.821
741	11.9391	11.8477
742	11.9447	11.8665
743	11.9566	11.8919
744	11.9753	11.9242
745	11.9903	11.947
746	12.0138	11.9673
747	12.053	12.0166
748	12.0832	12.0571
749	12.1318	12.1162
750	12.1478	12.1574
751	12.1788	12.2016
752	12.2164	12.2489
753	12.2529	12.31
754	12.2664	12.3681
755	12.2922	12.4091
756	12.3161	12.4522
757	12.357	12.4966
758	12.4025	12.5403
759	12.4355	12.5787
760	12.4757	12.6329
761	12.4949	12.6894
762	12.5657	12.7474
763	12.604	12.8006
764	12.6398	12.8472
765	12.68	12.9048
766	12.7405	12.9629
767	12.8019	12.9946
768	12.839	13.0349
769	12.8848	13.0873
770	12.9237	13.1335
771	12.9628	13.1756
772	13.0034	13.1939
773	13.04	13.238
774	13.0977	13.2903
775	13.1441	13.3536
776	13.2006	13.3899
777	13.2382	13.431
778	13.2743	13.4651
779	13.3096	13.5024
780	13.3494	13.543
781	13.3866	13.587
782	13.422	13.6268
783	13.4488	13.6624
784	13.4925	13.7044
785	13.5304	13.7446
786	13.5602	13.7796
787	13.5613	13.8099
788	13.5803	13.8316
789	13.6087	13.8674
790	13.6477	13.9056
791	13.656	13.9574
792	13.681	13.9816
793	13.7045	14.0017
794	13.7302	14.0301
795	13.7521	14.0557
796	13.7776	14.0794
797	13.8058	14.1163
798	13.8203	14.1293
799	13.8258	14.1532
800	13.8534	14.1689
801	13.8788	14.1815
802	13.8695	14.1948
803	13.8875	14.1897
804	13.9182	14.1896
805	13.935	14.2091
806	13.9577	14.2149
807	13.9783	14.2279
808	14.0023	14.223
809	14.0229	14.2348
810	14.0358	14.2424
811	14.0473	14.2471
812	14.0616	14.2359
813	14.0683	14.2581
814	14.1096	14.2864
815	14.1206	14.2866
816	14.1316	14.2878
817	14.147	14.2903
818	14.178	14.2859
819	14.1875	14.2827
820	14.1869	14.2698
821	14.1976	14.2636
822	14.199	14.2519
823	14.1982	14.2341
824	14.193	14.2074
825	14.1939	14.1947
826	14.192	14.1765
827	14.184	14.1528
828	14.1773	14.1253
829	14.1702	14.079
830	14.1522	14.0584
831	14.1511	14.037
832	14.1439	14.0153
833	14.1327	13.9838
834	14.1303	13.9611
835	14.1211	13.9421
836	14.1347	13.9111
837	14.1264	13.8916
838	14.1079	13.8888
839	14.0914	13.8554
840	14.0872	13.8287
841	14.0636	13.7995
842	14.044	13.7807
843	14.0227	13.7511
844	14.0006	13.7256
845	13.9747	13.6845
846	13.9382	13.6453
847	13.9195	13.6166
848	13.8887	13.5802
849	13.8584	13.5385
850	13.8203	13.4923
851	13.7779	13.4355
852	13.7462	13.3778
853	13.6827	13.3324
854	13.6665	13.2775
855	13.609	13.248
856	13.5553	13.1867
857	13.5209	13.1642
858	13.4817	13.1248
859	13.4576	13.0964
860	13.406	13.0428
861	13.3681	13.0031
862	13.3419	12.9645
863	13.3095	12.9249
864	13.262	12.8802
865	13.2192	12.8329
866	13.1803	12.7759
867	13.1458	12.7329
868	13.1259	12.7117
869	13.0708	12.6733
870	13.0301	12.6333
871	12.9911	12.5982
872	12.9546	12.5672
873	12.9194	12.5407
874	12.8754	12.495
875	12.8256	12.4591
876	12.7774	12.4241
877	12.7408	12.389
878	12.7015	12.3562
879	12.6612	12.3245
880	12.6272	12.2982
881	12.6035	12.2807
882	12.5807	12.2584
883	12.5387	12.2494
884	12.5178	12.2248
885	12.483	12.1972
886	12.4649	12.1825
887	12.4462	12.1646
888	12.4304	12.1466
889	12.4207	12.1381
890	12.4047	12.1127
891	12.4042	12.1066
892	12.4015	12.1049
893	12.3872	12.102
894	12.3835	12.1082
895	12.3595	12.1071
896	12.3594	12.115
897	12.3644	12.1377
898	12.3597	12.141
899	12.3597	12.1575
900	12.3694	12.1648
901	12.3703	12.1734
902	12.383	12.1879
903	12.3782	12.2061
904	12.3765	12.2222
905	12.392	12.2438
906	12.4064	12.26
907	12.4065	12.2474
908	12.4155	12.2759
909	12.4349	12.274
910	12.4334	12.2835
911	12.4286	12.3119
912	12.4394	12.333
913	12.4572	12.3534
914	12.4788	12.3812
915	12.4991	12.3935
916	12.5233	12.4351
917	12.5228	12.4678
918	12.5482	12.5035
919	12.5753	12.5455
920	12.5909	12.5695
921	12.612	12.5817
922	12.6365	12.6265
923	12.6543	12.6551
924	12.6987	12.6855
925	12.7257	12.7246
926	12.7601	12.7733
927	12.8085	12.803
928	12.8348	12.8322
929	12.8851	12.8486
930	12.914	12.877
931	12.9611	12.919
932	12.978	12.9432
933	12.996	12.97
934	13.034	12.9936
935	13.0502	13.036
936	13.0694	13.0652
937	13.1087	13.0927
938	13.1428	13.1284
939	13.1671	13.1594
940	13.1813	13.1765
941	13.2045	13.2049
942	13.2263	13.2369
943	13.2435	13.2589
944	13.2574	13.2879
945	13.275	13.3245
946	13.3079	13.3566
947	13.3147	13.3643
948	13.3394	13.3925
949	13.3538	13.4235
950	13.3639	13.4451
951	13.3793	13.4666
952	13.4002	13.4892
953	13.4466	13.5712
954	13.4734	13.6159
955	13.4938	13.6249
956	13.5228	13.6516
957	13.5151	13.6731
958	13.5584	13.7191
959	13.5698	13.7544
960	13.5945	13.7776
961	13.6142	13.7958
962	13.6312	13.8011
963	13.6441	13.7704
964	13.6557	13.773
965	13.6794	13.7864
966	13.6886	13.7981
967	13.7067	13.8138
968	13.7251	13.8268
969	13.7475	13.8385
970	13.7592	13.8439
971	13.7706	13.8453
972	13.7671	13.8696
973	13.7711	13.9148
974	13.7681	13.9303
975	13.7782	13.9427
976	13.7876	13.9539
977	13.8232	13.9575
978	13.8565	13.9641
979	13.8813	13.9568
980	13.8688	13.9569
981	13.862	13.9563
982	13.896	14.0442
983	13.9031	14.0505
984	13.9209	14.055
985	13.9291	14.0707
986	13.9313	14.0704
987	13.9581	14.0547
988	13.9459	14.0549
989	13.947	14.0577
990	13.9401	14.0499
991	13.9604	14.0513
992	14.0124	14.0734
993	14.0126	14.0665
994	14.0037	14.0354
995	13.9998	14.025
996	13.9933	14.0116
997	13.9781	13.9994
[truncated: 2 more rows]

## Sheet: ED1N
distance from +1 nucleosome (bp)	Coverage (x10^-7)	Coverage (x10^-7)
	+RSC&SWI/SNF	-RSC&SWI/SNF
-1000	11.3578	11.6669
-999	11.358	11.6714
-998	11.3594	11.6837
-997	11.3699	11.7015
-996	11.3711	11.7057
-995	11.374	11.7147
-994	11.3779	11.729
-993	11.3768	11.7355
-992	11.3781	11.7425
-991	11.3777	11.7484
-990	11.3823	11.7601
-989	11.3859	11.7637
-988	11.3882	11.7675
-987	11.3645	11.7515
-986	11.365	11.757
-985	11.3686	11.77
-984	11.3625	11.7692
-983	11.3639	11.777
-982	11.3586	11.7818
-981	11.3655	11.793
-980	11.3723	11.8062
-979	11.3763	11.8189
-978	11.3778	11.8276
-977	11.378	11.8322
-976	11.3826	11.8425
-975	11.3828	11.8528
-974	11.3862	11.863
-973	11.3923	11.8771
-972	11.3921	11.8801
-971	11.3851	11.8806
-970	11.3874	11.8884
-969	11.3893	11.8901
-968	11.3882	11.8916
-967	11.3921	11.8998
-966	11.4012	11.9142
-965	11.4054	11.9249
-964	11.399	11.9279
-963	11.3945	11.9339
-962	11.393	11.9404
-961	11.3969	11.9531
-960	11.3976	11.9628
-959	11.3939	11.9698
-958	11.3952	11.9779
-957	11.3944	11.9801
-956	11.3929	11.9847
-955	11.3928	11.9902
-954	11.3937	11.9927
-953	11.3969	11.9967
-952	11.3898	11.9999
-951	11.3784	11.9911
-950	11.3698	11.9873
-949	11.3651	11.9907
-948	11.3624	11.995
-947	11.352	11.9935
-946	11.3458	11.9963
-945	11.3412	11.9998
-944	11.337	11.9983
-943	11.3295	11.9979
-942	11.3233	12.0035
-941	11.315	12.0026
-940	11.3111	12.0083
-939	11.3056	12.0081
-938	11.3012	12.0075
-937	11.2954	12.0038
-936	11.2941	12.0002
-935	11.2818	11.9929
-934	11.2823	11.9923
-933	11.2777	11.9901
-932	11.275	11.993
-931	11.2703	11.9848
-930	11.2689	11.9866
-929	11.2586	11.9803
-928	11.2493	11.9721
-927	11.2475	11.9646
-926	11.2414	11.9598
-925	11.2363	11.9565
-924	11.2336	11.9547
-923	11.2255	11.9478
-922	11.2231	11.9418
-921	11.2131	11.9321
-920	11.2072	11.9236
-919	11.193	11.9096
-918	11.1814	11.8996
-917	11.1679	11.8887
-916	11.1671	11.884
-915	11.1667	11.8818
-914	11.1588	11.8722
-913	11.1515	11.8663
-912	11.1419	11.8608
-911	11.1316	11.8501
-910	11.1224	11.8415
-909	11.1199	11.836
-908	11.1232	11.8351
-907	11.1231	11.8267
-906	11.1107	11.8178
-905	11.1117	11.8175
-904	11.1083	11.8058
-903	11.0996	11.7929
-902	11.0976	11.7874
-901	11.095	11.7801
-900	11.0793	11.7613
-899	11.0721	11.7504
-898	11.0659	11.7409
-897	11.0642	11.736
-896	11.0617	11.7297
-895	11.0648	11.7226
-894	11.0696	11.7251
-893	11.0705	11.7203
-892	11.0638	11.7135
-891	11.0603	11.7091
-890	11.0579	11.7003
-889	11.0552	11.6912
-888	11.0559	11.6794
-887	11.0623	11.6753
-886	11.0722	11.6728
-885	11.0621	11.6561
-884	11.0664	11.6522
-883	11.0695	11.6459
-882	11.0592	11.63
-881	11.0538	11.6193
-880	11.0501	11.6086
-879	11.049	11.6008
-878	11.0432	11.5906
-877	11.0384	11.5813
-876	11.04	11.5679
-875	11.0447	11.5603
-874	11.0476	11.5569
-873	11.0451	11.54
-872	11.0477	11.5323
-871	11.0517	11.5276
-870	11.0479	11.5208
-869	11.0557	11.5228
-868	11.0559	11.5148
-867	11.0618	11.5119
-866	11.0749	11.5126
-865	11.093	11.5221
-864	11.1024	11.5315
-863	11.109	11.5344
-862	11.1136	11.5333
-861	11.1228	11.5343
-860	11.1323	11.5385
-859	11.141	11.5434
-858	11.147	11.5415
-857	11.1604	11.5463
-856	11.1792	11.5625
-855	11.1931	11.5716
-854	11.1994	11.5777
-853	11.2145	11.586
-852	11.2164	11.579
-851	11.227	11.5824
-850	11.2165	11.5764
-849	11.2181	11.5721
-848	11.2258	11.5803
-847	11.2347	11.5877
-846	11.2403	11.5931
-845	11.2594	11.6106
-844	11.2774	11.6245
-843	11.2924	11.641
-842	11.2973	11.6478
-841	11.2978	11.6568
-840	11.3027	11.6697
-839	11.3049	11.6735
-838	11.3185	11.6861
-837	11.3252	11.6931
-836	11.3241	11.696
-835	11.3267	11.6972
-834	11.337	11.7077
-833	11.347	11.716
-832	11.3607	11.7318
-831	11.3676	11.7387
-830	11.3768	11.7541
-829	11.3826	11.7643
-828	11.3872	11.7716
-827	11.3961	11.7852
-826	11.3984	11.7934
-825	11.4099	11.8053
-824	11.414	11.8165
-823	11.4171	11.8274
-822	11.4116	11.8337
-821	11.4191	11.8455
-820	11.4207	11.8544
-819	11.4292	11.8668
-818	11.4238	11.8701
-817	11.4292	11.882
-816	11.4372	11.8992
-815	11.4582	11.9244
-814	11.4729	11.9435
-813	11.4836	11.9609
-812	11.4899	11.9733
-811	11.5039	11.9953
-810	11.5146	12.0187
-809	11.5278	12.0391
-808	11.5443	12.0669
-807	11.5552	12.0869
-806	11.5586	12.096
-805	11.5618	12.1068
-804	11.5687	12.1282
-803	11.5786	12.147
-802	11.5853	12.1675
-801	11.5974	12.1867
-800	11.6102	12.2085
-799	11.6139	12.2192
-798	11.6258	12.2361
-797	11.6452	12.2593
-796	11.6614	12.2835
-795	11.6708	12.3033
-794	11.6776	12.3201
-793	11.6839	12.335
-792	11.6909	12.351
-791	11.6947	12.3616
-790	11.6966	12.3761
-789	11.7004	12.391
-788	11.7048	12.4038
-787	11.7134	12.4192
-786	11.7129	12.424
-785	11.711	12.435
-784	11.7158	12.4521
-783	11.7168	12.4583
-782	11.7221	12.4706
-781	11.7249	12.4841
-780	11.7286	12.4991
-779	11.7459	12.516
-778	11.7469	12.5258
-777	11.7568	12.5446
-776	11.7607	12.5598
-775	11.7641	12.5684
-774	11.7725	12.579
-773	11.7745	12.5867
-772	11.7678	12.5882
-771	11.7698	12.5981
-770	11.7744	12.6065
-769	11.7681	12.6118
-768	11.7655	12.6206
-767	11.7625	12.6275
-766	11.7625	12.632
-765	11.767	12.6409
-764	11.7712	12.6427
-763	11.7767	12.6475
-762	11.7766	12.647
-761	11.7695	12.6446
-760	11.7639	12.645
-759	11.7565	12.6456
-758	11.7476	12.6416
-757	11.7468	12.645
-756	11.7478	12.6482
-755	11.7404	12.6435
-754	11.7327	12.6371
-753	11.7302	12.6356
-752	11.7315	12.6295
-751	11.7337	12.6293
-750	11.7307	12.6262
-749	11.7322	12.6235
-748	11.7292	12.6208
-747	11.7192	12.6079
-746	11.7121	12.6007
-745	11.7077	12.5967
-744	11.7045	12.5934
-743	11.7007	12.5912
-742	11.6972	12.5917
-741	11.6935	12.5935
-740	11.6861	12.5893
-739	11.6834	12.583
-738	11.671	12.5729
-737	11.6664	12.5682
-736	11.6646	12.561
-735	11.6608	12.5599
-734	11.6472	12.5464
-733	11.6391	12.5317
-732	11.636	12.5198
-731	11.6236	12.5027
-730	11.619	12.4944
-729	11.6229	12.4946
-728	11.6141	12.4806
-727	11.6009	12.4676
-726	11.5877	12.4505
-725	11.5869	12.4399
-724	11.5898	12.4298
-723	11.5993	12.4283
-722	11.608	12.4314
-721	11.6132	12.4352
-720	11.6188	12.4287
-719	11.6071	12.4109
-718	11.5922	12.3847
-717	11.5893	12.3715
-716	11.5822	12.3575
-715	11.5931	12.3529
-714	11.5926	12.3395
-713	11.5918	12.3258
-712	11.5935	12.3183
-711	11.5946	12.3106
-710	11.5918	12.298
-709	11.5949	12.2899
-708	11.5975	12.2839
-707	11.6047	12.2783
-706	11.6167	12.2712
-705	11.6303	12.2654
-704	11.6456	12.2709
-703	11.664	12.2762
-702	11.6731	12.2747
-701	11.6823	12.2694
-700	11.6893	12.2634
-699	11.6915	12.2551
-698	11.6927	12.2379
-697	11.7042	12.2363
-696	11.7088	12.2196
-695	11.7239	12.2196
-694	11.7346	12.2154
-693	11.7375	12.2046
-692	11.7515	12.208
-691	11.7652	12.2184
-690	11.778	12.2225
-689	11.7939	12.2262
-688	11.8098	12.2267
-687	11.8239	12.229
-686	11.8307	12.2255
-685	11.8446	12.2308
-684	11.8521	12.2306
-683	11.8626	12.2416
-682	11.8796	12.2564
-681	11.8855	12.2581
-680	11.8957	12.2627
-679	11.904	12.2671
-678	11.9195	12.2705
-677	11.938	12.2811
-676	11.9535	12.2913
-675	11.9664	12.3017
-674	11.991	12.3138
-673	12.0002	12.3162
-672	12.0175	12.3337
-671	12.0375	12.3534
-670	12.0428	12.3559
-669	12.052	12.3567
-668	12.0674	12.3659
-667	12.079	12.3703
-666	12.0857	12.37
-665	12.1074	12.3851
-664	12.1207	12.4005
-663	12.1253	12.4066
-662	12.1408	12.4204
-661	12.1567	12.4345
-660	12.1825	12.4624
-659	12.2045	12.484
-658	12.2248	12.5133
-657	12.2421	12.5366
-656	12.2574	12.5583
-655	12.2695	12.5784
-654	12.2782	12.5882
-653	12.294	12.6078
-652	12.3088	12.6262
-651	12.3269	12.6522
-650	12.332	12.6656
-649	12.3453	12.6881
-648	12.3643	12.7119
-647	12.3809	12.7325
-646	12.393	12.7512
-645	12.4105	12.7682
-644	12.4084	12.7808
-643	12.414	12.7927
-642	12.4146	12.8012
-641	12.4191	12.8101
-640	12.4153	12.8187
-639	12.4139	12.8276
-638	12.4324	12.8503
-637	12.4383	12.8636
-636	12.4489	12.8791
-635	12.4531	12.8936
-634	12.4618	12.9102
-633	12.4705	12.9311
-632	12.478	12.9546
-631	12.4862	12.9753
-630	12.4987	12.9957
-629	12.5098	13.0204
-628	12.5187	13.0394
-627	12.5345	13.0596
-626	12.5497	13.0787
-625	12.5675	13.104
-624	12.579	13.131
-623	12.5836	13.1464
-622	12.5911	13.1576
-621	12.5953	13.1681
-620	12.6052	13.1891
-619	12.6131	13.2057
-618	12.6131	13.2162
-617	12.6151	13.2327
-616	12.6176	13.2505
-615	12.6188	13.266
-614	12.624	13.281
-613	12.6263	13.2991
-612	12.631	13.3164
-611	12.6343	13.3299
-610	12.6323	13.3402
-609	12.6357	13.3497
-608	12.6463	13.3641
-607	12.6536	13.3803
-606	12.6568	13.3908
-605	12.6618	13.3993
-604	12.6654	13.4096
-603	12.6689	13.4238
-602	12.6763	13.4366
-601	12.6792	13.449
-600	12.6802	13.4598
-599	12.6808	13.4669
-598	12.6821	13.4765
-597	12.6832	13.4859
-596	12.681	13.4896
-595	12.6832	13.4979
-594	12.6739	13.4978
-593	12.6679	13.5007
-592	12.6673	13.5076
-591	12.681	13.5196
-590	12.6956	13.5361
-589	12.6917	13.5381
-588	12.6941	13.5432
-587	12.6898	13.546
-586	12.6911	13.5541
-585	12.6884	13.5585
-584	12.6873	13.5646
-583	12.6862	13.5745
-582	12.6863	13.575
-581	12.683	13.5774
-580	12.6847	13.5823
-579	12.6874	13.5878
-578	12.6999	13.5996
-577	12.713	13.61
-576	12.7097	13.6082
-575	12.7104	13.6095
-574	12.7125	13.6069
-573	12.711	13.6047
-572	12.7031	13.5949
-571	12.7132	13.5972
-570	12.7182	13.5968
-569	12.7208	13.5939
-568	12.7107	13.584
-567	12.704	13.576
-566	12.7045	13.5712
-565	12.7176	13.5781
-564	12.7209	13.5789
-563	12.7158	13.5731
-562	12.7118	13.5678
-561	12.7138	13.5632
-560	12.7059	13.5574
-559	12.695	13.5497
-558	12.6899	13.5486
-557	12.6854	13.5443
-556	12.6835	13.5382
-555	12.6851	13.5323
-554	12.6781	13.5209
-553	12.687	13.5268
-552	12.6926	13.5283
-551	12.6981	13.5306
-550	12.6988	13.525
-549	12.7005	13.5236
-548	12.6979	13.5129
-547	12.6987	13.5072
-546	12.698	13.5082
-545	12.7053	13.5065
-544	12.7252	13.5071
-543	12.7352	13.504
-542	12.745	13.4995
-541	12.7505	13.4941
-540	12.7583	13.4871
-539	12.7621	13.4792
-538	12.7677	13.4759
-537	12.7799	13.4689
-536	12.79	13.4569
-535	12.8063	13.4601
-534	12.8164	13.4574
-533	12.8295	13.4589
-532	12.8544	13.4651
-531	12.8782	13.4711
-530	12.8925	13.4702
-529	12.9096	13.474
-528	12.9285	13.469
-527	12.9546	13.4765
-526	12.9835	13.4886
-525	13.0084	13.4855
-524	13.0339	13.4845
-523	13.0622	13.4921
-522	13.0883	13.5027
-521	13.1109	13.5131
-520	13.1379	13.516
-519	13.1666	13.5234
-518	13.184	13.5211
-517	13.224	13.5416
-516	13.2607	13.5561
-515	13.2983	13.575
-514	13.3225	13.5817
-513	13.3525	13.5974
-512	13.377	13.6122
-511	13.4082	13.6244
-510	13.4286	13.6281
-509	13.4606	13.6428
-508	13.5033	13.6705
-507	13.535	13.6845
-506	13.5719	13.709
-505	13.6093	13.733
-504	13.6381	13.7479
-503	13.6711	13.7628
-502	13.7035	13.7823
-501	13.7328	13.7971
-500	13.7641	13.8205
-499	13.797	13.8471
-498	13.8312	13.8732
-497	13.8594	13.8874
-496	13.8911	13.903
-495	13.9204	13.9235
-494	13.9586	13.9496
-493	13.9869	13.9702
-492	14.0143	13.9927
-491	14.061	14.0327
-490	14.0954	14.0574
-489	14.1253	14.0793
-488	14.1519	14.1053
-487	14.1753	14.1275
-486	14.2045	14.1608
-485	14.2342	14.1947
-484	14.277	14.2307
-483	14.2935	14.2527
-482	14.3191	14.286
-481	14.3563	14.3306
-480	14.383	14.3653
-479	14.4123	14.399
-478	14.4423	14.4243
-477	14.4565	14.4489
-476	14.4902	14.4814
-475	14.5307	14.5215
-474	14.5711	14.5649
-473	14.6035	14.6089
-472	14.6356	14.6491
-471	14.6623	14.6821
-470	14.6804	14.7103
-469	14.6978	14.7364
-468	14.7173	14.7632
-467	14.7433	14.7951
-466	14.7615	14.8281
-465	14.7792	14.8586
-464	14.8012	14.8885
-463	14.8263	14.9243
-462	14.8463	14.9569
-461	14.8666	14.9953
-460	14.8889	15.0375
-459	14.9113	15.0778
-458	14.9373	15.1153
-457	14.9515	15.1406
-456	14.9722	15.1762
-455	14.9935	15.2158
-454	15.0069	15.2414
-453	15.0189	15.2711
-452	15.0261	15.2906
-451	15.0405	15.3166
-450	15.0513	15.3416
-449	15.0577	15.3634
-448	15.0654	15.3849
-447	15.0774	15.4092
-446	15.09	15.4351
-445	15.0973	15.457
-444	15.0941	15.4675
-443	15.0899	15.4845
-442	15.0926	15.5093
-441	15.0936	15.5246
-440	15.1062	15.5459
-439	15.1155	15.5675
-438	15.1165	15.5818
-437	15.1156	15.594
-436	15.1246	15.6106
-435	15.1265	15.6203
-434	15.126	15.6298
-433	15.1226	15.6383
-432	15.1256	15.6468
-431	15.1337	15.6587
-430	15.144	15.6727
-429	15.1526	15.6893
-428	15.1574	15.6978
-427	15.1592	15.7085
-426	15.1601	15.7181
-425	15.1616	15.7323
-424	15.1658	15.7371
-423	15.1733	15.7463
-422	15.1744	15.7566
-421	15.1753	15.7675
-420	15.1769	15.7751
-419	15.1837	15.7853
-418	15.1799	15.7886
-417	15.1768	15.7881
-416	15.1839	15.7941
-415	15.1787	15.7888
-414	15.1803	15.79
-413	15.1857	15.7962
-412	15.1913	15.8004
-411	15.1969	15.8021
-410	15.2008	15.799
-409	15.2099	15.7987
-408	15.2084	15.7984
-407	15.2126	15.7985
-406	15.2213	15.8029
-405	15.2299	15.8041
-404	15.2423	15.8057
-403	15.2596	15.8051
-402	15.2628	15.796
-401	15.2632	15.7853
-400	15.2683	15.7831
-399	15.2796	15.7862
-398	15.2994	15.7945
-397	15.3036	15.7898
-396	15.3225	15.796
-395	15.3539	15.803
-394	15.3685	15.8032
-393	15.3624	15.7886
-392	15.3784	15.7879
-391	15.394	15.7942
-390	15.407	15.7891
-389	15.4201	15.7827
-388	15.4388	15.7849
-387	15.4624	15.7807
-386	15.4811	15.7762
-385	15.4977	15.7669
-384	15.5127	15.7597
-383	15.5394	15.7587
-382	15.5574	15.7552
-381	15.5785	15.7473
-380	15.6039	15.7475
-379	15.6407	15.749
-378	15.6808	15.7521
-377	15.7111	15.7468
-376	15.744	15.7456
-375	15.7943	15.7548
-374	15.8435	15.7698
-373	15.8987	15.7859
-372	15.9601	15.7966
-371	16.0168	15.8096
-370	16.0913	15.8338
-369	16.1567	15.8525
-368	16.2327	15.8785
-367	16.3304	15.9134
-366	16.4147	15.9401
-365	16.4833	15.9524
-364	16.5685	15.9858
-363	16.6487	16.0062
-362	16.7302	16.0316
-361	16.8016	16.0488
-360	16.8818	16.0725
-359	16.9724	16.0913
-358	17.0633	16.1178
-357	17.1696	16.156
-356	17.281	16.2001
-355	17.3678	16.2233
-354	17.4741	16.2631
-353	17.5951	16.3152
-352	17.6817	16.336
-351	17.8021	16.3747
-350	17.9106	16.4165
-349	18.0347	16.469
-348	18.1726	16.5321
-347	18.3074	16.5896
-346	18.406	16.6304
-345	18.5337	16.681
-344	18.642	16.7218
-343	18.7487	16.7768
-342	18.8722	16.8506
-341	19.0003	16.9173
-340	19.1198	16.9795
-339	19.2358	17.0347
-338	19.3528	17.0807
-337	19.4707	17.1358
-336	19.5921	17.1985
-335	19.703	17.2556
-334	19.8219	17.321
-333	19.9259	17.3787
-332	20.0401	17.4445
-331	20.138	17.4972
-330	20.229	17.5522
-329	20.3188	17.5919
-328	20.4279	17.659
-327	20.5245	17.7174
-326	20.6171	17.768
-325	20.7199	17.8322
-324	20.8258	17.8899
-323	20.9244	17.9482
-322	21.0071	17.9998
-321	21.0823	18.0461
-320	21.1581	18.098
-319	21.229	18.1432
-318	21.2973	18.1903
-317	21.3663	18.2342
-316	21.4226	18.2646
-315	21.4886	18.3149
-314	21.5689	18.3799
-313	21.6291	18.4319
-312	21.69	18.4689
-311	21.7453	18.52
-310	21.808	18.5681
-309	21.8631	18.6167
-308	21.9091	18.6613
-307	21.9625	18.7093
-306	22.0176	18.7586
-305	22.0663	18.8075
-304	22.1152	18.8561
-303	22.1673	18.9084
-302	22.2153	18.9508
-301	22.2481	18.9917
-300	22.289	19.0384
-299	22.336	19.0861
-298	22.3721	19.1193
-297	22.4127	19.1635
-296	22.4524	19.2031
-295	22.4782	19.2336
-294	22.5047	19.2622
-293	22.5265	19.2934
-292	22.5557	19.3294
-291	22.5887	19.378
-290	22.6183	19.4223
-289	22.6434	19.4648
-288	22.67	19.4993
-287	22.6977	19.5333
-286	22.7177	19.5691
-285	22.7333	19.6056
-284	22.7506	19.6479
-283	22.773	19.6922
-282	22.8006	19.7393
-281	22.8133	19.7657
-280	22.8249	19.7955
-279	22.8354	19.826
-278	22.8493	19.8636
-277	22.8634	19.9037
-276	22.8796	19.9421
-275	22.8969	19.9726
-274	22.9138	19.9931
-273	22.9243	20.0169
-272	22.9295	20.0385
-271	22.9316	20.0646
-270	22.9287	20.0805
-269	22.9271	20.0969
-268	22.9357	20.1185
-267	22.9333	20.1292
-266	22.9299	20.1405
-265	22.9186	20.1485
-264	22.9064	20.1494
-263	22.9004	20.1586
-262	22.8933	20.164
-261	22.8782	20.1638
-260	22.8649	20.1656
-259	22.8513	20.1674
-258	22.833	20.165
-257	22.8067	20.1618
-256	22.7865	20.1559
-255	22.7569	20.1423
-254	22.728	20.1316
-253	22.7023	20.1251
-252	22.6808	20.1216
-251	22.6542	20.1133
-250	22.6227	20.0959
-249	22.5988	20.0877
-248	22.576	20.0794
-247	22.5496	20.0683
-246	22.5186	20.0541
-245	22.4786	20.037
-244	22.4399	20.0184
-243	22.4018	19.9963
-242	22.364	19.9739
-241	22.3276	19.9535
-240	22.2819	19.9287
-239	22.2346	19.9037
-238	22.1938	19.8805
-237	22.1454	19.8545
-236	22.0719	19.8117
-235	22.0085	19.7735
-234	21.9435	19.7352
-233	21.8861	19.6968
-232	21.8226	19.6567
-231	21.7591	19.6183
-230	21.6955	19.5813
-229	21.6333	19.5383
-228	21.5579	19.4898
-227	21.4714	19.4394
-226	21.3772	19.3788
-225	21.2878	19.3199
-224	21.2011	19.2624
-223	21.103	19.2026
-222	21.007	19.1456
-221	20.9083	19.0862
-220	20.8083	19.0282
-219	20.6966	18.9591
-218	20.5782	18.8877
-217	20.4509	18.803
-216	20.3336	18.7175
-215	20.2143	18.6373
-214	20.0956	18.5622
-213	19.9723	18.4869
-212	19.8464	18.4104
-211	19.7222	18.3334
-210	19.5849	18.2518
-209	19.4497	18.1681
-208	19.3084	18.076
-207	19.1625	17.9798
-206	19.0114	17.88
-205	18.8641	17.7813
-204	18.7064	17.6774
-203	18.5372	17.5681
-202	18.3803	17.4655
-201	18.2237	17.3648
-200	18.0661	17.2652
-199	17.903	17.1648
-198	17.7477	17.067
-197	17.5917	16.9679
-196	17.4155	16.851
-195	17.2436	16.7335
-194	17.0837	16.6348
-193	16.9087	16.5243
-192	16.727	16.4129
-191	16.5353	16.2921
-190	16.3585	16.1735
-189	16.1931	16.0643
-188	16.0268	15.9554
-187	15.8557	15.8409
-186	15.6866	15.7267
-185	15.5051	15.6082
-184	15.3328	15.497
-183	15.1556	15.3794
-182	14.9855	15.2699
-181	14.807	15.1581
-180	14.631	15.0464
-179	14.4537	14.9407
-178	14.2943	14.8343
-177	14.1446	14.7412
-176	13.9981	14.6492
-175	13.8483	14.5608
-174	13.7156	14.478
-173	13.5634	14.3853
-172	13.4256	14.3011
-171	13.2777	14.2013
-170	13.1262	14.1087
-169	12.9887	14.0222
-168	12.86	13.9517
-167	12.7384	13.8817
-166	12.6218	13.8175
-165	12.5035	13.7496
-164	12.3838	13.6869
-163	12.2684	13.6273
-162	12.1563	13.5651
-161	12.0525	13.5065
-160	11.954	13.4515
-159	11.8464	13.3914
-158	11.7469	13.3405
-157	11.6556	13.2956
-156	11.5711	13.2595
-155	11.4853	13.2179
-154	11.4034	13.1838
-153	11.333	13.1497
-152	11.2523	13.1134
-151	11.1773	13.0811
-150	11.105	13.0437
-149	11.037	13.015
-148	10.9739	12.9907
-147	10.9102	12.9648
-146	10.8614	12.9559
-145	10.8057	12.9369
-144	10.7546	12.9271
-143	10.7216	12.9357
-142	10.6789	12.9359
-141	10.6378	12.9365
-140	10.6089	12.9504
-139	10.5726	12.9485
-138	10.5338	12.9594
-137	10.4969	12.9674
-136	10.4687	12.977
-135	10.4385	12.9961
-134	10.4132	13.0148
-133	10.3835	13.0343
-132	10.357	13.0571
-131	10.3368	13.0782
-130	10.3211	13.1087
-129	10.3022	13.1413
-128	10.2909	13.1795
-127	10.2833	13.2277
-126	10.2733	13.267
-125	10.2703	13.3145
-124	10.2625	13.3586
-123	10.2711	13.4143
-122	10.287	13.4823
-121	10.3042	13.5551
-120	10.3435	13.6582
-119	10.3736	13.7539
-118	10.4094	13.85
-117	10.4472	13.9533
-116	10.4883	14.0583
-115	10.5345	14.1619
-114	10.5876	14.2794
-113	10.6486	14.4072
-112	10.7287	14.559
-111	10.8134	14.7074
-110	10.8914	14.8563
-109	10.9955	15.0281
-108	11.0972	15.1877
-107	11.1965	15.344
-106	11.2995	15.5014
-105	11.4288	15.6879
-104	11.5665	15.8732
-103	11.7184	16.0636
-102	11.871	16.2452
-101	12.0389	16.433
-100	12.2265	16.6337
-99	12.4289	16.8305
-98	12.6263	17.0194
-97	12.8451	17.2204
-96	13.099	17.4365
-95	13.3614	17.6477
-94	13.6317	17.8551
-93	13.9015	18.0511
-92	14.1953	18.2559
-91	14.493	18.4566
-90	14.8125	18.6517
-89	15.154	18.8555
-88	15.4717	19.0337
-87	15.8255	19.2191
-86	16.2061	19.4104
-85	16.5684	19.5812
-84	16.9478	19.7583
-83	17.3078	19.9199
-82	17.6811	20.0748
-81	18.0546	20.2229
-80	18.4284	20.3651
-79	18.8063	20.5074
-78	19.1659	20.6394
-77	19.5319	20.7703
-76	19.8904	20.8924
-75	20.2147	21.0068
-74	20.5116	21.1051
-73	20.8175	21.2027
-72	21.1045	21.2943
-71	21.3809	21.3854
-70	21.6391	21.4726
-69	21.8874	21.5507
-68	22.1431	21.6418
-67	22.3628	21.7116
-66	22.5579	21.769
-65	22.7474	21.83
-64	22.9298	21.8955
-63	23.0846	21.9445
-62	23.2295	21.996
-61	23.3599	22.0399
-60	23.4863	22.0803
-59	23.598	22.1171
-58	23.7075	22.1593
-57	23.8026	22.1931
-56	23.8861	22.2178
-55	23.9679	22.2499
-54	24.0438	22.2744
-53	24.1201	22.3022
-52	24.1885	22.3277
-51	24.2508	22.35
-50	24.3067	22.369
-49	24.3584	22.3899
-48	24.4088	22.4061
-47	24.4566	22.4222
-46	24.5038	22.4395
-45	24.5453	22.4529
-44	24.5816	22.4642
-43	24.6182	22.4791
-42	24.6533	22.4925
-41	24.6851	22.504
-40	24.7131	22.5126
-39	24.7396	22.5192
-38	24.7644	22.5244
-37	24.7953	22.5365
-36	24.815	22.5392
-35	24.8378	22.5458
-34	24.8571	22.5461
-33	24.8726	22.5466
-32	24.8888	22.5462
-31	24.8989	22.5432
-30	24.9116	22.541
-29	24.9219	22.5348
-28	24.9352	22.5334
-27	24.9486	22.5284
-26	24.9582	22.5225
-25	24.968	22.5166
-24	24.9751	22.5091
-23	24.9829	22.5008
-22	24.9916	22.4915
-21	24.9986	22.485
-20	25.003	22.475
-19	25.0034	22.4613
-18	25.0013	22.4453
-17	25.003	22.4306
-16	25.0082	22.4187
-15	25.0167	22.4061
-14	25.0242	22.3898
-13	25.0259	22.3683
-12	25.0241	22.3415
-11	25.0211	22.314
-10	25.017	22.2852
-9	25.011	22.2528
-8	25.0058	22.2235
-7	25.0028	22.1919
-6	24.9999	22.1624
-5	24.9966	22.1321
-4	24.9921	22.1004
-3	24.9887	22.0684
-2	24.9809	22.0282
-1	24.9688	21.9814
0	24.9619	21.9377
1	24.9545	21.8925
2	24.9471	21.8489
3	24.937	21.8046
4	24.9248	21.7538
5	24.9141	21.7051
6	24.9022	21.6543
7	24.8845	21.5969
8	24.8694	21.5389
9	24.8571	21.4793
10	24.8462	21.4232
11	24.8248	21.3545
12	24.8037	21.2859
13	24.7853	21.2172
14	24.77	21.1492
15	24.7489	21.0736
16	24.7277	20.9985
17	24.7013	20.9101
18	24.6756	20.8206
19	24.6479	20.7331
20	24.6138	20.6414
21	24.5821	20.553
22	24.5441	20.456
23	24.5044	20.3519
24	24.46	20.2399
25	24.4207	20.1417
26	24.3774	20.0304
27	24.3213	19.9054
28	24.2703	19.791
29	24.214	19.6703
30	24.1557	19.5453
31	24.0995	19.4186
32	24.0391	19.2881
33	23.9756	19.1525
34	23.9042	19.0131
35	23.8317	18.869
36	23.7578	18.7295
37	23.6731	18.5921
38	23.5808	18.4439
39	23.4872	18.2898
40	23.3799	18.1222
41	23.2753	17.9595
42	23.1699	17.8057
43	23.0582	17.6562
44	22.9367	17.4995
45	22.802	17.335
46	22.6559	17.1627
47	22.5123	16.9993
48	22.3584	16.8411
49	22.2056	16.691
50	22.0388	16.5342
51	21.8506	16.3573
52	21.6567	16.2002
53	21.451	16.0278
54	21.2296	15.8683
55	21.0005	15.7189
56	20.7535	15.5605
57	20.4992	15.4156
58	20.2122	15.2506
59	19.9082	15.0733
60	19.6131	14.9475
61	19.2906	14.8073
62	18.9693	14.6889
63	18.608	14.561
64	18.2472	14.4494
65	17.8668	14.3416
66	17.4789	14.2421
67	17.1132	14.1728
68	16.7207	14.1143
69	16.3019	14.0493
70	15.8888	13.9826
71	15.4587	13.9137
72	15.0474	13.8746
73	14.6936	13.8612
74	14.3719	13.8664
75	14.0665	13.884
76	13.7739	13.8934
77	13.4716	13.8881
78	13.196	13.9012
79	12.9363	13.9106
80	12.6929	13.9255
81	12.4969	13.9589
82	12.3151	13.99
83	12.1648	14.0271
84	12.0895	14.0792
85	11.9908	14.1168
86	11.928	14.1638
87	11.8623	14.1975
88	11.8072	14.2176
89	11.7794	14.2471
90	11.7699	14.2872
91	11.7737	14.322
92	11.8012	14.3653
93	11.8458	14.4076
94	11.8801	14.4415
95	11.9168	14.4715
96	11.9633	14.5025
97	12.0043	14.5289
98	12.0576	14.5624
99	12.0971	14.5862
100	12.1534	14.6199
101	12.2061	14.6483
102	12.2592	14.677
103	12.3134	14.7051
104	12.3564	14.7215
105	12.4051	14.7451
106	12.4482	14.7681
107	12.4824	14.7824
108	12.525	14.7986
109	12.5602	14.8137
110	12.5886	14.828
111	12.6229	14.8411
112	12.6474	14.8525
113	12.6716	14.8656
114	12.6936	14.8769
115	12.7272	14.8966
116	12.7539	14.9085
117	12.7801	14.9209
118	12.7991	14.9305
119	12.8198	14.9425
120	12.8448	14.9579
121	12.8721	14.9766
122	12.8924	14.989
123	12.9099	14.9981
124	12.9313	15.0099
125	12.9549	15.0234
126	12.9833	15.0407
127	12.9956	15.0467
128	13.0176	15.0614
129	13.0417	15.0782
130	13.0552	15.0838
131	13.0749	15.0919
132	13.0915	15.1015
133	13.1111	15.1127
134	13.127	15.1207
135	13.1442	15.1303
136	13.157	15.1348
137	13.1681	15.1393
138	13.181	15.1469
139	13.1952	15.1568
140	13.2103	15.1617
141	13.2248	15.171
142	13.2488	15.186
143	13.2702	15.1965
144	13.2839	15.2001
145	13.2974	15.1985
146	13.3115	15.1985
147	13.3318	15.2038
148	13.3507	15.207
149	13.3632	15.2079
150	13.38	15.2114
151	13.3897	15.2097
152	13.4002	15.2089
153	13.4147	15.2097
154	13.4286	15.2087
155	13.4412	15.2082
156	13.4556	15.2053
157	13.477	15.2038
158	13.4898	15.201
159	13.5049	15.1963
160	13.5217	15.1941
161	13.5314	15.1897
162	13.5577	15.1895
163	13.5708	15.1827
164	13.5841	15.1705
165	13.5987	15.163
166	13.6117	15.1541
167	13.6285	15.1459
168	13.643	15.1379
169	13.6549	15.1251
170	13.6693	15.1136
171	13.6717	15.0963
172	13.6781	15.0772
173	13.6905	15.0649
174	13.706	15.0518
175	13.7195	15.0365
176	13.7287	15.0183
177	13.7376	14.9972
178	13.7465	14.9739
179	13.7537	14.9499
180	13.7631	14.922
181	13.7698	14.8878
182	13.7738	14.8507
183	13.78	14.8174
184	13.7765	14.7782
185	13.785	14.748
186	13.7963	14.7173
187	13.8147	14.6826
188	13.8181	14.6487
189	13.8171	14.6073
190	13.8203	14.5648
191	13.8195	14.5163
192	13.8225	14.4745
193	13.8239	14.4342
194	13.8248	14.3908
195	13.8253	14.3498
196	13.8281	14.3036
197	13.8322	14.2592
198	13.8294	14.2046
199	13.8252	14.1455
200	13.811	14.0754
201	13.801	14.0133
202	13.7881	13.9525
203	13.7764	13.8946
204	13.7576	13.8304
205	13.7425	13.768
206	13.7233	13.6963
207	13.699	13.6146
208	13.6784	13.5434
209	13.6576	13.4861
210	13.6286	13.418
211	13.6067	13.3671
212	13.5774	13.3153
213	13.5504	13.2632
214	13.5141	13.1934
215	13.4673	13.1056
216	13.423	13.0311
217	13.3796	12.9772
218	13.3276	12.9186
219	13.2718	12.852
220	13.2144	12.7902
221	13.1523	12.7322
222	13.0913	12.6712
223	13.022	12.6179
224	12.9406	12.5688
225	12.8654	12.5259
226	12.7823	12.4735
227	12.7023	12.4443
228	12.6189	12.4207
229	12.5346	12.4029
230	12.4461	12.3795
231	12.354	12.3679
232	12.2497	12.3465
233	12.1526	12.3388
234	12.0464	12.3222
235	11.9531	12.325
236	11.8539	12.3327
237	11.7561	12.34
238	11.6595	12.3511
239	11.5612	12.3509
240	11.4816	12.3774
241	11.3992	12.4077
242	11.3267	12.4348
243	11.2647	12.4651
244	11.204	12.4952
245	11.1268	12.5178
246	11.0694	12.5493
247	11.0294	12.577
248	10.9787	12.6061
249	10.9212	12.6253
250	10.9001	12.6622
251	10.8714	12.698
252	10.8597	12.7342
253	10.8507	12.7684
254	10.8358	12.7923
255	10.8405	12.8228
256	10.8596	12.8569
257	10.8708	12.8847
258	10.8879	12.9173
259	10.9134	12.951
260	10.9444	12.9872
261	10.9828	13.0244
262	11.0228	13.0515
263	11.0685	13.0863
264	11.1169	13.1219
265	11.1597	13.1516
266	11.208	13.1852
267	11.2595	13.2189
268	11.3025	13.2433
269	11.3356	13.2588
270	11.3669	13.2724
271	11.3988	13.2902
272	11.436	13.3115
273	11.4728	13.3322
274	11.501	13.3448
275	11.5315	13.3641
276	11.5674	13.3843
277	11.6012	13.4017
278	11.6249	13.4173
279	11.6547	13.4322
280	11.6766	13.4448
281	11.6989	13.4599
282	11.7204	13.4751
283	11.738	13.4864
284	11.7514	13.4948
285	11.7649	13.5035
286	11.7891	13.5185
287	11.8082	13.5333
288	11.8258	13.5433
289	11.8446	13.5509
290	11.8621	13.5549
291	11.8679	13.555
292	11.8619	13.5487
293	11.8625	13.5493
294	11.8761	13.5578
295	11.8874	13.5621
296	11.8999	13.5642
297	11.907	13.5636
298	11.902	13.5565
299	11.9047	13.5536
300	11.9052	13.5531
301	11.8984	13.5472
302	11.898	13.5464
303	11.9039	13.5486
304	11.9103	13.5515
305	11.916	13.5558
306	11.9176	13.5569
307	11.9167	13.5559
308	11.9229	13.5598
309	11.9278	13.5638
310	11.9323	13.5675
311	11.9348	13.5721
312	11.9395	13.5774
313	11.9502	13.5862
314	11.9555	13.5839
315	11.9515	13.5787
316	11.9523	13.5789
317	11.948	13.5689
318	11.941	13.5602
319	11.9369	13.5549
320	11.935	13.5501
321	11.9319	13.5441
322	11.9301	13.5385
323	11.9304	13.5319
324	11.9368	13.5316
325	11.9331	13.5257
326	11.9344	13.5223
327	11.9341	13.5137
328	11.9407	13.51
329	11.9485	13.5095
330	11.9457	13.4995
331	11.9439	13.4867
332	11.9472	13.4767
333	11.9441	13.4649
334	11.9483	13.4546
335	11.9509	13.4432
336	11.9519	13.4364
337	11.95	13.4202
338	11.947	13.4052
339	11.9482	13.3916
340	11.9467	13.3759
341	11.9409	13.3564
342	11.9399	13.3391
343	11.9419	13.3266
344	11.9384	13.306
345	11.9348	13.2857
346	11.9349	13.2691
347	11.9307	13.2471
348	11.9247	13.222
349	11.9166	13.1974
350	11.9173	13.1767
351	11.9178	13.1603
352	11.9136	13.1346
353	11.9141	13.1098
354	11.9126	13.0812
355	11.9146	13.0534
356	11.915	13.027
357	11.9065	12.9913
358	11.8981	12.9577
359	11.8918	12.9201
360	11.8861	12.8811
361	11.881	12.8456
362	11.878	12.8119
363	11.866	12.7738
364	11.8555	12.7376
365	11.8473	12.694
366	11.8342	12.6494
367	11.8209	12.6049
368	11.8043	12.5623
369	11.7929	12.5134
370	11.779	12.464
371	11.7597	12.416
372	11.7425	12.3665
373	11.7222	12.316
374	11.6976	12.2659
375	11.6797	12.2197
376	11.6594	12.1725
377	11.6365	12.1237
378	11.6078	12.0668
379	11.5834	12.0185
380	11.5589	11.9749
381	11.5298	11.934
382	11.4969	11.8843
383	11.465	11.836
384	11.4241	11.7846
385	11.3835	11.7352
386	11.3461	11.6887
387	11.3051	11.6341
388	11.2649	11.591
389	11.2223	11.5546
390	11.1781	11.518
391	11.1313	11.4776
392	11.0783	11.4345
393	11.038	11.4078
394	10.9872	11.3778
395	10.9385	11.3584
396	10.8928	11.3435
397	10.8339	11.3142
398	10.7639	11.2842
399	10.7086	11.2603
400	10.6633	11.2598
401	10.612	11.2589
402	10.5622	11.2511
403	10.523	11.2617
404	10.4831	11.2685
405	10.4354	11.2725
406	10.3813	11.28
407	10.3321	11.2892
408	10.3019	11.3051
409	10.2665	11.3237
410	10.2269	11.3319
411	10.1973	11.3522
412	10.1551	11.3563
413	10.1141	11.3641
414	10.0891	11.3833
415	10.0678	11.4054
416	10.0579	11.4233
417	10.057	11.4485
418	10.0304	11.4586
419	10.0231	11.4804
420	10.0245	11.5034
421	10.0232	11.5278
422	10.0243	11.5588
423	10.0285	11.5907
424	10.0364	11.6142
425	10.0489	11.6392
426	10.0609	11.662
427	10.0766	11.6857
428	10.0952	11.7149
429	10.1173	11.7445
430	10.1409	11.7755
431	10.1727	11.8053
432	10.2114	11.8478
433	10.2491	11.8864
434	10.2782	11.9166
435	10.3075	11.9487
436	10.3212	11.9743
437	10.3423	11.9981
438	10.3816	12.0251
439	10.4039	12.046
440	10.4252	12.0635
441	10.4523	12.0846
442	10.4681	12.0998
443	10.489	12.1167
444	10.5145	12.1379
445	10.5438	12.1592
446	10.5798	12.1831
447	10.6044	12.2023
448	10.6247	12.2178
449	10.6479	12.2337
450	10.6757	12.2591
451	10.7073	12.283
452	10.7348	12.3065
453	10.7655	12.3323
454	10.7979	12.3583
455	10.8192	12.3735
456	10.834	12.3841
457	10.8462	12.3898
458	10.8582	12.4017
459	10.865	12.4063
460	10.8776	12.4194
461	10.8955	12.4328
462	10.91	12.4416
463	10.9253	12.4503
464	10.939	12.4554
465	10.9504	12.4628
466	10.9629	12.4702
467	10.9755	12.4808
468	10.9884	12.4911
469	11.0017	12.5004
470	11.0166	12.5114
471	11.025	12.5155
472	11.0378	12.5216
473	11.0443	12.5219
474	11.0473	12.5226
475	11.0566	12.5301
476	11.0662	12.535
477	11.0768	12.5373
478	11.0749	12.5385
479	11.078	12.5417
480	11.079	12.5428
481	11.0751	12.5378
482	11.0768	12.5364
483	11.0784	12.5329
484	11.0788	12.5318
485	11.0823	12.5313
486	11.0908	12.5331
487	11.0966	12.5314
488	11.1021	12.5293
489	11.1106	12.5328
490	11.1146	12.5347
491	11.1184	12.5343
492	11.1288	12.5415
493	11.1406	12.546
494	11.1444	12.5442
495	11.1451	12.5408
496	11.1419	12.5382
497	11.1468	12.5355
498	11.1595	12.542
499	11.1666	12.5393
500	11.1689	12.5369
501	11.178	12.5353
502	11.1865	12.5327
503	11.1898	12.5247
504	11.1896	12.5176
505	11.1891	12.5046
506	11.1908	12.494
507	11.1883	12.4805
508	11.1889	12.467
509	11.1933	12.4576
510	11.1948	12.4442
511	11.1964	12.4279
512	11.1984	12.4149
513	11.2052	12.4063
514	11.2091	12.3937
515	11.2151	12.3792
516	11.2192	12.3581
517	11.2164	12.335
518	11.2132	12.3177
519	11.2137	12.2993
520	11.2132	12.2805
521	11.2145	12.2644
522	11.212	12.2445
523	11.235	12.2434
524	11.2344	12.2218
525	11.2352	12.2026
526	11.2326	12.1752
527	11.2303	12.1531
528	11.2249	12.1305
529	11.2231	12.1164
530	11.2183	12.092
531	11.2143	12.0664
532	11.2087	12.0443
533	11.2011	12.0184
534	11.1861	11.9835
535	11.174	11.947
536	11.163	11.9201
537	11.1414	11.8747
538	11.1241	11.8354
539	11.1096	11.7975
540	11.1005	11.7723
541	11.0811	11.7373
542	11.0626	11.6978
543	11.038	11.6594
544	11.0146	11.6195
545	10.994	11.5867
546	10.9743	11.5554
547	10.9548	11.5196
548	10.9342	11.484
549	10.919	11.4572
550	10.903	11.4297
551	10.8887	11.4089
552	10.8676	11.3798
553	10.8436	11.3518
554	10.8171	11.3259
555	10.7962	11.3053
556	10.781	11.2947
557	10.7603	11.2768
558	10.733	11.2526
559	10.7162	11.2441
560	10.6923	11.2254
561	10.667	11.2088
562	10.6447	11.197
563	10.6226	11.184
564	10.5934	11.1739
565	10.5585	11.1593
566	10.5279	11.1435
567	10.502	11.1337
568	10.4826	11.1321
569	10.4627	11.1323
570	10.4345	11.1254
571	10.4215	11.1262
572	10.4015	11.131
573	10.3801	11.131
574	10.3612	11.1378
575	10.3296	11.1301
576	10.3104	11.1394
577	10.2887	11.147
578	10.2826	11.1586
579	10.2711	11.1674
580	10.2486	11.1654
581	10.2327	11.1693
582	10.2196	11.1772
583	10.2058	11.1822
584	10.1823	11.1846
585	10.1668	11.1931
586	10.1574	11.2062
587	10.1542	11.2174
588	10.1702	11.2484
589	10.178	11.2654
590	10.1882	11.2915
591	10.2081	11.3294
592	10.2256	11.3599
593	10.2375	11.3872
594	10.2424	11.4054
595	10.2594	11.4297
596	10.2776	11.4515
597	10.2904	11.4752
598	10.3076	11.4955
599	10.3268	11.5204
600	10.3489	11.5505
601	10.368	11.5738
602	10.3933	11.6014
603	10.4096	11.6244
604	10.4219	11.6422
605	10.4311	11.6562
606	10.4445	11.6759
607	10.4557	11.6895
608	10.4759	11.7175
609	10.5084	11.7524
610	10.5177	11.7626
611	10.5341	11.7825
612	10.5456	11.8
613	10.5503	11.8052
614	10.5603	11.8202
615	10.573	11.835
616	10.5864	11.8538
617	10.6022	11.8713
618	10.6148	11.8859
619	10.6299	11.9018
620	10.6402	11.9187
621	10.6578	11.936
622	10.6681	11.9501
623	10.6946	11.9733
624	10.7182	11.9948
625	10.7312	12.0099
626	10.7352	12.0213
627	10.7522	12.0391
628	10.7664	12.0552
629	10.779	12.0699
630	10.7948	12.0777
631	10.8154	12.0897
632	10.8327	12.1009
633	10.8444	12.1096
634	10.8564	12.1203
635	10.8763	12.134
636	10.889	12.1421
637	10.9135	12.1605
638	10.9339	12.1741
639	10.9399	12.1751
640	10.9514	12.1835
641	10.9587	12.1889
642	10.978	12.2046
643	10.9917	12.2135
644	11.0049	12.2224
645	11.0237	12.2349
646	11.037	12.243
647	11.0505	12.249
648	11.0685	12.2579
649	11.0819	12.2647
650	11.0929	12.2704
651	11.0975	12.2731
652	11.1083	12.278
653	11.1123	12.2801
654	11.1186	12.283
655	11.1219	12.2777
656	11.1307	12.2789
657	11.1176	12.2604
658	11.1246	12.2606
659	11.1336	12.2645
660	11.1386	12.2597
661	11.1512	12.2632
662	11.1521	12.2615
663	11.1544	12.2603
664	11.1605	12.2609
665	11.1719	12.2628
666	11.1749	12.2549
667	11.179	12.2531
668	11.192	12.2589
669	11.2001	12.2572
670	11.2038	12.2546
671	11.2019	12.2481
672	11.211	12.2478
673	11.2212	12.2474
674	11.2205	12.238
675	11.2201	12.2288
676	11.2244	12.225
677	11.2209	12.2132
678	11.1985	12.1828
679	11.193	12.1709
680	11.1947	12.1597
681	11.1954	12.1487
682	11.1981	12.1381
683	11.2091	12.138
684	11.2202	12.1319
685	11.2226	12.1181
686	11.2173	12.0979
687	11.2055	12.0763
688	11.1976	12.0559
689	11.1966	12.0406
690	11.1923	12.0246
691	11.1903	12.0119
692	11.1861	11.9986
693	11.179	11.9824
694	11.1723	11.9635
695	11.1691	11.9511
696	11.1712	11.9423
697	11.1771	11.9354
698	11.1752	11.9208
699	11.1613	11.8904
700	11.1524	11.8655
701	11.1389	11.8323
702	11.1336	11.8135
703	11.127	11.789
704	11.1195	11.7661
705	11.118	11.7541
706	11.106	11.7284
707	11.0685	11.676
708	11.0433	11.6403
709	11.018	11.6044
710	11.0023	11.5723
711	10.9864	11.5439
712	10.9746	11.5239
713	10.9636	11.5047
714	10.9403	11.4715
715	10.9194	11.4396
716	10.9012	11.4125
717	10.8861	11.3919
718	10.8751	11.3737
719	10.8585	11.3505
720	10.8422	11.3268
721	10.8421	11.3221
722	10.8344	11.3061
723	10.8165	11.2854
724	10.8028	11.2657
725	10.788	11.2503
726	10.7602	11.2232
727	10.746	11.2147
728	10.7327	11.2051
729	10.7222	11.1969
730	10.6954	11.1716
731	10.6798	11.1516
732	10.6657	11.1344
733	10.6507	11.126
734	10.637	11.1194
735	10.6198	11.1096
736	10.6058	11.0969
737	10.5897	11.0849
738	10.5897	11.0871
739	10.5866	11.0858
740	10.565	11.0691
741	10.556	11.0677
742	10.5453	11.0646
743	10.5394	11.0588
744	10.5345	11.0546
745	10.5339	11.0646
746	10.5217	11.061
747	10.5264	11.0753
748	10.5191	11.079
749	10.5045	11.0735
750	10.4926	11.0666
751	10.4864	11.0695
752	10.4847	11.0769
753	10.4838	11.0849
754	10.4775	11.089
755	10.4702	11.0888
756	10.4666	11.0878
757	10.4726	11.1052
758	10.4783	11.116
759	10.4772	11.1203
760	10.4857	11.1328
761	10.4965	11.158
762	10.507	11.1761
763	10.5072	11.1892
764	10.5128	11.2038
765	10.5088	11.2095
766	10.516	11.2244
767	10.5215	11.2357
768	10.5297	11.246
769	10.5485	11.2705
770	10.549	11.2817
771	10.5539	11.2923
772	10.5601	11.3007
773	10.5694	11.3128
774	10.5862	11.3311
775	10.611	11.3528
776	10.6216	11.3753
777	10.6462	11.4078
778	10.6495	11.4166
779	10.6562	11.4319
780	10.6658	11.4464
781	10.6763	11.4649
782	10.6849	11.4767
783	10.6944	11.4938
784	10.7175	11.5199
785	10.7356	11.5433
786	10.7468	11.5568
787	10.7409	11.5641
788	10.739	11.5699
789	10.7539	11.585
790	10.7767	11.6136
791	10.783	11.6262
792	10.795	11.6406
793	10.8075	11.658
794	10.8169	11.669
795	10.8277	11.6791
796	10.8324	11.6847
797	10.8467	11.6928
798	10.8455	11.6998
799	10.8582	11.7165
800	10.877	11.7353
801	10.8882	11.7457
802	10.8904	11.7516
803	10.8927	11.7524
804	10.8974	11.7575
805	10.9071	11.7647
806	10.915	11.7745
807	10.919	11.7831
808	10.9257	11.7907
809	10.9355	11.7992
810	10.941	11.8013
811	10.9501	11.806
812	10.9664	11.8144
813	10.9848	11.8268
814	11.0078	11.8466
815	11.0179	11.8501
816	11.0336	11.8562
817	11.049	11.8671
818	11.065	11.8792
819	11.0688	11.8869
820	11.0752	11.8935
821	11.0868	11.9036
822	11.0931	11.9069
823	11.0909	11.8988
824	11.0905	11.8987
825	11.0991	11.9042
826	11.1019	11.9053
827	11.1013	11.9043
828	11.105	11.901
829	11.1219	11.9085
830	11.1223	11.9068
831	11.131	11.9128
832	11.1351	11.9141
833	11.1495	11.9233
834	11.1601	11.9296
835	11.1587	11.929
836	11.1697	11.9297
837	11.1819	11.9349
838	11.1985	11.9462
839	11.2161	11.9585
840	11.2213	11.9613
841	11.2251	11.963
842	11.2365	11.9636
843	11.24	11.9615
844	11.2477	11.9646
845	11.2457	11.9547
846	11.2452	11.948
847	11.2425	11.9417
848	11.243	11.9375
849	11.2446	11.9333
850	11.2439	11.9258
851	11.2425	11.9144
852	11.2395	11.9049
853	11.2383	11.8976
854	11.2361	11.892
855	11.2277	11.8767
856	11.2191	11.8596
857	11.2155	11.8487
858	11.2111	11.8333
859	11.213	11.8291
860	11.2076	11.8137
861	11.2106	11.8067
862	11.2184	11.804
863	11.2202	11.7998
864	11.2221	11.7929
865	11.2163	11.7811
866	11.2149	11.7692
867	11.2152	11.759
868	11.2219	11.7521
869	11.2223	11.7407
870	11.227	11.7316
871	11.2338	11.7321
872	11.2307	11.7236
873	11.2285	11.7132
874	11.2256	11.6959
875	11.2124	11.6754
876	11.2021	11.6545
877	11.1882	11.6393
878	11.1804	11.6272
879	11.1631	11.61
880	11.1483	11.5893
881	11.1392	11.5727
882	11.1359	11.5596
883	11.1363	11.5489
884	11.1251	11.5222
885	11.1219	11.5141
886	11.1161	11.5022
887	11.1125	11.4876
888	11.1083	11.4757
889	11.1021	11.4668
890	11.0905	11.4467
891	11.0936	11.4412
892	11.0941	11.4309
893	11.087	11.4177
894	11.076	11.4111
895	11.069	11.4078
896	11.0697	11.4115
897	11.08	11.4168
898	11.0717	11.4062
899	11.0708	11.3992
900	11.06	11.3911
901	11.0548	11.3832
902	11.0445	11.3761
903	11.0482	11.382
904	11.0453	11.3777
905	11.0521	11.3791
906	11.0441	11.365
907	11.0293	11.3487
908	11.0128	11.3306
909	11.0057	11.3214
910	11.0041	11.3195
911	10.9931	11.3126
912	10.9846	11.3106
913	10.9767	11.3039
914	10.9748	11.3072
915	10.9735	11.3117
916	10.9773	11.3203
917	10.9761	11.3203
918	10.9794	11.3296
919	10.99	11.3444
920	10.9786	11.3413
921	10.9746	11.3417
922	10.9778	11.3462
923	10.9799	11.3516
924	10.991	11.3675
925	11.0018	11.3821
926	11.0117	11.3984
927	11.0202	11.4064
928	11.0242	11.4124
929	11.0337	11.4263
930	11.0514	11.4506
931	11.074	11.4808
932	11.0761	11.4848
933	11.078	11.4939
934	11.0942	11.5118
935	11.106	11.5278
936	11.1138	11.5409
937	11.122	11.5555
938	11.1364	11.5743
939	11.1419	11.5825
940	11.1535	11.5971
941	11.1619	11.6099
942	11.1648	11.6197
943	11.1683	11.6275
944	11.1836	11.6507
945	11.1977	11.6687
946	11.2116	11.6855
947	11.213	11.6904
948	11.2203	11.7021
949	11.2272	11.7179
950	11.228	11.7281
951	11.2259	11.73
952	11.2373	11.7435
953	11.2589	11.7627
954	11.2738	11.7794
955	11.2717	11.7842
956	11.2781	11.7924
957	11.2913	11.8054
958	11.3122	11.8288
959	11.3157	11.8407
960	11.3323	11.8602
961	11.3395	11.8722
962	11.3479	11.8854
963	11.3504	11.8927
964	11.3439	11.8905
965	11.3571	11.9054
966	11.3652	11.9214
967	11.3741	11.9331
968	11.3839	11.9439
969	11.3895	11.9537
970	11.3931	11.966
971	11.3946	11.9682
972	11.4156	11.9862
973	11.4335	12.0103
974	11.4697	12.0463
975	11.4739	12.054
976	11.4872	12.0661
977	11.5041	12.0859
978	11.5356	12.1162
979	11.5425	12.1218
980	11.5533	12.1351
981	11.5615	12.1435
982	11.6042	12.183
983	11.6158	12.1982
984	11.6371	12.2182
985	11.6473	12.2269
986	11.661	12.2358
987	11.6748	12.2499
988	11.6961	12.2654
989	11.7088	12.2759
990	11.7143	12.285
991	11.7286	12.2953
992	11.7651	12.3292
993	11.7731	12.336
994	11.7703	12.3376
995	11.783	12.3467
996	11.7905	12.3549
997	11.8072	12.3685
[truncated: 2 more rows]
