# Supplementary material for: Dynamic epistasis analysis reveals how chromatin remodeling regulates transcriptional bursting
Source: Nat Struct Mol Biol. 2023 May 1;30(5):692–702. doi: 10.1038/s41594-023-00981-1 (PMC10191856; doi:10.1038/s41594-023-00981-1)
Supplement: Source Data Extended Data Fig. 2 — Statistical Source Data. [file 41594_2023_981_MOESM12_ESM.xlsx]

## Sheet: ED2C
	Change in active fraction	error	Change in #RNAs at TS	error
all	0.825573	0.0693885	0.928898	0.00700317
G1	0.801105	0.0649904	0.950194	0.0151697
S	0.874725	0.083782	0.929094	0.0197497
G2	0.849753	0.0668059	0.906978	0.0204886

## Sheet: ED2D
	Change in active fraction	error	Change in #RNAs at TS	error
all	0.933607	0.0506494	1.00836	0.0179645
G1	0.935623	0.0508111	1.02888	0.0171348
S	0.921513	0.047422	0.910652	0.0321872
G2	0.894202	0.0655693	0.970646	0.0370503

## Sheet: ED2E
	Change in active fraction	error	Change in #RNAs at TS	error
all	0.967693	0.0826061	1.01202	0.0181632
G1	0.935079	0.0826519	1.01367	0.0171496
S	1.00231	0.074608	1.08565	0.0216858
G2	0.983443	0.0882	0.973924	0.013366

## Sheet: ED2F
	Change in active fraction	error	Change in #RNAs at TS	error
all	0.706694	0.0692697	0.928895	0.0445186
G1	0.678831	0.0668834	0.984697	0.0472483
S	0.693498	0.0746253	0.912989	0.0517875
G2	0.771329	0.0772926	0.925188	0.03974

## Sheet: ED2G
	Change in active fraction	error	Change in #RNAs at TS	error
all	0.501114	0.335324	1.26145	0.157039
G1	0.603496	0.35206	1.25601	0.217471
S	0.519967	0.336942	1.33452	0.294612
G2	0.444322	0.31481	1.24434	0.251011

## Sheet: ED2H
	Change in active fraction	error	Change in #RNAs at TS	error
all	0.938841	0.0430985	1.03982	0.0234901
G1	0.953488	0.0473948	1.05616	0.00735769
S	0.924891	0.0445319	0.996929	0.0314811
G2	0.917166	0.0380303	1.04245	0.0199839

## Sheet: ED2I
	Change in active fraction	error	Change in #RNAs at TS	error
all	0.800655	0.0463583	0.904788	0.0332913
G1	0.804316	0.0437379	0.967553	0.0162739
S	0.803851	0.0468783	0.917328	0.0518228
G2	0.818372	0.0392591	0.88	0.0276588

## Sheet: ED2J
	Change in active fraction	error	Change in #RNAs at TS	error
all	0.91604	0.130285	1.12202	0.0247989
G1	0.879051	0.142387	1.11218	0.0167662
S	0.92476	0.140461	1.09036	0.0493791
G2	0.928409	0.133342	1.10951	0.0451309

## Sheet: ED2K
	Change in active fraction	error	Change in #RNAs at TS	error
all	0.794489	0.149075	0.966917	0.0465072
G1	0.722041	0.175084	0.997548	0.0319064
S	0.815052	0.143508	0.982176	0.0719906
G2	0.892314	0.166129	0.954771	0.065493

## Sheet: ED2L
	Change in active fraction	error	Change in #RNAs at TS	error
all	0.946707	0.0271247	1.01717	0.0219627
G1	0.954426	0.0312216	1.06996	0.0513268
S	0.966171	0.0205456	1.00523	0.0613568
G2	0.956114	0.0218809	0.964117	0.0144718

[truncated: 6 more sheets: ED2M, ED2N, ED2O, ED2P, ED2Q, ED2R]
