# Supplementary material for: Dynamic epistasis analysis reveals how chromatin remodeling regulates transcriptional bursting
Source: Nat Struct Mol Biol. 2023 May 1;30(5):692–702. doi: 10.1038/s41594-023-00981-1 (PMC10191856; doi:10.1038/s41594-023-00981-1)
Supplement: Source Data Extended Data Fig. 3 — Statistical Source Data. [file 41594_2023_981_MOESM13_ESM.xlsx]

## Sheet: ED3H
	Fractional change	error
-RSC	0.966917	0.0717507
-SWI/SNF	1.02028	0.0832055
-RSC&SWI/SNF	0.824474	0.0858197
expected range	0.877748	1.0953

## Sheet: ED3I
	Fractional change	error
-RSC	0.954882	0.0269139
-SWI/SNF	1.11552	0.032254
-RSC&SWI/SNF	0.835809	0.0374396
expected range	1.02218	1.1082

## Sheet: ED3J
	Fractional change	error
-RSC	0.984039	0.00510019
-SWI/SNF	0.990714	0.00489489
-RSC&SWI/SNF	0.957874	0.00685291
expected range	0.96792	0.981882

## Sheet: ED3K
distance from TSS (bp)	Coverage (x10^-7)	Coverage (x10^-7)
	+SWI/SNF	-SWI/SNF
-1000	13.737	17.5256
-999	14.0564	17.7474
-998	14.0564	17.5256
-997	14.0564	17.5256
-996	14.0564	17.7474
-995	14.0564	17.7474
-994	14.0564	17.7474
-993	14.0564	17.7474
-992	13.737	17.7474
-991	13.737	17.7474
-990	13.737	17.7474
-989	13.737	18.4129
-988	13.737	18.4129
-987	13.737	18.4129
-986	13.737	18.4129
-985	13.737	18.4129
-984	13.737	18.4129
-983	13.4175	18.4129
-982	13.4175	18.4129
-981	13.4175	18.4129
-980	13.4175	18.8566
-979	13.737	18.8566
-978	13.4175	18.8566
-977	13.4175	19.3003
-976	13.4175	19.3003
-975	13.4175	19.3003
-974	13.4175	19.3003
-973	13.737	19.3003
-972	13.737	19.3003
-971	13.737	19.3003
-970	13.737	19.3003
-969	13.737	19.744
-968	14.3759	20.1877
-967	14.3759	20.1877
-966	14.6953	20.1877
-965	14.6953	20.1877
-964	14.6953	20.1877
-963	14.6953	20.1877
-962	15.0148	20.1877
-961	15.0148	20.1877
-960	15.0148	20.4095
-959	15.0148	20.4095
-958	15.0148	21.0751
-957	13.4175	19.5222
-956	13.098	19.5222
-955	12.7786	19.5222
-954	12.4591	19.5222
-953	12.1396	19.5222
-952	12.1396	19.5222
-951	12.7786	19.5222
-950	12.7786	19.3003
-949	12.7786	19.3003
-948	12.7786	19.3003
-947	13.098	19.3003
-946	13.098	19.3003
-945	13.098	18.8566
-944	13.098	18.6348
-943	13.098	18.6348
-942	13.737	19.9658
-941	15.0148	20.6314
-940	17.2511	21.5187
-939	17.2511	21.7406
-938	17.2511	21.7406
-937	17.2511	21.9624
-936	17.89	21.9624
-935	18.5289	22.1843
-934	18.8484	23.0716
-933	18.8484	23.0716
-932	18.8484	22.8498
-931	19.1678	22.8498
-930	19.4873	23.5153
-929	19.4873	23.7372
-928	19.4873	23.7372
-927	19.4873	23.7372
-926	19.4873	23.2935
-925	19.4873	23.2935
-924	19.4873	23.2935
-923	19.4873	23.5153
-922	19.4873	23.5153
-921	19.4873	23.5153
-920	19.4873	23.5153
-919	19.4873	23.5153
-918	19.4873	23.0716
-917	19.4873	23.0716
-916	19.4873	23.0716
-915	19.4873	23.0716
-914	19.8068	23.0716
-913	19.8068	23.2935
-912	19.8068	23.5153
-911	19.8068	23.7372
-910	19.8068	23.7372
-909	20.1262	23.7372
-908	20.1262	23.959
-907	20.1262	23.2935
-906	20.1262	23.2935
-905	20.1262	22.628
-904	20.1262	22.628
-903	20.1262	22.628
-902	20.1262	22.1843
-901	19.8068	21.5187
-900	19.4873	21.5187
-899	19.4873	21.5187
-898	19.4873	21.5187
-897	19.1678	20.8532
-896	19.4873	20.6314
-895	19.4873	20.6314
-894	19.4873	20.6314
-893	19.4873	20.6314
-892	19.4873	20.6314
-891	19.8068	20.1877
-890	19.8068	20.1877
-889	19.8068	19.9658
-888	19.8068	19.9658
-887	19.8068	19.9658
-886	19.8068	19.9658
-885	19.1678	19.5222
-884	19.1678	18.8566
-883	18.8484	18.1911
-882	18.8484	18.1911
-881	18.8484	18.4129
-880	19.4873	18.4129
-879	21.0846	19.3003
-878	20.7652	19.0785
-877	20.7652	19.0785
-876	20.7652	19.5222
-875	21.4041	19.5222
-874	21.4041	19.5222
-873	22.3625	20.1877
-872	22.3625	20.1877
-871	22.3625	19.9658
-870	22.3625	19.9658
-869	23.0014	20.4095
-868	23.0014	20.4095
-867	23.3209	20.1877
-866	23.3209	20.1877
-865	23.3209	20.1877
-864	22.6819	19.5222
-863	22.6819	19.3003
-862	20.7652	17.0819
-861	20.7652	16.6382
-860	20.7652	16.1945
-859	20.7652	15.7508
-858	20.7652	15.7508
-857	20.7652	15.7508
-856	20.7652	15.7508
-855	20.1262	15.529
-854	19.8068	15.3071
-853	19.4873	15.3071
-852	19.4873	15.3071
-851	20.1262	15.529
-850	20.7652	15.9727
-849	21.7236	15.9727
-848	22.6819	16.1945
-847	22.6819	16.4164
-846	22.6819	16.4164
-845	23.0014	16.4164
-844	23.6403	16.6382
-843	23.3209	16.86
-842	25.2377	18.4129
-841	25.2377	18.4129
-840	25.2377	18.1911
-839	25.5571	18.4129
-838	25.5571	18.4129
-837	25.5571	18.4129
-836	25.5571	18.4129
-835	25.8766	18.4129
-834	25.8766	18.4129
-833	25.8766	18.4129
-832	26.196	18.4129
-831	26.835	19.5222
-830	27.4739	20.6314
-829	27.4739	20.6314
-828	27.7934	20.6314
-827	27.7934	20.8532
-826	28.7518	22.4061
-825	28.7518	22.1843
-824	28.7518	22.1843
-823	28.7518	22.1843
-822	29.0712	22.1843
-821	29.0712	22.1843
-820	29.3907	22.4061
-819	29.3907	23.0716
-818	29.7102	22.8498
-817	29.3907	22.4061
-816	29.7102	22.8498
-815	29.7102	22.8498
-814	29.7102	22.8498
-813	29.3907	22.8498
-812	29.3907	22.8498
-811	29.3907	22.8498
-810	29.3907	22.8498
-809	29.3907	22.4061
-808	29.7102	23.0716
-807	30.3491	23.959
-806	30.3491	23.959
-805	30.3491	23.959
-804	30.3491	23.959
-803	30.988	24.4027
-802	30.988	24.6245
-801	30.988	24.6245
-800	31.3075	24.6245
-799	30.6685	24.4027
-798	30.3491	24.4027
-797	30.3491	24.4027
-796	30.3491	24.4027
-795	29.0712	23.0716
-794	29.0712	23.0716
-793	29.0712	23.0716
-792	27.1544	22.4061
-791	26.835	21.7406
-790	26.835	22.1843
-789	27.1544	22.8498
-788	27.1544	22.8498
-787	27.1544	22.8498
-786	27.1544	22.8498
-785	27.4739	22.628
-784	27.1544	22.4061
-783	26.835	22.4061
-782	26.835	23.7372
-781	28.1128	24.8464
-780	29.7102	24.8464
-779	29.0712	24.6245
-778	29.0712	24.6245
-777	29.3907	24.6245
-776	29.0712	24.4027
-775	29.0712	24.4027
-774	29.0712	25.2901
-773	28.7518	24.4027
-772	29.0712	24.1809
-771	27.7934	23.5153
-770	27.4739	23.959
-769	27.7934	24.8464
-768	27.7934	25.2901
-767	28.1128	26.1774
-766	28.7518	26.3993
-765	28.7518	26.3993
-764	28.7518	26.6211
-763	28.7518	26.6211
-762	29.3907	26.6211
-761	29.3907	26.6211
-760	29.3907	27.0648
-759	30.0296	29.2832
-758	30.6685	30.6143
-757	32.5853	31.9453
-756	32.5853	32.1672
-755	32.5853	31.9453
-754	32.5853	31.9453
-753	32.9048	31.9453
-752	32.9048	31.9453
-751	32.9048	31.9453
-750	32.9048	31.9453
-749	32.9048	31.9453
-748	32.9048	31.9453
-747	32.9048	31.9453
-746	31.3075	30.8361
-745	31.3075	30.6143
-744	30.988	30.8361
-743	31.3075	31.058
-742	31.3075	31.058
-741	31.3075	30.8361
-740	31.3075	30.8361
-739	30.988	30.1706
-738	30.988	29.9488
-737	31.3075	29.9488
-736	31.9464	30.1706
-735	31.6269	30.8361
-734	30.3491	29.5051
-733	30.3491	29.2832
-732	30.3491	29.2832
-731	30.3491	29.2832
-730	30.3491	29.2832
-729	30.988	29.5051
-728	30.988	29.0614
-727	30.988	28.3959
-726	30.6685	28.3959
-725	30.988	28.3959
-724	30.988	28.6177
-723	30.988	29.0614
-722	30.988	29.2832
-721	30.6685	28.8395
-720	30.6685	28.6177
-719	30.6685	28.6177
-718	30.3491	28.3959
-717	30.3491	28.8395
-716	30.3491	28.8395
-715	30.3491	28.8395
-714	30.3491	28.8395
-713	30.3491	28.6177
-712	30.3491	28.6177
-711	31.3075	28.8395
-710	31.3075	28.8395
-709	31.3075	28.8395
-708	31.3075	28.8395
-707	31.3075	29.0614
-706	31.3075	30.1706
-705	30.3491	29.0614
-704	30.3491	29.0614
-703	30.3491	29.2832
-702	30.0296	28.6177
-701	30.3491	28.6177
-700	30.3491	28.6177
-699	30.988	28.6177
-698	30.988	28.6177
-697	30.988	28.6177
-696	30.988	28.174
-695	30.988	28.174
-694	30.988	28.174
-693	30.6685	28.174
-692	30.988	28.174
-691	30.988	28.3959
-690	30.6685	28.174
-689	30.6685	28.174
-688	30.3491	27.5085
-687	30.3491	27.7303
-686	30.0296	27.7303
-685	30.0296	27.7303
-684	30.0296	27.7303
-683	30.0296	27.9522
-682	30.0296	27.5085
-681	30.0296	27.5085
-680	30.0296	27.5085
-679	30.0296	27.5085
-678	30.0296	27.0648
-677	30.3491	27.9522
-676	30.3491	27.9522
-675	30.3491	27.9522
-674	29.0712	26.3993
-673	28.1128	25.5119
-672	27.4739	24.8464
-671	26.835	24.6245
-670	26.835	24.8464
-669	26.835	25.2901
-668	26.835	25.2901
-667	26.835	25.2901
-666	26.835	25.0682
-665	26.835	25.0682
-664	26.835	25.0682
-663	26.835	25.5119
-662	26.835	25.9556
-661	26.835	26.843
-660	27.7934	27.7303
-659	27.7934	27.7303
-658	27.7934	27.7303
-657	27.1544	27.7303
-656	26.5155	27.5085
-655	26.5155	27.2866
-654	26.835	27.2866
-653	26.835	27.2866
-652	26.835	27.0648
-651	26.196	26.3993
-650	25.5571	24.8464
-649	24.9182	23.7372
-648	24.5987	23.7372
-647	24.9182	23.959
-646	24.9182	23.959
-645	24.5987	22.8498
-644	23.9598	22.4061
-643	23.9598	21.7406
-642	23.6403	21.5187
-641	23.3209	21.5187
-640	23.0014	21.2969
-639	23.0014	21.5187
-638	23.0014	21.5187
-637	22.3625	21.2969
-636	20.7652	20.8532
-635	19.4873	19.9658
-634	19.8068	20.1877
-633	19.4873	20.6314
-632	19.4873	20.4095
-631	19.4873	20.4095
-630	19.4873	20.4095
-629	19.4873	20.4095
-628	19.4873	20.1877
-627	19.4873	19.744
-626	19.1678	19.744
-625	19.4873	19.744
-624	19.4873	19.5222
-623	20.1262	19.9658
-622	20.4457	20.6314
-621	21.0846	21.0751
-620	21.0846	21.0751
-619	20.7652	20.6314
-618	20.7652	20.6314
-617	20.7652	20.8532
-616	20.1262	20.8532
-615	19.1678	20.1877
-614	19.1678	19.744
-613	19.1678	19.9658
-612	19.1678	19.9658
-611	19.1678	19.5222
-610	19.1678	19.5222
-609	19.1678	19.5222
-608	19.1678	19.5222
-607	19.1678	19.744
-606	19.4873	19.9658
-605	19.4873	19.9658
-604	19.4873	19.9658
-603	18.2094	19.9658
-602	17.5705	19.9658
-601	17.2511	19.9658
-600	17.2511	20.1877
-599	18.2094	20.1877
-598	18.8484	19.744
-597	18.8484	19.744
-596	18.5289	19.744
-595	17.89	19.5222
-594	17.89	19.5222
-593	17.89	19.5222
-592	17.2511	19.3003
-591	17.2511	19.3003
-590	16.9316	19.3003
-589	16.2927	18.8566
-588	15.9732	18.4129
-587	15.9732	19.0785
-586	16.6121	19.5222
-585	16.9316	19.744
-584	16.9316	19.744
-583	16.9316	19.0785
-582	16.6121	18.6348
-581	16.6121	18.6348
-580	16.6121	18.6348
-579	16.6121	19.0785
-578	16.6121	19.744
-577	16.9316	20.6314
-576	18.2094	21.9624
-575	17.89	21.5187
-574	17.89	21.2969
-573	17.89	21.2969
-572	17.89	21.2969
-571	17.89	21.0751
-570	18.2094	21.0751
-569	18.5289	21.0751
-568	18.2094	20.8532
-567	17.89	20.8532
-566	17.89	20.8532
-565	17.89	20.8532
-564	17.5705	20.6314
-563	17.5705	20.6314
-562	17.5705	20.6314
-561	17.89	20.4095
-560	17.5705	20.4095
-559	17.89	20.4095
-558	17.2511	20.1877
-557	17.5705	20.4095
-556	17.5705	19.744
-555	17.5705	19.5222
-554	17.5705	19.744
-553	17.89	20.6314
-552	20.1262	22.8498
-551	20.4457	24.6245
-550	20.4457	24.6245
-549	20.1262	24.8464
-548	19.8068	26.843
-547	20.1262	28.8395
-546	21.0846	29.2832
-545	24.2793	31.9453
-544	24.2793	31.9453
-543	25.5571	32.1672
-542	25.5571	32.1672
-541	25.5571	32.1672
-540	25.5571	32.1672
-539	25.5571	32.6109
-538	26.5155	32.8327
-537	30.6685	33.4982
-536	30.6685	34.3856
-535	30.6685	34.3856
-534	29.3907	32.8327
-533	29.3907	32.6109
-532	29.3907	32.389
-531	29.0712	31.9453
-530	29.0712	31.9453
-529	29.0712	31.7235
-528	29.0712	31.7235
-527	29.7102	31.7235
-526	29.7102	31.7235
-525	29.7102	31.7235
-524	29.7102	31.9453
-523	29.7102	31.7235
-522	29.3907	31.7235
-521	28.4323	31.9453
-520	28.4323	31.9453
-519	28.1128	31.7235
-518	28.7518	32.389
-517	28.7518	32.1672
-516	28.4323	32.1672
-515	28.4323	32.1672
-514	28.4323	32.8327
-513	28.4323	32.8327
-512	28.4323	32.8327
-511	27.7934	32.6109
-510	27.7934	32.389
-509	27.7934	32.389
-508	28.4323	33.2764
-507	31.6269	35.273
-506	31.6269	35.273
-505	31.6269	35.4948
-504	31.6269	35.7167
-503	31.6269	35.7167
-502	31.6269	35.9385
-501	31.9464	35.9385
-500	31.9464	35.9385
-499	31.9464	35.9385
-498	31.9464	35.9385
-497	31.9464	35.9385
-496	31.9464	36.1604
-495	31.9464	36.3822
-494	31.9464	36.1604
-493	31.9464	36.1604
-492	31.6269	35.7167
-491	31.6269	35.7167
-490	31.6269	35.4948
-489	31.6269	35.9385
-488	31.6269	35.9385
-487	31.6269	35.9385
-486	31.6269	35.9385
-485	31.6269	36.1604
-484	31.6269	36.1604
-483	31.6269	36.1604
-482	31.6269	36.1604
-481	31.9464	36.1604
-480	31.9464	35.7167
-479	31.9464	36.1604
-478	32.2659	35.9385
-477	32.2659	37.0477
-476	32.2659	37.0477
-475	32.2659	36.604
-474	32.2659	36.604
-473	32.5853	36.604
-472	32.5853	36.604
-471	32.5853	37.0477
-470	32.5853	37.0477
-469	31.9464	36.3822
-468	31.6269	35.9385
-467	31.6269	35.9385
-466	31.9464	37.0477
-465	31.9464	38.3788
-464	31.9464	39.0443
-463	32.2659	38.8225
-462	32.2659	38.8225
-461	31.9464	38.1569
-460	31.3075	37.7133
-459	31.3075	37.2696
-458	31.3075	37.2696
-457	31.3075	37.2696
-456	31.3075	37.2696
-455	31.3075	37.2696
-454	30.6685	36.1604
-453	30.0296	34.8293
-452	29.3907	33.0546
-451	29.7102	33.2764
-450	29.7102	33.4982
-449	30.0296	33.7201
-448	30.0296	32.8327
-447	30.0296	32.8327
-446	30.0296	32.6109
-445	30.0296	32.6109
-444	29.0712	28.6177
-443	29.0712	27.2866
-442	29.0712	27.0648
-441	30.0296	27.2866
-440	30.0296	27.2866
-439	30.3491	27.0648
-438	30.988	26.843
-437	30.988	26.6211
-436	30.0296	26.3993
-435	30.6685	25.7338
-434	30.6685	25.7338
-433	33.5437	26.1774
-432	33.8632	26.1774
-431	33.8632	26.1774
-430	33.5437	26.1774
-429	34.1826	26.1774
-428	34.1826	26.1774
-427	34.1826	26.1774
-426	34.5021	25.9556
-425	34.8216	25.9556
-424	34.5021	25.5119
-423	34.5021	25.2901
-422	35.141	24.4027
-421	37.3773	23.5153
-420	37.3773	23.2935
-419	37.3773	23.2935
-418	37.3773	23.5153
-417	38.6551	23.959
-416	38.6551	23.959
-415	38.0162	23.7372
-414	38.0162	23.7372
-413	38.0162	23.959
-412	38.0162	23.7372
-411	38.6551	23.7372
-410	38.6551	22.8498
-409	38.9746	23.0716
-408	41.2109	23.7372
-407	40.8914	23.5153
-406	41.2109	23.7372
-405	41.8498	23.7372
-404	41.8498	23.7372
-403	41.8498	23.7372
-402	41.8498	23.7372
-401	41.8498	23.7372
-400	41.8498	24.1809
-399	41.8498	24.1809
-398	42.8082	24.4027
-397	42.8082	23.959
-396	42.1692	23.7372
-395	42.1692	23.2935
-394	42.1692	23.2935
-393	41.8498	23.2935
-392	41.8498	23.2935
-391	41.8498	23.2935
-390	41.8498	23.2935
-389	41.5303	23.2935
-388	41.5303	23.2935
-387	41.8498	23.2935
-386	41.8498	23.7372
-385	41.8498	23.7372
-384	42.4887	23.959
-383	42.4887	23.959
-382	42.4887	23.959
-381	42.4887	23.959
-380	42.4887	23.7372
-379	42.8082	23.7372
-378	40.2525	22.4061
-377	39.2941	21.9624
-376	39.2941	21.9624
-375	38.0162	20.8532
-374	36.7384	20.6314
-373	36.7384	20.4095
-372	36.7384	20.4095
-371	36.7384	20.4095
-370	36.4189	20.1877
-369	36.0994	17.5256
-368	35.4605	16.6382
-367	34.5021	16.4164
-366	34.5021	17.0819
-365	34.8216	17.7474
-364	35.141	19.0785
-363	35.141	19.9658
-362	35.141	19.9658
-361	34.1826	18.4129
-360	33.8632	17.7474
-359	34.1826	17.7474
-358	35.78	18.1911
-357	34.5021	17.5256
-356	34.5021	17.3037
-355	36.0994	19.3003
-354	36.0994	19.3003
-353	35.78	19.0785
-352	36.0994	19.3003
-351	37.0578	21.9624
-350	36.7384	21.5187
-349	37.3773	21.2969
-348	37.6968	22.628
-347	38.6551	26.843
-346	43.1276	32.8327
-345	42.8082	32.8327
-344	43.4471	32.6109
-343	46.3223	37.7133
-342	45.3639	37.9351
-341	45.6833	38.1569
-340	45.6833	38.6006
-339	46.9612	39.488
-338	46.9612	39.488
-337	46.9612	39.488
-336	46.9612	40.1535
-335	47.6001	41.9283
-334	47.9196	42.5938
-333	48.878	45.2559
-332	53.031	56.348
-331	52.7116	56.5699
-330	52.7116	56.7917
-329	53.6699	58.7883
-328	53.6699	59.4538
-327	53.6699	59.8975
-326	53.6699	59.8975
-325	53.6699	60.1194
-324	53.6699	60.1194
-323	53.6699	60.1194
-322	53.9894	61.0067
-321	53.9894	61.4504
-320	54.6283	63.0033
-319	54.9478	63.447
-318	55.2673	63.6688
-317	55.2673	63.6688
-316	54.9478	63.6688
-315	54.9478	63.6688
-314	53.9894	62.7815
-313	53.9894	62.5596
-312	53.9894	62.5596
-311	54.3089	62.5596
-310	54.3089	62.5596
-309	54.3089	62.5596
-308	54.3089	62.5596
-307	53.9894	62.5596
-306	53.6699	62.3378
-305	53.6699	62.5596
-304	53.9894	62.7815
-303	54.6283	62.116
-302	56.2257	63.2252
-301	56.2257	63.2252
-300	56.2257	63.0033
-299	56.2257	63.0033
-298	56.2257	63.0033
-297	56.2257	63.0033
-296	56.5451	63.2252
-295	56.5451	63.447
-294	57.823	65.2217
-293	57.823	65.2217
-292	57.823	65.2217
-291	57.823	65.2217
-290	57.823	65.4436
-289	57.823	65.4436
-288	57.823	65.4436
-287	57.5035	65.2217
-286	57.5035	65.2217
-285	57.5035	65.2217
-284	57.5035	65.2217
-283	57.5035	65.2217
-282	57.5035	65.2217
-281	57.1841	65.2217
-280	57.1841	65.2217
-279	57.1841	65.2217
-278	57.1841	65.4436
-277	57.1841	65.6654
-276	57.1841	65.6654
-275	57.1841	65.8873
-274	57.1841	65.8873
-273	57.1841	65.8873
-272	57.5035	65.8873
-271	57.5035	65.8873
-270	57.5035	65.6654
-269	57.5035	65.6654
-268	57.1841	65.6654
-267	57.1841	65.6654
-266	56.8646	65.6654
-265	56.8646	65.8873
-264	56.8646	65.8873
-263	56.8646	65.8873
-262	56.8646	65.8873
-261	56.8646	65.8873
-260	56.8646	65.8873
-259	56.8646	65.8873
-258	56.8646	65.8873
-257	56.8646	65.6654
-256	57.1841	65.4436
-255	57.1841	65.4436
-254	57.1841	65.4436
-253	57.1841	65.6654
-252	56.2257	65.6654
-251	56.2257	66.1091
-250	56.2257	66.331
-249	56.2257	66.331
-248	56.2257	66.331
-247	55.5867	66.331
-246	55.5867	66.331
-245	55.5867	66.331
-244	55.5867	66.331
-243	55.5867	66.331
-242	55.5867	66.331
-241	55.5867	66.331
-240	55.5867	66.331
-239	55.5867	66.331
-238	55.5867	65.8873
-237	55.5867	65.6654
-236	55.5867	65.4436
-235	55.5867	64.9999
-234	55.5867	64.5562
-233	55.5867	64.5562
-232	55.5867	64.5562
-231	55.5867	64.5562
-230	55.5867	64.5562
-229	54.3089	63.2252
-228	53.6699	63.2252
-227	53.6699	63.2252
-226	51.4337	58.3446
-225	49.8364	53.6859
-224	49.8364	52.7986
-223	49.8364	52.5767
-222	49.8364	52.5767
-221	49.8364	52.5767
-220	49.5169	51.9112
-219	46.9612	49.0272
-218	46.3223	47.918
-217	46.3223	47.918
-216	44.725	43.9249
-215	44.086	43.9249
-214	44.086	44.3685
-213	36.0994	30.6143
-212	35.78	27.9522
-211	34.8216	27.0648
-210	33.2243	24.4027
-209	32.9048	23.7372
-208	32.9048	23.7372
-207	32.9048	23.7372
-206	32.9048	23.7372
-205	29.0712	20.6314
-204	29.0712	20.4095
-203	29.0712	20.4095
-202	29.0712	20.6314
-201	30.0296	22.628
-200	30.6685	24.6245
-199	32.2659	25.2901
-198	31.6269	24.8464
-197	31.6269	25.0682
-196	30.6685	24.4027
-195	29.7102	24.1809
-194	30.0296	24.8464
-193	30.0296	24.8464
-192	30.3491	25.0682
-191	30.3491	25.0682
-190	30.0296	24.8464
-189	27.7934	22.1843
-188	27.7934	20.6314
-187	25.5571	19.744
-186	25.2377	19.9658
-185	25.5571	19.9658
-184	25.8766	20.1877
-183	25.5571	19.9658
-182	25.5571	19.9658
-181	25.5571	19.9658
-180	25.5571	19.9658
-179	25.8766	19.744
-178	25.8766	20.1877
-177	26.5155	21.2969
-176	26.5155	21.5187
-175	26.196	21.5187
-174	26.5155	21.9624
-173	26.196	20.4095
-172	26.196	20.1877
-171	26.5155	20.1877
-170	26.5155	20.1877
-169	26.5155	19.9658
-168	26.5155	20.1877
-167	26.196	19.3003
-166	26.196	19.3003
-165	26.196	19.3003
-164	26.196	19.5222
-163	26.196	19.5222
-162	25.5571	19.744
-161	24.5987	19.3003
-160	24.2793	19.3003
-159	24.5987	19.3003
-158	24.5987	19.0785
-157	24.5987	19.3003
-156	24.2793	19.0785
-155	24.2793	19.0785
-154	24.2793	19.0785
-153	24.2793	19.0785
-152	23.0014	18.4129
-151	21.4041	17.5256
-150	21.0846	17.5256
-149	21.0846	17.5256
-148	20.1262	17.7474
-147	19.4873	17.9693
-146	19.1678	17.5256
-145	19.1678	17.5256
-144	19.1678	17.5256
-143	19.1678	17.5256
-142	19.1678	17.7474
-141	19.1678	18.1911
-140	18.8484	18.1911
-139	18.8484	18.1911
-138	18.8484	18.1911
-137	18.8484	18.4129
-136	17.89	18.6348
-135	17.2511	19.3003
-134	16.2927	19.3003
-133	15.9732	19.3003
-132	15.9732	19.3003
-131	15.3343	19.3003
-130	15.3343	19.3003
-129	15.3343	19.3003
-128	15.3343	19.3003
-127	15.3343	19.3003
-126	15.3343	19.3003
-125	15.0148	19.0785
-124	15.3343	19.744
-123	14.0564	19.3003
-122	14.0564	19.5222
-121	14.0564	19.5222
-120	12.7786	19.3003
-119	12.7786	19.5222
-118	12.4591	19.0785
-117	12.4591	19.0785
-116	12.1396	18.6348
-115	12.1396	18.6348
-114	12.1396	18.6348
-113	12.4591	18.6348
-112	12.4591	18.6348
-111	12.4591	18.6348
-110	12.4591	18.6348
-109	12.4591	18.6348
-108	12.4591	18.8566
-107	11.8202	18.8566
-106	11.8202	18.4129
-105	11.8202	18.4129
-104	11.5007	18.4129
-103	11.1812	18.1911
-102	11.1812	17.0819
-101	11.1812	16.86
-100	11.1812	16.86
-99	11.1812	16.6382
-98	11.1812	15.3071
-97	11.1812	14.8635
-96	10.8618	14.1979
-95	10.8618	13.9761
-94	10.8618	13.9761
-93	10.5423	15.0853
-92	10.2228	14.4198
-91	10.2228	14.1979
-90	9.90338	14.1979
-89	10.2228	14.1979
-88	10.5423	14.1979
-87	10.5423	14.4198
-86	10.5423	14.4198
-85	10.5423	14.1979
-84	10.8618	14.4198
-83	10.8618	14.4198
-82	10.2228	15.3071
-81	10.8618	15.9727
-80	11.8202	17.0819
-79	11.8202	17.0819
-78	11.8202	17.0819
-77	12.1396	17.0819
-76	12.1396	16.4164
-75	12.1396	16.4164
-74	12.1396	16.4164
-73	12.1396	16.1945
-72	11.8202	15.0853
-71	12.4591	15.529
-70	12.4591	15.529
-69	12.4591	15.529
-68	12.4591	15.7508
-67	12.4591	15.9727
-66	13.4175	15.7508
-65	13.4175	15.529
-64	13.4175	14.4198
-63	13.737	14.4198
-62	13.737	14.4198
-61	13.737	14.6416
-60	14.6953	15.0853
-59	15.6537	16.6382
-58	15.6537	16.6382
-57	15.6537	16.86
-56	15.6537	16.86
-55	16.6121	17.0819
-54	16.6121	17.5256
-53	16.2927	17.5256
-52	17.2511	18.1911
-51	17.2511	18.6348
-50	17.5705	19.0785
-49	18.5289	19.744
-48	18.5289	19.5222
-47	18.8484	19.5222
-46	19.1678	19.744
-45	19.1678	19.744
-44	18.8484	19.744
-43	18.8484	19.9658
-42	19.8068	20.8532
-41	19.8068	21.0751
-40	19.8068	21.0751
-39	19.8068	20.8532
-38	19.8068	20.8532
-37	20.1262	21.0751
-36	20.1262	21.0751
-35	20.7652	21.2969
-34	20.7652	21.2969
-33	20.7652	21.2969
-32	20.7652	21.2969
-31	20.7652	21.2969
-30	20.1262	21.0751
-29	20.1262	20.8532
-28	20.1262	20.8532
-27	20.1262	20.8532
-26	20.4457	20.4095
-25	20.4457	20.4095
-24	20.4457	20.4095
-23	20.4457	20.4095
-22	20.4457	20.4095
-21	20.4457	20.1877
-20	21.0846	20.4095
-19	22.043	21.0751
-18	22.043	21.0751
-17	22.043	20.6314
-16	22.043	20.6314
-15	22.043	20.6314
-14	22.3625	20.6314
-13	22.3625	20.6314
-12	22.3625	20.6314
-11	21.4041	19.744
-10	21.4041	18.4129
-9	20.7652	17.9693
-8	20.4457	17.7474
-7	20.4457	17.9693
-6	20.4457	17.7474
-5	20.4457	17.9693
-4	20.4457	17.9693
-3	20.4457	17.9693
-2	20.7652	17.9693
-1	20.4457	17.9693
0	20.4457	17.9693
1	20.4457	18.1911
2	20.7652	18.1911
3	20.7652	18.1911
4	20.7652	18.8566
5	20.7652	19.0785
6	22.6819	20.8532
7	22.6819	20.8532
8	22.3625	20.6314
9	22.3625	20.4095
10	22.6819	20.6314
11	22.6819	20.6314
12	22.6819	20.4095
13	22.3625	20.4095
14	22.3625	20.4095
15	22.6819	20.6314
16	22.6819	20.4095
17	22.6819	20.4095
18	22.6819	20.6314
19	22.6819	21.7406
20	22.6819	21.7406
21	23.0014	21.7406
22	23.0014	21.7406
23	23.6403	22.1843
24	23.6403	22.1843
25	23.6403	22.1843
26	23.6403	22.1843
27	23.6403	22.1843
28	23.9598	21.5187
29	24.2793	21.2969
30	24.2793	21.0751
31	24.2793	21.5187
32	24.2793	21.5187
33	24.2793	21.5187
34	24.2793	21.5187
35	24.2793	21.5187
36	24.2793	21.5187
37	24.2793	21.2969
38	23.9598	20.8532
39	24.2793	20.8532
40	24.2793	20.8532
41	24.2793	20.8532
42	23.9598	20.8532
43	24.2793	20.4095
44	23.9598	19.0785
45	23.9598	19.0785
46	23.6403	18.6348
47	23.6403	19.0785
48	23.6403	19.0785
49	23.6403	19.0785
50	23.6403	19.0785
51	23.6403	19.0785
52	23.6403	19.0785
53	23.9598	19.0785
54	23.9598	19.3003
55	23.9598	19.0785
56	23.9598	19.0785
57	23.9598	18.8566
58	23.9598	18.4129
59	23.6403	18.1911
60	23.6403	17.5256
61	23.6403	17.5256
62	23.0014	17.3037
63	23.0014	17.0819
64	23.0014	17.3037
65	23.0014	17.3037
66	23.0014	17.3037
67	23.0014	17.3037
68	23.0014	17.3037
69	23.3209	17.3037
70	23.3209	17.3037
71	23.3209	17.0819
72	23.0014	16.86
73	23.0014	17.5256
74	23.0014	17.0819
75	23.0014	16.86
76	22.6819	16.4164
77	23.0014	16.6382
78	23.0014	16.6382
79	23.0014	16.86
80	23.0014	16.86
81	22.3625	16.86
82	22.3625	16.86
83	22.3625	16.86
84	22.3625	16.86
85	23.0014	16.86
86	23.0014	16.86
87	22.3625	15.7508
88	22.043	14.6416
89	22.043	14.6416
90	22.043	14.6416
91	22.3625	14.8635
92	22.3625	14.8635
93	22.3625	14.6416
94	22.043	14.6416
95	22.043	14.4198
96	22.043	14.1979
97	22.043	14.1979
98	22.043	14.1979
99	22.043	14.4198
100	21.4041	14.6416
101	21.4041	13.9761
102	21.0846	13.9761
103	21.0846	13.9761
104	21.0846	13.9761
105	21.0846	13.9761
106	21.4041	14.1979
107	21.0846	14.1979
108	21.0846	14.1979
109	21.0846	13.7542
110	21.0846	13.9761
111	21.0846	14.4198
112	21.4041	14.4198
113	21.4041	14.4198
114	21.0846	14.4198
115	21.0846	14.4198
116	21.0846	14.6416
117	21.0846	14.6416
118	21.0846	14.1979
119	21.0846	14.1979
120	21.0846	13.9761
121	20.1262	13.7542
122	20.1262	13.5324
123	20.4457	13.7542
124	20.4457	13.9761
125	20.4457	13.9761
126	20.1262	13.5324
127	20.1262	13.5324
128	20.1262	13.5324
129	20.1262	13.5324
130	20.1262	13.5324
131	20.1262	13.3106
132	20.1262	12.8669
133	20.1262	12.645
134	20.1262	12.645
135	20.7652	12.645
136	19.4873	11.7577
137	19.4873	11.9795
138	19.4873	11.9795
139	18.8484	11.0921
140	17.5705	10.8703
141	15.9732	10.6484
142	15.9732	10.6484
143	15.9732	11.0921
144	15.6537	11.0921
145	15.6537	11.0921
146	15.6537	11.0921
147	15.6537	11.0921
148	15.3343	10.8703
149	15.0148	10.6484
150	14.0564	10.4266
151	14.0564	11.0921
152	14.0564	11.0921
153	14.0564	11.0921
154	14.0564	11.0921
155	14.0564	11.7577
156	14.0564	11.7577
157	14.3759	12.2013
158	13.737	12.2013
159	13.098	11.314
160	13.098	10.8703
161	13.098	10.8703
162	13.098	10.8703
163	13.098	10.8703
164	13.4175	11.0921
165	13.4175	11.0921
166	13.4175	11.0921
167	13.4175	10.8703
168	13.098	11.0921
169	13.098	11.0921
170	13.098	11.0921
171	13.098	11.0921
172	13.098	11.0921
173	12.7786	10.4266
174	12.7786	10.4266
175	12.7786	10.4266
176	12.7786	10.4266
177	12.7786	10.4266
178	12.7786	10.4266
179	12.7786	10.4266
180	12.7786	10.2048
181	12.7786	10.2048
182	12.7786	9.09555
183	12.7786	9.53924
184	12.7786	9.53924
185	12.7786	9.53924
186	12.7786	9.53924
187	13.098	9.31739
188	10.8618	9.09555
189	10.8618	8.87371
190	10.8618	8.87371
191	9.26446	8.65186
192	8.30606	8.65186
193	8.30606	8.87371
194	8.30606	8.87371
195	8.30606	8.87371
196	8.30606	8.87371
197	8.30606	8.87371
198	7.9866	9.09555
199	7.9866	9.09555
200	7.9866	9.31739
201	9.26446	10.4266
202	9.26446	11.5358
203	9.26446	11.314
204	9.26446	11.314
205	9.26446	11.314
206	9.26446	11.314
207	9.26446	11.314
208	9.58392	11.5358
209	9.58392	11.5358
210	9.58392	11.5358
211	9.58392	11.5358
212	9.26446	11.9795
213	8.94499	12.2013
214	8.94499	12.2013
215	8.94499	12.2013
216	8.94499	12.2013
217	8.94499	12.4232
218	8.94499	12.4232
219	8.94499	12.645
220	8.94499	12.645
221	8.94499	12.645
222	8.94499	12.645
223	8.94499	12.8669
224	8.94499	12.645
225	8.94499	12.4232
226	8.94499	12.4232
227	8.94499	12.4232
228	8.94499	12.4232
229	8.94499	12.645
230	8.94499	12.645
231	8.62553	12.4232
232	8.62553	12.4232
233	8.62553	12.4232
234	8.62553	12.2013
235	8.62553	12.2013
236	8.62553	12.2013
237	8.30606	12.2013
238	8.30606	12.2013
239	8.30606	12.2013
240	7.02821	11.314
241	7.02821	11.314
242	7.02821	11.0921
243	7.02821	11.0921
244	7.02821	11.0921
245	6.70874	11.314
246	6.70874	11.314
247	6.70874	11.314
248	6.70874	11.314
249	6.70874	11.314
250	6.70874	11.314
251	6.70874	11.314
252	6.70874	11.314
253	6.70874	11.5358
254	6.70874	11.7577
255	6.70874	11.7577
256	6.70874	11.7577
257	6.70874	11.7577
258	7.02821	11.314
259	7.34767	11.5358
260	7.34767	11.5358
261	7.34767	11.5358
262	7.66714	11.5358
263	7.66714	11.7577
264	7.66714	11.7577
265	7.66714	11.7577
266	7.34767	11.7577
267	7.34767	11.7577
268	7.34767	11.7577
269	7.34767	11.7577
270	7.34767	11.5358
271	8.30606	11.9795
272	8.30606	11.9795
273	7.9866	11.9795
274	7.9866	11.314
275	7.9866	11.0921
276	7.9866	10.8703
277	7.66714	10.4266
278	7.66714	10.4266
279	7.66714	10.4266
280	7.9866	10.4266
281	7.9866	10.4266
282	7.9866	10.4266
283	7.9866	10.4266
284	7.9866	10.4266
285	7.66714	10.4266
286	7.66714	10.6484
287	7.66714	10.6484
288	7.9866	10.6484
289	7.9866	10.6484
290	7.9866	10.6484
291	7.9866	10.2048
292	7.9866	9.98292
293	7.9866	9.98292
294	7.9866	10.2048
295	7.9866	10.2048
296	7.66714	10.2048
297	7.66714	10.2048
298	7.66714	9.98292
299	7.66714	9.98292
300	7.66714	9.98292
301	7.66714	9.76108
302	7.66714	10.2048
303	7.66714	10.2048
304	7.66714	10.2048
305	7.66714	10.4266
306	7.66714	10.4266
307	7.66714	10.4266
308	7.66714	10.2048
309	7.34767	10.2048
310	7.34767	10.2048
311	7.34767	10.2048
312	7.34767	10.2048
313	7.34767	9.76108
314	7.02821	9.09555
315	7.02821	8.87371
316	7.02821	8.87371
317	6.38928	7.76449
318	6.38928	7.54265
319	6.38928	7.54265
320	6.38928	7.54265
321	6.38928	7.09897
322	6.38928	7.09897
323	5.75035	6.43344
324	5.75035	6.2116
325	5.75035	6.2116
326	5.75035	5.98975
327	6.38928	6.2116
328	6.38928	6.2116
329	6.38928	6.2116
330	6.38928	6.2116
331	6.38928	6.2116
332	6.38928	6.2116
333	6.38928	6.65528
334	6.38928	7.09897
335	6.70874	7.54265
336	6.70874	7.76449
337	6.70874	7.76449
338	6.70874	7.76449
339	7.02821	7.76449
340	7.34767	7.98634
341	7.34767	8.43002
342	8.30606	8.87371
343	8.30606	8.87371
344	8.30606	8.87371
345	7.9866	7.98634
346	7.9866	7.98634
347	7.34767	7.76449
348	6.70874	7.76449
349	6.70874	7.54265
350	6.70874	7.54265
351	6.70874	7.54265
352	6.70874	7.54265
353	6.70874	7.54265
354	6.70874	7.09897
355	6.70874	7.09897
356	6.70874	7.32081
357	6.70874	7.32081
358	6.70874	7.76449
359	6.70874	7.76449
360	7.34767	9.09555
361	7.9866	9.53924
362	7.9866	9.53924
363	7.9866	9.31739
364	7.9866	9.31739
365	7.9866	9.31739
366	7.66714	9.31739
367	7.66714	9.53924
368	7.9866	9.31739
369	8.30606	9.98292
370	8.30606	9.98292
371	8.30606	9.98292
372	8.30606	9.98292
373	8.30606	10.2048
374	8.30606	10.2048
375	8.30606	10.2048
376	8.62553	10.6484
377	8.62553	11.5358
378	8.94499	11.7577
379	8.94499	11.7577
380	8.94499	11.7577
381	8.94499	11.9795
382	8.94499	11.9795
383	8.94499	11.9795
384	8.94499	11.9795
385	9.26446	11.9795
386	9.26446	12.2013
387	9.26446	11.9795
388	9.26446	11.9795
389	9.26446	11.9795
390	9.26446	11.9795
391	9.26446	11.9795
392	9.26446	11.9795
393	9.26446	11.9795
394	9.26446	12.4232
395	9.26446	12.4232
396	9.26446	12.4232
397	9.26446	12.4232
398	9.26446	12.4232
399	9.26446	12.645
400	9.26446	12.645
401	9.26446	12.645
402	9.26446	12.645
403	9.26446	12.645
404	9.26446	12.645
405	9.26446	12.645
406	8.94499	12.645
407	8.94499	13.0887
408	8.94499	13.0887
409	8.94499	13.0887
410	8.30606	12.8669
411	7.9866	11.9795
412	7.9866	11.7577
413	7.9866	11.7577
414	7.9866	11.7577
415	8.62553	11.9795
416	8.62553	11.9795
417	8.62553	11.9795
418	8.62553	11.9795
419	8.62553	12.645
420	8.94499	13.3106
421	9.58392	13.5324
422	9.58392	13.5324
423	9.58392	13.5324
424	9.58392	13.5324
425	9.58392	13.3106
426	9.58392	13.3106
427	9.58392	13.3106
428	9.58392	13.3106
429	9.58392	13.3106
430	9.90338	13.3106
431	9.90338	13.3106
432	9.90338	13.5324
433	9.58392	13.0887
434	9.58392	12.8669
435	9.58392	12.8669
436	9.58392	12.645
437	9.58392	12.645
438	9.58392	12.645
439	9.58392	12.645
440	9.58392	12.4232
441	9.58392	12.4232
442	9.58392	12.4232
443	9.58392	12.4232
444	9.58392	12.4232
445	9.58392	12.4232
446	9.90338	12.645
447	9.90338	12.8669
448	9.90338	12.8669
449	9.90338	12.8669
450	9.90338	12.8669
451	10.2228	12.645
452	10.2228	12.645
453	10.2228	12.645
454	10.2228	12.645
455	10.2228	12.645
456	10.5423	12.645
457	10.5423	12.645
458	10.5423	12.645
459	10.5423	12.645
460	10.5423	12.645
461	10.5423	12.645
462	10.5423	12.645
463	10.5423	12.645
464	9.90338	12.645
465	9.90338	11.9795
466	9.90338	11.9795
467	10.2228	12.2013
468	10.2228	12.2013
469	10.2228	12.2013
470	10.2228	12.2013
471	10.2228	12.2013
472	9.58392	12.2013
473	9.58392	11.9795
474	9.58392	12.8669
475	9.26446	13.5324
476	8.94499	13.0887
477	8.94499	13.0887
478	8.94499	13.0887
479	8.94499	13.0887
480	8.94499	13.0887
481	8.94499	13.0887
482	7.9866	12.4232
483	7.66714	11.9795
484	7.9866	12.2013
485	8.30606	12.2013
486	8.30606	12.645
487	8.30606	12.645
488	8.30606	12.645
489	7.9866	11.7577
490	7.9866	11.314
491	7.9866	11.314
492	8.30606	11.314
493	9.26446	11.314
494	9.26446	11.314
495	9.26446	10.8703
496	9.26446	10.8703
497	9.26446	10.8703
498	9.26446	10.8703
499	9.26446	11.0921
500	9.58392	12.4232
501	9.58392	12.4232
502	9.58392	12.4232
503	8.94499	11.7577
504	8.94499	11.5358
505	8.94499	11.5358
506	8.94499	11.5358
507	8.94499	11.7577
508	8.94499	11.9795
509	8.62553	10.6484
510	8.62553	10.4266
511	8.62553	9.98292
512	8.62553	9.98292
513	8.62553	9.98292
514	9.26446	10.2048
515	9.26446	9.76108
516	9.26446	9.76108
517	9.26446	9.76108
518	9.26446	9.31739
519	9.26446	9.31739
520	9.58392	9.76108
521	9.90338	9.98292
522	9.90338	9.98292
523	9.90338	9.98292
524	9.90338	9.98292
525	10.2228	10.2048
526	10.2228	9.53924
527	9.90338	9.31739
528	9.58392	9.31739
529	9.58392	9.98292
530	9.26446	9.53924
531	9.26446	9.31739
532	9.26446	9.31739
533	9.26446	9.31739
534	9.26446	9.31739
535	9.26446	9.31739
536	9.26446	9.76108
537	9.26446	9.76108
538	9.26446	9.76108
539	9.58392	9.53924
540	9.58392	9.53924
541	9.58392	9.98292
542	9.58392	10.8703
543	9.58392	10.8703
544	9.58392	10.8703
545	9.58392	11.0921
546	9.58392	11.0921
547	9.58392	11.0921
548	9.58392	11.0921
549	9.58392	11.0921
550	9.58392	10.8703
551	9.58392	10.6484
552	9.58392	10.6484
553	9.58392	10.6484
554	9.26446	10.6484
555	9.26446	10.6484
556	9.26446	10.6484
557	9.26446	10.6484
558	9.26446	10.6484
559	9.26446	10.4266
560	9.26446	10.2048
561	9.26446	10.2048
562	9.26446	10.2048
563	9.26446	10.2048
564	9.26446	10.2048
565	9.26446	10.2048
566	9.26446	10.2048
567	8.62553	10.2048
568	8.30606	10.2048
569	8.30606	10.2048
570	7.9866	10.2048
571	7.9866	10.2048
572	7.9866	10.2048
573	8.62553	10.2048
574	8.62553	9.98292
575	8.62553	9.98292
576	8.62553	9.98292
577	8.62553	9.98292
578	8.62553	9.98292
579	8.62553	10.2048
580	8.30606	9.53924
581	8.30606	9.31739
582	8.62553	9.76108
583	8.94499	9.76108
584	9.26446	9.98292
585	9.26446	10.2048
586	9.26446	10.2048
587	9.26446	10.2048
588	9.26446	10.2048
589	9.26446	10.2048
590	9.58392	10.4266
591	9.26446	10.2048
592	9.58392	11.0921
593	9.58392	11.0921
594	9.58392	11.0921
595	9.58392	11.0921
596	9.58392	11.0921
597	9.58392	11.0921
598	9.58392	11.0921
599	9.58392	11.0921
600	9.58392	11.0921
601	9.58392	10.4266
602	9.58392	10.2048
603	9.58392	9.98292
604	9.58392	9.76108
605	9.58392	9.76108
606	9.58392	9.76108
607	9.58392	9.76108
608	9.58392	9.76108
609	9.58392	9.76108
610	9.58392	9.76108
611	9.58392	9.76108
612	9.90338	9.76108
613	9.90338	9.76108
614	9.90338	9.76108
615	10.2228	9.76108
616	10.2228	9.76108
617	10.2228	9.76108
618	10.2228	9.76108
619	10.5423	9.76108
620	10.5423	9.76108
621	10.2228	9.09555
622	9.90338	8.87371
623	9.90338	8.87371
624	9.90338	8.87371
625	9.58392	8.87371
626	9.58392	8.65186
627	9.26446	8.43002
628	9.26446	8.43002
629	9.26446	8.43002
630	9.26446	8.43002
631	9.90338	8.43002
632	9.90338	8.20818
633	9.90338	8.20818
634	9.58392	8.20818
635	9.58392	7.76449
636	9.58392	8.20818
637	9.26446	8.43002
638	9.26446	8.43002
639	9.26446	8.43002
640	9.26446	8.43002
641	9.26446	7.98634
642	9.26446	7.98634
643	9.26446	7.98634
644	9.26446	7.98634
645	9.26446	7.98634
646	8.62553	7.32081
647	7.9866	7.32081
648	7.34767	7.32081
649	7.34767	7.32081
650	7.34767	7.32081
651	7.9866	7.54265
652	7.9866	7.54265
653	7.9866	7.54265
654	7.9866	7.54265
655	7.9866	7.54265
656	7.9866	7.54265
657	7.9866	7.54265
658	7.9866	8.65186
659	8.62553	9.76108
660	8.94499	11.314
661	8.94499	11.314
662	8.94499	11.314
663	8.94499	11.314
664	8.94499	11.314
665	8.94499	11.314
666	9.26446	11.0921
667	9.26446	11.5358
668	9.26446	11.5358
669	9.26446	11.5358
670	9.26446	11.5358
671	9.26446	11.5358
672	9.26446	11.5358
673	9.26446	11.5358
674	9.26446	11.5358
675	9.26446	11.5358
676	9.26446	11.9795
677	9.26446	11.9795
678	9.26446	11.9795
679	9.26446	11.9795
680	9.58392	12.2013
681	9.58392	12.2013
682	9.58392	12.2013
683	9.58392	12.2013
684	9.58392	12.2013
685	9.26446	12.2013
686	9.26446	11.9795
687	8.94499	11.7577
688	8.94499	11.7577
689	8.94499	11.7577
690	8.94499	11.7577
691	8.94499	11.7577
692	8.94499	11.314
693	8.94499	11.314
694	8.94499	11.314
695	8.94499	11.7577
696	8.94499	11.7577
697	8.94499	11.7577
698	8.94499	11.7577
699	8.94499	11.9795
700	8.94499	11.9795
701	9.26446	11.7577
702	9.26446	11.9795
703	9.26446	11.9795
704	8.62553	11.7577
705	8.62553	11.314
706	8.30606	11.314
707	8.30606	11.314
708	7.9866	11.314
709	7.9866	11.314
710	7.9866	11.314
711	7.9866	11.314
712	7.9866	11.314
713	7.9866	11.314
714	7.9866	11.5358
715	8.30606	11.5358
716	8.62553	11.314
717	8.94499	11.314
718	8.94499	11.5358
719	8.94499	11.7577
720	8.94499	11.7577
721	8.62553	11.7577
722	8.62553	11.7577
723	8.62553	11.7577
724	8.62553	11.7577
725	8.62553	11.7577
726	8.62553	11.5358
727	8.62553	11.5358
728	8.62553	11.5358
729	8.62553	11.5358
730	8.62553	11.5358
731	8.62553	11.5358
732	8.62553	11.314
733	8.62553	11.314
734	8.62553	11.314
735	8.62553	11.314
736	8.62553	11.314
737	7.9866	11.0921
738	7.9866	10.8703
739	7.9866	10.8703
740	7.9866	10.8703
741	7.9866	10.8703
742	7.9866	10.8703
743	7.9866	10.8703
744	7.9866	10.6484
745	7.9866	10.6484
746	7.9866	10.8703
747	7.9866	10.6484
748	7.9866	10.6484
749	7.9866	10.8703
750	8.62553	11.5358
751	8.62553	11.5358
752	8.62553	11.5358
753	8.62553	11.0921
754	8.62553	11.0921
755	8.62553	11.0921
756	7.9866	10.4266
757	8.62553	10.2048
758	8.62553	10.2048
759	8.62553	10.2048
760	8.30606	9.76108
761	8.30606	9.53924
762	8.30606	9.53924
763	8.30606	9.53924
764	8.30606	9.53924
765	8.30606	9.76108
766	8.62553	9.76108
767	8.62553	9.76108
768	8.30606	9.09555
769	7.9866	8.43002
770	7.9866	7.76449
771	7.9866	7.76449
772	7.9866	7.76449
773	7.9866	7.76449
774	7.9866	7.76449
775	7.9866	7.76449
776	7.9866	7.76449
777	7.9866	7.76449
778	8.30606	8.20818
779	8.30606	8.65186
780	8.30606	9.31739
781	8.30606	10.2048
782	8.30606	10.2048
783	8.30606	10.2048
784	8.30606	9.76108
785	8.30606	9.53924
786	8.30606	9.53924
787	8.30606	9.53924
788	8.30606	9.53924
789	7.9866	9.76108
790	7.9866	9.09555
791	7.9866	9.09555
792	7.9866	8.87371
793	7.9866	8.87371
794	8.94499	9.09555
795	9.58392	9.76108
796	9.90338	9.76108
797	9.26446	9.09555
798	8.94499	8.87371
799	9.26446	9.09555
800	8.62553	8.65186
801	8.62553	8.87371
802	8.62553	8.87371
803	8.62553	8.87371
804	8.62553	8.87371
805	8.62553	8.87371
806	8.62553	8.87371
807	8.94499	9.09555
808	8.94499	9.09555
809	8.94499	9.09555
810	8.94499	8.87371
811	8.94499	9.09555
812	8.94499	9.09555
813	8.94499	9.09555
814	8.94499	9.09555
815	8.94499	8.87371
816	8.94499	8.87371
817	8.94499	9.09555
818	8.94499	9.09555
819	9.26446	9.09555
820	9.58392	9.09555
821	9.58392	9.09555
822	9.58392	8.87371
823	9.58392	8.87371
824	9.58392	8.87371
825	9.26446	8.20818
826	9.26446	8.20818
827	9.26446	8.20818
828	9.26446	8.20818
829	9.26446	8.20818
830	9.26446	8.20818
831	9.26446	8.20818
832	9.26446	8.20818
833	9.26446	8.20818
834	9.26446	8.43002
835	9.26446	8.43002
836	9.58392	8.65186
837	9.58392	8.65186
838	9.58392	8.65186
839	9.58392	8.65186
840	9.58392	8.65186
841	9.58392	8.65186
842	10.2228	8.65186
843	10.2228	8.65186
844	10.2228	8.65186
845	10.2228	8.65186
846	10.2228	8.65186
847	10.2228	8.65186
848	10.2228	8.87371
849	10.2228	8.87371
850	10.2228	8.65186
851	10.2228	8.65186
852	10.2228	8.65186
853	10.2228	7.98634
854	9.90338	7.76449
855	10.8618	7.98634
856	10.8618	8.43002
857	10.8618	8.43002
858	10.5423	8.20818
859	10.5423	8.20818
860	10.2228	8.20818
861	10.2228	8.20818
862	10.2228	8.87371
863	10.2228	9.09555
864	9.90338	8.65186
865	9.90338	8.65186
866	9.90338	8.65186
867	9.90338	8.43002
868	9.58392	8.43002
869	9.58392	8.20818
870	9.26446	8.20818
871	9.26446	8.20818
872	9.26446	8.20818
873	9.26446	7.98634
874	9.26446	7.76449
875	9.26446	7.76449
876	9.26446	7.76449
877	9.58392	7.32081
878	9.90338	7.32081
879	9.90338	7.76449
880	9.90338	7.76449
881	9.90338	7.76449
882	10.2228	7.76449
883	10.2228	8.20818
884	10.2228	7.98634
885	10.2228	7.98634
886	10.2228	7.98634
887	10.2228	7.98634
888	10.8618	7.98634
889	10.8618	7.98634
890	11.5007	7.98634
891	11.5007	7.98634
892	11.5007	7.98634
893	11.5007	7.98634
894	11.5007	7.76449
895	11.5007	7.54265
896	11.1812	7.32081
897	11.1812	7.32081
898	11.1812	7.09897
899	11.5007	7.09897
900	11.5007	7.09897
901	11.5007	7.09897
902	11.5007	7.09897
903	11.5007	7.09897
904	11.1812	7.09897
905	11.1812	7.09897
906	11.5007	7.54265
907	11.1812	6.43344
908	11.1812	5.98975
909	11.1812	5.98975
910	11.1812	5.98975
911	11.1812	5.98975
912	11.1812	5.98975
913	11.5007	5.98975
914	11.8202	5.98975
915	11.8202	5.98975
916	12.1396	6.2116
917	12.1396	6.65528
918	12.7786	6.87712
919	12.7786	6.87712
920	13.098	6.87712
921	13.098	7.09897
922	13.098	7.54265
923	12.7786	7.54265
924	12.7786	7.54265
925	13.737	7.54265
926	13.737	7.98634
927	13.737	7.98634
928	13.737	7.98634
929	13.737	7.98634
930	13.737	7.98634
931	13.737	7.98634
932	13.737	7.98634
933	13.737	7.98634
934	13.737	8.20818
935	13.737	8.43002
936	13.737	8.43002
937	13.737	8.43002
938	13.737	8.43002
939	13.4175	7.98634
940	13.737	7.76449
941	13.737	7.76449
942	13.737	7.76449
943	13.737	7.76449
944	13.4175	7.54265
945	13.4175	7.54265
946	13.4175	7.54265
947	13.4175	7.54265
948	13.4175	7.54265
949	13.4175	7.54265
950	13.737	7.32081
951	13.737	7.54265
952	13.737	7.54265
953	13.737	7.54265
954	13.737	7.54265
955	13.737	7.54265
956	14.0564	7.54265
957	13.737	7.76449
958	13.737	7.76449
959	13.737	7.76449
960	13.737	7.76449
961	13.098	7.76449
962	13.098	7.76449
963	13.098	7.54265
964	13.098	6.65528
965	12.1396	6.65528
966	12.1396	6.65528
967	12.1396	6.87712
968	12.1396	6.87712
969	12.1396	6.87712
970	12.1396	6.87712
971	12.1396	6.87712
972	12.1396	6.87712
973	12.1396	7.09897
974	12.1396	8.65186
975	12.1396	8.65186
976	12.1396	8.65186
977	12.1396	8.65186
978	12.1396	8.65186
979	12.1396	8.65186
980	12.1396	8.65186
981	12.1396	8.43002
982	12.1396	8.65186
983	12.1396	8.65186
984	12.1396	8.43002
985	12.1396	8.43002
986	12.1396	8.43002
987	12.1396	8.43002
988	12.1396	8.43002
989	12.1396	8.43002
990	11.5007	8.43002
991	11.5007	8.43002
992	11.5007	8.43002
993	11.5007	8.43002
994	11.5007	8.43002
995	11.5007	8.43002
996	11.5007	8.43002
997	11.5007	8.43002
[truncated: 2 more rows]

## Sheet: ED3L
distance from TSS (bp)	Coverage (x10^-7)	Coverage (x10^-7)	Coverage (x10^-7)
	-RSC	-SWI/SNF	-RSC&SWI/SNF
-1000	5.15751	17.5256	9.69272
-999	5.73057	17.7474	10.2295
-998	5.73057	17.5256	10.1401
-997	5.73057	17.5256	10.1102
-996	5.73057	17.7474	10.1997
-995	5.73057	17.7474	10.1997
-994	5.73057	17.7474	10.2594
-993	5.73057	17.7474	10.2892
-992	5.73057	17.7474	10.1699
-991	5.73057	17.7474	10.1401
-990	5.73057	17.7474	10.1699
-989	5.73057	18.4129	10.2594
-988	5.73057	18.4129	10.2892
-987	5.73057	18.4129	10.319
-986	5.73057	18.4129	10.319
-985	5.73057	18.4129	10.319
-984	5.73057	18.4129	10.319
-983	5.73057	18.4129	10.319
-982	5.73057	18.4129	10.319
-981	5.73057	18.4129	10.319
-980	5.73057	18.8566	10.4383
-979	5.73057	18.8566	10.3787
-978	5.73057	18.8566	10.3488
-977	5.73057	19.3003	10.3488
-976	5.73057	19.3003	10.3787
-975	5.73057	19.3003	10.319
-974	5.73057	19.3003	10.319
-973	5.73057	19.3003	10.3787
-972	5.73057	19.3003	10.3787
-971	5.73057	19.3003	10.3488
-970	5.73057	19.3003	10.3488
-969	6.01709	19.744	10.4681
-968	6.59015	20.1877	11.0348
-967	6.59015	20.1877	11.0348
-966	6.87668	20.1877	11.0944
-965	6.87668	20.1877	11.0944
-964	6.87668	20.1877	11.0944
-963	6.87668	20.1877	11.0646
-962	6.87668	20.1877	11.0944
-961	6.87668	20.1877	11.0944
-960	6.87668	20.4095	11.0646
-959	6.87668	20.4095	11.1243
-958	6.87668	21.0751	11.2436
-957	6.87668	19.5222	10.9751
-956	6.87668	19.5222	10.8558
-955	6.87668	19.5222	10.7365
-954	6.87668	19.5222	10.6471
-953	6.87668	19.5222	10.5874
-952	6.87668	19.5222	10.6173
-951	7.16321	19.5222	10.6173
-950	6.87668	19.3003	10.5278
-949	6.87668	19.3003	10.5278
-948	6.87668	19.3003	10.5278
-947	6.87668	19.3003	10.5278
-946	7.16321	19.3003	10.4085
-945	7.16321	18.8566	10.2295
-944	7.16321	18.6348	10.2295
-943	7.16321	18.6348	10.2892
-942	7.44974	19.9658	10.7962
-941	8.02279	20.6314	11.4523
-940	8.02279	21.5187	12.1084
-939	8.02279	21.7406	12.1383
-938	8.02279	21.7406	12.1383
-937	8.02279	21.9624	12.1681
-936	8.02279	21.9624	12.347
-935	8.59585	22.1843	12.4365
-934	8.88238	23.0716	12.9137
-933	8.88238	23.0716	12.9435
-932	8.88238	22.8498	12.9435
-931	8.88238	22.8498	13.0032
-930	8.88238	23.5153	13.1523
-929	8.88238	23.7372	13.2119
-928	8.88238	23.7372	13.2119
-927	8.88238	23.7372	13.2119
-926	8.88238	23.2935	13.1523
-925	8.88238	23.2935	13.1224
-924	8.88238	23.2935	13.0926
-923	8.88238	23.5153	13.0628
-922	8.88238	23.5153	13.0926
-921	8.88238	23.5153	13.1224
-920	8.88238	23.5153	13.1523
-919	8.88238	23.5153	13.1821
-918	8.88238	23.0716	13.0926
-917	8.88238	23.0716	13.1224
-916	8.88238	23.0716	13.1224
-915	8.88238	23.0716	13.1523
-914	8.88238	23.0716	13.1224
-913	8.88238	23.2935	13.1224
-912	8.88238	23.5153	13.0926
-911	8.88238	23.7372	13.1523
-910	8.88238	23.7372	13.1224
-909	8.88238	23.7372	13.1523
-908	8.88238	23.959	13.1523
-907	8.30932	23.2935	13.033
-906	8.30932	23.2935	12.8839
-905	8.30932	22.628	12.8242
-904	8.30932	22.628	12.854
-903	8.30932	22.628	12.854
-902	7.73626	22.1843	12.6453
-901	7.44974	21.5187	11.9891
-900	7.44974	21.5187	11.7506
-899	7.44974	21.5187	11.7207
-898	7.44974	21.5187	11.6909
-897	7.73626	20.8532	11.7207
-896	7.73626	20.6314	11.8102
-895	7.73626	20.6314	11.5418
-894	7.73626	20.6314	11.512
-893	7.44974	20.6314	11.5418
-892	7.44974	20.6314	11.7506
-891	7.16321	20.1877	11.5418
-890	7.44974	20.1877	11.512
-889	7.16321	19.9658	11.3927
-888	7.16321	19.9658	11.3628
-887	7.16321	19.9658	11.5716
-886	7.16321	19.9658	11.5716
-885	6.87668	19.5222	11.3628
-884	6.87668	18.8566	11.3927
-883	6.87668	18.1911	11.333
-882	6.87668	18.1911	11.3628
-881	6.87668	18.4129	11.4225
-880	6.87668	18.4129	11.6014
-879	7.44974	19.3003	12.1084
-878	7.44974	19.0785	11.8997
-877	7.44974	19.0785	11.84
-876	7.73626	19.5222	11.8997
-875	7.73626	19.5222	12.0786
-874	7.73626	19.5222	12.1979
-873	8.02279	20.1877	12.347
-872	8.02279	20.1877	12.3172
-871	8.02279	19.9658	12.3172
-870	8.02279	19.9658	12.2874
-869	8.02279	20.4095	12.2576
-868	8.30932	20.4095	12.347
-867	8.30932	20.1877	12.347
-866	8.30932	20.1877	12.4067
-865	8.30932	20.1877	12.4663
-864	8.30932	19.5222	12.347
-863	8.30932	19.3003	12.3172
-862	7.73626	17.0819	11.2137
-861	7.73626	16.6382	11.0646
-860	7.73626	16.1945	10.9155
-859	7.44974	15.7508	10.8857
-858	7.44974	15.7508	10.8558
-857	7.44974	15.7508	10.8857
-856	7.16321	15.7508	10.8857
-855	7.16321	15.529	10.4383
-854	6.87668	15.3071	10.3787
-853	6.87668	15.3071	10.2892
-852	6.87668	15.3071	10.319
-851	7.16321	15.529	10.4085
-850	7.73626	15.9727	10.5874
-849	7.73626	15.9727	10.7067
-848	7.73626	16.1945	10.826
-847	7.73626	16.4164	10.826
-846	7.73626	16.4164	10.826
-845	7.73626	16.4164	10.9751
-844	8.02279	16.6382	11.3628
-843	8.88238	16.86	11.6313
-842	9.45543	18.4129	11.9891
-841	9.74196	18.4129	11.9891
-840	9.74196	18.1911	12.0488
-839	9.74196	18.4129	12.2874
-838	9.74196	18.4129	12.3172
-837	9.45543	18.4129	12.3172
-836	9.45543	18.4129	12.2874
-835	9.45543	18.4129	12.2874
-834	9.45543	18.4129	12.2874
-833	9.45543	18.4129	12.3172
-832	9.45543	18.4129	12.3172
-831	10.0285	19.5222	12.9137
-830	10.315	20.6314	13.2417
-829	10.315	20.6314	13.0032
-828	10.315	20.6314	13.033
-827	10.315	20.8532	13.033
-826	11.7477	22.4061	13.7487
-825	11.7477	22.1843	13.54
-824	11.7477	22.1843	13.54
-823	11.7477	22.1843	13.5698
-822	11.7477	22.1843	13.6593
-821	11.7477	22.1843	13.6593
-820	11.7477	22.4061	13.9575
-819	12.0342	23.0716	14.0172
-818	11.7477	22.8498	14.1365
-817	11.7477	22.4061	14.0172
-816	11.4611	22.8498	14.2259
-815	11.4611	22.8498	14.375
-814	11.4611	22.8498	14.4347
-813	11.4611	22.8498	14.1663
-812	11.1746	22.8498	14.1066
-811	11.1746	22.8498	14.0768
-810	11.4611	22.8498	14.0172
-809	11.4611	22.4061	13.9575
-808	12.0342	23.0716	14.2557
-807	12.0342	23.959	14.7926
-806	12.0342	23.959	14.7926
-805	12.0342	23.959	14.882
-804	12.3207	23.959	14.882
-803	12.6072	24.4027	15.1505
-802	12.6072	24.6245	15.1505
-801	12.6072	24.6245	15.1206
-800	12.6072	24.6245	14.9119
-799	12.0342	24.4027	14.7926
-798	12.0342	24.4027	14.7926
-797	12.0342	24.4027	14.8522
-796	12.0342	24.4027	14.8522
-795	12.0342	23.0716	14.5242
-794	12.0342	23.0716	14.4049
-793	12.0342	23.0716	14.4049
-792	12.0342	22.4061	14.0768
-791	11.1746	21.7406	13.6891
-790	11.1746	22.1843	13.7786
-789	11.1746	22.8498	14.1961
-788	11.1746	22.8498	14.1961
-787	11.1746	22.8498	14.1961
-786	11.1746	22.8498	14.1961
-785	11.4611	22.628	14.2557
-784	11.1746	22.4061	13.7786
-783	11.1746	22.4061	13.2716
-782	11.4611	23.7372	13.4803
-781	11.7477	24.8464	14.1961
-780	12.0342	24.8464	14.7628
-779	12.0342	24.6245	14.7628
-778	12.0342	24.6245	14.7628
-777	12.0342	24.6245	14.7628
-776	12.0342	24.4027	14.7926
-775	12.0342	24.4027	14.7628
-774	12.0342	25.2901	14.9715
-773	12.3207	24.4027	14.9417
-772	12.3207	24.1809	15.061
-771	12.3207	23.5153	15.0013
-770	12.0342	23.959	15.061
-769	12.0342	24.8464	15.2399
-768	12.0342	25.2901	15.7768
-767	12.0342	26.1774	16.3136
-766	12.0342	26.3993	16.8206
-765	12.0342	26.3993	16.8206
-764	12.0342	26.6211	16.8206
-763	12.3207	26.6211	16.8802
-762	12.6072	26.6211	16.9101
-761	12.6072	26.6211	16.9399
-760	12.6072	27.0648	17.0592
-759	14.0399	29.2832	17.9837
-758	14.0399	30.6143	18.6697
-757	15.7591	31.9453	19.5942
-756	15.7591	32.1672	19.7731
-755	15.7591	31.9453	19.803
-754	15.7591	31.9453	19.8328
-753	15.7591	31.9453	19.9223
-752	15.7591	31.9453	20.0117
-751	15.7591	31.9453	20.0714
-750	15.7591	31.9453	20.0416
-749	15.7591	31.9453	19.9819
-748	15.7591	31.9453	19.9819
-747	15.7591	31.9453	19.9819
-746	15.186	30.8361	19.803
-745	15.186	30.6143	19.8626
-744	15.186	30.8361	19.9819
-743	15.4725	31.058	20.1012
-742	15.4725	31.058	20.1609
-741	15.186	30.8361	20.1609
-740	15.186	30.8361	20.1609
-739	15.186	30.1706	19.9819
-738	15.186	29.9488	19.9521
-737	15.186	29.9488	19.9521
-736	15.7591	30.1706	20.1907
-735	16.0456	30.8361	20.3994
-734	15.7591	29.5051	20.131
-733	15.7591	29.2832	20.0416
-732	15.7591	29.2832	20.0416
-731	15.7591	29.2832	20.0117
-730	15.7591	29.2832	20.0416
-729	16.0456	29.5051	20.31
-728	16.0456	29.0614	20.1907
-727	16.0456	28.3959	20.0714
-726	16.0456	28.3959	20.0416
-725	16.0456	28.3959	20.1907
-724	16.3321	28.6177	20.3994
-723	16.3321	29.0614	20.4591
-722	16.6186	29.2832	20.5187
-721	16.3321	28.8395	20.3398
-720	16.0456	28.6177	20.2205
-719	16.0456	28.6177	20.2205
-718	16.3321	28.3959	20.131
-717	16.6186	28.8395	20.5784
-716	16.6186	28.8395	20.5784
-715	16.6186	28.8395	20.5784
-714	16.6186	28.8395	20.5187
-713	16.6186	28.6177	20.4889
-712	16.6186	28.6177	20.5784
-711	16.6186	28.8395	20.8468
-710	16.6186	28.8395	20.817
-709	16.6186	28.8395	20.7871
-708	16.6186	28.8395	20.6977
-707	16.6186	29.0614	20.7573
-706	16.9052	30.1706	20.9363
-705	16.9052	29.0614	20.8766
-704	16.9052	29.0614	20.7275
-703	16.9052	29.2832	20.7573
-702	16.6186	28.6177	20.4591
-701	16.6186	28.6177	20.5187
-700	16.3321	28.6177	20.4889
-699	16.3321	28.6177	20.638
-698	16.3321	28.6177	20.638
-697	16.3321	28.6177	20.638
-696	16.3321	28.174	20.5187
-695	16.3321	28.174	20.5187
-694	16.3321	28.174	20.5187
-693	16.6186	28.174	20.2801
-692	17.4782	28.174	20.2503
-691	17.4782	28.3959	20.31
-690	17.4782	28.174	20.0714
-689	17.4782	28.174	20.0416
-688	17.1917	27.5085	19.5942
-687	16.9052	27.7303	19.4451
-686	17.1917	27.7303	19.4451
-685	16.9052	27.7303	19.3854
-684	16.9052	27.7303	19.4153
-683	16.9052	27.9522	19.5644
-682	16.3321	27.5085	19.4451
-681	16.3321	27.5085	19.4153
-680	16.3321	27.5085	19.3258
-679	16.3321	27.5085	19.3556
-678	16.3321	27.0648	19.3854
-677	16.9052	27.9522	19.7731
-676	16.9052	27.9522	19.7433
-675	16.9052	27.9522	19.7433
-674	16.3321	26.3993	18.4311
-673	15.4725	25.5119	18.1925
-672	15.186	24.8464	17.9241
-671	15.186	24.6245	17.8048
-670	15.4725	24.8464	17.8346
-669	15.4725	25.2901	18.0434
-668	15.4725	25.2901	18.0135
-667	15.4725	25.2901	18.0434
-666	15.4725	25.0682	18.0434
-665	15.4725	25.0682	18.103
-664	15.4725	25.0682	18.0434
-663	15.4725	25.5119	18.1925
-662	16.3321	25.9556	18.4907
-661	16.6186	26.843	18.6995
-660	17.1917	27.7303	19.2661
-659	17.1917	27.7303	19.2065
-658	16.9052	27.7303	19.117
-657	16.9052	27.7303	18.61
-656	16.9052	27.5085	18.3714
-655	16.9052	27.2866	18.3416
-654	16.9052	27.2866	18.282
-653	16.9052	27.2866	18.3416
-652	16.6186	27.0648	18.1328
-651	16.3321	26.3993	17.9241
-650	15.7591	24.8464	17.5364
-649	14.8995	23.7372	17.0294
-648	14.8995	23.7372	16.9995
-647	14.8995	23.959	17.4171
-646	14.8995	23.959	17.3574
-645	14.3264	22.8498	17.0294
-644	13.7534	22.4061	16.7013
-643	13.7534	21.7406	16.3136
-642	13.7534	21.5187	16.0452
-641	13.7534	21.5187	16.1048
-640	13.7534	21.2969	16.2241
-639	13.7534	21.5187	16.3136
-638	13.7534	21.5187	16.3434
-637	13.4668	21.2969	16.075
-636	13.1803	20.8532	15.7171
-635	12.8938	19.9658	15.2399
-634	13.4668	20.1877	15.5382
-633	14.0399	20.6314	16.2241
-632	14.0399	20.4095	16.1346
-631	14.0399	20.4095	16.2241
-630	14.0399	20.4095	16.2539
-629	14.0399	20.4095	16.2539
-628	13.1803	20.1877	16.1346
-627	13.1803	19.744	16.1645
-626	13.4668	19.744	16.1943
-625	13.4668	19.744	16.2241
-624	13.4668	19.5222	16.2838
-623	14.3264	19.9658	17.1487
-622	14.3264	20.6314	17.4171
-621	14.8995	21.0751	17.9539
-620	15.186	21.0751	18.0434
-619	15.186	20.6314	17.7153
-618	15.186	20.6314	17.596
-617	15.186	20.8532	17.6258
-616	15.186	20.8532	17.2978
-615	14.6129	20.1877	17.1188
-614	14.6129	19.744	16.9995
-613	14.6129	19.9658	16.9995
-612	14.8995	19.9658	16.7908
-611	14.8995	19.5222	16.5224
-610	14.8995	19.5222	16.4925
-609	14.6129	19.5222	16.5522
-608	14.6129	19.5222	16.4627
-607	14.6129	19.744	16.5522
-606	14.8995	19.9658	16.7013
-605	14.8995	19.9658	17.0294
-604	14.8995	19.9658	16.9995
-603	14.6129	19.9658	16.4031
-602	14.6129	19.9658	16.3434
-601	14.6129	19.9658	16.1943
-600	14.8995	20.1877	16.3732
-599	15.186	20.1877	16.7609
-598	15.186	19.744	16.7908
-597	15.186	19.744	16.7013
-596	14.8995	19.744	16.4925
-595	14.3264	19.5222	16.3732
-594	14.3264	19.5222	16.4329
-593	14.3264	19.5222	16.3732
-592	14.3264	19.3003	16.0452
-591	14.3264	19.3003	16.1048
-590	14.3264	19.3003	16.1048
-589	14.0399	18.8566	15.9855
-588	13.4668	18.4129	15.3294
-587	13.1803	19.0785	15.2399
-586	13.4668	19.5222	15.568
-585	13.4668	19.744	15.8364
-584	13.4668	19.744	15.8364
-583	13.1803	19.0785	15.6276
-582	12.8938	18.6348	15.7768
-581	12.8938	18.6348	15.8066
-580	12.8938	18.6348	15.8364
-579	12.6072	19.0785	16.0452
-578	12.6072	19.744	16.3136
-577	12.6072	20.6314	16.7908
-576	12.8938	21.9624	17.8048
-575	12.8938	21.5187	17.7153
-574	12.8938	21.2969	17.7153
-573	12.8938	21.2969	17.8346
-572	12.8938	21.2969	17.9539
-571	12.6072	21.0751	17.9539
-570	12.6072	21.0751	18.103
-569	12.6072	21.0751	18.1328
-568	12.6072	20.8532	17.9539
-567	12.6072	20.8532	17.7153
-566	12.6072	20.8532	17.6557
-565	12.6072	20.8532	17.6855
-564	13.1803	20.6314	17.6258
-563	12.6072	20.6314	17.5662
-562	12.6072	20.6314	17.5065
-561	12.8938	20.4095	17.6258
-560	12.8938	20.4095	17.596
-559	12.8938	20.4095	17.6557
-558	12.8938	20.1877	17.6557
-557	12.8938	20.4095	17.6258
-556	12.8938	19.744	17.5065
-555	12.8938	19.5222	17.4469
-554	12.8938	19.744	17.4469
-553	13.4668	20.6314	17.5662
-552	14.0399	22.8498	18.1328
-551	14.6129	24.6245	18.8784
-550	14.6129	24.6245	18.8784
-549	14.6129	24.8464	18.8486
-548	14.6129	26.843	19.1468
-547	15.4725	28.8395	19.4451
-546	15.7591	29.2832	19.5644
-545	16.6186	31.9453	20.5784
-544	16.6186	31.9453	20.6977
-543	16.6186	32.1672	20.7871
-542	16.6186	32.1672	20.817
-541	16.6186	32.1672	20.7573
-540	16.6186	32.1672	20.6977
-539	17.1917	32.6109	20.8468
-538	17.7648	32.8327	21.3836
-537	18.6243	33.4982	22.0397
-536	18.6243	34.3856	22.1292
-535	18.6243	34.3856	22.0696
-534	18.0513	32.8327	21.5327
-533	17.4782	32.6109	21.2643
-532	17.1917	32.389	21.145
-531	16.9052	31.9453	21.0257
-530	16.9052	31.9453	21.0257
-529	17.1917	31.7235	21.0854
-528	17.1917	31.7235	21.1749
-527	17.1917	31.7235	21.145
-526	16.9052	31.7235	21.145
-525	16.9052	31.7235	21.1152
-524	16.9052	31.9453	21.1152
-523	16.9052	31.7235	21.0257
-522	16.9052	31.7235	21.0257
-521	16.9052	31.9453	20.9661
-520	16.3321	31.9453	20.7871
-519	16.6186	31.7235	20.5187
-518	17.4782	32.389	20.7275
-517	17.4782	32.1672	20.8468
-516	18.0513	32.1672	20.9363
-515	18.0513	32.1672	21.0257
-514	18.6243	32.8327	21.145
-513	18.6243	32.8327	21.145
-512	18.6243	32.8327	21.145
-511	18.6243	32.6109	21.145
-510	18.6243	32.389	21.2345
-509	18.9109	32.389	21.324
-508	19.1974	33.2764	21.7415
-507	19.4839	35.273	22.4573
-506	19.4839	35.273	22.4275
-505	19.4839	35.4948	22.3678
-504	19.1974	35.7167	22.3976
-503	19.1974	35.7167	22.338
-502	19.1974	35.9385	22.3082
-501	19.1974	35.9385	22.2783
-500	19.1974	35.9385	22.2783
-499	19.1974	35.9385	22.2485
-498	19.1974	35.9385	22.159
-497	19.4839	35.9385	22.2187
-496	19.4839	36.1604	22.1889
-495	19.4839	36.3822	22.2783
-494	19.4839	36.1604	22.3976
-493	19.4839	36.1604	22.3678
-492	19.1974	35.7167	21.831
-491	19.4839	35.7167	21.8012
-490	18.9109	35.4948	21.6819
-489	18.9109	35.9385	21.5029
-488	18.9109	35.9385	21.5029
-487	18.9109	35.9385	21.4731
-486	18.9109	35.9385	21.4731
-485	19.1974	36.1604	21.4134
-484	19.1974	36.1604	21.4433
-483	19.1974	36.1604	21.4433
-482	19.1974	36.1604	21.4134
-481	19.1974	36.1604	21.4433
-480	19.1974	35.7167	20.9959
-479	19.1974	36.1604	20.9959
-478	18.9109	35.9385	20.7275
-477	19.1974	37.0477	20.9363
-476	18.9109	37.0477	21.0257
-475	18.6243	36.604	20.9959
-474	18.6243	36.604	20.9064
-473	18.6243	36.604	21.0257
-472	18.9109	36.604	21.0854
-471	18.9109	37.0477	21.145
-470	18.9109	37.0477	21.145
-469	18.6243	36.3822	20.9064
-468	18.6243	35.9385	20.5784
-467	18.6243	35.9385	20.5187
-466	18.6243	37.0477	20.5486
-465	18.9109	38.3788	20.7871
-464	18.9109	39.0443	21.0556
-463	18.9109	38.8225	21.0556
-462	18.9109	38.8225	21.0556
-461	18.6243	38.1569	20.7573
-460	18.3378	37.7133	20.0714
-459	18.0513	37.2696	20.0416
-458	18.3378	37.2696	20.0416
-457	18.3378	37.2696	20.1012
-456	18.3378	37.2696	20.1012
-455	18.3378	37.2696	20.0714
-454	18.3378	36.1604	19.117
-453	18.0513	34.8293	18.5205
-452	18.0513	33.0546	17.9539
-451	18.3378	33.2764	17.9539
-450	18.3378	33.4982	17.9539
-449	18.3378	33.7201	18.0434
-448	18.3378	32.8327	17.8346
-447	18.3378	32.8327	17.8346
-446	18.0513	32.6109	17.8048
-445	18.0513	32.6109	17.6855
-444	16.9052	28.6177	16.2241
-443	16.0456	27.2866	15.6276
-442	16.0456	27.0648	15.6575
-441	16.0456	27.2866	15.7171
-440	16.0456	27.2866	15.6873
-439	16.0456	27.0648	15.6276
-438	16.0456	26.843	15.568
-437	16.0456	26.6211	15.5382
-436	16.0456	26.3993	15.2996
-435	16.0456	25.7338	15.0312
-434	15.7591	25.7338	14.9715
-433	15.7591	26.1774	15.6276
-432	15.7591	26.1774	15.6276
-431	15.7591	26.1774	15.7171
-430	15.7591	26.1774	15.7469
-429	16.0456	26.1774	15.8961
-428	16.0456	26.1774	15.5978
-427	16.0456	26.1774	15.5083
-426	16.0456	25.9556	15.4189
-425	16.0456	25.9556	15.5083
-424	16.0456	25.5119	15.568
-423	16.0456	25.2901	15.3592
-422	15.7591	24.4027	15.2399
-421	16.3321	23.5153	14.9715
-420	16.3321	23.2935	14.882
-419	16.3321	23.2935	14.882
-418	16.3321	23.5153	14.882
-417	16.3321	23.959	15.1505
-416	16.3321	23.959	15.1803
-415	16.3321	23.7372	14.9715
-414	16.3321	23.7372	14.9715
-413	16.3321	23.959	15.0013
-412	16.3321	23.7372	15.0908
-411	16.0456	23.7372	15.0908
-410	16.3321	22.8498	15.1206
-409	16.6186	23.0716	15.2101
-408	16.9052	23.7372	15.568
-407	16.9052	23.5153	15.5083
-406	16.9052	23.7372	15.7171
-405	16.9052	23.7372	16.2241
-404	16.9052	23.7372	16.2539
-403	16.9052	23.7372	16.2838
-402	16.9052	23.7372	16.2539
-401	16.9052	23.7372	16.2539
-400	16.9052	24.1809	16.5522
-399	16.9052	24.1809	16.5522
-398	17.1917	24.4027	16.7609
-397	16.6186	23.959	16.6715
-396	16.6186	23.7372	16.6416
-395	16.6186	23.2935	16.5522
-394	16.6186	23.2935	16.5522
-393	16.3321	23.2935	16.5522
-392	16.3321	23.2935	16.582
-391	16.3321	23.2935	16.6416
-390	16.3321	23.2935	16.6118
-389	16.0456	23.2935	16.3732
-388	16.0456	23.2935	16.2241
-387	16.0456	23.2935	16.4031
-386	16.0456	23.7372	16.7908
-385	16.0456	23.7372	16.7311
-384	16.3321	23.959	16.8504
-383	16.3321	23.959	16.8206
-382	16.3321	23.959	16.7908
-381	16.3321	23.959	16.5522
-380	16.3321	23.7372	16.3136
-379	16.3321	23.7372	16.3136
-378	15.186	22.4061	15.7469
-377	14.8995	21.9624	15.5382
-376	14.8995	21.9624	15.3891
-375	14.6129	20.8532	14.6136
-374	14.3264	20.6314	14.4347
-373	13.4668	20.4095	14.1961
-372	13.4668	20.4095	14.1961
-371	13.4668	20.4095	14.2259
-370	13.1803	20.1877	14.2259
-369	12.6072	17.5256	13.4505
-368	12.3207	16.6382	13.0926
-367	12.0342	16.4164	12.6751
-366	12.0342	17.0819	12.7049
-365	13.4668	17.7474	13.361
-364	13.7534	19.0785	14.0768
-363	13.7534	19.9658	14.2259
-362	13.7534	19.9658	14.1066
-361	12.8938	18.4129	13.033
-360	12.0342	17.7474	12.4365
-359	12.0342	17.7474	12.7646
-358	11.7477	18.1911	13.033
-357	11.4611	17.5256	12.9435
-356	11.1746	17.3037	13.0032
-355	11.7477	19.3003	13.9873
-354	11.7477	19.3003	14.1365
-353	11.4611	19.0785	13.8979
-352	11.4611	19.3003	13.9277
-351	12.8938	21.9624	14.6435
-350	12.3207	21.5187	14.554
-349	12.3207	21.2969	14.6733
-348	12.8938	22.628	15.0013
-347	14.3264	26.843	16.1943
-346	16.9052	32.8327	18.3714
-345	16.6186	32.8327	18.3714
-344	16.9052	32.6109	18.3416
-343	18.9109	37.7133	20.5187
-342	18.9109	37.9351	20.6082
-341	18.9109	38.1569	20.6977
-340	18.9109	38.6006	20.7573
-339	19.4839	39.488	21.2643
-338	20.057	39.488	21.324
-337	20.057	39.488	21.324
-336	20.057	40.1535	21.4134
-335	20.9166	41.9283	22.0099
-334	21.4896	42.5938	22.9345
-333	21.7762	45.2559	23.6801
-332	24.0684	56.348	28.422
-331	24.3549	56.5699	28.5115
-330	24.6414	56.7917	28.7799
-329	24.928	58.7883	29.8237
-328	24.928	59.4538	30.5693
-327	25.2145	59.8975	30.8079
-326	25.2145	59.8975	30.8676
-325	25.2145	60.1194	31.0167
-324	25.2145	60.1194	31.2255
-323	25.2145	60.1194	31.4342
-322	25.501	61.0067	31.643
-321	25.501	61.4504	31.6728
-320	26.0741	63.0033	32.0009
-319	26.0741	63.447	32.0903
-318	26.0741	63.6688	32.2096
-317	26.0741	63.6688	32.2395
-316	26.0741	63.6688	32.2693
-315	26.0741	63.6688	32.2693
-314	26.3606	62.7815	32.0009
-313	26.0741	62.5596	32.0307
-312	26.0741	62.5596	32.0307
-311	26.0741	62.5596	32.0903
-310	26.0741	62.5596	32.0903
-309	26.0741	62.5596	32.0903
-308	26.0741	62.5596	32.0903
-307	26.0741	62.5596	31.9711
-306	26.0741	62.3378	31.9114
-305	25.7875	62.5596	31.8816
-304	26.0741	62.7815	32.3886
-303	26.0741	62.116	32.3588
-302	26.0741	63.2252	32.4781
-301	26.0741	63.2252	32.4781
-300	26.0741	63.0033	32.4184
-299	26.0741	63.0033	32.3886
-298	26.0741	63.0033	32.3886
-297	26.0741	63.0033	32.4781
-296	26.3606	63.2252	32.6868
-295	26.6471	63.447	32.6868
-294	26.9337	65.2217	32.8658
-293	26.9337	65.2217	32.8658
-292	26.9337	65.2217	32.8658
-291	26.9337	65.2217	32.8658
-290	26.9337	65.4436	32.9552
-289	27.2202	65.4436	32.8658
-288	27.2202	65.4436	32.8956
-287	26.9337	65.2217	32.6868
-286	26.6471	65.2217	32.657
-285	26.6471	65.2217	32.6868
-284	26.3606	65.2217	32.6868
-283	26.3606	65.2217	32.6868
-282	26.3606	65.2217	32.6868
-281	26.0741	65.2217	32.6868
-280	26.0741	65.2217	32.7166
-279	26.0741	65.2217	32.7166
-278	26.0741	65.4436	32.7465
-277	26.9337	65.6654	33.0447
-276	26.9337	65.6654	33.0745
-275	26.9337	65.8873	33.0745
-274	26.9337	65.8873	33.0149
-273	26.9337	65.8873	33.0149
-272	26.9337	65.8873	33.0149
-271	26.9337	65.8873	33.0149
-270	26.9337	65.6654	32.9552
-269	26.9337	65.6654	32.9552
-268	26.9337	65.6654	32.9851
-267	26.9337	65.6654	32.8359
-266	26.9337	65.6654	32.8359
-265	26.6471	65.8873	32.8658
-264	26.9337	65.8873	32.8658
-263	26.9337	65.8873	32.8956
-262	26.9337	65.8873	32.8658
-261	26.9337	65.8873	32.8658
-260	26.9337	65.8873	32.8061
-259	26.9337	65.8873	32.7763
-258	26.9337	65.8873	32.7763
-257	26.9337	65.6654	32.7763
-256	26.9337	65.4436	32.7763
-255	26.9337	65.4436	32.7763
-254	26.9337	65.4436	32.8359
-253	26.9337	65.6654	32.8061
-252	26.9337	65.6654	32.7763
-251	26.9337	66.1091	32.8658
-250	26.9337	66.331	32.8658
-249	26.9337	66.331	32.8658
-248	26.9337	66.331	32.8658
-247	26.9337	66.331	32.7763
-246	26.9337	66.331	32.7763
-245	26.9337	66.331	32.7465
-244	26.9337	66.331	32.7763
-243	26.9337	66.331	32.8061
-242	26.9337	66.331	32.8061
-241	26.9337	66.331	32.8061
-240	26.9337	66.331	32.8061
-239	26.9337	66.331	32.657
-238	26.9337	65.8873	32.6868
-237	26.9337	65.6654	32.5675
-236	26.9337	65.4436	32.5377
-235	26.9337	64.9999	32.4482
-234	26.9337	64.5562	32.4184
-233	26.9337	64.5562	32.15
-232	26.9337	64.5562	32.0009
-231	26.9337	64.5562	31.9114
-230	26.6471	64.5562	31.7325
-229	26.6471	63.2252	31.0763
-228	26.6471	63.2252	30.7483
-227	26.6471	63.2252	30.6886
-226	25.7875	58.3446	28.6904
-225	24.6414	53.6859	26.7519
-224	24.6414	52.7986	26.7221
-223	24.6414	52.5767	26.7221
-222	24.6414	52.5767	26.6624
-221	24.3549	52.5767	26.5133
-220	24.3549	51.9112	26.0958
-219	23.7818	49.0272	25.1116
-218	23.4953	47.918	24.8432
-217	23.4953	47.918	24.8432
-216	23.2088	43.9249	23.7099
-215	23.2088	43.9249	23.4116
-214	23.4953	44.3685	23.2327
-213	18.0513	30.6143	17.9539
-212	18.0513	27.9522	16.7609
-211	17.4782	27.0648	15.8364
-210	17.1917	24.4027	14.8522
-209	16.9052	23.7372	14.8522
-208	16.9052	23.7372	14.8522
-207	16.6186	23.7372	14.882
-206	16.6186	23.7372	14.8224
-205	16.0456	20.6314	13.54
-204	15.7591	20.4095	13.3312
-203	15.7591	20.4095	13.2417
-202	15.7591	20.6314	13.2417
-201	16.3321	22.628	13.54
-200	16.9052	24.6245	14.1066
-199	18.3378	25.2901	14.882
-198	17.1917	24.8464	14.375
-197	17.1917	25.0682	14.3154
-196	17.1917	24.4027	14.1066
-195	17.1917	24.1809	13.6295
-194	16.9052	24.8464	13.6295
-193	16.9052	24.8464	13.6891
-192	16.9052	25.0682	13.7786
-191	16.9052	25.0682	13.7786
-190	17.1917	24.8464	13.6593
-189	15.4725	22.1843	12.3769
-188	14.8995	20.6314	11.6909
-187	14.3264	19.744	10.9155
-186	14.3264	19.9658	11.0646
-185	14.3264	19.9658	11.4225
-184	15.186	20.1877	11.4821
-183	15.186	19.9658	11.1839
-182	15.186	19.9658	11.1541
-181	14.8995	19.9658	11.005
-180	14.8995	19.9658	11.005
-179	14.8995	19.744	11.0944
-178	14.8995	20.1877	11.2734
-177	15.186	21.2969	11.6313
-176	15.7591	21.5187	11.8997
-175	15.7591	21.5187	11.8997
-174	15.7591	21.9624	11.9593
-173	15.186	20.4095	11.1243
-172	14.8995	20.1877	10.826
-171	14.8995	20.1877	10.8558
-170	14.8995	20.1877	11.0348
-169	14.8995	19.9658	10.9155
-168	14.8995	20.1877	10.8558
-167	14.6129	19.3003	10.6173
-166	14.0399	19.3003	10.6173
-165	14.0399	19.3003	10.6471
-164	14.0399	19.5222	10.6769
-163	14.0399	19.5222	10.7365
-162	14.0399	19.744	10.8558
-161	13.7534	19.3003	10.7365
-160	13.7534	19.3003	10.6173
-159	13.7534	19.3003	10.6173
-158	13.7534	19.0785	10.7067
-157	13.4668	19.3003	10.7067
-156	13.4668	19.0785	10.6173
-155	13.4668	19.0785	10.6471
-154	13.4668	19.0785	10.6471
-153	13.4668	19.0785	10.5576
-152	12.3207	18.4129	10.0804
-151	11.7477	17.5256	9.39448
-150	11.7477	17.5256	9.24536
-149	11.4611	17.5256	9.21554
-148	11.1746	17.7474	9.21554
-147	11.4611	17.9693	9.4243
-146	11.1746	17.5256	9.12607
-145	10.8881	17.5256	9.09624
-144	10.8881	17.5256	9.03659
-143	10.8881	17.5256	9.06642
-142	10.6015	17.7474	9.06642
-141	10.6015	18.1911	9.00677
-140	10.6015	18.1911	9.03659
-139	10.6015	18.1911	9.03659
-138	10.315	18.1911	9.00677
-137	10.6015	18.4129	9.4243
-136	10.0285	18.6348	9.36466
-135	9.74196	19.3003	9.75236
-134	9.45543	19.3003	9.66289
-133	9.45543	19.3003	9.60325
-132	9.45543	19.3003	9.63307
-131	8.59585	19.3003	9.51377
-130	8.59585	19.3003	9.51377
-129	8.59585	19.3003	9.51377
-128	8.59585	19.3003	9.51377
-127	8.59585	19.3003	9.51377
-126	8.59585	19.3003	9.57342
-125	9.16891	19.0785	9.78219
-124	9.74196	19.744	9.81201
-123	8.59585	19.3003	9.66289
-122	8.59585	19.5222	9.69272
-121	8.59585	19.5222	9.72254
-120	8.30932	19.3003	9.57342
-119	8.30932	19.5222	9.63307
-118	8.02279	19.0785	9.66289
-117	8.02279	19.0785	9.63307
-116	8.30932	18.6348	9.63307
-115	8.30932	18.6348	9.60325
-114	8.30932	18.6348	9.60325
-113	8.30932	18.6348	9.5436
-112	8.30932	18.6348	9.5436
-111	8.30932	18.6348	9.51377
-110	8.30932	18.6348	9.5436
-109	8.30932	18.6348	9.5436
-108	9.16891	18.8566	9.66289
-107	8.88238	18.8566	9.84184
-106	9.16891	18.4129	9.81201
-105	9.16891	18.4129	9.81201
-104	9.16891	18.4129	9.84184
-103	9.16891	18.1911	9.81201
-102	9.16891	17.0819	9.87166
-101	9.16891	16.86	9.93131
-100	9.16891	16.86	9.93131
-99	9.16891	16.6382	9.99095
-98	9.16891	15.3071	10.0208
-97	9.16891	14.8635	9.87166
-96	8.59585	14.1979	9.69272
-95	8.59585	13.9761	9.69272
-94	9.16891	13.9761	9.72254
-93	9.45543	15.0853	9.93131
-92	10.0285	14.4198	10.0506
-91	10.315	14.1979	9.96113
-90	10.315	14.1979	9.90148
-89	10.315	14.1979	9.93131
-88	10.315	14.1979	9.93131
-87	10.315	14.4198	9.96113
-86	10.6015	14.4198	10.0506
-85	10.6015	14.1979	10.0208
-84	10.6015	14.4198	10.1102
-83	10.6015	14.4198	10.1699
-82	10.6015	15.3071	10.3787
-81	11.4611	15.9727	10.9751
-80	12.0342	17.0819	11.6909
-79	12.0342	17.0819	11.8102
-78	12.0342	17.0819	11.8102
-77	12.0342	17.0819	11.8997
-76	11.7477	16.4164	11.6909
-75	11.7477	16.4164	11.6313
-74	11.7477	16.4164	11.6313
-73	12.0342	16.1945	11.512
-72	11.4611	15.0853	11.4225
-71	11.4611	15.529	11.6313
-70	11.1746	15.529	11.6909
-69	11.1746	15.529	11.5418
-68	11.1746	15.7508	11.512
-67	11.1746	15.9727	11.5716
-66	11.4611	15.7508	11.6909
-65	11.4611	15.529	11.6909
-64	11.4611	14.4198	11.6611
-63	11.4611	14.4198	11.6909
-62	11.4611	14.4198	11.6909
-61	11.4611	14.6416	11.84
-60	11.4611	15.0853	12.1681
-59	12.3207	16.6382	12.4365
-58	12.3207	16.6382	12.4663
-57	12.3207	16.86	12.4663
-56	12.0342	16.86	12.4365
-55	12.3207	17.0819	12.5558
-54	12.3207	17.5256	12.5856
-53	12.3207	17.5256	12.4663
-52	13.7534	18.1911	13.2417
-51	13.7534	18.6348	13.54
-50	13.7534	19.0785	13.6295
-49	13.7534	19.744	13.9277
-48	13.7534	19.5222	13.9575
-47	13.7534	19.5222	13.9873
-46	13.7534	19.744	14.1066
-45	13.7534	19.744	14.1365
-44	13.4668	19.744	14.1961
-43	13.7534	19.9658	14.3154
-42	14.0399	20.8532	14.7926
-41	14.0399	21.0751	14.8522
-40	13.7534	21.0751	14.7329
-39	13.7534	20.8532	14.6733
-38	13.7534	20.8532	14.6733
-37	13.7534	21.0751	14.6733
-36	13.7534	21.0751	14.6733
-35	13.7534	21.2969	14.6435
-34	13.7534	21.2969	14.7628
-33	13.7534	21.2969	14.7628
-32	13.7534	21.2969	14.7628
-31	13.7534	21.2969	14.8224
-30	13.4668	21.0751	14.7628
-29	13.4668	20.8532	14.6136
-28	13.4668	20.8532	14.554
-27	13.4668	20.8532	14.554
-26	13.1803	20.4095	14.5242
-25	13.1803	20.4095	14.554
-24	13.1803	20.4095	14.554
-23	13.1803	20.4095	14.6136
-22	13.1803	20.4095	14.6136
-21	13.1803	20.1877	14.7031
-20	13.1803	20.4095	14.7329
-19	13.7534	21.0751	14.9715
-18	13.7534	21.0751	14.882
-17	13.7534	20.6314	14.7628
-16	13.7534	20.6314	14.6435
-15	13.7534	20.6314	14.5242
-14	13.7534	20.6314	14.5242
-13	13.7534	20.6314	14.5242
-12	13.7534	20.6314	14.5242
-11	13.4668	19.744	13.7487
-10	13.4668	18.4129	13.4207
-9	13.4668	17.9693	13.2716
-8	13.1803	17.7474	13.1523
-7	12.6072	17.9693	13.1523
-6	12.3207	17.7474	13.0926
-5	12.3207	17.9693	13.033
-4	12.3207	17.9693	13.0926
-3	12.3207	17.9693	13.0926
-2	12.3207	17.9693	13.1224
-1	12.3207	17.9693	13.1821
0	12.3207	17.9693	13.3014
1	12.6072	18.1911	13.3909
2	12.6072	18.1911	13.6295
3	12.6072	18.1911	13.7189
4	13.1803	18.8566	13.7189
5	13.1803	19.0785	13.9575
6	12.8938	20.8532	14.5242
7	12.8938	20.8532	14.5242
8	13.1803	20.6314	14.4347
9	13.1803	20.4095	14.375
10	12.8938	20.6314	14.375
11	12.8938	20.6314	14.4049
12	12.8938	20.4095	14.0172
13	12.8938	20.4095	13.9575
14	12.8938	20.4095	14.0172
15	12.8938	20.6314	14.0172
16	12.6072	20.4095	14.047
17	12.6072	20.4095	14.047
18	12.6072	20.6314	14.047
19	12.6072	21.7406	14.0172
20	12.6072	21.7406	14.047
21	12.6072	21.7406	14.1663
22	12.6072	21.7406	14.2856
23	12.8938	22.1843	14.375
24	12.8938	22.1843	14.375
25	12.8938	22.1843	14.2259
26	12.8938	22.1843	14.1961
27	12.8938	22.1843	14.2557
28	12.8938	21.5187	14.1663
29	12.6072	21.2969	13.9575
30	12.6072	21.0751	13.9575
31	12.6072	21.5187	13.9575
32	12.6072	21.5187	14.047
33	12.6072	21.5187	14.047
34	12.6072	21.5187	13.9873
35	12.8938	21.5187	14.1365
36	12.8938	21.5187	13.8979
37	12.8938	21.2969	13.7786
38	12.8938	20.8532	13.7487
39	12.8938	20.8532	13.6593
40	12.8938	20.8532	13.5996
41	12.6072	20.8532	13.5102
42	12.6072	20.8532	13.4505
43	12.6072	20.4095	13.3909
44	12.0342	19.0785	13.1523
45	12.3207	19.0785	13.1523
46	12.3207	18.6348	13.0032
47	12.3207	19.0785	13.0032
48	12.6072	19.0785	13.3014
49	12.6072	19.0785	13.3014
50	12.6072	19.0785	13.3014
51	12.6072	19.0785	13.3312
52	12.6072	19.0785	13.3014
53	12.8938	19.0785	13.3014
54	12.8938	19.3003	13.2716
55	12.8938	19.0785	13.5102
56	12.8938	19.0785	13.5102
57	12.8938	18.8566	13.4207
58	12.6072	18.4129	13.3312
59	12.3207	18.1911	13.2119
60	12.0342	17.5256	13.0628
61	12.0342	17.5256	13.0926
62	11.7477	17.3037	12.8242
63	11.4611	17.0819	12.7646
64	11.4611	17.3037	12.7347
65	11.4611	17.3037	12.7347
66	11.1746	17.3037	12.7347
67	11.1746	17.3037	12.7049
68	11.1746	17.3037	12.6154
69	11.1746	17.3037	12.7646
70	11.1746	17.3037	12.7049
71	11.1746	17.0819	12.7347
72	10.6015	16.86	12.7347
73	10.6015	17.5256	12.9733
74	10.6015	17.0819	12.7049
75	10.6015	16.86	12.7049
76	10.315	16.4164	12.2874
77	10.315	16.6382	12.2874
78	10.0285	16.6382	12.2277
79	10.0285	16.86	12.2874
80	10.0285	16.86	12.2576
81	9.45543	16.86	12.0786
82	9.16891	16.86	11.9295
83	9.16891	16.86	12.019
84	9.16891	16.86	11.9295
85	9.16891	16.86	12.1979
86	9.16891	16.86	12.1979
87	8.88238	15.7508	11.9593
88	8.30932	14.6416	11.3628
89	8.30932	14.6416	11.3927
90	8.02279	14.6416	11.333
91	8.88238	14.8635	11.3628
92	8.88238	14.8635	11.3628
93	8.88238	14.6416	11.3032
94	8.88238	14.6416	11.2436
95	8.59585	14.4198	11.005
96	8.59585	14.1979	10.9453
97	8.59585	14.1979	10.9751
98	8.59585	14.1979	10.9751
99	8.59585	14.4198	10.8558
100	9.16891	14.6416	10.7962
101	9.16891	13.9761	10.4383
102	8.88238	13.9761	10.1699
103	8.88238	13.9761	10.1102
104	8.88238	13.9761	10.1102
105	8.88238	13.9761	9.99095
106	9.45543	14.1979	10.1102
107	9.45543	14.1979	9.84184
108	9.45543	14.1979	9.87166
109	9.45543	13.7542	9.72254
110	9.45543	13.9761	9.78219
111	9.45543	14.4198	9.87166
112	9.45543	14.4198	10.0506
113	9.45543	14.4198	10.0208
114	9.45543	14.4198	10.0506
115	9.16891	14.4198	10.0208
116	9.16891	14.6416	10.1401
117	9.16891	14.6416	10.1401
118	8.59585	14.1979	9.99095
119	8.59585	14.1979	9.99095
120	8.59585	13.9761	9.81201
121	8.30932	13.7542	9.78219
122	7.73626	13.5324	9.66289
123	7.73626	13.7542	9.66289
124	7.73626	13.9761	9.81201
125	7.73626	13.9761	9.87166
126	7.16321	13.5324	9.69272
127	7.16321	13.5324	9.69272
128	6.87668	13.5324	9.48395
129	6.87668	13.5324	9.45413
130	6.87668	13.5324	9.45413
131	6.87668	13.3106	9.51377
132	6.87668	12.8669	9.27518
133	6.87668	12.645	9.18571
134	6.59015	12.645	9.12607
135	6.87668	12.645	9.21554
136	6.87668	11.7577	8.97695
137	6.87668	11.9795	9.03659
138	6.87668	11.9795	9.03659
139	6.59015	11.0921	8.73836
140	6.30362	10.8703	8.291
141	6.30362	10.6484	7.99276
142	6.30362	10.6484	8.05241
143	6.30362	11.0921	8.11206
144	6.30362	11.0921	8.02259
145	6.30362	11.0921	8.02259
146	6.30362	11.0921	7.99276
147	6.30362	11.0921	7.96294
148	6.01709	10.8703	7.81382
149	6.30362	10.6484	7.87347
150	6.30362	10.4266	7.54541
151	6.30362	11.0921	7.75417
152	6.30362	11.0921	7.75417
153	6.30362	11.0921	7.75417
154	6.30362	11.0921	7.75417
155	6.87668	11.7577	7.96294
156	6.87668	11.7577	7.90329
157	7.44974	12.2013	7.84364
158	7.44974	12.2013	7.72435
159	6.87668	11.314	7.60505
160	6.87668	10.8703	7.784
161	6.87668	10.8703	7.81382
162	6.87668	10.8703	7.81382
163	6.87668	10.8703	7.84364
164	6.87668	11.0921	7.84364
165	6.87668	11.0921	7.84364
166	6.87668	11.0921	7.84364
167	6.59015	10.8703	7.69453
168	6.59015	11.0921	7.784
169	6.87668	11.0921	8.02259
170	6.87668	11.0921	8.02259
171	6.87668	11.0921	8.05241
172	6.87668	11.0921	8.05241
173	6.59015	10.4266	7.87347
174	6.59015	10.4266	7.87347
175	6.59015	10.4266	7.87347
176	6.59015	10.4266	7.96294
177	6.30362	10.4266	7.93312
178	6.30362	10.4266	7.87347
179	6.30362	10.4266	7.87347
180	6.30362	10.2048	7.72435
181	6.30362	10.2048	7.72435
182	5.73057	9.09555	7.60505
183	5.73057	9.53924	7.63488
184	5.73057	9.53924	7.63488
185	5.73057	9.53924	7.63488
186	5.44404	9.53924	7.63488
187	5.44404	9.31739	7.69453
188	5.44404	9.09555	7.24717
189	5.73057	8.87371	7.18752
190	5.73057	8.87371	7.18752
191	5.44404	8.65186	6.79981
192	5.44404	8.65186	6.56122
193	5.44404	8.87371	6.59105
194	5.44404	8.87371	6.59105
195	5.44404	8.87371	6.59105
196	5.44404	8.87371	6.59105
197	5.44404	8.87371	6.62087
198	5.44404	9.09555	6.71034
199	5.44404	9.09555	6.71034
200	6.01709	9.31739	6.79981
201	6.30362	10.4266	6.91911
202	6.59015	11.5358	7.33664
203	6.59015	11.314	7.18752
204	6.59015	11.314	7.24717
205	6.59015	11.314	7.24717
206	6.59015	11.314	7.24717
207	6.59015	11.314	7.24717
208	6.59015	11.5358	7.30682
209	6.59015	11.5358	7.33664
210	6.59015	11.5358	7.33664
211	6.59015	11.5358	7.33664
212	6.59015	11.9795	7.36646
213	6.59015	12.2013	7.54541
214	6.59015	12.2013	7.51558
215	6.59015	12.2013	7.54541
216	6.30362	12.2013	7.54541
217	6.30362	12.4232	7.57523
218	6.30362	12.4232	7.57523
219	6.30362	12.645	7.54541
220	6.30362	12.645	7.54541
221	6.30362	12.645	7.54541
222	6.30362	12.645	7.39629
223	6.30362	12.8669	7.36646
224	6.30362	12.645	7.33664
225	6.01709	12.4232	7.33664
226	5.73057	12.4232	7.33664
227	5.73057	12.4232	7.30682
228	5.73057	12.4232	7.30682
229	5.73057	12.645	7.27699
230	5.73057	12.645	7.24717
231	5.44404	12.4232	7.21735
232	5.44404	12.4232	7.21735
233	5.44404	12.4232	7.21735
234	5.44404	12.2013	7.21735
235	5.73057	12.2013	7.18752
236	5.73057	12.2013	7.12787
237	5.73057	12.2013	7.00858
238	5.73057	12.2013	6.91911
239	5.73057	12.2013	6.91911
240	5.73057	11.314	6.59105
241	5.73057	11.314	6.4121
242	5.73057	11.0921	6.20334
243	5.73057	11.0921	6.05422
244	5.44404	11.0921	6.05422
245	5.44404	11.314	6.0244
246	5.44404	11.314	6.0244
247	5.73057	11.314	6.05422
248	5.73057	11.314	6.05422
249	5.15751	11.314	6.05422
250	5.15751	11.314	6.0244
251	5.15751	11.314	6.0244
252	5.15751	11.314	6.20334
253	5.15751	11.5358	6.23316
254	5.15751	11.7577	6.23316
255	5.15751	11.7577	6.26299
256	5.15751	11.7577	6.32263
257	5.15751	11.7577	6.35246
258	5.73057	11.314	6.35246
259	5.44404	11.5358	6.32263
260	5.44404	11.5358	6.29281
261	5.15751	11.5358	6.32263
262	5.15751	11.5358	6.32263
263	5.15751	11.7577	6.5314
264	5.44404	11.7577	6.5314
265	5.44404	11.7577	6.5314
266	5.44404	11.7577	6.38228
267	5.44404	11.7577	6.4121
268	5.44404	11.7577	6.4121
269	5.44404	11.7577	6.47175
270	5.44404	11.5358	6.5314
271	5.44404	11.9795	6.59105
272	5.44404	11.9795	6.59105
273	5.44404	11.9795	6.59105
274	5.44404	11.314	6.50158
275	5.44404	11.0921	6.47175
276	5.15751	10.8703	6.38228
277	5.15751	10.4266	6.29281
278	5.15751	10.4266	6.32263
279	5.15751	10.4266	6.32263
280	5.15751	10.4266	6.32263
281	5.15751	10.4266	6.35246
282	5.15751	10.4266	6.35246
283	5.15751	10.4266	6.32263
284	5.15751	10.4266	6.32263
285	5.15751	10.4266	6.08404
286	5.15751	10.6484	6.14369
287	5.15751	10.6484	6.17351
288	5.73057	10.6484	6.35246
289	5.73057	10.6484	6.38228
290	5.73057	10.6484	6.38228
291	5.73057	10.2048	6.23316
292	5.73057	9.98292	6.32263
293	5.73057	9.98292	6.32263
294	5.73057	10.2048	6.50158
295	5.73057	10.2048	6.59105
296	5.73057	10.2048	6.56122
297	5.73057	10.2048	6.56122
298	5.73057	9.98292	6.59105
299	5.73057	9.98292	6.59105
300	5.44404	9.98292	6.4121
301	5.44404	9.76108	6.4121
302	5.44404	10.2048	6.4121
303	5.44404	10.2048	6.4121
304	5.44404	10.2048	6.44193
305	5.44404	10.4266	6.59105
306	5.44404	10.4266	6.59105
307	5.44404	10.4266	6.56122
308	5.15751	10.2048	6.56122
309	5.15751	10.2048	6.59105
310	5.15751	10.2048	6.56122
311	5.15751	10.2048	6.50158
312	5.15751	10.2048	6.47175
313	4.0114	9.76108	6.29281
314	4.0114	9.09555	6.14369
315	4.0114	8.87371	6.05422
316	4.0114	8.87371	6.05422
317	3.72487	7.76449	5.96475
318	3.43834	7.54265	5.9051
319	3.43834	7.54265	5.87528
320	3.43834	7.54265	5.93493
321	3.43834	7.09897	5.93493
322	3.43834	7.09897	5.96475
323	3.43834	6.43344	5.3981
324	3.43834	6.2116	5.42792
325	3.43834	6.2116	5.30863
326	4.0114	5.98975	5.24898
327	4.0114	6.2116	5.33845
328	4.29792	6.2116	5.54722
329	4.29792	6.2116	5.48757
330	4.29792	6.2116	5.51739
331	4.29792	6.2116	5.51739
332	4.29792	6.2116	5.60686
333	4.29792	6.65528	5.66651
334	4.29792	7.09897	5.81563
335	4.58445	7.54265	5.99457
336	4.58445	7.76449	6.0244
337	4.29792	7.76449	5.99457
338	4.29792	7.76449	6.0244
339	4.29792	7.76449	6.05422
340	4.29792	7.98634	6.08404
341	4.29792	8.43002	6.14369
342	4.29792	8.87371	6.38228
343	4.29792	8.87371	6.47175
344	4.29792	8.87371	6.38228
345	3.72487	7.98634	6.20334
346	3.72487	7.98634	6.17351
347	3.72487	7.76449	5.99457
348	3.72487	7.76449	5.78581
349	3.72487	7.54265	5.87528
350	3.72487	7.54265	5.87528
351	3.72487	7.54265	5.84545
352	3.72487	7.54265	5.84545
353	3.72487	7.54265	5.84545
354	3.72487	7.09897	5.81563
355	3.72487	7.09897	5.78581
356	3.72487	7.32081	5.78581
357	4.0114	7.32081	5.78581
358	4.29792	7.76449	5.69634
359	4.29792	7.76449	5.75598
360	4.87098	9.09555	6.08404
361	5.15751	9.53924	6.4121
362	5.15751	9.53924	6.47175
363	5.15751	9.31739	6.4121
364	5.15751	9.31739	6.4121
365	5.15751	9.31739	6.4121
366	5.15751	9.31739	6.26299
367	4.58445	9.53924	6.29281
368	4.87098	9.31739	6.35246
369	5.15751	9.98292	6.44193
370	5.15751	9.98292	6.4121
371	5.15751	9.98292	6.38228
372	5.15751	9.98292	6.38228
373	5.15751	10.2048	6.38228
374	5.15751	10.2048	6.4121
375	5.15751	10.2048	6.4121
376	5.15751	10.6484	6.47175
377	5.44404	11.5358	6.62087
378	5.44404	11.7577	6.76999
379	5.44404	11.7577	6.76999
380	5.44404	11.7577	6.74017
381	5.44404	11.9795	6.76999
382	5.44404	11.9795	6.76999
383	5.44404	11.9795	6.74017
384	5.44404	11.9795	6.71034
385	5.44404	11.9795	6.74017
386	5.73057	12.2013	6.76999
387	5.73057	11.9795	6.74017
388	5.73057	11.9795	6.71034
389	5.73057	11.9795	6.71034
390	5.73057	11.9795	6.74017
391	5.73057	11.9795	6.74017
392	5.73057	11.9795	6.74017
393	5.73057	11.9795	6.74017
394	5.73057	12.4232	6.85946
395	5.73057	12.4232	6.82964
396	5.73057	12.4232	6.82964
397	5.73057	12.4232	6.65069
398	5.73057	12.4232	6.62087
399	5.73057	12.645	6.65069
400	5.73057	12.645	6.62087
401	6.01709	12.645	6.59105
402	6.01709	12.645	6.5314
403	5.73057	12.645	6.4121
404	5.73057	12.645	6.35246
405	5.73057	12.645	6.35246
406	5.73057	12.645	6.26299
407	6.01709	13.0887	6.5314
408	6.01709	13.0887	6.50158
409	6.01709	13.0887	6.56122
410	6.01709	12.8669	6.26299
411	5.73057	11.9795	6.11387
412	5.73057	11.7577	6.11387
413	5.73057	11.7577	6.14369
414	5.73057	11.7577	6.14369
415	5.73057	11.9795	6.20334
416	5.73057	11.9795	6.23316
417	5.73057	11.9795	6.29281
418	5.73057	11.9795	6.32263
419	5.73057	12.645	6.44193
420	5.73057	13.3106	6.71034
421	6.01709	13.5324	6.97876
422	6.01709	13.5324	6.97876
423	6.01709	13.5324	6.97876
424	6.01709	13.5324	7.00858
425	6.01709	13.3106	6.91911
426	6.01709	13.3106	6.94893
427	6.01709	13.3106	6.91911
428	6.01709	13.3106	6.91911
429	6.01709	13.3106	6.94893
430	6.01709	13.3106	7.06823
431	6.01709	13.3106	7.1577
432	6.30362	13.5324	7.1577
433	5.73057	13.0887	7.00858
434	5.73057	12.8669	6.82964
435	5.73057	12.8669	6.79981
436	5.73057	12.645	6.74017
437	5.73057	12.645	6.74017
438	5.73057	12.645	6.74017
439	5.73057	12.645	6.74017
440	5.73057	12.4232	6.71034
441	5.73057	12.4232	6.71034
442	5.73057	12.4232	6.71034
443	5.73057	12.4232	6.74017
444	5.73057	12.4232	6.74017
445	5.44404	12.4232	6.56122
446	6.01709	12.645	6.71034
447	6.30362	12.8669	6.88928
448	6.30362	12.8669	6.88928
449	6.30362	12.8669	6.88928
450	6.30362	12.8669	6.85946
451	6.59015	12.645	6.94893
452	6.59015	12.645	6.91911
453	6.30362	12.645	6.85946
454	6.30362	12.645	6.91911
455	6.30362	12.645	7.00858
456	6.30362	12.645	7.18752
457	6.30362	12.645	7.24717
458	6.30362	12.645	7.24717
459	6.30362	12.645	7.24717
460	6.30362	12.645	7.36646
461	6.30362	12.645	7.39629
462	6.30362	12.645	7.39629
463	6.30362	12.645	7.45594
464	6.30362	12.645	7.24717
465	6.01709	11.9795	7.0384
466	6.01709	11.9795	6.97876
467	6.30362	12.2013	7.09805
468	6.30362	12.2013	7.09805
469	6.30362	12.2013	7.12787
470	6.30362	12.2013	7.1577
471	6.30362	12.2013	7.1577
472	6.30362	12.2013	7.09805
473	6.30362	11.9795	7.09805
474	6.30362	12.8669	7.36646
475	6.30362	13.5324	7.36646
476	6.01709	13.0887	7.30682
477	6.01709	13.0887	7.30682
478	6.01709	13.0887	7.30682
479	6.01709	13.0887	7.30682
480	6.01709	13.0887	7.30682
481	6.30362	13.0887	7.33664
482	6.01709	12.4232	7.1577
483	6.01709	11.9795	6.85946
484	6.01709	12.2013	6.85946
485	6.01709	12.2013	6.88928
486	6.01709	12.645	6.85946
487	6.01709	12.645	6.85946
488	6.01709	12.645	6.85946
489	5.44404	11.7577	6.68052
490	5.15751	11.314	6.5314
491	5.15751	11.314	6.47175
492	5.44404	11.314	6.68052
493	6.01709	11.314	7.00858
494	6.01709	11.314	6.97876
495	6.01709	10.8703	6.94893
496	6.01709	10.8703	6.97876
497	6.01709	10.8703	6.97876
498	6.01709	10.8703	6.97876
499	6.30362	11.0921	7.06823
500	6.59015	12.4232	7.42611
501	6.59015	12.4232	7.42611
502	6.59015	12.4232	7.42611
503	6.59015	11.7577	7.39629
504	6.59015	11.5358	7.39629
505	6.59015	11.5358	7.36646
506	6.59015	11.5358	7.45594
507	6.87668	11.7577	7.57523
508	6.87668	11.9795	7.63488
509	6.59015	10.6484	7.42611
510	6.59015	10.4266	7.30682
511	6.59015	9.98292	7.24717
512	6.59015	9.98292	7.21735
513	6.59015	9.98292	7.30682
514	6.59015	10.2048	7.36646
515	6.59015	9.76108	7.30682
516	6.59015	9.76108	7.27699
517	6.30362	9.76108	7.18752
518	6.01709	9.31739	7.09805
519	5.44404	9.31739	7.0384
520	5.44404	9.76108	7.06823
521	5.44404	9.98292	7.18752
522	5.44404	9.98292	7.21735
523	5.44404	9.98292	7.27699
524	5.44404	9.98292	7.36646
525	5.44404	10.2048	7.24717
526	5.44404	9.53924	7.1577
527	5.44404	9.31739	6.82964
528	5.44404	9.31739	6.76999
529	5.44404	9.98292	6.88928
530	5.44404	9.53924	6.35246
531	5.44404	9.31739	6.32263
532	5.44404	9.31739	6.32263
533	5.44404	9.31739	6.32263
534	5.44404	9.31739	6.32263
535	5.73057	9.31739	6.38228
536	5.73057	9.76108	6.5314
537	5.73057	9.76108	6.62087
538	5.73057	9.76108	6.62087
539	5.73057	9.53924	6.59105
540	5.73057	9.53924	6.59105
541	5.73057	9.98292	6.85946
542	6.01709	10.8703	7.36646
543	6.01709	10.8703	7.39629
544	6.01709	10.8703	7.39629
545	6.01709	11.0921	7.42611
546	6.01709	11.0921	7.45594
547	6.01709	11.0921	7.45594
548	6.01709	11.0921	7.48576
549	6.01709	11.0921	7.51558
550	6.01709	10.8703	7.57523
551	6.01709	10.6484	7.60505
552	6.01709	10.6484	7.6647
553	6.01709	10.6484	7.6647
554	5.73057	10.6484	7.69453
555	5.73057	10.6484	7.72435
556	5.73057	10.6484	7.72435
557	5.73057	10.6484	7.84364
558	5.73057	10.6484	7.84364
559	5.73057	10.4266	7.57523
560	5.73057	10.2048	7.48576
561	5.73057	10.2048	7.48576
562	5.73057	10.2048	7.48576
563	5.73057	10.2048	7.39629
564	5.73057	10.2048	7.39629
565	5.73057	10.2048	7.42611
566	5.73057	10.2048	7.45594
567	5.73057	10.2048	7.36646
568	5.73057	10.2048	7.21735
569	5.73057	10.2048	7.0384
570	6.01709	10.2048	6.97876
571	6.01709	10.2048	6.88928
572	6.01709	10.2048	6.88928
573	6.59015	10.2048	6.94893
574	6.59015	9.98292	6.94893
575	6.59015	9.98292	6.94893
576	6.59015	9.98292	6.94893
577	6.59015	9.98292	6.94893
578	6.59015	9.98292	6.97876
579	6.59015	10.2048	6.97876
580	6.01709	9.53924	6.82964
581	6.01709	9.31739	6.79981
582	6.01709	9.76108	6.76999
583	6.01709	9.76108	7.0384
584	6.01709	9.98292	7.12787
585	6.01709	10.2048	7.12787
586	6.01709	10.2048	7.12787
587	6.01709	10.2048	7.1577
588	6.01709	10.2048	7.1577
589	6.01709	10.2048	7.12787
590	6.01709	10.4266	7.18752
591	6.01709	10.2048	7.18752
592	6.01709	11.0921	7.30682
593	6.01709	11.0921	7.30682
594	6.01709	11.0921	7.30682
595	6.01709	11.0921	7.27699
596	6.01709	11.0921	7.24717
597	5.73057	11.0921	7.24717
598	5.73057	11.0921	7.18752
599	5.73057	11.0921	7.1577
600	5.73057	11.0921	7.1577
601	5.44404	10.4266	7.12787
602	5.44404	10.2048	7.12787
603	5.15751	9.98292	7.00858
604	5.15751	9.76108	6.97876
605	5.15751	9.76108	7.0384
606	5.15751	9.76108	7.0384
607	5.15751	9.76108	7.21735
608	5.15751	9.76108	7.21735
609	5.15751	9.76108	7.18752
610	5.15751	9.76108	7.1577
611	5.15751	9.76108	7.1577
612	4.87098	9.76108	7.1577
613	4.87098	9.76108	7.18752
614	4.87098	9.76108	7.18752
615	4.87098	9.76108	7.30682
616	4.87098	9.76108	7.30682
617	4.87098	9.76108	7.30682
618	4.87098	9.76108	7.30682
619	4.87098	9.76108	7.30682
620	5.15751	9.76108	7.30682
621	5.15751	9.09555	7.06823
622	5.15751	8.87371	7.06823
623	5.15751	8.87371	7.06823
624	5.15751	8.87371	7.0384
625	5.15751	8.87371	6.94893
626	5.15751	8.65186	6.82964
627	5.15751	8.43002	6.71034
628	5.15751	8.43002	6.71034
629	5.15751	8.43002	6.71034
630	5.44404	8.43002	6.71034
631	4.87098	8.43002	6.76999
632	4.87098	8.20818	6.76999
633	4.87098	8.20818	6.76999
634	4.87098	8.20818	6.76999
635	4.87098	7.76449	6.74017
636	5.15751	8.20818	6.91911
637	5.44404	8.43002	7.09805
638	5.44404	8.43002	7.09805
639	5.44404	8.43002	7.12787
640	5.73057	8.43002	7.12787
641	5.73057	7.98634	7.09805
642	5.73057	7.98634	7.06823
643	5.73057	7.98634	7.06823
644	5.73057	7.98634	7.06823
645	5.73057	7.98634	7.06823
646	5.15751	7.32081	6.29281
647	5.15751	7.32081	5.84545
648	5.15751	7.32081	5.45775
649	4.29792	7.32081	5.36827
650	4.29792	7.32081	5.2788
651	4.29792	7.54265	5.42792
652	4.29792	7.54265	5.42792
653	4.29792	7.54265	5.42792
654	4.0114	7.54265	5.42792
655	4.0114	7.54265	5.42792
656	4.0114	7.54265	5.48757
657	4.0114	7.54265	5.30863
658	3.72487	8.65186	5.66651
659	3.72487	9.76108	5.99457
660	4.0114	11.314	6.20334
661	4.0114	11.314	6.14369
662	4.0114	11.314	6.14369
663	4.0114	11.314	6.14369
664	4.0114	11.314	6.05422
665	4.0114	11.314	6.08404
666	4.0114	11.0921	6.05422
667	3.72487	11.5358	6.14369
668	3.72487	11.5358	6.17351
669	3.72487	11.5358	6.23316
670	3.72487	11.5358	6.23316
671	3.72487	11.5358	6.14369
672	3.72487	11.5358	6.14369
673	3.72487	11.5358	6.14369
674	3.72487	11.5358	6.14369
675	3.72487	11.5358	6.17351
676	3.72487	11.9795	6.23316
677	3.72487	11.9795	6.23316
678	3.72487	11.9795	6.26299
679	3.72487	11.9795	6.23316
680	4.0114	12.2013	6.4121
681	4.0114	12.2013	6.4121
682	4.0114	12.2013	6.4121
683	4.0114	12.2013	6.4121
684	4.0114	12.2013	6.29281
685	4.29792	12.2013	6.14369
686	4.29792	11.9795	5.93493
687	4.29792	11.7577	5.9051
688	4.29792	11.7577	5.9051
689	4.29792	11.7577	5.87528
690	4.29792	11.7577	5.9051
691	4.29792	11.7577	5.9051
692	4.29792	11.314	5.72616
693	4.29792	11.314	5.72616
694	4.29792	11.314	5.72616
695	4.29792	11.7577	5.78581
696	4.29792	11.7577	5.81563
697	4.29792	11.7577	5.63669
698	4.29792	11.7577	5.66651
699	4.87098	11.9795	5.69634
700	4.87098	11.9795	5.69634
701	4.87098	11.7577	5.63669
702	5.15751	11.9795	5.57704
703	5.15751	11.9795	5.42792
704	5.15751	11.7577	5.42792
705	4.87098	11.314	5.42792
706	4.87098	11.314	5.42792
707	4.87098	11.314	5.42792
708	4.87098	11.314	5.45775
709	4.87098	11.314	5.48757
710	4.87098	11.314	5.45775
711	4.87098	11.314	5.45775
712	4.58445	11.314	5.45775
713	4.29792	11.314	5.42792
714	4.29792	11.5358	5.45775
715	4.29792	11.5358	5.63669
716	4.29792	11.314	5.63669
717	4.29792	11.314	5.60686
718	4.58445	11.5358	5.57704
719	4.58445	11.7577	5.78581
720	4.58445	11.7577	5.78581
721	4.58445	11.7577	5.78581
722	4.58445	11.7577	5.78581
723	4.58445	11.7577	5.81563
724	4.58445	11.7577	5.78581
725	4.58445	11.7577	5.78581
726	4.58445	11.5358	5.75598
727	4.87098	11.5358	5.75598
728	4.87098	11.5358	5.75598
729	4.58445	11.5358	5.69634
730	4.58445	11.5358	5.63669
731	4.58445	11.5358	5.60686
732	4.58445	11.314	5.60686
733	4.87098	11.314	5.57704
734	4.87098	11.314	5.57704
735	4.87098	11.314	5.45775
736	4.87098	11.314	5.36827
737	4.87098	11.0921	5.2788
738	4.87098	10.8703	5.21916
739	4.87098	10.8703	5.24898
740	4.87098	10.8703	5.2788
741	4.87098	10.8703	5.30863
742	4.87098	10.8703	5.30863
743	4.87098	10.8703	5.30863
744	4.87098	10.6484	5.24898
745	4.87098	10.6484	5.24898
746	4.87098	10.8703	5.21916
747	4.87098	10.6484	5.12968
748	4.87098	10.6484	5.21916
749	4.87098	10.8703	5.2788
750	4.87098	11.5358	5.30863
751	4.87098	11.5358	5.3981
752	4.87098	11.5358	5.3981
753	4.87098	11.0921	5.33845
754	5.15751	11.0921	5.30863
755	5.15751	11.0921	5.2788
756	5.15751	10.4266	5.07004
757	5.15751	10.2048	5.18933
758	5.15751	10.2048	5.18933
759	5.15751	10.2048	5.18933
760	5.44404	9.76108	5.2788
761	5.73057	9.53924	5.21916
762	5.73057	9.53924	5.18933
763	5.73057	9.53924	5.15951
764	5.73057	9.53924	5.15951
765	5.73057	9.76108	5.21916
766	5.73057	9.76108	5.2788
767	5.73057	9.76108	5.2788
768	5.44404	9.09555	5.07004
769	4.87098	8.43002	4.92092
770	4.87098	7.76449	4.7718
771	4.87098	7.76449	4.74198
772	5.15751	7.76449	4.86127
773	5.15751	7.76449	4.89109
774	5.15751	7.76449	4.89109
775	5.15751	7.76449	4.86127
776	5.15751	7.76449	4.86127
777	5.15751	7.76449	4.86127
778	5.15751	8.20818	4.92092
779	5.44404	8.65186	5.09986
780	5.44404	9.31739	5.12968
781	5.73057	10.2048	5.3981
782	5.73057	10.2048	5.3981
783	5.73057	10.2048	5.04021
784	5.73057	9.76108	5.04021
785	5.44404	9.53924	5.04021
786	5.44404	9.53924	5.04021
787	5.44404	9.53924	5.04021
788	5.44404	9.53924	5.04021
789	5.15751	9.76108	4.7718
790	5.15751	9.09555	4.59286
791	5.15751	9.09555	4.59286
792	5.15751	8.87371	4.56303
793	5.15751	8.87371	4.56303
794	5.15751	9.09555	4.62268
795	5.44404	9.76108	4.7718
796	5.44404	9.76108	4.7718
797	5.15751	9.09555	4.6525
798	5.15751	8.87371	4.53321
799	5.44404	9.09555	4.7718
800	5.15751	8.65186	4.53321
801	5.15751	8.87371	4.41391
802	5.15751	8.87371	4.41391
803	5.15751	8.87371	4.41391
804	5.15751	8.87371	4.32444
805	5.15751	8.87371	4.29462
806	5.15751	8.87371	4.32444
807	5.15751	9.09555	4.38409
808	4.87098	9.09555	4.38409
809	4.87098	9.09555	4.50339
810	5.15751	8.87371	4.47356
811	5.15751	9.09555	4.7718
812	5.15751	9.09555	4.7718
813	5.15751	9.09555	4.7718
814	5.15751	9.09555	4.83145
815	5.15751	8.87371	4.83145
816	5.15751	8.87371	4.86127
817	5.15751	9.09555	4.92092
818	5.15751	9.09555	4.83145
819	5.15751	9.09555	4.92092
820	5.44404	9.09555	4.98057
821	5.44404	9.09555	4.98057
822	5.44404	8.87371	4.92092
823	5.44404	8.87371	4.83145
824	5.44404	8.87371	4.80162
825	5.44404	8.20818	4.86127
826	5.44404	8.20818	4.86127
827	5.44404	8.20818	4.86127
828	5.44404	8.20818	4.86127
829	5.44404	8.20818	4.86127
830	5.44404	8.20818	4.86127
831	5.44404	8.20818	4.86127
832	5.44404	8.20818	4.89109
833	5.44404	8.20818	4.86127
834	5.44404	8.43002	4.86127
835	5.44404	8.43002	4.83145
836	5.73057	8.65186	4.86127
837	5.73057	8.65186	4.86127
838	5.73057	8.65186	4.83145
839	5.73057	8.65186	4.83145
840	5.73057	8.65186	4.83145
841	5.73057	8.65186	4.80162
842	5.73057	8.65186	4.80162
843	5.73057	8.65186	4.86127
844	5.73057	8.65186	4.80162
845	5.15751	8.65186	4.7718
846	5.15751	8.65186	4.74198
847	5.15751	8.65186	4.74198
848	5.15751	8.87371	4.74198
849	5.15751	8.87371	4.74198
850	5.15751	8.65186	4.74198
851	5.15751	8.65186	4.74198
852	5.15751	8.65186	4.74198
853	4.87098	7.98634	4.62268
854	4.87098	7.76449	4.68233
855	4.87098	7.98634	4.74198
856	4.87098	8.43002	4.71215
857	4.87098	8.43002	4.71215
858	4.87098	8.20818	4.62268
859	4.87098	8.20818	4.59286
860	4.87098	8.20818	4.62268
861	4.87098	8.20818	4.59286
862	4.87098	8.87371	4.74198
863	4.87098	9.09555	4.83145
864	4.58445	8.65186	4.83145
865	4.87098	8.65186	4.83145
866	4.87098	8.65186	4.83145
867	4.58445	8.43002	4.74198
868	4.58445	8.43002	4.74198
869	4.58445	8.20818	4.53321
870	4.58445	8.20818	4.50339
871	4.58445	8.20818	4.56303
872	4.58445	8.20818	4.53321
873	4.58445	7.98634	4.44374
874	4.58445	7.76449	4.47356
875	4.58445	7.76449	4.47356
876	4.58445	7.76449	4.47356
877	4.29792	7.32081	4.2648
878	4.29792	7.32081	4.32444
879	4.58445	7.76449	4.41391
880	4.87098	7.76449	4.47356
881	4.87098	7.76449	4.44374
882	5.15751	7.76449	4.50339
883	5.15751	8.20818	4.80162
884	5.15751	7.98634	4.71215
885	4.87098	7.98634	4.6525
886	4.87098	7.98634	4.6525
887	4.87098	7.98634	4.71215
888	4.87098	7.98634	4.86127
889	4.87098	7.98634	4.83145
890	4.87098	7.98634	4.98057
891	4.87098	7.98634	4.95074
892	4.87098	7.98634	4.92092
893	4.87098	7.98634	4.89109
894	4.87098	7.76449	4.92092
895	4.58445	7.54265	4.92092
896	4.58445	7.32081	4.74198
897	4.58445	7.32081	4.74198
898	4.58445	7.09897	4.80162
899	4.58445	7.09897	4.83145
900	4.58445	7.09897	4.80162
901	4.87098	7.09897	4.95074
902	4.87098	7.09897	4.98057
903	4.87098	7.09897	4.89109
904	4.87098	7.09897	4.89109
905	4.87098	7.09897	4.86127
906	4.87098	7.54265	4.92092
907	4.58445	6.43344	4.7718
908	4.58445	5.98975	4.62268
909	4.58445	5.98975	4.62268
910	4.58445	5.98975	4.74198
911	4.87098	5.98975	4.6525
912	4.87098	5.98975	4.6525
913	5.15751	5.98975	4.71215
914	5.15751	5.98975	4.74198
915	5.15751	5.98975	4.74198
916	5.44404	6.2116	4.74198
917	5.44404	6.65528	5.12968
918	5.44404	6.87712	5.30863
919	5.44404	6.87712	5.33845
920	5.44404	6.87712	5.42792
921	5.44404	7.09897	5.48757
922	5.44404	7.54265	5.66651
923	5.44404	7.54265	5.63669
924	5.44404	7.54265	5.66651
925	5.44404	7.54265	5.75598
926	6.01709	7.98634	5.72616
927	6.30362	7.98634	5.75598
928	6.30362	7.98634	5.78581
929	6.30362	7.98634	5.81563
930	6.30362	7.98634	5.81563
931	6.30362	7.98634	5.78581
932	6.30362	7.98634	5.81563
933	6.30362	7.98634	5.81563
934	6.30362	8.20818	5.75598
935	6.30362	8.43002	5.78581
936	6.30362	8.43002	5.72616
937	6.30362	8.43002	5.72616
938	6.30362	8.43002	5.75598
939	6.01709	7.98634	5.69634
940	6.01709	7.76449	5.66651
941	6.01709	7.76449	5.66651
942	6.01709	7.76449	5.60686
943	6.01709	7.76449	5.57704
944	6.01709	7.54265	5.57704
945	6.01709	7.54265	5.57704
946	6.01709	7.54265	5.57704
947	6.01709	7.54265	5.51739
948	6.01709	7.54265	5.51739
949	6.01709	7.54265	5.54722
950	6.01709	7.32081	5.60686
951	6.01709	7.54265	5.66651
952	6.01709	7.54265	5.66651
953	6.01709	7.54265	5.66651
954	6.01709	7.54265	5.69634
955	6.01709	7.54265	5.51739
956	6.01709	7.54265	5.42792
957	6.01709	7.76449	5.51739
958	6.01709	7.76449	5.51739
959	6.01709	7.76449	5.51739
960	6.30362	7.76449	5.51739
961	6.01709	7.76449	5.36827
962	6.01709	7.76449	5.36827
963	6.01709	7.54265	5.21916
964	5.73057	6.65528	5.15951
965	5.44404	6.65528	5.09986
966	5.73057	6.65528	5.15951
967	5.73057	6.87712	5.21916
968	5.73057	6.87712	5.21916
969	5.73057	6.87712	5.21916
970	5.73057	6.87712	5.21916
971	5.73057	6.87712	5.12968
972	5.73057	6.87712	5.09986
973	5.73057	7.09897	5.18933
974	6.01709	8.65186	5.60686
975	6.01709	8.65186	5.60686
976	6.01709	8.65186	5.60686
977	6.01709	8.65186	5.60686
978	6.01709	8.65186	5.60686
979	6.01709	8.65186	5.57704
980	6.01709	8.65186	5.57704
981	6.01709	8.43002	5.60686
982	6.01709	8.65186	5.60686
983	6.01709	8.65186	5.60686
984	6.01709	8.43002	5.51739
985	6.01709	8.43002	5.48757
986	6.01709	8.43002	5.48757
987	6.01709	8.43002	5.48757
988	6.01709	8.43002	5.51739
989	6.01709	8.43002	5.51739
990	6.01709	8.43002	5.51739
991	6.01709	8.43002	5.48757
992	6.01709	8.43002	5.48757
993	6.01709	8.43002	5.48757
994	6.01709	8.43002	5.51739
995	6.01709	8.43002	5.63669
996	6.01709	8.43002	5.60686
997	6.01709	8.43002	5.60686
[truncated: 2 more rows]

## Sheet: ED3M
	Relative units Gal4 over Pgk1
	replicate 1	replicate 2	mean value
GAL4-3V5/gal4D	2.12228	1.49092	1.8066
GAL4-3V5/GAL4-3V5	3.23542	3.56533	3.40038

## Sheet: ED3N
	Fractional change	error
-RSC	0.966917	0.0717507
GAL4/gal4D	0.699404	0.0571875
-RSC&GAL4/gal4D	0.785395	0.0723404
expected range	0.601593	0.750937

## Sheet: ED3O
	Fractional change	error
-RSC	0.953202	0.0267281
GAL4/gal4D	1.22657	0.0371599
-RSC&GAL4/gal4D	1.04335	0.041448
expected range	1.12091	1.21744

## Sheet: ED3P
	Fractional change	error
-RSC	0.984236	0.00505601
GAL4/gal4D	1.11768	0.00533529
-RSC&GAL4/gal4D	1.00064	0.00609711
expected range	1.09235	1.10778

## Sheet: ED3Q
	Fractional change	error
SWI/SNF	0.912831	0.0328905
RSC	0.9772	0.0416664
ISW2	0.986779	0.0496964
ISW1	0.987216	0.022803
INO80	0.981202	0.0241162
SWR1	0.988561	0.0229708

[truncated: 1 more sheets: ED3R]
