# Supplementary material for: Dynamic epistasis analysis reveals how chromatin remodeling regulates transcriptional bursting
Source: Nat Struct Mol Biol. 2023 May 1;30(5):692–702. doi: 10.1038/s41594-023-00981-1 (PMC10191856; doi:10.1038/s41594-023-00981-1)
Supplement: Source Data Extended Data Fig. 4 — Statistical Source Data. [file 41594_2023_981_MOESM15_ESM.xlsx]

## Sheet: ED4B
+RSC	-RSC	+RSC	-RSC	+RSC	-RSC	+SWI/SNF	-SWI/SNF	+SWI/SNF	-SWI/SNF	+SWI/SNF	-SWI/SNF	+RSC&SWI/SNF	-RSC&SWI/SNF	+RSC&SWI/SNF	-RSC&SWI/SNF	+RSC&SWI/SNF	-RSC&SWI/SNF
non-memory induction	non-memory induction	glucose repression	glucose repression	glucose+galactose repression	glucose+galactose repression	non-memory induction	non-memory induction	glucose repression	glucose repression	glucose+galactose repression	glucose+galactose repression	non-memory induction	non-memory induction	glucose repression	glucose repression	glucose+galactose repression	glucose+galactose repression
Induction time (min)	Induction time (min)	Induction time (min)	Induction time (min)	Induction time (min)	Induction time (min)	Induction time (min)	Induction time (min)	Induction time (min)	Induction time (min)	Induction time (min)	Induction time (min)	Induction time (min)	Induction time (min)	Induction time (min)	Induction time (min)	Induction time (min)	Induction time (min)
8.750000000000000000e+00	15.25	3.25	2.5	2.5	2.5	28.75	24.75	4.5	2.5	2.5	7.25	29.75	25.75	4	4.5	2.75	48
2.525000000000000000e+01	14.25	8.25	3	2.5	3.25	24.25	17.25	2.5	2.75	4	11.25	10.5	31.5	2.5	10	2.5	2.75
1.350000000000000000e+01	12.25	2.5	13.75	13	4	5.75	17.75	2.75	4.75	22.5	6	15.5	22.75	4.75	8.75	2.5	14.5
1.175000000000000000e+01	16.25	2.75	3.5	2.5	4.25	7.25	23	2.5	4.5	2.5	6	34.75	18.25	3	11	7.5	3.75
5.000000000000000000e+00	21.25	2.5	4.25	2.5	3	17	22.25	2.75	6	3	10.5	40	60	2.5	7	9.75	6
8.500000000000000000e+00	14.5	2.5	3.25	2.5	3	17	11.5	2.5	4.25	2.5	5.75	9.75	48.5	2.5	14	8.75	8.25
3.500000000000000000e+00	10.5	2.5	3.25	2.5	2.5	11	38	2.5	5	2.5	2.5	14	35.75	2.75	8.5	2.75	8.5
4.750000000000000000e+00	7.75	4.5	4.5	6.75	2.5	10.75	15.5	4	4.5	2.75	6	13	15.75	3	4.75	4.75	4
4.750000000000000000e+00	15	2.75	2.5	7.5	8.25	5.25	21.5	3.5	2.5	5.5	5.25	31	43.75	2.5	7.5	7.75	7.75
1.150000000000000000e+01	14.5	2.75	7.25	3	3.25	10	12.75	2.5	3.25	7.25	4.5	9	59.5	2.75	8.5	2.5	6
1.175000000000000000e+01	11	2.75	2.5	14	4	6.75	13.75	2.5	3.75	9.25	2.5	16	17.75	2.5	11.75	5.5	4
1.125000000000000000e+01	11	3	7.5	2.5	3	4.5	22.75	3	7.75	2.75	2.75	29	18	4.5	8.5	2.75	11
8.250000000000000000e+00	21.25	4.25	3.5	2.75	3	14.25	17	2.75	6	10.75	3.25	7.75	39.25	12	3	3.25	5.5
1.525000000000000000e+01	16.25	2.5	3	4.25	7	8	17.25	2.5	4.75	2.5	2.75	9	29.5	6.25	12.75	2.75	5.5
4.000000000000000000e+00	14	3	3.25	2.5	2.5	8.5	12.75	2.5	3.25	24.75	2.5	7	26.75	3.75	13.25	5.75	2.75
6.250000000000000000e+00	16	4.5	5	2.5	6.75	23.5	19.25	2.5	9.75	7.75	5.5	27.75	14	2.5	5	5.5	59.25
9.500000000000000000e+00	9.5	3.25	8	8.75	2.75	11	38	2.5	5	10.25	3.25	12.75	33.25	2.75	5.25	5.5	5.5
6.500000000000000000e+00	9.5	6.75	2.75	2.5	3.25	15	14.25	3.5	6	3	20.75	8.75	31.25	2.5	6.25	2.5	5.5
1.050000000000000000e+01	10.25	7.25	4	3.25	6.75	26	3.5	2.5	2.5	2.5	6.5	13	34.75	4.25	3	2.5	2.75
6.500000000000000000e+00	19.75	4.25	3.25	6	2.5	8.75	20.25	2.5	2.75	2.5	6.5	6	40.25	7.5	5.75	2.5	3
5.250000000000000000e+00	7.75	2.75	4.5	2.5	9.5	9.25	22.75	2.5	14.75	2.5	4	11.25	17	3	39.75	4	10.5
7.500000000000000000e+00	10	3.25	3.5	4.25	2.5	14.5	15.75	2.5	16	8.75	11.25	20.25	11.75	2.75	7.25	3	26.5
7.000000000000000000e+00	21.25	4.75	12.75	2.5	2.5	22	16	5	2.75	4	2.5	33.25	43.25	6.5	3	2.5	2.5
1.000000000000000000e+01	12.5	3.25	2.75	2.5	3.5	7.25	13	6.75	7.5	2.5	8.75	14.5	44.25	3.5	3.25	2.5	7
1.100000000000000000e+01	9.75	2.5	7	2.5	3	7	14.75	4	4.25	2.5	2.5	33	32.5	2.75	7.75	2.5	2.5
7.000000000000000000e+00	12.5	3	3.25	5	4.25	3.75	19.25	10.75	2.5	2.5	5	26	44.5	2.5	8	2.75	4.75
1.825000000000000000e+01	9.75	3.25	4.25	2.5	2.5	17	37.75	2.5	13.25	2.75	4.25	11.5	11.75	4	11.75	3.75	4.5
8.250000000000000000e+00	8.75	3.25	2.5	3.25	2.75	17.5	17	3.75	24.5	3	10	26.25	18.25	2.5	5	2.5	22.5
9.250000000000000000e+00	14	2.5	16.25	2.5	16	19.25	27.5	2.5	3	7.25	4.25	14	18.5	2.5	10.25	2.5	4.25
8.750000000000000000e+00	11.25	2.5	3.5	2.5	2.5	11.75	15	7.25	5	3	6.25	20.25	44.5	4.5	27	3.25	3.5
9.000000000000000000e+00	17	3.5	2.75	2.5	3	18.5	33.5	2.5	13	6.5	8	12.75	22	2.5	11	3.5	3.5
9.750000000000000000e+00	22.75	5.5	4.5	2.5	2.75	16.25	30.25	2.5	2.5	2.5	5.5	18.5	32.25	7	9.25	2.5	5.75
8.500000000000000000e+00	10.75	2.5	4	2.5	3	7.5	22.5	3.25	2.5	2.5	9.5	20.5	39.25	2.5	7.75	3	9.25
8.500000000000000000e+00	19.75	3	6	2.5	13.75	13	25	2.5	24	16.5	4	19.25	26.5	2.5	3.25	2.5	3
2.500000000000000000e+00	11.75	2.5	4.5	2.5	3.75	8.5	33	3.5	7.25	4.5	10	40.75	17	2.5	7	2.5	2.5
9.000000000000000000e+00	4.75	2.5	3.75	2.5	2.5	6	16.5	6.25	3.75	3.5	18.5	16.75	47.75	2.5	19.75	2.5	5
9.000000000000000000e+00	14.5	4.25	10	2.5	3.75	4.5	27.75	2.5	6.25	2.5	7.25	7.5	35.75	3.25	15	2.75	2.5
1.450000000000000000e+01	15	2.5	17.75	2.75	9	12.25	30.75	7	10.5	4.25	5.5	10.5	15.25	3.25	8.5	2.5	3.5
7.750000000000000000e+00	22	3.25	2.5	2.5	2.75	12.75	19.25	2.5	2.5	2.5	6.5	13	14.75	3.5	5	3.25	52.25
1.100000000000000000e+01	22.25	3.25	7.5	2.5	2.5	16.5	13.75	2.5	6.25	2.5	3.75	22.25	19.75	4.75	11.5	2.5	10.75
1.600000000000000000e+01	31	8.5	3.25	3	3	9.75	28.75	3.25	2.75	4	7.5	17	18.5	4	8	6.5	4.75
8.750000000000000000e+00	10.25	2.5	5.75	3.75	4	16	30.25	4	9.75	4	7	13.25	28.5	3	4.75	3.5	7.75
3.000000000000000000e+00	19	3.25	3.5	3.75	3.5	7.75	24.75	14	2.5	4.75	8.5	12.75	39.25	4.75	13	4.75	3.5
7.750000000000000000e+00	11.5	3.75	3.25	2.5	2.5	18	16.5	9.5	3	2.5	3.75	9.5	43.5	3.5	6.5	2.5	6.25
9.750000000000000000e+00	13.25	2.5	2.5	4	2.5	12.75	21	3.5	2.5	5.5	4.25	5	29	3	6.5	2.5	6.25
3.000000000000000000e+00	14.5	2.5	2.5	6.25	3.5	8.75	14.5	5	6	4.75	6.25	2.75	35.75	4.25	3.75	2.75	6.75
7.000000000000000000e+00	19.25	4.5	11.75	2.5	4.5	7	26.75	2.5	4.25	2.75	6.25	5.25	34	7.75	16.25	2.5	9.75
1.225000000000000000e+01	8.25	2.5	2.5	3	6.75	12	10	5.25	2.5	3.25	3.5	36.75	47	4	8.75	2.5	4.5
2.750000000000000000e+00	19	7	3.75	2.5	3.25	19.25	17.25	3	9	9.5	3.75	22	19.75	3.25	11.75	2.75	2.5
4.250000000000000000e+00	12.75	2.5	2.5	6.25	3.25	15.25	22	5.5	2.5	2.5	11.5	10.5	52.5	4.5	9.25	2.5	6.5
7.000000000000000000e+00	9.25	2.5	4.25	2.75	7.5	16.25	11	2.5	6	2.5	5.5	30	42.25	3	2.5	3	4
9.250000000000000000e+00	7.5	3.75	5	2.5	3	13.5	28.25	2.5	9.25	3	3.5	11	40.5	4	6	2.75	11.5
5.000000000000000000e+00	7.75	2.5	2.5	2.75	4	9.5	3.75	3.75	2.75	2.75	8.25	11.5	36.5	3.5	13.75	2.5	4.75
1.600000000000000000e+01	7.75	11	3	2.5	3	2.5	13.5	2.5	2.5	2.5	5.25	14.5	50.75	3.25	11	2.5	12.75
2.750000000000000000e+00	8.25	6	2.75	6	4	15	17.25	4.25	2.5	16.75	6.75	16.75	44.75	2.5	6	3.75	4.75
6.250000000000000000e+00	8.5	3.25	2.5	2.5	3.75	6.75	23	5	2.5	2.5	6.5	2.5	37	4.25	6	3.5	8.25
7.750000000000000000e+00	12.25	8.25	2.5	2.5	4	11.75	13.5	6.25	2.5	6.75	4.25	20.25	18.75	3.5	13.75	2.75	4
9.750000000000000000e+00	7.25	2.5	7.25	2.5	2.5	10.75	6	2.5	2.5	2.75	5	11.5	16.25	10.25	3.5	5	4.25
2.750000000000000000e+00	14.25	2.75	2.5	2.5	3.5	9.5	37.5	2.5	2.5	6.75	7	11	44.25	8.75	12.75	3.75	3.25
3.250000000000000000e+00	13.5	2.5	3	2.75	3	13	21.75	3.25	4.25	2.5	5.75	10.25	32	3.75	6.75	10.25	7
2.500000000000000000e+00	11.25	2.5	2.5	2.5	4.25	8.5	15	2.5	6.75	2.75	4.25	11.75	21.75	4.25	11.25	3.5	3.25
4.250000000000000000e+00	19	2.5	10.75	2.5	2.5	12.75	27.75	3	7.5	2.75	13.75	3.75	41.5	8.25	25	3.75	3.25
6.000000000000000000e+00	10.25	4.5	2.5	2.5	2.5	13	14.25	3	2.5	3.75	9	2.5	20.25	5	4.5	7.5	2.5
1.075000000000000000e+01	16.75	2.75	2.5	4.75	3	15	19	2.5	32.5	2.5	4.5	11.75	25.75	2.75	5.75	4	6.25
5.750000000000000000e+00	22	2.75	3.75	2.5	15.75	12.5	21.25	3	2.5	2.5	2.75	12.5	24.75	3.75	3.5	2.5	4.5
2.500000000000000000e+00	8	2.75	2.5	3.25	2.5	11.5	29.75	3.5	2.75	2.5	10.25	14.25	26.75	3.25	3.5	2.5	12
5.750000000000000000e+00	12.75	3	2.5	2.5	3.5	9.25	18.25	5	2.5	3.75	7.25	17.25	23	2.5	5.25	11.25	5.25
6.000000000000000000e+00	9.75	4.25	5.5	2.5	2.5	21	22.75	6.25	3.5	2.5	5.75	23.5	20.25	3.5	8.75	9	4.5
7.000000000000000000e+00	9.25	2.5	2.5	2.5	2.75	28.25	14	2.75	2.5	4	10.25	10.25	26.5	4.25	5.5	2.75	3
4.000000000000000000e+00	10.25	3	3.75	8.75	3.75	7.75	21.25	3.5	3.5	2.5	2.5	12.5	14.75	2.75	4.5	3.25	14.25
6.000000000000000000e+00	10	4.5	6.25	2.5	3.25	16.25	25.5	3.75	2.75	2.5	7	21.5	22.5	4	5	2.5	6.25
2.500000000000000000e+00	16.75	3.25	2.5	2.5	3	17.75	17.25	3.5	3	2.75	5	8.25	14.5	5	5.75	2.5	2.5
3.750000000000000000e+00	8.5	6.75	5	6	5.25	18.75	27.5	2.5	2.5	2.75	3	23.75	27.75	3.75	14.75	5.25	2.75
8.750000000000000000e+00	9.75	7.25	3	2.75	2.5	17.75	24	4	7.25	3.75	5.75	10.25	34.25	3.5	3.5	2.5	8
1.225000000000000000e+01	15.75	4.25	2.5	3.5	5.25	18	22	3.75	7	2.5	12.25	34.25	28.25	2.75	17.75	2.75	2.5
9.750000000000000000e+00	29.5	2.75	6	2.5	2.5	9.25	28.5	3.25	7.75	5.25	4	14.25	30.25	4.75	3.75	4.5	9.25
1.125000000000000000e+01	23.75	3.25	3.5	2.5	3.5	24.75	15.25	4.5	2.5	2.5	8.25	10.75	24	3.5	7.25	3.25	8.25
8.000000000000000000e+00	21	4.75	2.5	2.5	3.75	9.75	19	11.25	2.5	3.75	3.25	16.75	26.75	3.25	8.5	3.25	27.25
6.750000000000000000e+00	8.75	3.25	4	2.5	4.75	17	25	4	3.25	4.25	5.25	8.5	30.75	4	5.75	2.75	3.5
1.350000000000000000e+01	14.75	2.5	2.5	2.5	3	3.75	19.5	9	2.75	2.75	7.25	11	37.5	5.5	7.25	2.5	16.5
1.425000000000000000e+01	9.75	3	5	4.25	4	14	31.5	2.5	3	2.5	6	10.5	27.75	3.5	5	13.5	5
1.425000000000000000e+01	10	3.25	10.25	3.25	2.75	11	25.5	5.25	2.75	3	2.5	11.75	20	4.25	6.25	38.5	2.5
1.025000000000000000e+01	8.25	3.25	5.75	3.25	6.25	9.75	23.75	20.25	2.5	2.5	3	45	19.5	4.5	4.5	2.5	5
1.050000000000000000e+01	13.5	2.5	2.75	2.5	5.75	9.25	9.25	5	7.75	2.5	3.25	7.25	29.25	4	6.25	3	3.5
1.450000000000000000e+01	12	2.5	5.5	6.5	3.25	11.25	23	3.25	2.5	2.75	8.25	12.25	28.5	4.25	12.25	2.5	4.75
1.375000000000000000e+01	18	3.5	7	2.75	8.75	9	30	5	3.25	3.75	6	9	26	2.5	5.75	2.5	13
6.750000000000000000e+00	11.75	5.5	3	2.75	3.25	12.75	21	8.75	19.5	4.75	4	8.75	52.25	4.5	15.25	2.5	5
2.700000000000000000e+01	16.75	2.5	3	2.5	8.5	7	21.25	11.25	2.5	3.25	5.5	11	31.25	2.5	23.5	8	8.75
1.575000000000000000e+01	7	3	5.5	6.5	4.25	14	22.25	8	6.75	2.5	9.25	20	17.75	3	4	2.5	28
1.325000000000000000e+01	12	2.5	3	2.75	4.5	14.25	17.5	2.5	7	2.5	10.75	15	14.75	2.5	4.25	3.5	2.75
5.000000000000000000e+00	8.25	2.5	8	2.5	6.75	9	16.75	4	7	3	7.25	20.25	26.25	3	4.5	2.5	3.75
9.500000000000000000e+00	13	4.25	4.25	2.5	4	17	20.75	2.75	2.5	2.5	6.75	4	16.75	2.5	4	3.25	3.5
1.325000000000000000e+01	11.5	2.5	2.75	2.5	4.5	12	47.25	2.75	2.5	2.5	4	11.75	16.75	4.25	4.5	5	3
1.250000000000000000e+01	15.5	3.25	3.5	2.5	7.25	27.5	11	8	16.5	2.5	2.5	10.5	33.75	2.75	15	2.75	5.25
1.350000000000000000e+01	18.25	3.25	2.5	3	5.5	7	9.25	5.25	4.75	2.5	5.75	15.5	35.5	3.75	7.25	2.5	4.75
1.300000000000000000e+01	9.5	8.5	3	2.5	3	13.75	24.5	2.5	2.5	5.25	4	12.5	36.25	5	5	3	4
1.125000000000000000e+01	9	2.5	2.5	2.5	2.75	12.25	13.5	3	7	2.5	3.25	2.5	22.25	3.5	7.25	2.75	2.5
9.250000000000000000e+00	2.5	3.25	2.5	2.5	4.25	9.5	10.25	5.75	2.5	3.5	19	34	28.5	3.75	5	2.5	6.5
1.025000000000000000e+01	10.5	3.75	2.75	5.75	8.5	12.75	15.25	22	2.5	2.5	2.5	11.75	24	2.5	7.25	2.5	4
1.175000000000000000e+01	11	2.5	3	6	3.5	17	2.5	2.5	8.25	2.5	11.75	7.75	33.75	4.5	19.75	3.75	6.25
7.750000000000000000e+00	17.5	2.5	2.5	3.75	4	12.25	34	4	10.75	3.25	3.5	6.5	31	2.5	6.5	3.75	13.25
3.750000000000000000e+00	12.5	4.5	7.25	2.5	6	13.75	16.25	2.5	9.5	2.5	6	9.25	54.5	4.25	5.25	2.5	23
1.825000000000000000e+01	7	2.5	2.5	2.5	21.5	16.5	13.5	17.5	2.5	3.25	3.5	33.5	24.75	2.5	5.25	2.75	3.75
1.325000000000000000e+01	16.25	7	3.75	2.75	3.25	2.75	20.75	8.25	6.75	2.5	10.5	27.75	19.75	2.5	13.5	6.25	3.25
1.250000000000000000e+01	12.25	2.5	2.5	3.25	4.25	10	16.75	10.25	2.5	2.75	8.25	19.5	21	3.75	12.75	2.5	4.5
2.500000000000000000e+00	37.25	2.5	2.5	2.5	19.25	26.5	21.5	48.75	4	2.5	6	6.75	41.75	3	3.75	2.5	3
1.500000000000000000e+01	8.5	3.75	41	2.5	5.25	15.25	12.5	39.5	2.75	7.75	2.75	9.25	30	2.75	4.25	3.75	10.25
8.750000000000000000e+00	13.75	2.5	4.75	3.75	5.75	12.5	14.25	6.25	2.75	2.5	4.5	10.5	54.5	4.5	3.25	4	7
7.750000000000000000e+00	10.25	11	2.5	2.5	2.5	8	18.75	3.25	2.5	2.5	6.5	8	13.75	2.75	2.75	2.5	3
1.975000000000000000e+01	12.5	6	2.5	2.5	4.25	22	20.25	3.5	4.25	3.5	2.75	12.5	17	4.25	22	14.25	6.75
1.000000000000000000e+01	14.75	3.25	2.5	2.5	3	16.75	19.5	10	9	4.75	4.25	26	36.75	3	4.25	3	11.75
1.750000000000000000e+01	11.75	7.25	3	5.75	4.75	5.75	30.75	3.5	2.5	2.5	3.5	10.25	12.75	3.5	5.75	2.75	6.5
9.000000000000000000e+00	10	3	5.75	2.75	2.75	13.75	26.25	4.5	2.5	2.5	3.5	22	46.5	5.25	11.5	2.5	6.25
6.750000000000000000e+00	12.25	3.75	2.5	2.5	3.25	11.5	14.25	3	3.25	2.5	3	16.25	32.5	4.5	13.5	2.5	16.75
7.500000000000000000e+00	9.75	2.5	3.25	4.75	2.75	16.75	21.25	2.5	4.25	7.5	3.25	20.5	27.75	2.5	15.75	4.25	2.5
8.750000000000000000e+00	8	3	2.5	3.25	4	21.5	24.25	2.5	2.5	2.5	7.75	8	27.25	3.25	13.5	2.5	7.25
1.000000000000000000e+01	35	2.5	3.25	2.75	2.75	9	14	2.75	5.25	2.5	2.75	9.5	20	4.5	13	6.75	5
1.000000000000000000e+01	11.75	3	2.75	2.75	2.5	14.5	41	25	2.5	3.25	3.25	8.25	30.5	5	39.25	3.5	16.25
9.000000000000000000e+00	11.5	3	2.75		2.5	15.75	15.5	15	2.5	5.5	5	10.75	30.5	4	6	2.75	3.25
8.750000000000000000e+00	11	5.5	2.5		4.25	18.5	23.5	3	2.5	5.25	8.5	24.75	22.75	5.25	5.5	2.75	4.5
9.500000000000000000e+00	8	2.5	4.75		6.25	10.5	24.5	11.75	9.25	2.5	2.75	20.25	46	3	7.25	2.5	6.5
6.500000000000000000e+00	10.75	2.5	11		10.5	19.5	44.25	4	2.5	3	4.5	15.25	31.75	3.75	7	2.75	6.75
1.650000000000000000e+01	11.5	2.75	5		3.75	12.75	19.5	2.75	7	2.5	2.5	17	29.5	4.5	11.5	3.25	6.75
1.225000000000000000e+01	10.25	2.5	5		10.5	12	19	3.5	9	11	3.75	9.5	21.75	3	6.75	2.5	7.25
1.600000000000000000e+01	8.75	3	2.5		3.5	7.25	18	2.5	3	3	5	9.5	37.5	4.5	6.25	6	3.25
1.975000000000000000e+01	13.75	3.25	2.75		11.25	11.25	11	3.75	6	11.5	4.25	7.25	27.5	3.75	6.75	2.5	11.75
2.125000000000000000e+01	7.75	2.5	7.25		2.75	32.75	10.25	3.25	2.5	3.25	2.75	11	26.25	2.75	7.75	2.5	3.75
1.850000000000000000e+01	12.75	2.5	3.75		3.5	16	26.75	2.5	7.25	7.75	3	11.25	30.5	2.75	4.5	2.5	10
1.525000000000000000e+01	12	2.5	3.25		9.25	15.75	13	2.75	4.5	2.75	3	8	16	3.5	7.5	2.5	11.5
1.650000000000000000e+01	8.5	2.5	2.75		2.75	18.75	11.75	4	15.75	7	5.25	11.75	41.25	2.5	13.5	3	5.75
2.225000000000000000e+01	8.25	2.5	2.75		2.5	10	17.25	4.75	2.5	2.5	4.5	2.5	36.75	7.75	8.75	4	3.75
2.825000000000000000e+01	2.5	3.25	7.75		3.75	11	2.5	2.5	2.5	4	4	11	35	3	8	4.25	4
8.500000000000000000e+00	17.25	3.25	6.25		7	17	8.75	8.75	2.75	2.5	6.25	19.5	35.5	3.25	16.25	19.5	4.25
9.250000000000000000e+00	11.75	3.75	2.5		3.75	9.75	30	40.5	3.25	3.25	3.25	7.75	22	3.25	4	4	10.5
1.425000000000000000e+01	8.75	3.5	3.5		4.25	17	44.5	3.25	9.25	2.5	15.5	10	16	4	3.75	7	21.25
7.250000000000000000e+00	15.75	5.25	25.25		5.75	16	18.75	3	11	2.75	5	14.75	21	3.75	5.5	2.5	8.25
2.150000000000000000e+01	9	2.5	2.75		4.5	17.75	13.25	3	2.75	2.5	3.25	12	22.75	6.5	9.75	2.5	5.5
1.050000000000000000e+01	12.75	5.25	2.5		2.75	10	12.75	2.5	2.5	5	5.25	7.25	17	2.75	4.25	2.75	3.75
1.375000000000000000e+01	16	2.5	2.5		2.5	9.75	15.25	5	2.5	2.5	3	2.75	42	2.75	4.5	2.75	3.25
1.375000000000000000e+01	10.5	3.75	7.25		4.5	7.75	20.75	2.5	7.25	3.75	3	11	58.25	2.75	8	2.5	8.75
2.500000000000000000e+00	18	2.5	11.25		3	10.25	20	2.5	8	2.5	6.5	12.25	10.5	3.25	6	40.5	27.25
6.000000000000000000e+00	13.5	2.5	5.25		4	14	16.5	2.5	4.25	3.5	2.75	8.25	18.5	4	7.75	2.5	6.75
1.050000000000000000e+01	10.5	2.75	7		5	10.25	11.75	2.5	2.75	2.5	2.5	8.25	27.5	3.5	6	2.5	4.25
	13.75	4	38		3.25	10	19.75	3.25	2.5	2.5	2.75	2.5	33.5	2.5	15.5	3.5	8.5
	6.25	4	11.25		2.75	12.75	15.25	4.25	3.25	2.5	4.75	9.75	33.5	4	20.25	16.75	5.75
	7.25	5.75	6.75			9.5	16.5	15.75	8	2.5	2.5	9	35	6.75	9.25	3.75	8.75
	7.25	2.5	2.5			8.5	14	3.75	16.5	3.5	2.5	11.25	24.5	5.25	14.5	2.75	11.75
	9.25	2.75	14			19	9.25	7.5	21.25	2.5	3.25	19.25	19.25	3.25	5.25	2.75	6.25
	12.5	3.5	4.25			12	20.5	2.5	3.75	3.25	4.5	13	21.75	4	3	2.5	4.5
	11.75	3.25	6.75			9	11.75	3	6.25	5.25	3.25	14.75	32.5	3.75	17.25	2.5	20.5
	6.5	4.75	12			16	16	4	2.5	3.5	3.25	14.25	36.5	3.75	6.75	2.5	28.25
	9	2.5	6.75			15.75	18.75	6	2.5	2.5	3.75		39.75	13	5.75	2.75	6.5
	12.25	4.25	2.5			10.5	31.75	4.5	7.75	6.5	2.75		61	2.5	6.75	3	13.25
	20	6	2.5			9.5	14.75	4.75	7.25	3.5	2.75		34	2.5	13.75	2.5	6.75
	10	3.75	4.75			17	14.25	5.25	7.5	4.5	3.25		42.5		8	5.75	10.5
	9.75	3.5	7			10.25	19	2.5	6	2.75	2.5		11.75		5.25	2.5	5.5
	9.75	3.5	2.75			8.25	10.75	2.75	9.5	2.75	3		26.5		12.75	2.5	3.25
	12.25	5.5	4.25			11.5	14.5	5.75	2.75	7	3.5		18.75		10.25	3	2.5
	12.25	4.5	3.25			11.75	12.75	2.5	8.75	2.75	2.75		30		5	2.5	5
	8.5	7.25	5.5			12.5	13.5	3.25	4.75	3	2.75		30.5		3.25	2.5	6.75
	6.75	2.75	8			11	12.25	2.75	5	2.5	2.75		29.25		2.5	5	6.25
	2.5	2.5	2.5			8	18.75	3.25	20.5	2.5	3.5		16.5		6	2.5	9.75
	16.5	4.25	4.75			7	10.75	4.5	4.25	5.5	2.5		24.25		8.5	3	12.5
	13	2.5	2.5			11.75	27.75		3.75	2.75	3.5		27.25		11.5	6.75	7.75
	12	3.5	9			7.75	14.25		3.25	2.5	4		41		4	2.75	2.5
	13.25	2.75	4			6.5	17.5		7.25	2.75	3.25		31.5		10.75	5	16
	17	2.5	2.5			14	25.5		11.25	5	2.75		15		3.5	2.5	6.25
	12	3.25	4.5			7.25	25		4.75	3.25	3		13.75		6.25	6.25	5.25
	35.75	5.75	4.25			15.25	16.25		8	2.75	3		21.5		4.5	2.5	7.25
	17		9.25			21.75	8.5		7.25	2.5	2.75		28.5		5.75	2.5	22.75
	6.25		8			8.5	13		5.75	3.5	2.5		15.5		6.5	4.5	4.5
	10.5		48.25			16.5	14		28.25	5	2.75		28		4.75	2.5	6.75
	22.5		9.25			15.25	27		3.75	2.5	6		17		13.75	3.5	4.5
	9.5		7.75			11	16.5		7.25	5.25			34.5		6.75	2.5	2.5
	8.5		4			16.5	13.75		8.75	17			31.75		6.25	3	2.5
	9.75		17.25			15	14		5.75	23.25			37.5		7	3	4.25
	13.25		2.75			7	36		5.75	2.5			25.25		4.25	2.5	5.75
	7					17.25	13.75		9.75	2.5			24		9.5	3.75	3.75
	8.75					8.25	16.75		4.25	2.5			30.75		11.25	3.5	2.5
	9.75					15.25	13.25		3	2.5			36.5		5.5	2.5	3.25
	15.75					6.25	10.75		9	2.5			29.25		3.5	2.75	5.75
	11					5	18.75		4	2.5			29.75		4	2.5	4
	16					6.5	22		4.75	2.5			29.25		12.75	10.5	9.75
	11					8.25	14.5		3.5	3			24.5		13.5	2.5	15
	10.75					21.75	13.75		6	2.5			20.75		24.5	7.75	5.5
	18.5					13.75	19		4	6.25			41.75		7.25	2.75	42.25
	6					9.25	15.5		5.25	3.5			28.75		8	2.5	5
	9.5					10	17		2.75	2.5			11.5		10	3.5	10.75
	12					9	44.5		2.75	5.75			40		9.25	2.5	5
	11					16.25	22.25		2.5	2.5			54		6	2.75	7.25
	9.75					20.5	30.75		2.75	2.75			20.25		12	2.5	3.75
	20					10	18.5		5.5	3.25			31.75		6.75	2.5	6.75
	24.5					13.75	19.25		2.75	2.5			11.5		8	8.25	8.75
	8.25					16	27.75		2.75	3			15.75		7.5	3	4
	11					12.5	57.5		2.5	15.5			24		12	2.5	4.5
	16					10	16		2.5	2.5			14.25		6	11.25	9.75
	9.5					20.75	22.5		3	5			11		5.75	2.75	5
	10.25					11	15		2.5	5.5			18.75		6.75	4	5
	14.25					18.25	16.75		3.75	5.75			9		4.5		5.25
	14.25					30	18.75		4	2.5			12.25		6.25		4.5
	12.25					15.25	16.25		2.75	2.5			15		7.5		19.75
	11.5					9.5	29.75		7.5	3.75			12.75		17.5		3.75
	15.5					18.5	25.25		2.5	13.75					5.5		60.25
	11.75					8.75	22.25		2.5	3.75					6.75		10.5
	12.75					9.5	22		2.5	5.25					4.5		8
	37.5					29.25	19.5		3.5	3.5					2.75		4.5
	21.25					14.75	16.75		4	4.5					4.25		9
	10					5.5	8.5		5.25	2.5					4.75		4.5
	26.25					14	19.75		3.25	3.25					4.5		4.25
	9.75					13	24.5		2.75	2.5					9.25		4
	9					16.25	43		3	4					6		6.25
	7					14	29.75		2.5	4.25					4.25		4.75
	14					11.25	16.75		4	6.5					6.5		9.75
	10.75						17		2.5	2.75					5		6.75
	30.25						30.75		2.5	5					3		5
	9.75						22		2.5	2.5					4		12.75
	8.5						30.75		3.5	2.75					4.75		5
	9.5						19.25		2.5	2.5					6.25		4
	9.75						30.75		6.75	5					9.5		2.75
	16.5						16.25		2.5	4.75					4.25		3.25
	10.75						15.5			2.5					23.25		30.25
	24.5						14.75			50					8.25		3
	10.5						13.75			3					5.5		38.5
	23						11.5			4					16.75		7
	11.25						13.75			4					7.25		5.75
	13						10			2.5					29.25		2.5
	10						13.5			3.25					7		11.5
	25.75						12.25			5					5.75		7.25
	9.75						7.75			2.5					20		13.25
	2.5						13.5			2.5					5		12
	8.5						13.75			2.5					7.75		2.75
	19.5						13.5			2.5					8.25		4
	6.5						13.25			2.5					6		26
	8.25						10.25			2.5					7		6
	27						10.5			2.5					7		9.5
	3.75						14			2.5					13.5		4.5
	15.5						13.75			3.5					5.75		7.75
	16.75						8.25			4					8.75		4.5
	7.25						14			4.5					6.25		5.25
	15.25						18.25			4					13.25		10.75
	10.25						12			11.25					6.75		6.5
	12.5						16.75			5					8.75		3.75
	24.75						9.25			2.5					5.5		6.5
	10						16			4.75					2.5		10.25
	9						14			3					3.75		5.75
	18.5						12			2.75					13.25		3.75
	11						16.25			2.5					8.5		6.5
	18.75						9.75			2.5					4.5		4.25
	9						9.5			7.25					11		7.25
	9.25						10.5			2.5					4.75		5
	11.25						12.25			4.75					5		3.5
	5						13			3.75					14.75		6
	11						12.25			3.75					11.75		9
	15.75						10.75			2.5					2.75		6.75
	10						11.25			2.75					6.75		10.75
	13.75						16			2.75					3.75		4.5
	7.75						19.75			5					3.5		4
	3.75						9.75			8					6.5		7
	9.75						10.25			2.75					4		4
	14.75						11.75			2.5					6		6.75
	10.5						15.5			3.75					5.25		3.25
	9.75						11.25			2.5					5.75		5.5
	10						19.75			4					4.5		2.75
	16.25						28.5			3.75					4.5		3
	21.5						14.75			2.5					3		7.25
	8.75						14			3					6.5		2.5
	18.75						13.25			2.5					7.5		7.25
	26						12.75			2.5					9.25		5.5
	12						11			5.5					18.25		6
	35						2.5			4.75					12		8.5
	37.5						3.5			7.5					13		7.75
	9.25						11.75			2.5					2.5		9
	9						9.75			3					9.75		2.5
	14.75						12.75			2.5					6.75		4.25
	19						19.5			2.5					7.75		4.75
	7.75						10.25			4					5.25		13
	30.25						9.25			2.5					3.25		10.5
	12.25						14			2.5					3.75		11.5
	7.75						16.5			2.5					4.25		3.5
	6.25						9.5			7					9.75		11.75
	12.25						9.75			3					4.25		4.25
	7.5						12.25			3.25					33.25		5
	10						9.5			2.5					8		3.5
	18.25						11.5			4.75					6.5		34.25
	17.75						13.75			2.5					5.25		13.25
	8.75						7.5			3.75					3.75		2.5
	11						23.5			5.25					4.25		7
	9						9.75			2.5							3.25
	12						11			3.25							8.75
	8.5						11.25			2.5							3
	13.25						17.5			2.5							3.75
	14.75						14.5			2.5							4.5
							21.75			2.5							44.75
							11.5			3.25							3.5
							9			7.75							4.25
							8			3.75							3.25
							9.25			5							7.5
							9.5			4.25							5.25
							12.75			5.5							9.25
							9.75			2.5							3
							16.25			15.25							3.25
							12.25			4							13.5
							11			4.5							10.25
							21.75			2.5							4.75
							12.25			2.5							5.25
							27			3.25							11.25
							7			3.25							7.25
							10.25			2.5							9.25
							9.25			2.5							2.5
							7.75			16							4.75
							12.75			7							6
							9.25			13.5							2.75
							7.75			5.5							7.25
							14.5			2.5							3.75
							22.25			11.75							8.75
							16			26.5							6
							9			7.75							2.75
							17.25			2.5							3.25
							11.75			2.5							4.75
							7.75			10.25							2.5
							11			7							4
							10.5			4							2.5
							15.75			3							2.75
							12.5			4							3
							10.75			7.5							3.5
							15.25			2.5							2.5
							12.5			4							3.75
							12.5			7.5							3.75
							9.5			3							2.5
							9.75			2.5							3.5
							11			2.5							2.5
							9.25			8.75							3.25
							9			3							6.75
							15.5			2.5							10.5
							9.25			2.5							5.25
							18.25			3							3.75
							13.75			5.75							10.5
							11.25			2.5							7.5
							10.5			5.75							7.75
							15.25			2.5							3.25
							11			2.75							2.75
							18.25			8.25							3
							6			2.5							12.25
							7.25			15							11
							3.25			3							5.25
							12.75			2.75							5.75
							13.25			2.5							2.5
							11.25			2.5							4.25
							12			2.5							4.75
							9.5			3.75							6.75
							10.5			4							11.75
							9.25			3.5							13
							10.25			2.5							12.75
							9			2.5							3.75
							9.5			3							6.75
							10.75			7.5							4
							4			2.5							4.5
							9.25			2.5							4
							15.25			2.5							3.25
							9			2.75							5.5
							9.5			2.5							11.25
							9.75			7.25							5
							2.75			2.5							21.5
							11			4							4.75
							21.5										24
							11										12.5
							9.25										6.25
							11.75										6.5
							9.25										2.5
							10.25										4.25
							9.75										4.5
							2.5										11
							7.75										4.5
							11.25										7
							11										2.75
							10										8
							5.75										7.75
							14										12
							11.75										6.75
							2.5										4.75
							20.25										8.25
							18.25										4
							14										3.25
							6.5										3.25
							13.75										3
							10										4.75
							10										6.5
							14.5										2.5
							4.75										8
							9.5										2.5
							2.5										3.5
							11.5										4.25
							15.75										6
							11.5										5.25
							32.5										2.75
							10.5										4.5
							10.75										11.25
							12.5										4.25
							11										8
							8										3.75
							10.5										3.75
							30										5.5
							11.75										2.5
							15.5										4.75
							17										2.75
							11										8.5
							10.5										6.75
							13.75										5
							4.5										8.25
							12.75										3.25
							7.25										3.5
							18.75										4
							9.25										2.5
							11.25										4.75
							11.75										3
							13.25										3.5
							13										3.25
							13										2.75
							27										4.5
							10.5										3.5
							37.75										2.5
							9										3.5
							8.25										17.5
							15.75										7.25
							9.75										3.25
							17										6.5
							11										2.5
							10.75										5.25
							8.25										3
							8.75										7
							26.25										3
							9.75										2.5
							11.75										2.5
							15										20.75
							22.5										2.5
							11.25										6.75
							10.25										2.75
							10										6.25
							12.5										2.5
							8.75										7
							13.25										3.5
							8.5										11.25
							10										2.5
							11.75										6.75
							23.25										13.5
							10.75										3.5
							12.25										46
							11.25										2.5
							28.25										5
							9.5										8.5
							20										13
							10.5										13.75
							15.75										4.25
																	6.25
																	7
																	5
																	6.75
																	6.25
																	9.75
																	5
																	16.25
																	14.75
																	4.25
																	5.75
																	24.75
																	7.75
																	7
																	3.75
																	2.5
																	4.5
																	15.5
																	3.75
																	5.25
																	3

## Sheet: ED4C
		Fractional	error
+/-RSC	non-memory induction	1.31196	0.0662625
+/-RSC	glucose repression	1.50535	0.129324
+/-RSC	glucose+galactose repression	1.32963	0.0981674
+/-SWI/SNF	non-memory induction	1.23593	0.0440745
+/-SWI/SNF	glucose repression	1.01871	0.106646
+/-SWI/SNF	glucose+galactose repression	1.24252	0.0815822
+/-RSC&SWI/SNF	non-memory induction	1.96413	0.107711
+/-RSC&SWI/SNF	glucose repression	2.15888	0.111324
+/-RSC&SWI/SNF	glucose+galactose repression	1.77695	0.156035

## Sheet: ED4D
		Fractional	error
+/-RSC	non-memory induction	0.966917	0.0717507
+/-RSC	glucose repression	1.01717	0.120847
+/-RSC	glucose+galactose repression	1.20155	0.143199
+/-SWI/SNF	non-memory induction	1.02028	0.0832055
+/-SWI/SNF	glucose repression	1.16753	0.122175
+/-SWI/SNF	glucose+galactose repression	1.13975	0.102596
+/-RSC&SWI/SNF	non-memory induction	0.824474	0.0858197
+/-RSC&SWI/SNF	glucose repression	0.910235	0.0886057
+/-RSC&SWI/SNF	glucose+galactose repression	1.01112	0.0815559

## Sheet: ED4E
		Fractional	error
+/-RSC	non-memory induction	0.952087	0.0268824
+/-RSC	glucose repression	0.789699	0.0333345
+/-RSC	glucose+galactose repression	1.0042	0.0558205
+/-SWI/SNF	non-memory induction	1.11517	0.0316197
+/-SWI/SNF	glucose repression	1.37228	0.0584825
+/-SWI/SNF	glucose+galactose repression	1.5486	0.0628088
+/-RSC&SWI/SNF	non-memory induction	0.836919	0.0366693
+/-RSC&SWI/SNF	glucose repression	1.05299	0.0524162
+/-RSC&SWI/SNF	glucose+galactose repression	1.18718	0.0567042

## Sheet: ED4F
		Fractional	error
+/-RSC	non-memory induction	1.10525	0.0501907
+/-RSC	glucose repression	1.10446	0.0756378
+/-RSC	glucose+galactose repression	1.13937	0.0981954
+/-SWI/SNF	non-memory induction	0.995067	0.0383056
+/-SWI/SNF	glucose repression	0.971109	0.0644878
+/-SWI/SNF	glucose+galactose repression	0.902543	0.0578837
+/-RSC&SWI/SNF	non-memory induction	1.39277	0.0809967
+/-RSC&SWI/SNF	glucose repression	1.47636	0.0948806
+/-RSC&SWI/SNF	glucose+galactose repression	1.28826	0.103697

## Sheet: ED4G
		Fractional	error
+/-RSC	non-memory induction	0.984199	0.00498718
+/-RSC	glucose repression	1.00363	0.00697446
+/-RSC	glucose+galactose repression	1.03122	0.00965394
+/-SWI/SNF	non-memory induction	0.99077	0.00486619
+/-SWI/SNF	glucose repression	1.10727	0.00760716
+/-SWI/SNF	glucose+galactose repression	1.06414	0.00652917
+/-RSC&SWI/SNF	non-memory induction	0.958154	0.00696105
+/-RSC&SWI/SNF	glucose repression	1.02111	0.00654191
+/-RSC&SWI/SNF	glucose+galactose repression	1.07481	0.00706998

## Sheet: ED4H
induction time (min)	frequency	induction time (min)	frequency	k value	error
histogram	histogram	fit values	fit values	5.6	0.6
3.5	0.0510949	0	0
4.5	0.0437956	1.22449	0.000643929
5.5	0.0437956	2.44898	0.00805788
6.5	0.080292	3.67347	0.0269711
7.5	0.080292	4.89796	0.0526139
8.5	0.0875912	6.12245	0.0763523
9.5	0.138686	7.34694	0.0918917
10.5	0.10219	8.57143	0.0971963
11.5	0.0510949	9.79592	0.0935352
12.5	0.0583942	11.0204	0.0837431
13.5	0.0510949	12.2449	0.0708261
14.5	0.0583942	13.4694	0.0572044
15.5	0.0218978	14.6939	0.044478
16.5	0.0437956	15.9184	0.0334956
17.5	0.00729927	17.1429	0.0245479
18.5	0.0218978	18.3673	0.0175736
19.5	0	19.5918	0.0123264
20.5	0.0145985	20.8163	0.00849226
21.5	0.0145985	22.0408	0.00575849
22.5	0.00729927	23.2653	0.00384982
23.5	0	24.4898	0.00254127
24.5	0	25.7143	0.00165835
25.5	0.00729927	26.9388	0.00107099
26.5	0	28.1633	0.00068513
27.5	0.00729927	29.3878	0.000434506
28.5	0.00729927	30.6122	0.000273376
29.5	0	31.8367	0.00017074
30.5	0	33.0612	0.000105917
31.5	0	34.2857	6.52921e-05
32.5	0	35.5102	4.00144e-05
33.5	0	36.7347	2.43895e-05
34.5	0	37.9592	1.47903e-05
35.5	0	39.1837	8.92642e-06
36.5	0	40.4082	5.36332e-06
37.5	0	41.6327	3.20893e-06
38.5	0	42.8571	1.91234e-06
39.5	0	44.0816	1.13538e-06
40.5	0	45.3061	6.71715e-07
41.5	0	46.5306	3.9607e-07
42.5	0	47.7551	2.32798e-07
43.5	0	48.9796	1.3642e-07
44.5	0	50.2041	7.97136e-08
45.5	0	51.4286	4.64517e-08
46.5	0	52.6531	2.69987e-08
47.5	0	53.8776	1.56533e-08
48.5	0	55.102	9.05401e-09
49.5	0	56.3265	5.22508e-09
50.5	0	57.551	3.00887e-09
51.5	0	58.7755	1.72907e-09
52.5	0	60	9.91649e-10
53.5	0
54.5	0
55.5	0
56.5	0
57.5	0
58.5	0
59.5	0
60.5	0
61.5	0
62.5	0

## Sheet: ED4I
induction time (min)	frequency	induction time (min)	frequency	k value	error
histogram	histogram	fit values	fit values	10.4	1
3.5	0	0	0
4.5	0.00694444	1.22449	5.91776e-07
5.5	0.00694444	2.44898	0.000135462
6.5	0.0208333	3.67347	0.00210138
7.5	0.0381944	4.89796	0.010829
8.5	0.09375	6.12245	0.0305085
9.5	0.09375	7.34694	0.0586649
10.5	0.149306	8.57143	0.0866693
11.5	0.0868056	9.79592	0.105576
12.5	0.107639	11.0204	0.110988
13.5	0.0520833	12.2449	0.103874
14.5	0.0520833	13.4694	0.0884912
15.5	0.0416667	14.6939	0.0697543
16.5	0.0486111	15.9184	0.051514
17.5	0.03125	17.1429	0.0359885
18.5	0.0243056	18.3673	0.0239672
19.5	0.0277778	19.5918	0.0153099
20.5	0.0138889	20.8163	0.00942806
21.5	0.0208333	22.0408	0.00562066
22.5	0.0138889	23.2653	0.00325531
23.5	0.00694444	24.4898	0.00183707
24.5	0.0104167	25.7143	0.00101271
25.5	0.00347222	26.9388	0.000546542
26.5	0.0104167	28.1633	0.000289306
27.5	0.00347222	29.3878	0.000150453
28.5	0	30.6122	7.69812e-05
29.5	0.00347222	31.8367	3.88026e-05
30.5	0.00694444	33.0612	1.92896e-05
31.5	0.00347222	34.2857	9.46687e-06
32.5	0	35.5102	4.59096e-06
33.5	0	36.7347	2.20174e-06
34.5	0	37.9592	1.04499e-06
35.5	0.00694444	39.1837	4.91164e-07
36.5	0.00347222	40.4082	2.28755e-07
37.5	0.0104167	41.6327	1.05629e-07
38.5	0	42.8571	4.83813e-08
39.5	0	44.0816	2.19915e-08
40.5	0	45.3061	9.92418e-09
41.5	0	46.5306	4.44801e-09
42.5	0	47.7551	1.98071e-09
43.5	0	48.9796	8.76606e-10
44.5	0	50.2041	3.85698e-10
45.5	0	51.4286	1.68761e-10
46.5	0	52.6531	7.34502e-11
47.5	0	53.8776	3.18065e-11
48.5	0	55.102	1.37069e-11
49.5	0	56.3265	5.87969e-12
50.5	0	57.551	2.51102e-12
51.5	0	58.7755	1.06784e-12
52.5	0	60	4.52268e-13
53.5	0
54.5	0
55.5	0
56.5	0
57.5	0
58.5	0
59.5	0
60.5	0
61.5	0
62.5	0

## Sheet: ED4J
induction time (min)	frequency	induction time (min)	frequency	k value	error
histogram	histogram	fit values	fit values	1	1.2
3.5	0.526786	0	0
4.5	0.223214	1.22449	3.42819
5.5	0.0803571	2.44898	1.24634
6.5	0.0446429	3.67347	0.453101
7.5	0.0714286	4.89796	0.164721
8.5	0.0357143	6.12245	0.0598826
9.5	0	7.34694	0.0217696
10.5	0	8.57143	0.00791404
11.5	0.0178571	9.79592	0.00287704
12.5	0	11.0204	0.00104591
13.5	0	12.2449	0.000380223
14.5	0	13.4694	0.000138224
15.5	0	14.6939	5.02492e-05
16.5	0	15.9184	1.82673e-05
17.5	0	17.1429	6.64078e-06
18.5	0	18.3673	2.41415e-06
19.5	0	19.5918	8.77623e-07
20.5	0	20.8163	3.19045e-07
21.5	0	22.0408	1.15984e-07
22.5	0	23.2653	4.21638e-08
23.5	0	24.4898	1.53279e-08
24.5	0	25.7143	5.57221e-09
25.5	0	26.9388	2.02568e-09
26.5	0	28.1633	7.36401e-10
27.5	0	29.3878	2.67706e-10
28.5	0	30.6122	9.73198e-11
29.5	0	31.8367	3.53789e-11
30.5	0	33.0612	1.28614e-11
31.5	0	34.2857	4.67553e-12
32.5	0	35.5102	1.69971e-12
33.5	0	36.7347	6.17898e-13
34.5	0	37.9592	2.24626e-13
35.5	0	39.1837	8.16588e-14
36.5	0	40.4082	2.96856e-14
37.5	0	41.6327	1.07917e-14
38.5	0	42.8571	3.92312e-15
39.5	0	44.0816	1.42618e-15
40.5	0	45.3061	5.18462e-16
41.5	0	46.5306	1.88478e-16
42.5	0	47.7551	6.85176e-17
43.5	0	48.9796	2.49083e-17
44.5	0	50.2041	9.05498e-18
45.5	0	51.4286	3.29177e-18
46.5	0	52.6531	1.19667e-18
47.5	0	53.8776	4.35026e-19
48.5	0	55.102	1.58146e-19
49.5	0	56.3265	5.74911e-20
50.5	0	57.551	2.08998e-20
51.5	0	58.7755	7.59775e-21
52.5	0	60	2.76203e-21
53.5	0
54.5	0
55.5	0
56.5	0
57.5	0
58.5	0
59.5	0
60.5	0
61.5	0
62.5	0

## Sheet: ED4K
induction time (min)	frequency	induction time (min)	frequency	k value	error
histogram	histogram	fit values	fit values	1	0.8
3.5	0.343511	0	0
4.5	0.175573	1.22449	0.920106
5.5	0.114504	2.44898	0.524361
6.5	0.0534351	3.67347	0.298821
7.5	0.10687	4.89796	0.170289
8.5	0.0458015	6.12245	0.0970418
9.5	0.0229008	7.34694	0.0553005
10.5	0.0152672	8.57143	0.0315137
11.5	0.0305344	9.79592	0.0179584
12.5	0.0152672	11.0204	0.0102338
13.5	0.00763359	12.2449	0.0058318
14.5	0.0152672	13.4694	0.0033233
15.5	0	14.6939	0.00189381
16.5	0.00763359	15.9184	0.0010792
17.5	0.00763359	17.1429	0.00061499
18.5	0.00763359	18.3673	0.000350456
19.5	0	19.5918	0.00019971
20.5	0	20.8163	0.000113806
21.5	0	22.0408	6.4853e-05
22.5	0	23.2653	3.69569e-05
23.5	0	24.4898	2.10601e-05
24.5	0	25.7143	1.20012e-05
25.5	0.00763359	26.9388	6.83896e-06
26.5	0	28.1633	3.89722e-06
27.5	0	29.3878	2.22085e-06
28.5	0	30.6122	1.26556e-06
29.5	0	31.8367	7.21187e-07
30.5	0	33.0612	4.10972e-07
31.5	0	34.2857	2.34195e-07
32.5	0	35.5102	1.33457e-07
33.5	0	36.7347	7.60511e-08
34.5	0	37.9592	4.33381e-08
35.5	0	39.1837	2.46964e-08
36.5	0	40.4082	1.40734e-08
37.5	0	41.6327	8.01977e-09
38.5	0.00763359	42.8571	4.5701e-09
39.5	0	44.0816	2.60429e-09
40.5	0	45.3061	1.48407e-09
41.5	0.00763359	46.5306	8.45703e-10
42.5	0	47.7551	4.81927e-10
43.5	0	48.9796	2.74628e-10
44.5	0	50.2041	1.56498e-10
45.5	0	51.4286	8.91812e-11
46.5	0	52.6531	5.08203e-11
47.5	0	53.8776	2.89601e-11
48.5	0.00763359	55.102	1.65031e-11
49.5	0	56.3265	9.40434e-12
50.5	0	57.551	5.3591e-12
51.5	0	58.7755	3.0539e-12
52.5	0	60	1.74028e-12
53.5	0
54.5	0
55.5	0
56.5	0
57.5	0
58.5	0
59.5	0
60.5	0
61.5	0
62.5	0

[truncated: 14 more sheets: ED4L, ED4M, ED4N, ED4O, ED4P, ED4Q, ED4R, ED4S, ED4T, ED4U, ED4V, ED4W, ED4X, ED4Y]
