# Supplementary material for: Dynamic epistasis analysis reveals how chromatin remodeling regulates transcriptional bursting
Source: Nat Struct Mol Biol. 2023 May 1;30(5):692–702. doi: 10.1038/s41594-023-00981-1 (PMC10191856; doi:10.1038/s41594-023-00981-1)
Supplement: Source Data Extended Data Fig. 5 — Statistical Source Data. [file 41594_2023_981_MOESM16_ESM.xlsx]

## Sheet: ED5G
	fraction of active cells	error			pvalue
+TBP	0.467105	0.0391986		+/-Reduced TBP	0.00618943
Reduced TBP	0.362205	0.0308329		+/-TBP	7.66277e-42
+TBP	0.521614	0.0387713
-TBP	0.0588235	0.0138648

## Sheet: ED5H
	Fractional change	error
-RSC	0.966917	0.0717507
Reduced TBP	0.775424	0.0926904
-RSC&Reduced TBP	0.893823	0.0906981
expected range	0.644281	0.855259

## Sheet: ED5I
	Fractional change	error
-RSC	0.953972	0.0267881
Reduced TBP	0.99152	0.0543413
-RSC&Reduced TBP	0.918599	0.0324042
expected range	0.887634	1.00413

## Sheet: ED5J
	Fractional change	error
-RSC	0.984018	0.00509247
Reduced TBP	1.00441	0.0104387
-RSC&Reduced TBP	0.982262	0.00754047
expected range	0.976877	0.999827

## Sheet: ED5K
Induction time (min)	Induction time (min)	Induction time (min)	Induction time (min)	Induction time (min)	Induction time (min)		bootstrap mean			pvalue
+ SWI/SNF	- SWI/SNF	+ TBP	Reduced TBP	+ SWI/SNF&TBP	- SWI/SNF & Reduced TBP		+ SWI/SNF	13.0494		+/- SWI/SNF	<10E-15
28.75	24.75	9.5	18.5	22.25	32.5		- SWI/SNF	16.1526		+/- Reduced TBP	<10E-15
24.25	17.25	7	15.25	22.25	20		+ TBP	10.1356		+/- SWI/SNF & Reduced TBP	<10E-15
5.75	17.75	3.25	8.25	21.75	19.75		Reduced TBP	8.51129
7.25	23	13.75	7	7.75	45.75		+ SWI/SNF&TBP	12.1718
17	22.25	7	2.75	8	15.25		- SWI/SNF & Reduced TBP	17.7836
17	11.5	6.5	2.75	12.5	24
11	38	19.5	2.5	11.25	37.75
10.75	15.5	17.25	5.5	6.25	24.75
5.25	21.5	17.25	9.25	9.5	11.5
10	12.75	11	2.5	14	21.75
6.75	13.75	5.25	2.75	10.25	20.25
4.5	22.75	2.5	15	4.5	7.75
14.25	17	4.5	13.75	15.25	14.75
8	17.25	4.75	4.75	8.25	32.5
8.5	12.75	7	4	7.25	52
23.5	19.25	8.25	7	10.75	17.75
11	38	9.75	2.75	10	44.25
15	14.25	5.25	5.5	21.75	11.25
26	3.5	3.75	10.75	5.5	11.75
8.75	20.25	4	5.25	12	20.25
9.25	22.75	3.75	4	8	29.25
14.5	15.75	4.25	11	7	17.5
22	16	5.25	8.25	13	10.25
7.25	13	7.75	4.75	5	32.75
7	14.75	9.75	2.5	6.25	21.75
3.75	19.25	2.5	4.75	17.75	26.5
17	37.75	5.75	3	11.5	22
17.5	17	3.75	17	12.25	23.5
19.25	27.5	2.5	3.5	11.75	15.75
11.75	15	5.75	12.75	6	15
18.5	33.5	10	12.75	10.25	18.25
16.25	30.25	8.75	2.5	4.5	25
7.5	22.5	2.75	2.5	16.75	27.5
13	25	26	2.5	22.25	24.25
8.5	33	2.5	9.25	13.5	22.5
6	16.5	2.5	2.5	20	15.75
4.5	27.75	4.75	12.75	19	27
12.25	30.75	5.5	5	9.75	21.75
12.75	19.25	2.5	20	15.75	23.25
16.5	13.75	44	2.5	10.75	48.75
9.75	28.75	12.75	9.75	36.25	16.75
16	30.25	8.75	8.5	14.25	29.75
7.75	24.75	2.5	8.75	6.5	19.75
18	16.5	2.5	4	7.5	9.25
12.75	21	2.5	3.5	7.5	35
8.75	14.5	3.25	2.5	9	24.25
7	26.75	4.25	14.75	8.5	19.25
12	10	9	12	6.25	48.25
19.25	17.25	2.75	2.5	11	21
15.25	22	4.75	2.5	11.5	22.25
16.25	11	2.5	2.5	21	15
13.5	28.25	6.5	4.75	18.25	12.25
9.5	3.75	5	4.25	10.75	21.75
2.5	13.5	6.25	12.5	7.25	12
15	17.25	8.25	7.25	5.5	21.75
6.75	23	2.75	5	10.25	17.25
11.75	13.5	2.5	2.5	7.75	21
10.75	6	6.75	2.5	20.25	14.75
9.5	37.5	10.5	10	12.25	17.25
13	21.75	6.25	4.5	6.5	12.25
8.5	15	8.5	2.5	12.75	22.75
12.75	27.75	4	2.5	15.75	8.75
13	14.25	42.25	2.5	4.5	23.25
15	19	9.75	4.25	8.5	20.5
12.5	21.25	2.5	5	7.75	22.5
11.5	29.75	2.5	2.5	12.5	43.75
9.25	18.25	5	3.5	9.75	2.5
21	22.75	5.75	4.25	7.5	32.5
28.25	14	6.75	4.75	17	18
7.75	21.25	3.25	5.75	9	14
16.25	25.5	8.5	2.5	8.75	25.5
17.75	17.25	2.5	2.5	2.5	29
18.75	27.5	14.25	2.5	6.25	17
17.75	24	2.75	2.5	7.75	14
18	22	9.75	2.5	21.25	35.75
9.25	28.5	34.25	4	14.75	38.25
24.75	15.25	4.75	15	6.25	17.5
9.75	19	2.5	3.75	14.75	28.25
17	25	2.5	5.75	8.25	2.5
3.75	19.5	3	3	5	19.5
14	31.5	6.25	10.5	5.75	11.25
11	25.5	19.25	7.25	9.75	14.5
9.75	23.75	6.5	2.5	11	13.25
9.25	9.25	9.5	2.75	7.5	22.5
11.25	23	5.75	2.5	13.75	14
9	30	5.5	2.5	11.25	21.5
12.75	21	2.5	2.5	17	11.5
7	21.25	4	3.5	9.25	9.5
14	22.25	17.25	4	12.5	9.25
14.25	17.5	19.75	7.25	41.75	9
9	16.75	11.5	2.5	15.5	11
17	20.75	2.75	12.75	8.75	6
12	47.25	9.5	20	7.25	13.5
27.5	11	9.25	15.25	6.5	13.5
7	9.25	13.75	9.5	4.5	11.25
13.75	24.5	5.5	8.75	20.75	9.75
12.25	13.5	17.75	51.5	12.5	15
9.5	10.25	4.5	15	8	13.25
12.75	15.25	2.5	24.5	14.25	10.75
17	2.5	12.75	14.5	23.25	12.25
12.25	34	17.5	25.25	13.75	24
13.75	16.25	20.5	20	13	14.5
16.5	13.5	19.5	22.5	13.75	2.5
2.75	20.75	13.75	22.25	9.5	26.5
10	16.75	14.5	19.25	27.75	10.75
26.5	21.5	18	22.75	30	10.75
15.25	12.5	9.75	4.5	9.75	17.5
12.5	14.25	12.75	10.25	21.75	9.25
8	18.75	11.25	11.75	21.75	13.25
22	20.25	14.25	22.5	11.5	10.75
16.75	19.5	11	15.25	8	28
5.75	30.75	9.75	7.75	15.75	12.75
13.75	26.25	18.75	15	12.75	13.75
11.5	14.25	16.25	12.5	11.5	11
16.75	21.25	9.5	13.25	29.75	3.5
21.5	24.25	17	12.75	3.75	11.5
9	14	15.25	9.75	5.75	19.5
14.5	41	7.25	11.75	9.5	13.75
15.75	15.5	14.75	18.5	14.5	13
18.5	23.5	15.75	7.25	46.25	10.25
10.5	24.5	29		29.5	9.5
19.5	44.25	9.5		13	19.5
12.75	19.5	13.25		5	12
12	19	13.5		10.75	12
7.25	18	23.25		9.75	9.75
11.25	11	18.75		28.75	17.25
32.75	10.25	29.75		22	30
16	26.75	17		8.75	10.75
15.75	13	13.75		5	10.5
18.75	11.75	21		20	22
10	17.25	17		15.5	15
11	2.5	7.25		3.5	11.5
17	8.75	7.5		11.5	8.75
9.75	30	20.75		12	9.25
17	44.5	15.75		12	18.5
16	18.75	12		11	19.25
17.75	13.25	12.75		8.25	12
10	12.75	20.5		6.75	8.75
9.75	15.25	20.75		5	7.25
7.75	20.75			11.25	18.5
10.25	20			11.75	18.25
14	16.5			9.5	16.25
10.25	11.75			18	12.75
10	19.75			9	14.5
12.75	15.25			16.25	11.75
9.5	16.5			6.5	14.5
8.5	14			23.25	2.5
19	9.25			13	8.75
12	20.5			10.75	9
9	11.75			8.25	9.5
16	16			13.5	13.25
15.75	18.75			10	11.75
10.5	31.75			12.25	21.75
9.5	14.75			7.25	10
17	14.25			18.75	22.25
10.25	19			4.75	10.75
8.25	10.75			4.5	11.25
11.5	14.5			7.75	14.25
11.75	12.75			6	11
12.5	13.5			7.5	29.75
11	12.25			10.5	11
8	18.75			24.25	13.25
7	10.75			14.75	16.75
11.75	27.75			16.75	26
7.75	14.25			7.5	10.25
6.5	17.5			11.75	11.25
14	25.5			9.5	12.75
7.25	25			4.25	16.75
15.25	16.25			11.25	23.25
21.75	8.5			10.25	9
8.5	13			6.5	18.25
16.5	14			8.25	9.25
15.25	27			16.5	11.75
11	16.5			3.25	22.75
16.5	13.75			11.5	11
15	14			10.25
7	36			8.5
17.25	13.75			7.5
8.25	16.75			7.25
15.25	13.25
6.25	10.75
5	18.75
6.5	22
8.25	14.5
21.75	13.75
13.75	19
9.25	15.5
10	17
9	44.5
16.25	22.25
20.5	30.75
10	18.5
13.75	19.25
16	27.75
12.5	57.5
10	16
20.75	22.5
11	15
18.25	16.75
30	18.75
15.25	16.25
9.5	29.75
18.5	25.25
8.75	22.25
9.5	22
29.25	19.5
14.75	16.75
5.5	8.5
14	19.75
13	24.5
16.25	43
14	29.75
11.25	16.75
	17
	30.75
	22
	30.75
	19.25
	30.75
	16.25
	15.5
	14.75
	13.75
	11.5
	13.75
	10
	13.5
	12.25
	7.75
	13.5
	13.75
	13.5
	13.25
	10.25
	10.5
	14
	13.75
	8.25
	14
	18.25
	12
	16.75
	9.25
	16
	14
	12
	16.25
	9.75
	9.5
	10.5
	12.25
	13
	12.25
	10.75
	11.25
	16
	19.75
	9.75
	10.25
	11.75
	15.5
	11.25
	19.75
	28.5
	14.75
	14
	13.25
	12.75
	11
	2.5
	3.5
	11.75
	9.75
	12.75
	19.5
	10.25
	9.25
	14
	16.5
	9.5
	9.75
	12.25
	9.5
	11.5
	13.75
	7.5
	23.5
	9.75
	11
	11.25
	17.5
	14.5
	21.75
	11.5
	9
	8
	9.25
	9.5
	12.75
	9.75
	16.25
	12.25
	11
	21.75
	12.25
	27
	7
	10.25
	9.25
	7.75
	12.75
	9.25
	7.75
	14.5
	22.25
	16
	9
	17.25
	11.75
	7.75
	11
	10.5
	15.75
	12.5
	10.75
	15.25
	12.5
	12.5
	9.5
	9.75
	11
	9.25
	9
	15.5
	9.25
	18.25
	13.75
	11.25
	10.5
	15.25
	11
	18.25
	6
	7.25
	3.25
	12.75
	13.25
	11.25
	12
	9.5
	10.5
	9.25
	10.25
	9
	9.5
	10.75
	4
	9.25
	15.25
	9
	9.5
	9.75
	2.75
	11
	21.5
	11
	9.25
	11.75
	9.25
	10.25
	9.75
	2.5
	7.75
	11.25
	11
	10
	5.75
	14
	11.75
	2.5
	20.25
	18.25
	14
	6.5
	13.75
	10
	10
	14.5
	4.75
	9.5
	2.5
	11.5
	15.75
	11.5
	32.5
	10.5
	10.75
	12.5
	11
	8
	10.5
	30
	11.75
	15.5
	17
	11
	10.5
	13.75
	4.5
	12.75
	7.25
	18.75
	9.25
	11.25
	11.75
	13.25
	13
	13
	27
	10.5
	37.75
	9
	8.25
	15.75
	9.75
	17
	11
	10.75
	8.25
	8.75
	26.25
	9.75
	11.75
	15
	22.5
	11.25
	10.25
	10
	12.5
	8.75
	13.25
	8.5
	10
	11.75
	23.25
	10.75
	12.25
	11.25
	28.25
	9.5
	20
	10.5
	15.75

## Sheet: ED5L
	Fractional change	error
-SWI/SNF	1.02028	0.0832055
Reduced TBP	0.775424	0.0926904
-SWI/SNF&Reduced TBP	1.10157	0.0862199
expected range	0.676665	0.905629

## Sheet: ED5M
	Fractional change	error
-SWI/SNF	1.11625	0.0321378
Reduced TBP	0.992767	0.0537858
-SWI/SNF&Reduced TBP	0.982287	0.0429853
expected range	1.04018	1.17616

## Sheet: ED5N
	Fractional change	error
-SWI/SNF	0.997716	0.0375399
Reduced TBP	1.05479	0.0883269
-SWI/SNF&Reduced TBP	0.858649	0.0682841
expected range	0.955768	1.14899

## Sheet: ED5O
	Fractional change	error
-SWI/SNF	1.23781	0.046297
Reduced TBP	0.839742	0.084358
-SWI/SNF&Reduced TBP	1.46104	0.0819593
expected range	0.928016	1.15086

## Sheet: ED5P
	Fractional change	error
-SWI/SNF	0.990918	0.00501798
Reduced TBP	1.00434	0.0105623
-SWI/SNF&Reduced TBP	0.950167	0.00946455
expected range	0.983605	1.00684
