# Supplementary material for: Dynamic epistasis analysis reveals how chromatin remodeling regulates transcriptional bursting
Source: Nat Struct Mol Biol. 2023 May 1;30(5):692–702. doi: 10.1038/s41594-023-00981-1 (PMC10191856; doi:10.1038/s41594-023-00981-1)
Supplement: Source Data Extended Data Fig. 6 — Statistical Source Data. [file 41594_2023_981_MOESM17_ESM.xlsx]

## Sheet: ED6A
distance from +1 nucleosome (bp)	Coverage (x10^-7)	Coverage (x10^-7)
	+RSC&TBP	-RSC&Reduced TBP
-1000	12.6035	12.4711
-999	12.6218	12.4852
-998	12.6306	12.4985
-997	12.6411	12.5079
-996	12.6549	12.5277
-995	12.6673	12.5509
-994	12.6913	12.5784
-993	12.7025	12.5961
-992	12.712	12.6142
-991	12.7314	12.6388
-990	12.7465	12.6629
-989	12.7658	12.6868
-988	12.7799	12.7045
-987	12.786	12.7068
-986	12.8005	12.7231
-985	12.8089	12.7444
-984	12.8247	12.7539
-983	12.8352	12.7743
-982	12.8464	12.7897
-981	12.8452	12.8116
-980	12.8651	12.8377
-979	12.8811	12.8561
-978	12.8952	12.8749
-977	12.9096	12.8942
-976	12.9245	12.9206
-975	12.9483	12.94
-974	12.9639	12.9646
-973	12.9892	13.0018
-972	13.0014	13.0283
-971	13.013	13.0504
-970	13.028	13.0726
-969	13.0334	13.0916
-968	13.0342	13.0966
-967	13.0513	13.1187
-966	13.07	13.1475
-965	13.0913	13.1751
-964	13.1	13.1887
-963	13.1106	13.2118
-962	13.1248	13.2336
-961	13.1385	13.2543
-960	13.1373	13.2742
-959	13.1505	13.2966
-958	13.1615	13.318
-957	13.1628	13.3317
-956	13.171	13.3471
-955	13.1718	13.3622
-954	13.184	13.3782
-953	13.1841	13.3922
-952	13.1951	13.409
-951	13.1733	13.4143
-950	13.1698	13.4283
-949	13.1781	13.4395
-948	13.1735	13.4509
-947	13.1746	13.4521
-946	13.1679	13.4575
-945	13.1575	13.4614
-944	13.141	13.4645
-943	13.14	13.4734
-942	13.1413	13.4869
-941	13.139	13.4905
-940	13.1351	13.5023
-939	13.1248	13.5084
-938	13.1152	13.5158
-937	13.1074	13.5155
-936	13.0966	13.5192
-935	13.0915	13.5237
-934	13.0875	13.5314
-933	13.0823	13.537
-932	13.0813	13.5483
-931	13.0786	13.5503
-930	13.0653	13.5527
-929	13.0472	13.5461
-928	13.0297	13.5399
-927	13.0212	13.5407
-926	13.0104	13.5363
-925	12.9989	13.5268
-924	12.9901	13.5228
-923	12.9767	13.5114
-922	12.966	13.5117
-921	12.9517	13.508
-920	12.9397	13.5056
-919	12.9207	13.4923
-918	12.9027	13.4818
-917	12.8886	13.4614
-916	12.8893	13.459
-915	12.8745	13.4479
-914	12.8402	13.4275
-913	12.8208	13.4136
-912	12.7991	13.3967
-911	12.7788	13.3878
-910	12.7635	13.3734
-909	12.744	13.3575
-908	12.7301	13.3433
-907	12.7087	13.3258
-906	12.6803	13.3027
-905	12.6676	13.2895
-904	12.6533	13.2642
-903	12.6329	13.2407
-902	12.6095	13.2177
-901	12.59	13.1975
-900	12.5555	13.1645
-899	12.5328	13.1364
-898	12.5081	13.1092
-897	12.492	13.0854
-896	12.4739	13.0688
-895	12.4667	13.0544
-894	12.4584	13.0406
-893	12.4591	13.0181
-892	12.4464	12.9974
-891	12.4178	12.9554
-890	12.4086	12.9427
-889	12.3911	12.9185
-888	12.3788	12.8869
-887	12.3599	12.8651
-886	12.353	12.843
-885	12.3265	12.8132
-884	12.3203	12.8021
-883	12.3068	12.7834
-882	12.2939	12.7655
-881	12.2915	12.7508
-880	12.282	12.7282
-879	12.2632	12.7035
-878	12.2411	12.6766
-877	12.2247	12.6487
-876	12.2168	12.628
-875	12.2065	12.6053
-874	12.196	12.5801
-873	12.1714	12.5619
-872	12.1608	12.5259
-871	12.1581	12.4997
-870	12.1468	12.4724
-869	12.1383	12.4514
-868	12.1226	12.4273
-867	12.1205	12.4105
-866	12.1276	12.3962
-865	12.1425	12.3969
-864	12.1568	12.3887
-863	12.1563	12.3816
-862	12.1521	12.3651
-861	12.1578	12.3563
-860	12.1644	12.3495
-859	12.1687	12.3341
-858	12.1735	12.322
-857	12.176	12.3163
-856	12.1955	12.3203
-855	12.2148	12.3185
-854	12.2179	12.3176
-853	12.2333	12.3151
-852	12.2347	12.3058
-851	12.249	12.3006
-850	12.2563	12.2979
-849	12.2685	12.2952
-848	12.2862	12.295
-847	12.3027	12.3014
-846	12.3072	12.3006
-845	12.3293	12.3131
-844	12.3618	12.3301
-843	12.3919	12.3519
-842	12.4113	12.3663
-841	12.4361	12.3753
-840	12.439	12.3784
-839	12.4474	12.3888
-838	12.4755	12.3976
-837	12.4872	12.4069
-836	12.5003	12.4173
-835	12.5166	12.4207
-834	12.5489	12.4564
-833	12.5695	12.4771
-832	12.588	12.4935
-831	12.6015	12.5058
-830	12.6196	12.5152
-829	12.6386	12.5356
-828	12.6651	12.5475
-827	12.6932	12.5698
-826	12.7163	12.5949
-825	12.7396	12.6089
-824	12.7611	12.6339
-823	12.787	12.6481
-822	12.7981	12.6608
-821	12.8126	12.6754
-820	12.8218	12.6972
-819	12.8424	12.7179
-818	12.8549	12.7355
-817	12.8766	12.763
-816	12.9006	12.8006
-815	12.927	12.8423
-814	12.9559	12.8807
-813	12.9756	12.9211
-812	13.0153	12.9586
-811	13.0456	12.9826
-810	13.0796	13.0275
-809	13.1039	13.0577
-808	13.1346	13.1109
-807	13.1607	13.1504
-806	13.1697	13.1791
-805	13.1947	13.203
-804	13.2375	13.2438
-803	13.2606	13.2769
-802	13.2829	13.3146
-801	13.3103	13.3634
-800	13.3306	13.4096
-799	13.3392	13.437
-798	13.356	13.4679
-797	13.3666	13.4938
-796	13.3913	13.5209
-795	13.4001	13.5514
-794	13.4083	13.5755
-793	13.4174	13.6068
-792	13.4353	13.641
-791	13.4586	13.6744
-790	13.47	13.7053
-789	13.4776	13.7318
-788	13.4813	13.7499
-787	13.4838	13.7684
-786	13.4865	13.7834
-785	13.4878	13.8
-784	13.499	13.819
-783	13.4992	13.828
-782	13.4997	13.8514
-781	13.5043	13.8768
-780	13.5136	13.8975
-779	13.5394	13.9294
-778	13.5362	13.953
-777	13.5365	13.9753
-776	13.5504	13.9846
-775	13.5498	13.9941
-774	13.5346	14.005
-773	13.5319	14.0112
-772	13.5241	14.0172
-771	13.5244	14.0318
-770	13.5274	14.0464
-769	13.519	14.0544
-768	13.5058	14.0539
-767	13.5014	14.0585
-766	13.4991	14.0652
-765	13.4912	14.0729
-764	13.4957	14.0785
-763	13.4904	14.0823
-762	13.4834	14.0779
-761	13.4588	14.0763
-760	13.4519	14.0813
-759	13.4406	14.0785
-758	13.4145	14.0714
-757	13.4054	14.0734
-756	13.3885	14.0763
-755	13.3615	14.0632
-754	13.3424	14.0491
-753	13.3209	14.0476
-752	13.2999	14.0385
-751	13.288	14.0348
-750	13.2612	14.0141
-749	13.235	14.0005
-748	13.2105	13.9929
-747	13.1789	13.9733
-746	13.1515	13.9578
-745	13.1264	13.9443
-744	13.1055	13.9285
-743	13.076	13.9085
-742	13.0493	13.8951
-741	13.033	13.8906
-740	13.0076	13.876
-739	12.9781	13.8561
-738	12.9475	13.8323
-737	12.9304	13.8203
-736	12.8987	13.7962
-735	12.8755	13.7816
-734	12.8479	13.7576
-733	12.8217	13.7362
-732	12.7965	13.7123
-731	12.7693	13.687
-730	12.7375	13.6647
-729	12.7091	13.6425
-728	12.6705	13.6067
-727	12.6322	13.5707
-726	12.6003	13.5371
-725	12.5815	13.4994
-724	12.5555	13.4727
-723	12.5315	13.4473
-722	12.5057	13.4203
-721	12.4888	13.4013
-720	12.4631	13.3731
-719	12.4284	13.3325
-718	12.3969	13.2875
-717	12.3529	13.2432
-716	12.3269	13.2064
-715	12.3151	13.1788
-714	12.2898	13.1477
-713	12.2697	13.1086
-712	12.2534	13.0822
-711	12.2397	13.0583
-710	12.2189	13.0308
-709	12.2014	13.001
-708	12.1835	12.9702
-707	12.1752	12.9426
-706	12.1782	12.9171
-705	12.1756	12.8925
-704	12.1811	12.8753
-703	12.1847	12.8524
-702	12.1848	12.8307
-701	12.1819	12.8045
-700	12.1718	12.7684
-699	12.1689	12.7464
-698	12.1633	12.7127
-697	12.1608	12.6899
-696	12.1665	12.6649
-695	12.1779	12.6549
-694	12.1749	12.6329
-693	12.1793	12.6037
-692	12.1869	12.5917
-691	12.1948	12.5839
-690	12.1982	12.5716
-689	12.191	12.5455
-688	12.2016	12.5259
-687	12.2109	12.5088
-686	12.2312	12.4948
-685	12.2528	12.4929
-684	12.2683	12.4696
-683	12.2982	12.4644
-682	12.319	12.4672
-681	12.3309	12.4579
-680	12.3296	12.4437
-679	12.339	12.4321
-678	12.3455	12.4247
-677	12.3761	12.4168
-676	12.3943	12.4125
-675	12.4137	12.4021
-674	12.4311	12.4073
-673	12.4661	12.4179
-672	12.4978	12.4267
-671	12.5251	12.4314
-670	12.5388	12.425
-669	12.5612	12.4208
-668	12.5831	12.4263
-667	12.6003	12.4169
-666	12.619	12.426
-665	12.6498	12.4356
-664	12.6792	12.4447
-663	12.6882	12.443
-662	12.7078	12.444
-661	12.7383	12.4563
-660	12.7725	12.4783
-659	12.8109	12.5009
-658	12.8413	12.5266
-657	12.8785	12.5634
-656	12.9131	12.5871
-655	12.9384	12.6035
-654	12.9577	12.6174
-653	12.9851	12.6339
-652	13.0257	12.6624
-651	13.061	12.6931
-650	13.0808	12.7131
-649	13.1083	12.743
-648	13.1454	12.7752
-647	13.1712	12.8013
-646	13.1915	12.828
-645	13.219	12.8551
-644	13.2445	12.8833
-643	13.2517	12.9118
-642	13.248	12.9171
-641	13.2614	12.934
-640	13.2697	12.9494
-639	13.2744	12.9662
-638	13.2932	12.9977
-637	13.3092	13.0189
-636	13.3188	13.035
-635	13.3235	13.0449
-634	13.3439	13.061
-633	13.3273	13.0824
-632	13.3374	13.1121
-631	13.3512	13.1261
-630	13.3706	13.1556
-629	13.3938	13.1843
-628	13.4051	13.2196
-627	13.4163	13.2495
-626	13.4348	13.2673
-625	13.4477	13.2939
-624	13.4596	13.3314
-623	13.4814	13.3638
-622	13.4864	13.3856
-621	13.4902	13.4004
-620	13.4985	13.4337
-619	13.5064	13.4577
-618	13.5043	13.4707
-617	13.4943	13.4932
-616	13.4895	13.5274
-615	13.4892	13.5498
-614	13.4975	13.5795
-613	13.4917	13.6008
-612	13.4924	13.6264
-611	13.4821	13.6512
-610	13.4826	13.6677
-609	13.4812	13.6941
-608	13.4858	13.7237
-607	13.4761	13.7508
-606	13.4708	13.7678
-605	13.4716	13.7794
-604	13.4652	13.7987
-603	13.4655	13.8189
-602	13.4608	13.8391
-601	13.4487	13.857
-600	13.4385	13.8697
-599	13.424	13.8763
-598	13.4141	13.8917
-597	13.4022	13.9056
-596	13.3896	13.9177
-595	13.3784	13.9237
-594	13.3509	13.9292
-593	13.3322	13.9252
-592	13.3118	13.9266
-591	13.3003	13.9313
-590	13.2831	13.9449
-589	13.254	13.9365
-588	13.2376	13.9368
-587	13.2135	13.9401
-586	13.1953	13.939
-585	13.1834	13.9382
-584	13.1604	13.944
-583	13.1387	13.9428
-582	13.1117	13.9366
-581	13.0886	13.9389
-580	13.0807	13.9409
-579	13.0663	13.9443
-578	13.0415	13.9522
-577	13.0285	13.9476
-576	12.9992	13.9324
-575	12.9706	13.9182
-574	12.9424	13.899
-573	12.9119	13.8895
-572	12.8744	13.8651
-571	12.8441	13.8563
-570	12.8111	13.8291
-569	12.7847	13.8116
-568	12.7586	13.786
-567	12.725	13.7651
-566	12.7057	13.7499
-565	12.6748	13.7339
-564	12.654	13.713
-563	12.6172	13.6909
-562	12.5772	13.6656
-561	12.5379	13.6374
-560	12.4873	13.6009
-559	12.4434	13.5708
-558	12.4039	13.5396
-557	12.3597	13.5042
-556	12.3203	13.4717
-555	12.2918	13.4456
-554	12.2625	13.4162
-553	12.256	13.3958
-552	12.2355	13.3841
-551	12.2045	13.3601
-550	12.1726	13.3407
-549	12.1517	13.3227
-548	12.1191	13.3005
-547	12.0872	13.2659
-546	12.057	13.2363
-545	12.051	13.2109
-544	12.0349	13.1732
-543	12.014	13.1397
-542	12.0105	13.106
-541	11.994	13.078
-540	11.9816	13.0468
-539	11.9536	13.0208
-538	11.9386	12.989
-537	11.9154	12.9434
-536	11.9145	12.917
-535	11.9085	12.892
-534	11.9015	12.8569
-533	11.8914	12.8275
-532	11.9015	12.8076
-531	11.9091	12.7819
-530	11.9096	12.7516
-529	11.9135	12.7228
-528	11.9215	12.7029
-527	11.9382	12.6884
-526	11.952	12.6723
-525	11.9666	12.6463
-524	11.9847	12.6274
-523	12.0038	12.6076
-522	12.0174	12.5899
-521	12.0387	12.5761
-520	12.0676	12.5659
-519	12.1079	12.5529
-518	12.1292	12.5243
-517	12.1603	12.517
-516	12.1948	12.5014
-515	12.2329	12.4901
-514	12.2636	12.4767
-513	12.3177	12.4789
-512	12.3557	12.4787
-511	12.3922	12.4762
-510	12.4266	12.4633
-509	12.4705	12.4599
-508	12.5209	12.4694
-507	12.5699	12.4744
-506	12.6295	12.4979
-505	12.6772	12.4981
-504	12.7271	12.5038
-503	12.7647	12.5077
-502	12.8106	12.5297
-501	12.8446	12.536
-500	12.8915	12.5446
-499	12.9366	12.559
-498	12.9783	12.5703
-497	13.0149	12.5766
-496	13.0536	12.5811
-495	13.1015	12.5933
-494	13.1549	12.6135
-493	13.2072	12.6338
-492	13.2485	12.6472
-491	13.3071	12.6843
-490	13.3478	12.7057
-489	13.3848	12.7255
-488	13.422	12.7557
-487	13.4581	12.7747
-486	13.5004	12.8018
-485	13.5375	12.8254
-484	13.5824	12.8475
-483	13.5943	12.8576
-482	13.6373	12.8924
-481	13.6807	12.9301
-480	13.7188	12.9709
-479	13.7491	12.9902
-478	13.7892	13.0124
-477	13.823	13.0391
-476	13.8277	13.0576
-475	13.8623	13.1009
-474	13.9081	13.142
-473	13.9546	13.1861
-472	13.9822	13.2301
-471	14.007	13.2602
-470	14.0212	13.2929
-469	14.0399	13.3277
-468	14.0674	13.361
-467	14.0903	13.3963
-466	14.1081	13.4399
-465	14.1207	13.4765
-464	14.1374	13.4905
-463	14.1652	13.5416
-462	14.1854	13.5753
-461	14.2035	13.6192
-460	14.2207	13.6647
-459	14.2369	13.7068
-458	14.2535	13.7429
-457	14.2599	13.7675
-456	14.2644	13.8036
-455	14.2768	13.8453
-454	14.278	13.8749
-453	14.2878	13.9058
-452	14.2961	13.9378
-451	14.3032	13.9727
-450	14.2906	13.9965
-449	14.2857	14.0131
-448	14.2814	14.0361
-447	14.281	14.0648
-446	14.2819	14.0979
-445	14.2814	14.1255
-444	14.2737	14.1529
-443	14.2566	14.1793
-442	14.2467	14.1971
-441	14.2375	14.2109
-440	14.224	14.2371
-439	14.2085	14.2633
-438	14.1939	14.2783
-437	14.1745	14.2909
-436	14.164	14.2992
-435	14.1361	14.3094
-434	14.11	14.3181
-433	14.0874	14.316
-432	14.0706	14.3249
-431	14.0587	14.3328
-430	14.0364	14.3446
-429	14.0263	14.3579
-428	14.0082	14.3693
-427	13.9854	14.3741
-426	13.9557	14.3807
-425	13.9192	14.3897
-424	13.8923	14.3862
-423	13.8562	14.3701
-422	13.8361	14.3496
-421	13.8072	14.3508
-420	13.7776	14.3467
-419	13.75	14.345
-418	13.7093	14.3314
-417	13.6485	14.3148
-416	13.6096	14.3019
-415	13.5677	14.2775
-414	13.524	14.2574
-413	13.4919	14.2472
-412	13.4557	14.2364
-411	13.4179	14.2245
-410	13.3794	14.1982
-409	13.3345	14.1728
-408	13.2864	14.1494
-407	13.2388	14.1279
-406	13.1966	14.1036
-405	13.1474	14.0819
-404	13.103	14.0584
-403	13.0659	14.0415
-402	13.0097	14.0124
-401	12.9596	13.9844
-400	12.908	13.9519
-399	12.8598	13.9172
-398	12.8171	13.8896
-397	12.7661	13.8565
-396	12.7177	13.8311
-395	12.6786	13.8087
-394	12.6412	13.786
-393	12.5713	13.7411
-392	12.5178	13.708
-391	12.4669	13.67
-390	12.4084	13.6236
-389	12.3545	13.5805
-388	12.3041	13.5482
-387	12.2388	13.5011
-386	12.1824	13.4578
-385	12.1219	13.4054
-384	12.0813	13.3659
-383	12.0331	13.3169
-382	11.9814	13.2731
-381	11.9233	13.2252
-380	11.8778	13.186
-379	11.8427	13.1442
-378	11.7994	13.0977
-377	11.7546	13.047
-376	11.7177	13.0039
-375	11.6896	12.9701
-374	11.6559	12.932
-373	11.6356	12.8975
-372	11.6071	12.8506
-371	11.5869	12.8046
-370	11.5754	12.7721
-369	11.5552	12.7302
-368	11.5342	12.693
-367	11.552	12.6602
-366	11.5727	12.6245
-365	11.5633	12.5879
-364	11.5764	12.5671
-363	11.5822	12.5327
-362	11.5821	12.5
-361	11.5813	12.4563
-360	11.5895	12.425
-359	11.6117	12.3913
-358	11.6453	12.3596
-357	11.6836	12.3354
-356	11.7262	12.3207
-355	11.7418	12.2716
-354	11.7715	12.244
-353	11.8318	12.2311
-352	11.8646	12.186
-351	11.9224	12.1614
-350	11.9664	12.1414
-349	12.0327	12.1252
-348	12.1061	12.1109
-347	12.1679	12.0989
-346	12.2252	12.0743
-345	12.2982	12.0614
-344	12.3566	12.0381
-343	12.4112	12.0338
-342	12.4955	12.0348
-341	12.5692	12.0222
-340	12.642	12.0105
-339	12.7128	12.0107
-338	12.7839	11.9935
-337	12.8571	11.9852
-336	12.9248	11.9772
-335	12.9821	11.9698
-334	13.0629	11.9786
-333	13.1316	11.9753
-332	13.2157	11.9838
-331	13.2899	11.9867
-330	13.36	11.9946
-329	13.4274	11.9917
-328	13.5095	12.0139
-327	13.5674	12.0229
-326	13.6185	12.0323
-325	13.683	12.0327
-324	13.7585	12.0419
-323	13.8314	12.0523
-322	13.8933	12.0658
-321	13.945	12.0774
-320	14.0043	12.0902
-319	14.0607	12.0992
-318	14.1121	12.1127
-317	14.156	12.1142
-316	14.1961	12.112
-315	14.2451	12.1224
-314	14.3028	12.147
-313	14.3427	12.1584
-312	14.3902	12.1685
-311	14.4308	12.1828
-310	14.4806	12.2116
-309	14.5236	12.229
-308	14.5587	12.2511
-307	14.5941	12.276
-306	14.6339	12.2989
-305	14.6644	12.3234
-304	14.6927	12.3507
-303	14.7233	12.3777
-302	14.7543	12.412
-301	14.7682	12.4399
-300	14.7923	12.4665
-299	14.8177	12.5013
-298	14.8358	12.5285
-297	14.8558	12.5639
-296	14.8691	12.5849
-295	14.882	12.6048
-294	14.8838	12.6163
-293	14.8856	12.6378
-292	14.8979	12.668
-291	14.8987	12.6974
-290	14.9068	12.7343
-289	14.9096	12.7655
-288	14.9139	12.796
-287	14.9154	12.8189
-286	14.9227	12.8535
-285	14.9201	12.8827
-284	14.9183	12.9161
-283	14.919	12.9503
-282	14.9148	12.9886
-281	14.9116	13.0139
-280	14.9025	13.0456
-279	14.8964	13.0761
-278	14.8899	13.106
-277	14.8824	13.1331
-276	14.8726	13.1587
-275	14.8596	13.1785
-274	14.8451	13.1962
-273	14.8283	13.2135
-272	14.8123	13.2331
-271	14.7932	13.2536
-270	14.7656	13.2656
-269	14.7427	13.2814
-268	14.7192	13.2938
-267	14.687	13.2926
-266	14.6557	13.2976
-265	14.6211	13.3022
-264	14.5881	13.3074
-263	14.5556	13.3118
-262	14.5209	13.3155
-261	14.4745	13.305
-260	14.4297	13.2983
-259	14.3954	13.2928
-258	14.3448	13.28
-257	14.2794	13.2663
-256	14.2265	13.2557
-255	14.1598	13.2367
-254	14.0977	13.2237
-253	14.038	13.2066
-252	13.977	13.191
-251	13.921	13.175
-250	13.8529	13.152
-249	13.7847	13.127
-248	13.7174	13.1068
-247	13.6487	13.087
-246	13.5733	13.0629
-245	13.501	13.0356
-244	13.4251	13.0082
-243	13.3467	12.9788
-242	13.2722	12.9489
-241	13.1972	12.9187
-240	13.1168	12.8863
-239	13.024	12.8497
-238	12.9354	12.8168
-237	12.8448	12.7788
-236	12.7323	12.7326
-235	12.6297	12.687
-234	12.5324	12.6471
-233	12.4295	12.5999
-232	12.3169	12.5455
-231	12.2032	12.4974
-230	12.0973	12.4506
-229	11.9881	12.399
-228	11.873	12.3469
-227	11.7522	12.2827
-226	11.6128	12.2175
-225	11.4793	12.1543
-224	11.3552	12.0891
-223	11.226	12.0253
-222	11.0838	11.9558
-221	10.948	11.8885
-220	10.8087	11.8222
-219	10.6529	11.7377
-218	10.4942	11.6551
-217	10.339	11.5735
-216	10.1891	11.4941
-215	10.0384	11.4118
-214	9.88616	11.3331
-213	9.73282	11.2471
-212	9.58065	11.1645
-211	9.43483	11.0889
-210	9.27427	11.0026
-209	9.11305	10.9191
-208	8.94758	10.8251
-207	8.79188	10.7335
-206	8.62804	10.6415
-205	8.45993	10.5419
-204	8.29688	10.4431
-203	8.13051	10.3383
-202	7.96958	10.2393
-201	7.80403	10.1442
-200	7.64476	10.0505
-199	7.48432	9.95163
-198	7.33655	9.85937
-197	7.18507	9.76006
-196	7.03119	9.65222
-195	6.8771	9.54752
-194	6.72669	9.45098
-193	6.56521	9.34123
-192	6.4176	9.23432
-191	6.25279	9.12273
-190	6.10767	9.01097
-189	5.96286	8.9071
-188	5.81975	8.7995
-187	5.68347	8.6934
-186	5.55179	8.58779
-185	5.41151	8.47973
-184	5.28207	8.38326
-183	5.14684	8.27615
-182	5.02114	8.17341
-181	4.90129	8.08182
-180	4.78036	7.98154
-179	4.6672	7.88553
-178	4.56021	7.78775
-177	4.45311	7.6985
-176	4.34829	7.60517
-175	4.25249	7.51628
-174	4.16578	7.43012
-173	4.06745	7.34234
-172	3.98784	7.25983
-171	3.90093	7.16372
-170	3.80734	7.07654
-169	3.71898	6.98428
-168	3.63276	6.90578
-167	3.56102	6.82964
-166	3.4911	6.74852
-165	3.42021	6.66433
-164	3.34836	6.58664
-163	3.27597	6.50403
-162	3.21351	6.42579
-161	3.16301	6.34755
-160	3.10711	6.27094
-159	3.0468	6.19561
-158	2.99077	6.12827
-157	2.93769	6.06228
-156	2.88727	5.99747
-155	2.83414	5.93431
-154	2.78785	5.87848
-153	2.7367	5.81558
-152	2.69304	5.76075
-151	2.65459	5.70878
-150	2.61554	5.65734
-149	2.57708	5.6229
-148	2.54217	5.5825
-147	2.5075	5.54282
-146	2.47896	5.51309
-145	2.45215	5.48385
-144	2.42822	5.45913
-143	2.40636	5.44607
-142	2.37452	5.41999
-141	2.35762	5.39635
-140	2.34134	5.38355
-139	2.3187	5.3684
-138	2.30136	5.35927
-137	2.28446	5.3537
-136	2.26684	5.35046
-135	2.24662	5.35055
-134	2.23944	5.35864
-133	2.22589	5.37021
-132	2.2189	5.39084
-131	2.21226	5.40511
-130	2.22393	5.42992
-129	2.22461	5.45895
-128	2.2288	5.49385
-127	2.23014	5.53819
-126	2.23429	5.57089
-125	2.23981	5.61306
-124	2.25721	5.67388
-123	2.27616	5.73226
-122	2.29014	5.79861
-121	2.3265	5.89457
-120	2.36169	5.9831
-119	2.40611	6.06996
-118	2.43253	6.15585
-117	2.46506	6.25421
-116	2.49318	6.34467
-115	2.53452	6.4508
-114	2.57398	6.56335
-113	2.62625	6.68762
-112	2.67992	6.82615
-111	2.74125	6.96552
-110	2.79737	7.09639
-109	2.86289	7.2414
-108	2.93563	7.39587
-107	3.00648	7.54858
-106	3.08061	7.70906
-105	3.16531	7.88263
-104	3.25486	8.05792
-103	3.35966	8.2529
-102	3.4656	8.43049
-101	3.57808	8.61876
-100	3.70304	8.81713
-99	3.83792	9.02185
-98	3.96914	9.21285
-97	4.12109	9.41228
-96	4.29203	9.63061
-95	4.48837	9.86034
-94	4.67391	10.0717
-93	4.87005	10.2852
-92	5.08113	10.513
-91	5.31535	10.7383
-90	5.55329	10.9705
-89	5.81747	11.2101
-88	6.08854	11.4266
-87	6.38579	11.6562
-86	6.70258	11.8857
-85	7.01699	12.1007
-84	7.35047	12.327
-83	7.68859	12.5477
-82	8.05516	12.7637
-81	8.4328	12.9711
-80	8.82194	13.1826
-79	9.23224	13.3986
-78	9.63355	13.5976
-77	10.0578	13.7952
-76	10.4943	13.9859
-75	10.898	14.1615
-74	11.2861	14.3173
-73	11.695	14.4851
-72	12.095	14.6449
-71	12.5093	14.799
-70	12.9121	14.9564
-69	13.3084	15.1061
-68	13.6997	15.2593
-67	14.0521	15.396
-66	14.3832	15.5254
-65	14.7321	15.6536
-64	15.055	15.778
-63	15.3498	15.8849
-62	15.6376	15.9974
-61	15.8984	16.098
-60	16.1496	16.1955
-59	16.3965	16.2872
-58	16.6214	16.3715
-57	16.8374	16.4576
-56	17.0238	16.5205
-55	17.2064	16.5893
-54	17.3759	16.6624
-53	17.5435	16.7265
-52	17.6975	16.7869
-51	17.846	16.8464
-50	17.9802	16.9008
-49	18.1041	16.9456
-48	18.2294	16.9938
-47	18.3442	17.0448
-46	18.4547	17.0898
-45	18.5638	17.1319
-44	18.6685	17.1708
-43	18.7592	17.2101
-42	18.8492	17.2493
-41	18.9324	17.2787
-40	19.0077	17.3167
-39	19.0738	17.3464
-38	19.1349	17.3701
-37	19.1764	17.393
-36	19.2335	17.4135
-35	19.2921	17.4351
-34	19.3376	17.4475
-33	19.3804	17.4603
-32	19.4166	17.4738
-31	19.4495	17.4848
-30	19.4879	17.4992
-29	19.5189	17.5141
-28	19.56	17.5243
-27	19.5842	17.5225
-26	19.6134	17.5219
-25	19.6408	17.524
-24	19.6614	17.5264
-23	19.6853	17.5236
-22	19.7072	17.5206
-21	19.7258	17.521
-20	19.7403	17.522
-19	19.7532	17.5139
-18	19.7591	17.5051
-17	19.7709	17.4972
-16	19.7827	17.4879
-15	19.7948	17.4772
-14	19.8143	17.4668
-13	19.8216	17.4496
-12	19.8261	17.426
-11	19.825	17.4011
-10	19.8297	17.3749
-9	19.832	17.3462
-8	19.8257	17.3224
-7	19.8272	17.3003
-6	19.827	17.2698
-5	19.8273	17.2516
-4	19.8339	17.2222
-3	19.8345	17.1855
-2	19.8293	17.1468
-1	19.8237	17.1029
0	19.8188	17.0599
1	19.8143	17.0154
2	19.7928	16.9642
3	19.7852	16.9079
4	19.7781	16.8536
5	19.7678	16.8039
6	19.7577	16.7514
7	19.7486	16.6945
8	19.7331	16.6371
9	19.7187	16.5764
10	19.7044	16.5229
11	19.678	16.4513
12	19.6561	16.3716
13	19.6396	16.296
14	19.6156	16.2146
15	19.5931	16.1312
16	19.567	16.0473
17	19.5326	15.9509
18	19.5001	15.8612
19	19.4644	15.7615
20	19.4236	15.6615
21	19.393	15.5616
22	19.354	15.4634
23	19.3084	15.3538
24	19.2562	15.2443
25	19.2087	15.1464
26	19.1498	15.0275
27	19.0843	14.9154
28	19.0079	14.7852
29	18.9348	14.6643
30	18.8702	14.5371
31	18.7966	14.412
32	18.7157	14.2879
33	18.6282	14.1487
34	18.5412	14.0243
35	18.4531	13.8909
36	18.354	13.7573
37	18.2318	13.6263
38	18.1192	13.4807
39	17.9957	13.3329
40	17.8465	13.1775
41	17.7111	13.0364
42	17.584	12.8989
43	17.4414	12.7669
44	17.2891	12.6373
45	17.1223	12.4973
46	16.951	12.3647
47	16.7681	12.2331
48	16.5911	12.1032
49	16.4056	11.9934
50	16.191	11.8736
51	15.9663	11.7538
52	15.7368	11.651
53	15.4956	11.5521
54	15.2436	11.455
55	14.9755	11.3716
56	14.6898	11.2855
57	14.4143	11.2096
58	14.1189	11.1311
59	13.7945	11.0233
60	13.4825	10.9623
61	13.1486	10.9072
62	12.8267	10.8764
63	12.4659	10.8356
64	12.1175	10.8106
65	11.7794	10.7952
66	11.4477	10.7895
67	11.1338	10.8075
68	10.7995	10.8477
69	10.4771	10.8944
70	10.1455	10.9196
71	9.83965	10.9677
72	9.5457	11.0357
73	9.31039	11.123
74	9.1017	11.2024
75	8.9198	11.2961
76	8.76899	11.3956
77	8.61913	11.4837
78	8.51601	11.5881
79	8.42702	11.6896
80	8.35228	11.8034
81	8.33936	11.9368
82	8.3472	12.0811
83	8.36275	12.2112
84	8.44271	12.3514
85	8.51165	12.4785
86	8.61487	12.6116
87	8.72464	12.7271
88	8.83106	12.8399
89	8.9845	12.9539
90	9.13366	13.0605
91	9.30526	13.1815
92	9.50964	13.3069
93	9.70079	13.4192
94	9.90065	13.5303
95	10.1059	13.634
96	10.3133	13.7332
97	10.5034	13.8301
98	10.7068	13.9286
99	10.9088	14.0216
100	11.1089	14.1058
101	11.3084	14.1964
102	11.5014	14.2831
103	11.6868	14.3647
104	11.8631	14.4416
105	12.0373	14.5188
106	12.2	14.589
107	12.3591	14.6526
108	12.5245	14.7175
109	12.678	14.7722
110	12.8092	14.8236
111	12.9521	14.8758
112	13.0852	14.9339
113	13.2057	14.987
114	13.3131	15.0285
115	13.43	15.0815
116	13.5397	15.1268
117	13.6492	15.1752
118	13.7478	15.2212
119	13.8437	15.2604
120	13.9355	15.3014
121	14.0246	15.3427
122	14.105	15.3855
123	14.1852	15.419
124	14.2596	15.45
125	14.3343	15.4898
126	14.4063	15.5238
127	14.465	15.5526
128	14.5328	15.582
129	14.6009	15.6096
130	14.6527	15.6254
131	14.7043	15.6449
132	14.755	15.6671
133	14.8076	15.6859
134	14.8566	15.7105
135	14.9008	15.7305
136	14.9397	15.7443
137	14.9666	15.7579
138	15.0016	15.7664
139	15.0376	15.7755
140	15.0689	15.7846
141	15.1036	15.7882
142	15.1399	15.798
143	15.1706	15.8062
144	15.2056	15.8135
145	15.2383	15.8211
146	15.2697	15.8264
147	15.2979	15.8401
148	15.3278	15.847
149	15.3446	15.8464
150	15.3677	15.8543
151	15.3892	15.8503
152	15.4117	15.8433
153	15.4378	15.8434
154	15.4606	15.8417
155	15.4804	15.8411
156	15.5023	15.8317
157	15.5315	15.8161
158	15.5459	15.7984
159	15.5661	15.786
160	15.5866	15.7784
161	15.6102	15.7619
162	15.6337	15.7494
163	15.6551	15.7283
164	15.6749	15.7064
165	15.6955	15.6839
166	15.7118	15.661
167	15.7263	15.6398
168	15.7409	15.6169
169	15.7522	15.5916
170	15.7663	15.5577
171	15.7683	15.519
172	15.7735	15.48
173	15.7791	15.4374
174	15.7947	15.4065
175	15.8	15.3667
176	15.8114	15.3268
177	15.8105	15.2762
178	15.8057	15.2299
179	15.8114	15.1822
180	15.8123	15.1266
181	15.8111	15.0735
182	15.8181	15.014
183	15.8081	14.9525
184	15.798	14.8884
185	15.7884	14.8262
186	15.7863	14.7582
187	15.7878	14.6862
188	15.7835	14.6165
189	15.7645	14.5384
190	15.7507	14.4564
191	15.7287	14.3712
192	15.7106	14.2839
193	15.6989	14.2121
194	15.6909	14.1225
195	15.6637	14.0414
196	15.6337	13.944
197	15.6127	13.8599
198	15.5684	13.7484
199	15.5191	13.6207
200	15.4655	13.5112
201	15.4145	13.4134
202	15.3614	13.3021
203	15.2964	13.1991
204	15.2326	13.0692
205	15.1725	12.9657
206	15.0872	12.8481
207	15.0036	12.7185
208	14.9156	12.5949
209	14.837	12.4947
210	14.7452	12.3813
211	14.6542	12.2917
212	14.5595	12.1949
213	14.4653	12.1116
214	14.3657	12.0155
215	14.2344	11.9012
216	14.1037	11.8063
217	13.9812	11.7178
218	13.8501	11.6237
219	13.7112	11.5293
220	13.5558	11.4397
221	13.4032	11.361
222	13.2441	11.2935
223	13.0762	11.2265
224	12.9003	11.1576
225	12.7387	11.1223
226	12.5467	11.0621
227	12.3618	11.0263
228	12.1937	11.0142
229	12.0245	11.0034
230	11.8401	10.9888
231	11.6744	10.995
232	11.4731	10.9899
233	11.3022	11.0003
234	11.1425	11.0354
235	10.9746	11.0611
236	10.8082	11.1061
237	10.6557	11.1532
238	10.5146	11.2051
239	10.375	11.2527
240	10.253	11.3222
241	10.1318	11.4034
242	10.0464	11.4781
243	9.97424	11.5652
244	9.90232	11.6475
245	9.84337	11.738
246	9.82427	11.8382
247	9.81472	11.9378
248	9.80343	12.0437
249	9.79854	12.137
250	9.83777	12.2458
251	9.86694	12.3519
252	9.91184	12.4652
253	9.97817	12.5799
254	10.0457	12.6815
255	10.1244	12.7812
256	10.2209	12.8866
257	10.3328	12.9969
258	10.4311	13.0965
259	10.5459	13.194
260	10.6643	13.2938
261	10.7944	13.3974
262	10.9157	13.4735
263	11.0439	13.5593
264	11.1928	13.65
265	11.3296	13.7374
266	11.4732	13.8314
267	11.6161	13.9228
268	11.7587	14.0118
269	11.8791	14.0876
270	12.0007	14.154
271	12.1187	14.2201
272	12.2462	14.2923
273	12.3739	14.3681
274	12.4877	14.4259
275	12.606	14.4934
276	12.7162	14.5517
277	12.8351	14.6176
278	12.9328	14.6704
279	13.0411	14.7242
280	13.1299	14.7733
281	13.2194	14.8183
282	13.3082	14.8644
283	13.3916	14.911
284	13.4689	14.9454
285	13.5373	14.9793
286	13.6145	15.0191
287	13.6909	15.0485
288	13.7593	15.0869
289	13.8267	15.1264
290	13.8919	15.1606
291	13.9538	15.1853
292	14.0007	15.213
293	14.0484	15.2381
294	14.1074	15.2654
295	14.1587	15.2885
296	14.2142	15.3147
297	14.2602	15.3325
298	14.2963	15.3485
299	14.3335	15.3648
300	14.3617	15.3728
301	14.3854	15.3764
302	14.4101	15.3862
303	14.4363	15.3923
304	14.4683	15.4053
305	14.4956	15.4221
306	14.5102	15.431
307	14.5364	15.4408
308	14.5596	15.4504
309	14.5862	15.46
310	14.6079	15.4659
311	14.6311	15.48
312	14.6526	15.4875
313	14.675	15.4939
314	14.6861	15.4923
315	14.7068	15.4927
316	14.7193	15.4925
317	14.7315	15.4889
318	14.738	15.4844
319	14.7519	15.4815
320	14.7684	15.4821
321	14.774	15.4755
322	14.7857	15.467
323	14.8056	15.4573
324	14.8282	15.4527
325	14.8215	15.4397
326	14.8357	15.4333
327	14.8473	15.4189
328	14.8571	15.4031
329	14.8732	15.3931
330	14.8821	15.3786
331	14.8888	15.3577
332	14.8979	15.3398
333	14.9028	15.3185
334	14.902	15.2933
335	14.9082	15.268
336	14.9085	15.2385
337	14.9101	15.2036
338	14.9073	15.1705
339	14.9084	15.1381
340	14.9092	15.1068
341	14.9111	15.0672
342	14.9095	15.0305
343	14.9099	14.9948
344	14.9051	14.9531
345	14.8983	14.9088
346	14.895	14.8702
347	14.89	14.8218
348	14.8715	14.7648
349	14.854	14.711
350	14.8407	14.6521
351	14.8256	14.6049
352	14.8143	14.5504
353	14.8008	14.4854
354	14.7875	14.4189
355	14.7706	14.3562
356	14.7546	14.291
357	14.7184	14.2144
358	14.6849	14.134
359	14.6564	14.0594
360	14.6233	13.9777
361	14.588	13.8981
362	14.5531	13.8172
363	14.5241	13.7427
364	14.4863	13.6653
365	14.4478	13.575
366	14.3971	13.4805
367	14.3515	13.396
368	14.3027	13.3084
369	14.2425	13.2102
370	14.1934	13.1203
371	14.1317	13.0159
372	14.0733	12.913
373	14.0048	12.8163
374	13.9349	12.7161
375	13.8638	12.6209
376	13.7914	12.5219
377	13.7195	12.4257
378	13.6303	12.3226
379	13.5406	12.2307
380	13.4625	12.1476
381	13.383	12.0617
382	13.2829	11.9709
383	13.1797	11.8874
384	13.0846	11.8008
385	12.9877	11.7259
386	12.8866	11.6559
387	12.7837	11.581
388	12.6707	11.5246
389	12.5722	11.4708
390	12.4614	11.4114
391	12.3363	11.3494
392	12.2064	11.2867
393	12.0847	11.2362
394	11.9694	11.1962
395	11.8615	11.1788
396	11.7518	11.1664
397	11.6379	11.1547
398	11.5235	11.1405
399	11.4142	11.1227
400	11.3234	11.1428
401	11.229	11.1436
402	11.1292	11.1388
403	11.0711	11.1631
404	11.0073	11.1985
405	10.952	11.2367
406	10.8725	11.2652
407	10.8022	11.3055
408	10.7461	11.3481
409	10.7139	11.4003
410	10.6737	11.4462
411	10.6474	11.5018
412	10.6256	11.5578
413	10.6085	11.607
414	10.5983	11.6582
415	10.5952	11.7215
416	10.615	11.7983
417	10.6338	11.8684
418	10.6395	11.9291
419	10.662	12.0057
420	10.7004	12.0777
421	10.7456	12.1607
422	10.7909	12.2421
423	10.8438	12.3289
424	10.9129	12.4185
425	10.963	12.5
426	11.0296	12.5772
427	11.0956	12.6523
428	11.1604	12.7239
429	11.2202	12.8014
430	11.2992	12.8787
431	11.3921	12.9641
432	11.4892	13.0465
433	11.5871	13.1293
434	11.6732	13.2054
435	11.7615	13.2784
436	11.8382	13.3462
437	11.9259	13.4151
438	12.0088	13.4865
439	12.0884	13.5568
440	12.1685	13.6186
441	12.2562	13.6873
442	12.3386	13.758
443	12.417	13.822
444	12.4992	13.8759
445	12.5848	13.9342
446	12.6621	13.9889
447	12.7329	14.0396
448	12.7991	14.089
449	12.8727	14.1412
450	12.9485	14.201
451	13.0228	14.2577
452	13.0934	14.3079
453	13.1643	14.3569
454	13.2355	14.4197
455	13.2903	14.461
456	13.3367	14.4965
457	13.3844	14.5279
458	13.429	14.559
459	13.4792	14.5826
460	13.5302	14.6191
461	13.5715	14.6466
462	13.6112	14.6769
463	13.6591	14.7064
464	13.705	14.7301
465	13.7401	14.7527
466	13.7948	14.7786
467	13.8282	14.7949
468	13.8602	14.822
469	13.8959	14.8456
470	13.9259	14.8612
471	13.9525	14.876
472	13.9908	14.8888
473	14.021	14.9006
474	14.04	14.9056
475	14.069	14.9224
476	14.0991	14.9361
477	14.128	14.9446
478	14.1496	14.9586
479	14.1677	14.9674
480	14.1788	14.9705
481	14.1889	14.9735
482	14.197	14.9812
483	14.2231	14.9829
484	14.2349	14.9812
485	14.2471	14.9822
486	14.2711	14.9909
487	14.2857	14.9909
488	14.3004	14.9884
489	14.3231	14.9911
490	14.3357	15.0008
491	14.3455	15.0039
492	14.3635	15.0048
493	14.3891	15.014
494	14.3957	15.0122
495	14.4055	15.0096
496	14.4093	15.0048
497	14.4287	15.0011
498	14.444	14.9931
499	14.4573	14.9863
500	14.4578	14.9689
501	14.4543	14.9519
502	14.458	14.9421
503	14.4573	14.9196
504	14.4541	14.8932
505	14.4451	14.8619
506	14.4392	14.8329
507	14.4289	14.8001
508	14.4216	14.7663
509	14.4168	14.7398
510	14.4101	14.7021
511	14.4065	14.6746
512	14.4048	14.6499
513	14.3961	14.6178
514	14.3834	14.5777
515	14.3637	14.5367
516	14.3441	14.4943
517	14.318	14.4485
518	14.3032	14.4117
519	14.2747	14.3645
520	14.2601	14.3133
521	14.2376	14.2603
522	14.2038	14.2029
523	14.1992	14.1459
524	14.1764	14.0911
525	14.1511	14.0378
526	14.1322	13.9819
527	14.1014	13.9148
528	14.0673	13.8526
529	14.0508	13.8002
530	14.0073	13.7363
531	13.9766	13.6601
532	13.9342	13.5976
533	13.8909	13.5267
534	13.844	13.4502
535	13.8024	13.3727
536	13.754	13.3071
537	13.686	13.2118
538	13.621	13.1298
539	13.562	13.0446
540	13.5066	12.9663
541	13.4369	12.8807
542	13.3596	12.7908
543	13.2857	12.7081
544	13.2115	12.624
545	13.1353	12.5342
546	13.0591	12.4552
547	12.9889	12.3707
548	12.9219	12.3027
549	12.8493	12.2236
550	12.772	12.1477
551	12.6941	12.084
552	12.6266	12.0264
553	12.5656	11.9816
554	12.4892	11.9215
555	12.4187	11.8702
556	12.3485	11.8379
557	12.2711	11.7997
558	12.2055	11.7538
559	12.1446	11.7193
560	12.0753	11.6899
561	12.0093	11.6591
562	11.9597	11.6339
563	11.8897	11.6079
564	11.8324	11.5965
565	11.7644	11.5731
566	11.711	11.5601
567	11.6451	11.5434
568	11.5921	11.5431
569	11.5578	11.5614
570	11.5116	11.5563
571	11.4741	11.5521
572	11.4328	11.5591
573	11.3865	11.5611
574	11.3702	11.5858
575	11.3318	11.6126
576	11.3046	11.6353
577	11.2917	11.6679
578	11.2858	11.6982
579	11.2877	11.741
580	11.2745	11.7676
581	11.2615	11.7886
582	11.2451	11.8111
583	11.2456	11.8476
584	11.2473	11.879
585	11.2484	11.917
586	11.2606	11.9629
587	11.2963	12.0013
588	11.3319	12.057
589	11.3696	12.1108
590	11.4137	12.1772
591	11.4758	12.2443
592	11.5135	12.2993
593	11.5409	12.353
594	11.5691	12.4094
595	11.6174	12.4723
596	11.6654	12.5314
597	11.7101	12.589
598	11.7513	12.6406
599	11.8003	12.6961
600	11.8651	12.7694
601	11.9386	12.8284
602	11.9904	12.8917
603	12.0418	12.9538
604	12.0891	13.0038
605	12.1407	13.0633
606	12.2015	13.1134
607	12.2591	13.174
608	12.3056	13.2295
609	12.388	13.2981
610	12.4328	13.3392
611	12.4795	13.3882
612	12.5366	13.4416
613	12.5739	13.4789
614	12.6148	13.5318
615	12.6551	13.5727
616	12.6955	13.6173
617	12.737	13.658
618	12.777	13.6964
619	12.826	13.7416
620	12.8634	13.7789
621	12.9176	13.8227
622	12.965	13.8706
623	13.0217	13.9157
624	13.0608	13.965
625	13.1017	14.0035
626	13.1253	14.0283
627	13.1734	14.062
628	13.2004	14.088
629	13.234	14.1117
630	13.2728	14.148
631	13.3187	14.1786
632	13.3607	14.2134
633	13.3605	14.2203
634	13.3962	14.2528
635	13.4394	14.2781
636	13.4677	14.3025
637	13.4956	14.3282
638	13.5245	14.3458
639	13.5515	14.3622
640	13.571	14.3789
641	13.6059	14.3917
642	13.6392	14.4038
643	13.675	14.4173
644	13.7019	14.4296
645	13.7366	14.4481
646	13.7615	14.4612
647	13.7842	14.4713
648	13.8224	14.4835
649	13.8434	14.4949
650	13.8607	14.5034
651	13.8754	14.5137
652	13.8879	14.5202
653	13.8991	14.5137
654	13.8981	14.5029
655	13.9071	14.5027
656	13.9167	14.4918
657	13.918	14.4684
658	13.9285	14.4634
659	13.9386	14.4605
660	13.9397	14.4479
661	13.9539	14.4471
662	13.9551	14.4414
663	13.9628	14.4306
664	13.9682	14.4254
665	13.9761	14.4222
666	13.9782	14.4065
667	13.971	14.3895
668	13.9742	14.3783
669	13.9838	14.3591
670	13.97	14.3359
671	13.9543	14.32
672	13.9547	14.3066
673	13.9721	14.2823
674	13.9598	14.2503
675	13.9474	14.2179
676	13.9302	14.1905
677	13.9224	14.158
678	13.9135	14.1278
679	13.9014	14.096
680	13.88	14.0677
681	13.8459	14.0314
682	13.8407	14.0041
683	13.8315	13.9733
684	13.8242	13.9471
685	13.8077	13.9121
686	13.791	13.8672
687	13.7595	13.8174
688	13.7367	13.7643
689	13.7171	13.7232
690	13.6875	13.6736
691	13.6521	13.6239
692	13.6234	13.5759
693	13.589	13.5203
694	13.5561	13.4743
695	13.5229	13.4311
696	13.5043	13.3917
697	13.4982	13.341
698	13.4574	13.2977
699	13.4136	13.2305
700	13.3691	13.166
701	13.3183	13.0957
702	13.2836	13.0318
703	13.2311	12.9634
704	13.1823	12.9017
705	13.1429	12.8528
706	13.0939	12.788
707	13.0451	12.7146
708	12.9802	12.6425
709	12.9226	12.5837
710	12.8677	12.5195
711	12.8106	12.4553
712	12.7602	12.3949
713	12.713	12.3482
714	12.6528	12.2845
715	12.5828	12.2257
716	12.5374	12.1728
717	12.499	12.1296
718	12.4667	12.0803
719	12.4312	12.0363
720	12.3788	11.9806
721	12.3348	11.9427
722	12.2907	11.9122
723	12.2481	11.8699
724	12.196	11.8333
725	12.1572	11.8029
726	12.1024	11.7652
727	12.0652	11.7332
728	12.0419	11.7143
729	12.0133	11.6961
730	11.9595	11.6659
731	11.9153	11.6464
732	11.8873	11.6206
733	11.8672	11.6104
734	11.8469	11.6053
735	11.8279	11.5878
736	11.8097	11.5709
737	11.7899	11.5587
738	11.765	11.5704
739	11.7475	11.5677
740	11.7176	11.5611
741	11.7104	11.5715
742	11.7041	11.5857
743	11.6959	11.5846
744	11.7034	11.6033
745	11.7028	11.6237
746	11.7038	11.6348
747	11.7195	11.6599
748	11.7373	11.6981
749	11.7163	11.7326
750	11.7164	11.7556
751	11.7265	11.7807
752	11.7473	11.814
753	11.7714	11.8569
754	11.773	11.8785
755	11.7526	11.8909
756	11.7617	11.9219
757	11.7802	11.9656
758	11.7999	11.991
759	11.8188	12.0214
760	11.8311	12.0585
761	11.8564	12.1143
762	11.8904	12.1656
763	11.9057	12.2079
764	11.9321	12.2533
765	11.9677	12.2952
766	11.9951	12.3496
767	12.0321	12.402
768	12.0557	12.4471
769	12.0909	12.4973
770	12.1111	12.5406
771	12.1444	12.5895
772	12.1758	12.6433
773	12.2001	12.6886
774	12.2504	12.7459
775	12.2953	12.8023
776	12.339	12.8474
777	12.397	12.8965
778	12.4161	12.9272
779	12.4533	12.972
780	12.4868	13.0138
781	12.5228	13.0595
782	12.5589	13.1138
783	12.5834	13.1578
784	12.6226	13.2067
785	12.6596	13.2512
786	12.693	13.2877
787	12.7037	13.3195
788	12.726	13.354
789	12.7583	13.3882
790	12.7979	13.4334
791	12.8214	13.4686
792	12.8438	13.5026
793	12.8722	13.5346
794	12.899	13.5674
795	12.9286	13.5972
796	12.9459	13.6217
797	12.9811	13.6483
798	13.0032	13.6726
799	13.0269	13.699
800	13.0618	13.724
801	13.0852	13.7472
802	13.0954	13.771
803	13.1061	13.7848
804	13.1177	13.8001
805	13.1353	13.8193
806	13.159	13.8401
807	13.1782	13.8551
808	13.208	13.8788
809	13.2298	13.8977
810	13.2494	13.908
811	13.2772	13.9217
812	13.3114	13.9336
813	13.3298	13.9587
814	13.3731	13.9894
815	13.3909	14.0075
816	13.4131	14.0238
817	13.4352	14.0375
818	13.4566	14.0436
819	13.4685	14.0503
820	13.4833	14.0564
821	13.5027	14.0665
822	13.5176	14.069
823	13.5051	14.058
824	13.4987	14.0611
825	13.4982	14.0661
826	13.5036	14.0649
827	13.5131	14.0612
828	13.5136	14.0467
829	13.5216	14.038
830	13.5258	14.0342
831	13.5313	14.0371
832	13.523	14.0241
833	13.5241	14.0285
834	13.5329	14.0241
835	13.5307	14.0156
836	13.5349	14.0127
837	13.5423	14.0051
838	13.5415	13.9953
839	13.5475	13.996
840	13.5463	13.9924
841	13.5359	13.9777
842	13.5285	13.9633
843	13.5253	13.9477
844	13.525	13.922
845	13.513	13.8984
846	13.4981	13.8736
847	13.4781	13.8446
848	13.457	13.8176
849	13.4327	13.7863
850	13.4126	13.7548
851	13.3959	13.7209
852	13.3814	13.696
853	13.3616	13.6591
854	13.3555	13.6279
855	13.3325	13.5893
856	13.2979	13.5396
857	13.2733	13.5055
858	13.241	13.4702
859	13.2269	13.4439
860	13.1949	13.4024
861	13.1677	13.3663
862	13.1524	13.3392
863	13.129	13.3057
864	13.097	13.2649
865	13.0709	13.2391
866	13.0405	13.1989
867	13.0192	13.1618
868	13.0092	13.1276
869	12.9767	13.0826
870	12.9447	13.0484
871	12.9216	13.0125
872	12.8876	12.9669
873	12.8602	12.9233
874	12.8221	12.8684
875	12.7835	12.814
876	12.745	12.7641
877	12.7093	12.7222
878	12.6775	12.6859
879	12.6374	12.6412
880	12.6133	12.601
881	12.5908	12.5637
882	12.5739	12.532
883	12.5496	12.5101
884	12.5122	12.4606
885	12.494	12.4252
886	12.4713	12.3965
887	12.4527	12.3589
888	12.4356	12.3347
889	12.404	12.3098
890	12.3806	12.283
891	12.3729	12.2708
892	12.3568	12.2524
893	12.3407	12.2281
894	12.328	12.2123
895	12.3073	12.1855
896	12.3087	12.1763
897	12.3062	12.1675
898	12.295	12.163
899	12.2665	12.1334
900	12.2614	12.1231
901	12.2586	12.1134
902	12.2549	12.1096
903	12.2495	12.1046
904	12.261	12.1077
905	12.2607	12.117
906	12.2629	12.1157
907	12.2482	12.1031
908	12.2378	12.0935
909	12.248	12.0976
910	12.2475	12.0974
911	12.2466	12.0946
912	12.2534	12.0981
913	12.2404	12.1003
914	12.2483	12.1124
915	12.2536	12.121
916	12.2605	12.129
917	12.2493	12.1356
918	12.2635	12.1614
919	12.2758	12.1938
920	12.2814	12.2086
921	12.2831	12.2021
922	12.2967	12.2288
923	12.3053	12.2475
924	12.3205	12.2697
925	12.3446	12.2969
926	12.3678	12.3311
927	12.3689	12.3486
928	12.369	12.3708
929	12.3862	12.4012
930	12.4116	12.4397
931	12.4389	12.4762
932	12.4589	12.49
933	12.4779	12.5146
934	12.5008	12.5403
935	12.5031	12.5697
936	12.5113	12.6023
937	12.531	12.6486
938	12.5567	12.6904
939	12.5851	12.7039
940	12.6272	12.7305
941	12.6459	12.7595
942	12.6528	12.7885
943	12.6554	12.8074
944	12.6772	12.8351
945	12.7032	12.868
946	12.7354	12.9089
947	12.7359	12.9261
948	12.7484	12.9506
949	12.7572	12.9714
950	12.7747	12.9973
951	12.7905	13.0165
952	12.8117	13.0459
953	12.8417	13.0748
954	12.8533	13.1021
955	12.8699	13.1314
956	12.8896	13.1663
957	12.9096	13.1912
958	12.9274	13.2134
959	12.9453	13.2338
960	12.9653	13.2594
961	12.9858	13.2912
962	13.0011	13.315
963	12.9985	13.3397
964	13.0179	13.3517
965	13.0534	13.3783
966	13.0732	13.4063
967	13.1014	13.4348
968	13.1151	13.4651
969	13.1279	13.4882
970	13.157	13.5176
971	13.1894	13.5314
972	13.2129	13.5492
973	13.2498	13.5895
974	13.269	13.6164
975	13.3108	13.6253
976	13.3236	13.6417
977	13.32	13.6534
978	13.3419	13.6802
979	13.365	13.7041
980	13.3825	13.7267
981	13.385	13.7378
982	13.4054	13.7556
983	13.4205	13.7732
984	13.4383	13.7944
985	13.4485	13.8089
986	13.4618	13.8214
987	13.4689	13.829
988	13.4963	13.8401
989	13.5041	13.8522
990	13.5079	13.8528
991	13.5126	13.8496
992	13.5238	13.8668
993	13.5296	13.87
994	13.5289	13.8679
995	13.5297	13.875
996	13.5324	13.878
997	13.5311	13.8828
[truncated: 2 more rows]

## Sheet: ED6C
distance from +1 nucleosome (bp)	Coverage (x10^-7)	Coverage (x10^-7)
	-RSC	-RSC&Reduced TBP
-1000	12.8056	12.4711
-999	12.833	12.4852
-998	12.8376	12.4985
-997	12.8257	12.5079
-996	12.8383	12.5277
-995	12.851	12.5509
-994	12.8703	12.5784
-993	12.8827	12.5961
-992	12.865	12.6142
-991	12.8833	12.6388
-990	12.8991	12.6629
-989	12.9078	12.6868
-988	12.9275	12.7045
-987	12.8532	12.7068
-986	12.8347	12.7231
-985	12.8657	12.7444
-984	12.8834	12.7539
-983	12.9087	12.7743
-982	12.916	12.7897
-981	12.9446	12.8116
-980	12.9694	12.8377
-979	13.0019	12.8561
-978	13.004	12.8749
-977	13.0301	12.8942
-976	13.053	12.9206
-975	13.0713	12.94
-974	13.092	12.9646
-973	13.1226	13.0018
-972	13.1492	13.0283
-971	13.1477	13.0504
-970	13.1667	13.0726
-969	13.2111	13.0916
-968	13.2203	13.0966
-967	13.2155	13.1187
-966	13.2495	13.1475
-965	13.2753	13.1751
-964	13.2926	13.1887
-963	13.309	13.2118
-962	13.3324	13.2336
-961	13.357	13.2543
-960	13.3768	13.2742
-959	13.3997	13.2966
-958	13.4206	13.318
-957	13.4347	13.3317
-956	13.4475	13.3471
-955	13.445	13.3622
-954	13.4535	13.3782
-953	13.4589	13.3922
-952	13.4768	13.409
-951	13.4864	13.4143
-950	13.4926	13.4283
-949	13.5089	13.4395
-948	13.5228	13.4509
-947	13.5104	13.4521
-946	13.5334	13.4575
-945	13.5468	13.4614
-944	13.5702	13.4645
-943	13.5863	13.4734
-942	13.6044	13.4869
-941	13.6216	13.4905
-940	13.649	13.5023
-939	13.6634	13.5084
-938	13.6689	13.5158
-937	13.674	13.5155
-936	13.6588	13.5192
-935	13.6597	13.5237
-934	13.6707	13.5314
-933	13.6794	13.537
-932	13.6925	13.5483
-931	13.6942	13.5503
-930	13.6964	13.5527
-929	13.6987	13.5461
-928	13.6962	13.5399
-927	13.6943	13.5407
-926	13.6964	13.5363
-925	13.6974	13.5268
-924	13.6945	13.5228
-923	13.6884	13.5114
-922	13.6861	13.5117
-921	13.6794	13.508
-920	13.6729	13.5056
-919	13.6593	13.4923
-918	13.6543	13.4818
-917	13.6526	13.4614
-916	13.6635	13.459
-915	13.6556	13.4479
-914	13.6384	13.4275
-913	13.6319	13.4136
-912	13.6152	13.3967
-911	13.6129	13.3878
-910	13.5992	13.3734
-909	13.5872	13.3575
-908	13.5795	13.3433
-907	13.5637	13.3258
-906	13.5484	13.3027
-905	13.5401	13.2895
-904	13.4741	13.2642
-903	13.43	13.2407
-902	13.4208	13.2177
-901	13.4111	13.1975
-900	13.3838	13.1645
-899	13.351	13.1364
-898	13.3358	13.1092
-897	13.317	13.0854
-896	13.305	13.0688
-895	13.2917	13.0544
-894	13.2753	13.0406
-893	13.24	13.0181
-892	13.1996	12.9974
-891	13.183	12.9554
-890	13.1656	12.9427
-889	13.1364	12.9185
-888	13.1204	12.8869
-887	13.0809	12.8651
-886	13.0574	12.843
-885	13.0219	12.8132
-884	13.0087	12.8021
-883	12.9878	12.7834
-882	12.9612	12.7655
-881	12.9464	12.7508
-880	12.9246	12.7282
-879	12.9018	12.7035
-878	12.8722	12.6766
-877	12.8563	12.6487
-876	12.8321	12.628
-875	12.8016	12.6053
-874	12.7808	12.5801
-873	12.7469	12.5619
-872	12.7339	12.5259
-871	12.712	12.4997
-870	12.6814	12.4724
-869	12.6576	12.4514
-868	12.6353	12.4273
-867	12.6203	12.4105
-866	12.6004	12.3962
-865	12.5944	12.3969
-864	12.5847	12.3887
-863	12.5767	12.3816
-862	12.5648	12.3651
-861	12.5477	12.3563
-860	12.5376	12.3495
-859	12.5265	12.3341
-858	12.5037	12.322
-857	12.4924	12.3163
-856	12.4863	12.3203
-855	12.4889	12.3185
-854	12.482	12.3176
-853	12.4762	12.3151
-852	12.4646	12.3058
-851	12.4609	12.3006
-850	12.4499	12.2979
-849	12.4474	12.2952
-848	12.4458	12.295
-847	12.4476	12.3014
-846	12.4364	12.3006
-845	12.4391	12.3131
-844	12.4511	12.3301
-843	12.4542	12.3519
-842	12.464	12.3663
-841	12.4637	12.3753
-840	12.4723	12.3784
-839	12.4794	12.3888
-838	12.4887	12.3976
-837	12.499	12.4069
-836	12.4982	12.4173
-835	12.495	12.4207
-834	12.5088	12.4564
-833	12.5243	12.4771
-832	12.5408	12.4935
-831	12.5469	12.5058
-830	12.5585	12.5152
-829	12.5761	12.5356
-828	12.5764	12.5475
-827	12.5967	12.5698
-826	12.6179	12.5949
-825	12.6131	12.6089
-824	12.6301	12.6339
-823	12.6488	12.6481
-822	12.6461	12.6608
-821	12.6668	12.6754
-820	12.6842	12.6972
-819	12.6987	12.7179
-818	12.7135	12.7355
-817	12.7333	12.763
-816	12.7595	12.8006
-815	12.7756	12.8423
-814	12.8017	12.8807
-813	12.83	12.9211
-812	12.8798	12.9586
-811	12.9131	12.9826
-810	12.9423	13.0275
-809	12.958	13.0577
-808	13.0126	13.1109
-807	13.0426	13.1504
-806	13.0638	13.1791
-805	13.0847	13.203
-804	13.1218	13.2438
-803	13.1439	13.2769
-802	13.1668	13.3146
-801	13.2058	13.3634
-800	13.2351	13.4096
-799	13.2609	13.437
-798	13.3022	13.4679
-797	13.3252	13.4938
-796	13.3547	13.5209
-795	13.3775	13.5514
-794	13.4104	13.5755
-793	13.4314	13.6068
-792	13.4617	13.641
-791	13.4933	13.6744
-790	13.5245	13.7053
-789	13.5503	13.7318
-788	13.5791	13.7499
-787	13.6075	13.7684
-786	13.6172	13.7834
-785	13.6403	13.8
-784	13.6704	13.819
-783	13.6858	13.828
-782	13.7332	13.8514
-781	13.7577	13.8768
-780	13.7779	13.8975
-779	13.805	13.9294
-778	13.8321	13.953
-777	13.876	13.9753
-776	13.8915	13.9846
-775	13.9054	13.9941
-774	13.8829	14.005
-773	13.9002	14.0112
-772	13.918	14.0172
-771	13.9263	14.0318
-770	13.9483	14.0464
-769	13.9601	14.0544
-768	13.9633	14.0539
-767	13.984	14.0585
-766	13.9946	14.0652
-765	14.0037	14.0729
-764	13.9841	14.0785
-763	13.993	14.0823
-762	13.9996	14.0779
-761	14.0075	14.0763
-760	14.0119	14.0813
-759	14.0471	14.0785
-758	14.0481	14.0714
-757	14.0461	14.0734
-756	14.0419	14.0763
-755	14.0268	14.0632
-754	14.0217	14.0491
-753	14.0168	14.0476
-752	14.0266	14.0385
-751	14.0274	14.0348
-750	14.0212	14.0141
-749	14.0123	14.0005
-748	13.9995	13.9929
-747	13.979	13.9733
-746	13.9474	13.9578
-745	13.9448	13.9443
-744	13.9331	13.9285
-743	13.9173	13.9085
-742	13.9112	13.8951
-741	13.9036	13.8906
-740	13.8895	13.876
-739	13.8731	13.8561
-738	13.8514	13.8323
-737	13.8288	13.8203
-736	13.8083	13.7962
-735	13.7859	13.7816
-734	13.7576	13.7576
-733	13.735	13.7362
-732	13.7111	13.7123
-731	13.6807	13.687
-730	13.6627	13.6647
-729	13.6437	13.6425
-728	13.6114	13.6067
-727	13.5761	13.5707
-726	13.5601	13.5371
-725	13.528	13.4994
-724	13.507	13.4727
-723	13.4841	13.4473
-722	13.4589	13.4203
-721	13.4427	13.4013
-720	13.4116	13.3731
-719	13.3673	13.3325
-718	13.3282	13.2875
-717	13.2926	13.2432
-716	13.2573	13.2064
-715	13.2251	13.1788
-714	13.1981	13.1477
-713	13.1655	13.1086
-712	13.1401	13.0822
-711	13.1168	13.0583
-710	13.0856	13.0308
-709	13.0566	13.001
-708	13.0201	12.9702
-707	12.9972	12.9426
-706	12.9682	12.9171
-705	12.9408	12.8925
-704	12.9181	12.8753
-703	12.8998	12.8524
-702	12.8784	12.8307
-701	12.8437	12.8045
-700	12.8188	12.7684
-699	12.7969	12.7464
-698	12.7754	12.7127
-697	12.7502	12.6899
-696	12.7278	12.6649
-695	12.7083	12.6549
-694	12.6878	12.6329
-693	12.6625	12.6037
-692	12.6419	12.5917
-691	12.633	12.5839
-690	12.6169	12.5716
-689	12.5951	12.5455
-688	12.5752	12.5259
-687	12.5613	12.5088
-686	12.5275	12.4948
-685	12.5263	12.4929
-684	12.509	12.4696
-683	12.4991	12.4644
-682	12.4901	12.4672
-681	12.4839	12.4579
-680	12.4763	12.4437
-679	12.4641	12.4321
-678	12.4541	12.4247
-677	12.4526	12.4168
-676	12.4579	12.4125
-675	12.4562	12.4021
-674	12.4592	12.4073
-673	12.4624	12.4179
-672	12.462	12.4267
-671	12.466	12.4314
-670	12.4738	12.425
-669	12.4747	12.4208
-668	12.4803	12.4263
-667	12.4787	12.4169
-666	12.4901	12.426
-665	12.5025	12.4356
-664	12.5161	12.4447
-663	12.5286	12.443
-662	12.5248	12.444
-661	12.529	12.4563
-660	12.545	12.4783
-659	12.563	12.5009
-658	12.5891	12.5266
-657	12.6178	12.5634
-656	12.6391	12.5871
-655	12.667	12.6035
-654	12.682	12.6174
-653	12.7013	12.6339
-652	12.7275	12.6624
-651	12.7518	12.6931
-650	12.7773	12.7131
-649	12.8039	12.743
-648	12.8317	12.7752
-647	12.8526	12.8013
-646	12.8773	12.828
-645	12.9103	12.8551
-644	12.9	12.8833
-643	12.8914	12.9118
-642	12.9038	12.9171
-641	12.9275	12.934
-640	12.9498	12.9494
-639	12.9929	12.9662
-638	13.0402	12.9977
-637	13.0719	13.0189
-636	13.1033	13.035
-635	13.1404	13.0449
-634	13.1625	13.061
-633	13.1951	13.0824
-632	13.2282	13.1121
-631	13.2576	13.1261
-630	13.2957	13.1556
-629	13.3197	13.1843
-628	13.3485	13.2196
-627	13.3836	13.2495
-626	13.408	13.2673
-625	13.4369	13.2939
-624	13.4688	13.3314
-623	13.4714	13.3638
-622	13.4979	13.3856
-621	13.5328	13.4004
-620	13.5603	13.4337
-619	13.585	13.4577
-618	13.601	13.4707
-617	13.63	13.4932
-616	13.6632	13.5274
-615	13.6943	13.5498
-614	13.7445	13.5795
-613	13.7691	13.6008
-612	13.7686	13.6264
-611	13.7966	13.6512
-610	13.8218	13.6677
-609	13.8506	13.6941
-608	13.8921	13.7237
-607	13.9129	13.7508
-606	13.9401	13.7678
-605	13.9582	13.7794
-604	13.9792	13.7987
-603	14.0228	13.8189
-602	14.0401	13.8391
-601	14.0489	13.857
-600	14.0624	13.8697
-599	14.0714	13.8763
-598	14.0797	13.8917
-597	14.0845	13.9056
-596	14.1098	13.9177
-595	14.1215	13.9237
-594	14.1402	13.9292
-593	14.1426	13.9252
-592	14.1387	13.9266
-591	14.1472	13.9313
-590	14.1693	13.9449
-589	14.1673	13.9365
-588	14.1805	13.9368
-587	14.1632	13.9401
-586	14.1673	13.939
-585	14.1593	13.9382
-584	14.1626	13.944
-583	14.1554	13.9428
-582	14.1493	13.9366
-581	14.1272	13.9389
-580	14.1417	13.9409
-579	14.1292	13.9443
-578	14.1448	13.9522
-577	14.1584	13.9476
-576	14.1642	13.9324
-575	14.1512	13.9182
-574	14.1341	13.899
-573	14.1129	13.8895
-572	14.1093	13.8651
-571	14.0869	13.8563
-570	14.063	13.8291
-569	14.0391	13.8116
-568	14.0047	13.786
-567	14.0056	13.7651
-566	13.9768	13.7499
-565	13.963	13.7339
-564	13.938	13.713
-563	13.9059	13.6909
-562	13.8721	13.6656
-561	13.8441	13.6374
-560	13.8307	13.6009
-559	13.799	13.5708
-558	13.7675	13.5396
-557	13.7335	13.5042
-556	13.697	13.4717
-555	13.6671	13.4456
-554	13.6282	13.4162
-553	13.6047	13.3958
-552	13.5803	13.3841
-551	13.5727	13.3601
-550	13.5399	13.3407
-549	13.5174	13.3227
-548	13.4932	13.3005
-547	13.4996	13.2659
-546	13.4573	13.2363
-545	13.4106	13.2109
-544	13.4028	13.1732
-543	13.3649	13.1397
-542	13.3314	13.106
-541	13.2938	13.078
-540	13.2304	13.0468
-539	13.1984	13.0208
-538	13.1698	12.989
-537	13.1186	12.9434
-536	13.0815	12.917
-535	13.0593	12.892
-534	13.016	12.8569
-533	12.9861	12.8275
-532	12.9623	12.8076
-531	12.9248	12.7819
-530	12.9053	12.7516
-529	12.884	12.7228
-528	12.8532	12.7029
-527	12.8351	12.6884
-526	12.8186	12.6723
-525	12.7888	12.6463
-524	12.7662	12.6274
-523	12.7468	12.6076
-522	12.7232	12.5899
-521	12.7104	12.5761
-520	12.6989	12.5659
-519	12.68	12.5529
-518	12.6547	12.5243
-517	12.6447	12.517
-516	12.6234	12.5014
-515	12.6133	12.4901
-514	12.592	12.4767
-513	12.5746	12.4789
-512	12.5744	12.4787
-511	12.5645	12.4762
-510	12.5502	12.4633
-509	12.5461	12.4599
-508	12.5489	12.4694
-507	12.552	12.4744
-506	12.5597	12.4979
-505	12.5511	12.4981
-504	12.54	12.5038
-503	12.5489	12.5077
-502	12.5693	12.5297
-501	12.5754	12.536
-500	12.5746	12.5446
-499	12.589	12.559
-498	12.5945	12.5703
-497	12.5996	12.5766
-496	12.6024	12.5811
-495	12.6316	12.5933
-494	12.6392	12.6135
-493	12.6501	12.6338
-492	12.6407	12.6472
-491	12.6812	12.6843
-490	12.7003	12.7057
-489	12.7211	12.7255
-488	12.7403	12.7557
-487	12.7611	12.7747
-486	12.7824	12.8018
-485	12.8079	12.8254
-484	12.8277	12.8475
-483	12.8276	12.8576
-482	12.8375	12.8924
-481	12.8687	12.9301
-480	12.9062	12.9709
-479	12.9074	12.9902
-478	12.936	13.0124
-477	12.9326	13.0391
-476	12.9242	13.0576
-475	12.9652	13.1009
-474	13.007	13.142
-473	13.046	13.1861
-472	13.082	13.2301
-471	13.1124	13.2602
-470	13.1413	13.2929
-469	13.18	13.3277
-468	13.2072	13.361
-467	13.241	13.3963
-466	13.2803	13.4399
-465	13.3097	13.4765
-464	13.3459	13.4905
-463	13.387	13.5416
-462	13.4169	13.5753
-461	13.4574	13.6192
-460	13.5014	13.6647
-459	13.5624	13.7068
-458	13.6033	13.7429
-457	13.6244	13.7675
-456	13.6548	13.8036
-455	13.6885	13.8453
-454	13.7215	13.8749
-453	13.7538	13.9058
-452	13.7851	13.9378
-451	13.8155	13.9727
-450	13.8467	13.9965
-449	13.8309	14.0131
-448	13.8527	14.0361
-447	13.8873	14.0648
-446	13.9221	14.0979
-445	13.952	14.1255
-444	13.9618	14.1529
-443	13.9928	14.1793
-442	13.9798	14.1971
-441	13.9779	14.2109
-440	14.0042	14.2371
-439	14.0303	14.2633
-438	14.0402	14.2783
-437	14.0571	14.2909
-436	14.0698	14.2992
-435	14.0789	14.3094
-434	14.0917	14.3181
-433	14.1032	14.316
-432	14.1095	14.3249
-431	14.1247	14.3328
-430	14.1189	14.3446
-429	14.1304	14.3579
-428	14.1383	14.3693
-427	14.1427	14.3741
-426	14.1028	14.3807
-425	14.106	14.3897
-424	14.1119	14.3862
-423	14.1063	14.3701
-422	14.1041	14.3496
-421	14.101	14.3508
-420	14.0887	14.3467
-419	14.0877	14.345
-418	14.0736	14.3314
-417	14.0631	14.3148
-416	14.0633	14.3019
-415	14.0487	14.2775
-414	14.0233	14.2574
-413	13.9872	14.2472
-412	13.976	14.2364
-411	13.9634	14.2245
-410	13.9394	14.1982
-409	13.9112	14.1728
-408	13.8818	14.1494
-407	13.8567	14.1279
-406	13.8338	14.1036
-405	13.8039	14.0819
-404	13.7946	14.0584
-403	13.7692	14.0415
-402	13.7368	14.0124
-401	13.6818	13.9844
-400	13.652	13.9519
-399	13.6195	13.9172
-398	13.5866	13.8896
-397	13.5495	13.8565
-396	13.5153	13.8311
-395	13.4797	13.8087
-394	13.4465	13.786
-393	13.3984	13.7411
-392	13.3616	13.708
-391	13.3203	13.67
-390	13.2577	13.6236
-389	13.2098	13.5805
-388	13.1745	13.5482
-387	13.1326	13.5011
-386	13.0866	13.4578
-385	13.0373	13.4054
-384	12.9993	13.3659
-383	12.9517	13.3169
-382	12.8864	13.2731
-381	12.8365	13.2252
-380	12.794	13.186
-379	12.7393	13.1442
-378	12.6927	13.0977
-377	12.638	13.047
-376	12.5874	13.0039
-375	12.5465	12.9701
-374	12.4993	12.932
-373	12.4606	12.8975
-372	12.4132	12.8506
-371	12.3603	12.8046
-370	12.325	12.7721
-369	12.2775	12.7302
-368	12.2354	12.693
-367	12.2015	12.6602
-366	12.1646	12.6245
-365	12.1274	12.5879
-364	12.0985	12.5671
-363	12.0624	12.5327
-362	12.0172	12.5
-361	11.9717	12.4563
-360	11.9331	12.425
-359	11.8857	12.3913
-358	11.8472	12.3596
-357	11.8095	12.3354
-356	11.7924	12.3207
-355	11.742	12.2716
-354	11.7177	12.244
-353	11.703	12.2311
-352	11.6562	12.186
-351	11.6159	12.1614
-350	11.5854	12.1414
-349	11.5628	12.1252
-348	11.5482	12.1109
-347	11.5269	12.0989
-346	11.4954	12.0743
-345	11.4603	12.0614
-344	11.4309	12.0381
-343	11.42	12.0338
-342	11.4149	12.0348
-341	11.3982	12.0222
-340	11.3845	12.0105
-339	11.3786	12.0107
-338	11.3591	11.9935
-337	11.3394	11.9852
-336	11.3175	11.9772
-335	11.2994	11.9698
-334	11.2996	11.9786
-333	11.294	11.9753
-332	11.2963	11.9838
-331	11.2722	11.9867
-330	11.2664	11.9946
-329	11.2438	11.9917
-328	11.2441	12.0139
-327	11.2504	12.0229
-326	11.2442	12.0323
-325	11.2455	12.0327
-324	11.2442	12.0419
-323	11.2417	12.0523
-322	11.2482	12.0658
-321	11.2453	12.0774
-320	11.2453	12.0902
-319	11.2484	12.0992
-318	11.2534	12.1127
-317	11.2512	12.1142
-316	11.2363	12.112
-315	11.2364	12.1224
-314	11.2399	12.147
-313	11.2438	12.1584
-312	11.2437	12.1685
-311	11.2534	12.1828
-310	11.2662	12.2116
-309	11.2817	12.229
-308	11.2703	12.2511
-307	11.2763	12.276
-306	11.2852	12.2989
-305	11.2964	12.3234
-304	11.3156	12.3507
-303	11.3419	12.3777
-302	11.3587	12.412
-301	11.3686	12.4399
-300	11.3845	12.4665
-299	11.4092	12.5013
-298	11.4231	12.5285
-297	11.4465	12.5639
-296	11.4622	12.5849
-295	11.4704	12.6048
-294	11.4805	12.6163
-293	11.4926	12.6378
-292	11.5034	12.668
-291	11.519	12.6974
-290	11.5487	12.7343
-289	11.5711	12.7655
-288	11.5949	12.796
-287	11.6126	12.8189
-286	11.6311	12.8535
-285	11.6483	12.8827
-284	11.6645	12.9161
-283	11.6897	12.9503
-282	11.7163	12.9886
-281	11.7405	13.0139
-280	11.7632	13.0456
-279	11.7783	13.0761
-278	11.8076	13.106
-277	11.8275	13.1331
-276	11.8511	13.1587
-275	11.8641	13.1785
-274	11.8759	13.1962
-273	11.8875	13.2135
-272	11.9066	13.2331
-271	11.9207	13.2536
-270	11.9263	13.2656
-269	11.9366	13.2814
-268	11.9465	13.2938
-267	11.9488	13.2926
-266	11.9538	13.2976
-265	11.9536	13.3022
-264	11.953	13.3074
-263	11.9583	13.3118
-262	11.9553	13.3155
-261	11.9479	13.305
-260	11.9416	13.2983
-259	11.9328	13.2928
-258	11.9203	13.28
-257	11.9023	13.2663
-256	11.8903	13.2557
-255	11.8746	13.2367
-254	11.8624	13.2237
-253	11.8467	13.2066
-252	11.8335	13.191
-251	11.8186	13.175
-250	11.7809	13.152
-249	11.7559	13.127
-248	11.7382	13.1068
-247	11.7183	13.087
-246	11.6913	13.0629
-245	11.6632	13.0356
-244	11.6373	13.0082
-243	11.6074	12.9788
-242	11.5798	12.9489
-241	11.5492	12.9187
-240	11.5228	12.8863
-239	11.4887	12.8497
-238	11.4565	12.8168
-237	11.4125	12.7788
-236	11.3618	12.7326
-235	11.3152	12.687
-234	11.2734	12.6471
-233	11.2277	12.5999
-232	11.1789	12.5455
-231	11.1296	12.4974
-230	11.0801	12.4506
-229	11.0271	12.399
-228	10.9747	12.3469
-227	10.9161	12.2827
-226	10.8521	12.2175
-225	10.7875	12.1543
-224	10.726	12.0891
-223	10.6648	12.0253
-222	10.5971	11.9558
-221	10.5324	11.8885
-220	10.4611	11.8222
-219	10.3903	11.7377
-218	10.314	11.6551
-217	10.2384	11.5735
-216	10.1675	11.4941
-215	10.0985	11.4118
-214	10.0291	11.3331
-213	9.95754	11.2471
-212	9.88249	11.1645
-211	9.81024	11.0889
-210	9.72905	11.0026
-209	9.65378	10.9191
-208	9.60854	10.8251
-207	9.52622	10.7335
-206	9.44181	10.6415
-205	9.353	10.5419
-204	9.26975	10.4431
-203	9.17348	10.3383
-202	9.0872	10.2393
-201	9.00723	10.1442
-200	8.92402	10.0505
-199	8.83662	9.95163
-198	8.7606	9.85937
-197	8.67124	9.76006
-196	8.57022	9.65222
-195	8.4805	9.54752
-194	8.40152	9.45098
-193	8.30968	9.34123
-192	8.22462	9.23432
-191	8.1277	9.12273
-190	8.03318	9.01097
-189	7.94342	8.9071
-188	7.8504	8.7995
-187	7.76692	8.6934
-186	7.67811	8.58779
-185	7.59632	8.47973
-184	7.51156	8.38326
-183	7.41962	8.27615
-182	7.33594	8.17341
-181	7.25462	8.08182
-180	7.17361	7.98154
-179	7.09107	7.88553
-178	7.01533	7.78775
-177	6.94371	7.6985
-176	6.86265	7.60517
-175	6.81132	7.51628
-174	6.73096	7.43012
-173	6.66253	7.34234
-172	6.60034	7.25983
-171	6.53086	7.16372
-170	6.4594	7.07654
-169	6.39208	6.98428
-168	6.34247	6.90578
-167	6.28066	6.82964
-166	6.22067	6.74852
-165	6.15643	6.66433
-164	6.10042	6.58664
-163	6.04126	6.50403
-162	5.98176	6.42579
-161	5.92575	6.34755
-160	5.87562	6.27094
-159	5.82607	6.19561
-158	5.77643	6.12827
-157	5.73207	6.06228
-156	5.68891	5.99747
-155	5.66241	5.93431
-154	5.62398	5.87848
-153	5.58753	5.81558
-152	5.55152	5.76075
-151	5.51537	5.70878
-150	5.48164	5.65734
-149	5.4554	5.6229
-148	5.42714	5.5825
-147	5.40048	5.54282
-146	5.38458	5.51309
-145	5.36782	5.48385
-144	5.36086	5.45913
-143	5.35681	5.44607
-142	5.34445	5.41999
-141	5.33458	5.39635
-140	5.33848	5.38355
-139	5.33484	5.3684
-138	5.3399	5.35927
-137	5.34599	5.3537
-136	5.357	5.35046
-135	5.37127	5.35055
-134	5.38321	5.35864
-133	5.40226	5.37021
-132	5.42464	5.39084
-131	5.4386	5.40511
-130	5.46289	5.42992
-129	5.49674	5.45895
-128	5.53427	5.49385
-127	5.59871	5.53819
-126	5.64198	5.57089
-125	5.68841	5.61306
-124	5.73034	5.67388
-123	5.78073	5.73226
-122	5.82717	5.79861
-121	5.88696	5.89457
-120	5.97552	5.9831
-119	6.05676	6.06996
-118	6.13178	6.15585
-117	6.21054	6.25421
-116	6.31574	6.34467
-115	6.40149	6.4508
-114	6.50196	6.56335
-113	6.60432	6.68762
-112	6.73003	6.82615
-111	6.83836	6.96552
-110	6.9483	7.09639
-109	7.07093	7.2414
-108	7.1945	7.39587
-107	7.31257	7.54858
-106	7.442	7.70906
-105	7.58663	7.88263
-104	7.73316	8.05792
-103	7.88295	8.2529
-102	8.03226	8.43049
-101	8.20501	8.61876
-100	8.36667	8.81713
-99	8.53014	9.02185
-98	8.68336	9.21285
-97	8.85653	9.41228
-96	9.03984	9.63061
-95	9.22497	9.86034
-94	9.40993	10.0717
-93	9.58924	10.2852
-92	9.77757	10.513
-91	9.98565	10.7383
-90	10.1797	10.9705
-89	10.3888	11.2101
-88	10.6035	11.4266
-87	10.8004	11.6562
-86	11.0075	11.8857
-85	11.2006	12.1007
-84	11.4061	12.327
-83	11.5977	12.5477
-82	11.7965	12.7637
-81	12.0061	12.9711
-80	12.1956	13.1826
-79	12.4016	13.3986
-78	12.5831	13.5976
-77	12.7752	13.7952
-76	12.9491	13.9859
-75	13.1123	14.1615
-74	13.2707	14.3173
-73	13.4292	14.4851
-72	13.5883	14.6449
-71	13.7392	14.799
-70	13.8912	14.9564
-69	14.0337	15.1061
-68	14.187	15.2593
-67	14.3268	15.396
-66	14.4482	15.5254
-65	14.5719	15.6536
-64	14.6945	15.778
-63	14.8005	15.8849
-62	14.9065	15.9974
-61	15.006	16.098
-60	15.0967	16.1955
-59	15.1746	16.2872
-58	15.2693	16.3715
-57	15.3601	16.4576
-56	15.427	16.5205
-55	15.4982	16.5893
-54	15.568	16.6624
-53	15.6374	16.7265
-52	15.6968	16.7869
-51	15.7571	16.8464
-50	15.8172	16.9008
-49	15.8684	16.9456
-48	15.9173	16.9938
-47	15.9624	17.0448
-46	16.0071	17.0898
-45	16.0478	17.1319
-44	16.0803	17.1708
-43	16.1174	17.2101
-42	16.154	17.2493
-41	16.2069	17.2787
-40	16.2341	17.3167
-39	16.2591	17.3464
-38	16.2823	17.3701
-37	16.3203	17.393
-36	16.3423	17.4135
-35	16.365	17.4351
-34	16.3781	17.4475
-33	16.3909	17.4603
-32	16.4008	17.4738
-31	16.4103	17.4848
-30	16.4205	17.4992
-29	16.4436	17.5141
-28	16.4711	17.5243
-27	16.4724	17.5225
-26	16.4596	17.5219
-25	16.4589	17.524
-24	16.4583	17.5264
-23	16.4767	17.5236
-22	16.4781	17.5206
-21	16.475	17.521
-20	16.4737	17.522
-19	16.4627	17.5139
-18	16.4664	17.5051
-17	16.4588	17.4972
-16	16.4451	17.4879
-15	16.4543	17.4772
-14	16.4374	17.4668
-13	16.4168	17.4496
-12	16.3937	17.426
-11	16.3713	17.4011
-10	16.343	17.3749
-9	16.2981	17.3462
-8	16.2693	17.3224
-7	16.243	17.3003
-6	16.205	17.2698
-5	16.1681	17.2516
-4	16.14	17.2222
-3	16.127	17.1855
-2	16.0842	17.1468
-1	16.0366	17.1029
0	15.9932	17.0599
1	15.9532	17.0154
2	15.8946	16.9642
3	15.853	16.9079
4	15.8006	16.8536
5	15.7539	16.8039
6	15.7031	16.7514
7	15.6493	16.6945
8	15.5842	16.6371
9	15.5275	16.5764
10	15.4639	16.5229
11	15.4109	16.4513
12	15.3276	16.3716
13	15.2465	16.296
14	15.1703	16.2146
15	15.0919	16.1312
16	14.9868	16.0473
17	14.8684	15.9509
18	14.7743	15.8612
19	14.6882	15.7615
20	14.5991	15.6615
21	14.5174	15.5616
22	14.4161	15.4634
23	14.3225	15.3538
24	14.2315	15.2443
25	14.1372	15.1464
26	14.0319	15.0275
27	13.9217	14.9154
28	13.8054	14.7852
29	13.6855	14.6643
30	13.5778	14.5371
31	13.4809	14.412
32	13.3744	14.2879
33	13.2593	14.1487
34	13.1522	14.0243
35	13.0341	13.8909
36	12.9131	13.7573
37	12.8102	13.6263
38	12.6793	13.4807
39	12.5609	13.3329
40	12.4466	13.1775
41	12.3265	13.0364
42	12.2192	12.8989
43	12.117	12.7669
44	12.021	12.6373
45	11.9142	12.4973
46	11.8131	12.3647
47	11.724	12.2331
48	11.6341	12.1032
49	11.552	11.9934
50	11.4714	11.8736
51	11.372	11.7538
52	11.2849	11.651
53	11.2035	11.5521
54	11.1337	11.455
55	11.0793	11.3716
56	11.025	11.2855
57	10.9851	11.2096
58	10.9391	11.1311
59	10.8913	11.0233
60	10.8729	10.9623
61	10.8158	10.9072
62	10.8007	10.8764
63	10.7845	10.8356
64	10.7898	10.8106
65	10.8012	10.7952
66	10.8275	10.7895
67	10.854	10.8075
68	10.9081	10.8477
69	10.9613	10.8944
70	11.0031	10.9196
71	11.0585	10.9677
72	11.1432	11.0357
73	11.231	11.123
74	11.3387	11.2024
75	11.4461	11.2961
76	11.5504	11.3956
77	11.6361	11.4837
78	11.763	11.5881
79	11.867	11.6896
80	11.9956	11.8034
81	12.1199	11.9368
82	12.241	12.0811
83	12.3541	12.2112
84	12.495	12.3514
85	12.6226	12.4785
86	12.7494	12.6116
87	12.8517	12.7271
88	12.9747	12.8399
89	13.1078	12.9539
90	13.2231	13.0605
91	13.3386	13.1815
92	13.4637	13.3069
93	13.5555	13.4192
94	13.674	13.5303
95	13.7742	13.634
96	13.88	13.7332
97	13.983	13.8301
98	14.0771	13.9286
99	14.1634	14.0216
100	14.2797	14.1058
101	14.365	14.1964
102	14.4454	14.2831
103	14.5197	14.3647
104	14.5969	14.4416
105	14.6728	14.5188
106	14.741	14.589
107	14.8004	14.6526
108	14.8509	14.7175
109	14.9144	14.7722
110	14.9687	14.8236
111	15.0364	14.8758
112	15.0969	14.9339
113	15.1463	14.987
114	15.1959	15.0285
115	15.2357	15.0815
116	15.2809	15.1268
117	15.3254	15.1752
118	15.3673	15.2212
119	15.4072	15.2604
120	15.4459	15.3014
121	15.4867	15.3427
122	15.5271	15.3855
123	15.5572	15.419
124	15.5817	15.45
125	15.6124	15.4898
126	15.6506	15.5238
127	15.6847	15.5526
128	15.7124	15.582
129	15.742	15.6096
130	15.7604	15.6254
131	15.7802	15.6449
132	15.7942	15.6671
133	15.8238	15.6859
134	15.8428	15.7105
135	15.8592	15.7305
136	15.8785	15.7443
137	15.8911	15.7579
138	15.9049	15.7664
139	15.9107	15.7755
140	15.9163	15.7846
141	15.9267	15.7882
142	15.9379	15.798
143	15.9401	15.8062
144	15.9428	15.8135
145	15.9462	15.8211
146	15.9503	15.8264
147	15.957	15.8401
148	15.9654	15.847
149	15.941	15.8464
150	15.9355	15.8543
151	15.9286	15.8503
152	15.9187	15.8433
153	15.9042	15.8434
154	15.9087	15.8417
155	15.8961	15.8411
156	15.883	15.8317
157	15.8695	15.8161
158	15.8519	15.7984
159	15.8327	15.786
160	15.8111	15.7784
161	15.7834	15.7619
162	15.7673	15.7494
163	15.745	15.7283
164	15.7157	15.7064
165	15.6807	15.6839
166	15.682	15.661
167	15.6504	15.6398
168	15.6471	15.6169
169	15.6115	15.5916
170	15.5735	15.5577
171	15.5283	15.519
172	15.4834	15.48
173	15.4372	15.4374
174	15.3883	15.4065
175	15.3427	15.3667
176	15.2909	15.3268
177	15.2306	15.2762
178	15.1701	15.2299
179	15.1102	15.1822
180	15.0438	15.1266
181	14.9408	15.0735
182	14.8653	15.014
183	14.7838	14.9525
184	14.7112	14.8884
185	14.6412	14.8262
186	14.5507	14.7582
187	14.4654	14.6862
188	14.385	14.6165
189	14.2972	14.5384
190	14.2056	14.4564
191	14.1165	14.3712
192	14.0237	14.2839
193	13.9393	14.2121
194	13.845	14.1225
195	13.7598	14.0414
196	13.6469	13.944
197	13.5483	13.8599
198	13.4359	13.7484
199	13.3153	13.6207
200	13.2071	13.5112
201	13.1081	13.4134
202	13.0035	13.3021
203	12.9038	13.1991
204	12.7737	13.0692
205	12.6504	12.9657
206	12.5532	12.8481
207	12.4365	12.7185
208	12.327	12.5949
209	12.2366	12.4947
210	12.14	12.3813
211	12.0558	12.2917
212	11.9716	12.1949
213	11.8597	12.1116
214	11.7553	12.0155
215	11.6629	11.9012
216	11.579	11.8063
217	11.5122	11.7178
218	11.4307	11.6237
219	11.3603	11.5293
220	11.3019	11.4397
221	11.2526	11.361
222	11.2101	11.2935
223	11.1901	11.2265
224	11.1505	11.1576
225	11.1384	11.1223
226	11.1217	11.0621
227	11.131	11.0263
228	11.1404	11.0142
229	11.1531	11.0034
230	11.174	10.9888
231	11.199	10.995
232	11.2296	10.9899
233	11.2696	11.0003
234	11.3091	11.0354
235	11.3608	11.0611
236	11.4193	11.1061
237	11.4845	11.1532
238	11.5574	11.2051
239	11.6145	11.2527
240	11.7055	11.3222
241	11.8302	11.4034
242	11.9147	11.4781
243	12.0068	11.5652
244	12.0982	11.6475
245	12.1912	11.738
246	12.2884	11.8382
247	12.3913	11.9378
248	12.4998	12.0437
249	12.5873	12.137
250	12.7093	12.2458
251	12.8098	12.3519
252	12.914	12.4652
253	13.0083	12.5799
254	13.102	12.6815
255	13.1947	12.7812
256	13.2957	12.8866
257	13.3913	12.9969
258	13.4848	13.0965
259	13.5721	13.194
260	13.657	13.2938
261	13.7419	13.3974
262	13.8178	13.4735
263	13.9025	13.5593
264	13.9926	13.65
265	14.0699	13.7374
266	14.15	13.8314
267	14.2342	13.9228
268	14.3141	14.0118
269	14.3826	14.0876
270	14.4409	14.154
271	14.5029	14.2201
272	14.5715	14.2923
273	14.6386	14.3681
274	14.6939	14.4259
275	14.7559	14.4934
276	14.8116	14.5517
277	14.8632	14.6176
278	14.9057	14.6704
279	14.9527	14.7242
280	14.9933	14.7733
281	15.0392	14.8183
282	15.0845	14.8644
283	15.123	14.911
284	15.1535	14.9454
285	15.2002	14.9793
286	15.2425	15.0191
287	15.2746	15.0485
288	15.2975	15.0869
289	15.3335	15.1264
290	15.3508	15.1606
291	15.3816	15.1853
292	15.3863	15.213
293	15.4077	15.2381
294	15.4335	15.2654
295	15.486	15.2885
296	15.4931	15.3147
297	15.5137	15.3325
298	15.5289	15.3485
299	15.5564	15.3648
300	15.5686	15.3728
301	15.5654	15.3764
302	15.5836	15.3862
303	15.5989	15.3923
304	15.6164	15.4053
305	15.6201	15.4221
306	15.6256	15.431
307	15.6298	15.4408
308	15.6385	15.4504
309	15.6531	15.46
310	15.6645	15.4659
311	15.6727	15.48
312	15.6791	15.4875
313	15.6811	15.4939
314	15.6733	15.4923
315	15.6687	15.4927
316	15.6675	15.4925
317	15.6351	15.4889
318	15.6264	15.4844
319	15.6213	15.4815
320	15.6179	15.4821
321	15.6056	15.4755
322	15.5988	15.467
323	15.5809	15.4573
324	15.5654	15.4527
325	15.5432	15.4397
326	15.5266	15.4333
327	15.5059	15.4189
328	15.4868	15.4031
329	15.4666	15.3931
330	15.4407	15.3786
331	15.3917	15.3577
332	15.3637	15.3398
333	15.3316	15.3185
334	15.3026	15.2933
335	15.259	15.268
336	15.2146	15.2385
337	15.1744	15.2036
338	15.1261	15.1705
339	15.0878	15.1381
340	15.0673	15.1068
341	15.0092	15.0672
342	14.9561	15.0305
343	14.9131	14.9948
344	14.8579	14.9531
345	14.8054	14.9088
346	14.7556	14.8702
347	14.6971	14.8218
348	14.611	14.7648
349	14.5464	14.711
350	14.4884	14.6521
351	14.4301	14.6049
352	14.3653	14.5504
353	14.2873	14.4854
354	14.2128	14.4189
355	14.1358	14.3562
356	14.059	14.291
357	13.9791	14.2144
358	13.8993	14.134
359	13.8019	14.0594
360	13.709	13.9777
361	13.6208	13.8981
362	13.5363	13.8172
363	13.4557	13.7427
364	13.3756	13.6653
365	13.281	13.575
366	13.1946	13.4805
367	13.1125	13.396
368	13.0222	13.3084
369	12.9248	13.2102
370	12.831	13.1203
371	12.7364	13.0159
372	12.6223	12.913
373	12.5394	12.8163
374	12.4607	12.7161
375	12.3836	12.6209
376	12.2907	12.5219
377	12.1999	12.4257
378	12.1152	12.3226
379	12.0426	12.2307
380	11.9832	12.1476
381	11.9344	12.0617
382	11.8675	11.9709
383	11.8088	11.8874
384	11.7433	11.8008
385	11.6802	11.7259
386	11.6389	11.6559
387	11.5991	11.581
388	11.5671	11.5246
389	11.5278	11.4708
390	11.5065	11.4114
391	11.4856	11.3494
392	11.468	11.2867
393	11.456	11.2362
394	11.4395	11.1962
395	11.4524	11.1788
396	11.4696	11.1664
397	11.491	11.1547
398	11.5094	11.1405
399	11.5219	11.1227
400	11.5641	11.1428
401	11.5831	11.1436
402	11.6069	11.1388
403	11.6539	11.1631
404	11.7199	11.1985
405	11.7718	11.2367
406	11.8198	11.2652
407	11.8655	11.3055
408	11.9272	11.3481
409	11.985	11.4003
410	12.0448	11.4462
411	12.1186	11.5018
412	12.1839	11.5578
413	12.2339	11.607
414	12.2985	11.6582
415	12.3478	11.7215
416	12.4206	11.7983
417	12.4923	11.8684
418	12.5528	11.9291
419	12.5991	12.0057
420	12.6696	12.0777
421	12.7388	12.1607
422	12.815	12.2421
423	12.8949	12.3289
424	12.9437	12.4185
425	13.0152	12.5
426	13.0951	12.5772
427	13.1529	12.6523
428	13.2171	12.7239
429	13.2739	12.8014
430	13.3396	12.8787
431	13.4102	12.9641
432	13.4768	13.0465
433	13.5457	13.1293
434	13.6089	13.2054
435	13.6657	13.2784
436	13.7153	13.3462
437	13.7662	13.4151
438	13.8206	13.4865
439	13.8729	13.5568
440	13.9196	13.6186
441	13.9647	13.6873
442	14.0162	13.758
443	14.0658	13.822
444	14.1098	13.8759
445	14.1528	13.9342
446	14.1935	13.9889
447	14.2261	14.0396
448	14.2716	14.089
449	14.3181	14.1412
450	14.3518	14.201
451	14.4008	14.2577
452	14.4463	14.3079
453	14.5018	14.3569
454	14.5462	14.4197
455	14.5832	14.461
456	14.6123	14.4965
457	14.6465	14.5279
458	14.6769	14.559
459	14.6928	14.5826
460	14.7157	14.6191
461	14.7529	14.6466
462	14.7797	14.6769
463	14.8062	14.7064
464	14.8288	14.7301
465	14.849	14.7527
466	14.8652	14.7786
467	14.8824	14.7949
468	14.8998	14.822
469	14.9202	14.8456
470	14.9389	14.8612
471	14.9512	14.876
472	14.951	14.8888
473	14.9546	14.9006
474	14.9461	14.9056
475	14.9603	14.9224
476	14.9666	14.9361
477	14.9887	14.9446
478	14.9958	14.9586
479	15.0034	14.9674
480	15.0054	14.9705
481	14.9967	14.9735
482	14.9896	14.9812
483	14.9869	14.9829
484	14.9785	14.9812
485	14.9739	14.9822
486	14.9752	14.9909
487	14.9619	14.9909
488	14.9528	14.9884
489	14.947	14.9911
490	14.9183	15.0008
491	14.9021	15.0039
492	14.8857	15.0048
493	14.8769	15.014
494	14.8593	15.0122
495	14.8396	15.0096
496	14.8124	15.0048
497	14.7915	15.0011
498	14.7494	14.9931
499	14.7217	14.9863
500	14.692	14.9689
501	14.6588	14.9519
502	14.6332	14.9421
503	14.598	14.9196
504	14.5619	14.8932
505	14.5233	14.8619
506	14.501	14.8329
507	14.4584	14.8001
508	14.4076	14.7663
509	14.3647	14.7398
510	14.3137	14.7021
511	14.2589	14.6746
512	14.2087	14.6499
513	14.1655	14.6178
514	14.1099	14.5777
515	14.0541	14.5367
516	13.9928	14.4943
517	13.9195	14.4485
518	13.8633	14.4117
519	13.8032	14.3645
520	13.7435	14.3133
521	13.6821	14.2603
522	13.6108	14.2029
523	13.5415	14.1459
524	13.4809	14.0911
525	13.4237	14.0378
526	13.35	13.9819
527	13.2766	13.9148
528	13.2034	13.8526
529	13.1433	13.8002
530	13.0714	13.7363
531	12.9869	13.6601
532	12.9097	13.5976
533	12.8403	13.5267
534	12.7478	13.4502
535	12.675	13.3727
536	12.61	13.3071
537	12.5264	13.2118
538	12.4605	13.1298
539	12.3839	13.0446
540	12.3217	12.9663
541	12.2698	12.8807
542	12.2087	12.7908
543	12.1505	12.7081
544	12.0883	12.624
545	12.0295	12.5342
546	11.9834	12.4552
547	11.9277	12.3707
548	11.8902	12.3027
549	11.8475	12.2236
550	11.8271	12.1477
551	11.7939	12.084
552	11.7657	12.0264
553	11.7542	11.9816
554	11.7294	11.9215
555	11.7042	11.8702
556	11.6971	11.8379
557	11.6888	11.7997
558	11.6831	11.7538
559	11.6762	11.7193
560	11.6776	11.6899
561	11.6769	11.6591
562	11.6637	11.6339
563	11.6679	11.6079
564	11.679	11.5965
565	11.6762	11.5731
566	11.6913	11.5601
567	11.7079	11.5434
568	11.7384	11.5431
569	11.7915	11.5614
570	11.799	11.5563
571	11.8171	11.5521
572	11.8501	11.5591
573	11.8785	11.5611
574	11.9176	11.5858
575	11.952	11.6126
576	11.9839	11.6353
577	12.0231	11.6679
578	12.0716	11.6982
579	12.1063	11.741
580	12.1389	11.7676
581	12.1801	11.7886
582	12.238	11.8111
583	12.2857	11.8476
584	12.3219	11.879
585	12.3672	11.917
586	12.404	11.9629
587	12.4767	12.0013
588	12.5615	12.057
589	12.6167	12.1108
590	12.6744	12.1772
591	12.7278	12.2443
592	12.7977	12.2993
593	12.8378	12.353
594	12.8726	12.4094
595	12.9253	12.4723
596	12.9668	12.5314
597	13.0177	12.589
598	13.0606	12.6406
599	13.1094	12.6961
600	13.1581	12.7694
601	13.2005	12.8284
602	13.2881	12.8917
603	13.3382	12.9538
604	13.3737	13.0038
605	13.4092	13.0633
606	13.4397	13.1134
607	13.4857	13.174
608	13.545	13.2295
609	13.5773	13.2981
610	13.6241	13.3392
611	13.6512	13.3882
612	13.6904	13.4416
613	13.719	13.4789
614	13.7587	13.5318
615	13.7904	13.5727
616	13.8224	13.6173
617	13.856	13.658
618	13.8814	13.6964
619	13.9121	13.7416
620	13.9243	13.7789
621	13.9543	13.8227
622	13.9787	13.8706
623	14.0094	13.9157
624	14.0328	13.965
625	14.0571	14.0035
626	14.0852	14.0283
627	14.1143	14.062
628	14.1327	14.088
629	14.1543	14.1117
630	14.168	14.148
631	14.1804	14.1786
632	14.1942	14.2134
633	14.2111	14.2203
634	14.2379	14.2528
635	14.2593	14.2781
636	14.2687	14.3025
637	14.2741	14.3282
638	14.3021	14.3458
639	14.3058	14.3622
640	14.3094	14.3789
641	14.3236	14.3917
642	14.3319	14.4038
643	14.3329	14.4173
644	14.3357	14.4296
645	14.3473	14.4481
646	14.3533	14.4612
647	14.3731	14.4713
648	14.3681	14.4835
649	14.3678	14.4949
650	14.3729	14.5034
651	14.3734	14.5137
652	14.3684	14.5202
653	14.3571	14.5137
654	14.3628	14.5029
655	14.3427	14.5027
656	14.3312	14.4918
657	14.3207	14.4684
658	14.3033	14.4634
659	14.2895	14.4605
660	14.2689	14.4479
661	14.2587	14.4471
662	14.2314	14.4414
663	14.2118	14.4306
664	14.1996	14.4254
665	14.1802	14.4222
666	14.1581	14.4065
667	14.1358	14.3895
668	14.1076	14.3783
669	14.0706	14.3591
670	14.0311	14.3359
671	13.9995	14.32
672	13.9744	14.3066
673	13.9548	14.2823
674	13.9135	14.2503
675	13.8938	14.2179
676	13.8498	14.1905
677	13.8042	14.158
678	13.767	14.1278
679	13.7478	14.096
680	13.7028	14.0677
681	13.6611	14.0314
682	13.6228	14.0041
683	13.5922	13.9733
684	13.5488	13.9471
685	13.5015	13.9121
686	13.4489	13.8672
687	13.3805	13.8174
688	13.3239	13.7643
689	13.2712	13.7232
690	13.2448	13.6736
691	13.1982	13.6239
692	13.1514	13.5759
693	13.1027	13.5203
694	13.0561	13.4743
695	13.0342	13.4311
696	12.9926	13.3917
697	12.9798	13.341
698	12.9314	13.2977
699	12.8698	13.2305
700	12.8132	13.166
701	12.7593	13.0957
702	12.7187	13.0318
703	12.6794	12.9634
704	12.6394	12.9017
705	12.6211	12.8528
706	12.5753	12.788
707	12.5262	12.7146
708	12.4566	12.6425
709	12.3655	12.5837
710	12.3301	12.5195
711	12.3001	12.4553
712	12.2707	12.3949
713	12.2688	12.3482
714	12.2401	12.2845
715	12.2081	12.2257
716	12.1822	12.1728
717	12.1667	12.1296
718	12.1531	12.0803
719	12.1318	12.0363
720	12.109	11.9806
721	12.096	11.9427
722	12.0826	11.9122
723	12.0641	11.8699
724	12.0621	11.8333
725	12.0514	11.8029
726	12.0568	11.7652
727	12.0616	11.7332
728	12.0722	11.7143
729	12.075	11.6961
730	12.0854	11.6659
731	12.0945	11.6464
732	12.1113	11.6206
733	12.1249	11.6104
734	12.157	11.6053
735	12.1488	11.5878
736	12.1602	11.5709
737	12.1637	11.5587
738	12.1951	11.5704
739	12.2378	11.5677
740	12.2607	11.5611
741	12.2797	11.5715
742	12.2986	11.5857
743	12.32	11.5846
744	12.3379	11.6033
745	12.3667	11.6237
746	12.3929	11.6348
747	12.4513	11.6599
748	12.4842	11.6981
749	12.5153	11.7326
750	12.5344	11.7556
751	12.565	11.7807
752	12.6021	11.814
753	12.6455	11.8569
754	12.6707	11.8785
755	12.6829	11.8909
756	12.7108	11.9219
757	12.7435	11.9656
758	12.7516	11.991
759	12.7813	12.0214
760	12.815	12.0585
761	12.8533	12.1143
762	12.8984	12.1656
763	12.9345	12.2079
764	12.9648	12.2533
765	13.0011	12.2952
766	13.0257	12.3496
767	13.0548	12.402
768	13.0878	12.4471
769	13.1288	12.4973
770	13.1557	12.5406
771	13.184	12.5895
772	13.2075	12.6433
773	13.2325	12.6886
774	13.2786	12.7459
775	13.3187	12.8023
776	13.3644	12.8474
777	13.4174	12.8965
778	13.4376	12.9272
779	13.4591	12.972
780	13.4898	13.0138
781	13.5183	13.0595
782	13.5484	13.1138
783	13.5736	13.1578
784	13.5878	13.2067
785	13.6158	13.2512
786	13.6394	13.2877
787	13.6572	13.3195
788	13.6768	13.354
789	13.7003	13.3882
790	13.7276	13.4334
791	13.7535	13.4686
792	13.7798	13.5026
793	13.8063	13.5346
794	13.8244	13.5674
795	13.8629	13.5972
796	13.8551	13.6217
797	13.8689	13.6483
798	13.8756	13.6726
799	13.8893	13.699
800	13.9012	13.724
801	13.9072	13.7472
802	13.854	13.771
803	13.862	13.7848
804	13.8719	13.8001
805	13.8851	13.8193
806	13.8985	13.8401
807	13.9088	13.8551
808	13.9233	13.8788
809	13.9254	13.8977
810	13.9252	13.908
811	13.9222	13.9217
812	13.922	13.9336
813	13.9101	13.9587
814	13.9327	13.9894
815	13.9295	14.0075
816	13.9265	14.0238
817	13.9335	14.0375
818	13.952	14.0436
819	13.9436	14.0503
820	13.941	14.0564
821	13.9354	14.0665
822	13.9248	14.069
823	13.8954	14.058
824	13.861	14.0611
825	13.8495	14.0661
826	13.8103	14.0649
827	13.7715	14.0612
828	13.7535	14.0467
829	13.7252	14.038
830	13.7087	14.0342
831	13.6968	14.0371
832	13.6761	14.0241
833	13.6603	14.0285
834	13.6287	14.0241
835	13.6368	14.0156
836	13.6103	14.0127
837	13.5932	14.0051
838	13.5784	13.9953
839	13.5539	13.996
840	13.5312	13.9924
841	13.5064	13.9777
842	13.481	13.9633
843	13.4502	13.9477
844	13.4214	13.922
845	13.3901	13.8984
846	13.3559	13.8736
847	13.3248	13.8446
848	13.2921	13.8176
849	13.2588	13.7863
850	13.1978	13.7548
851	13.1534	13.7209
852	13.1187	13.696
853	13.0715	13.6591
854	13.0377	13.6279
855	13.003	13.5893
856	12.9586	13.5396
857	12.9365	13.5055
858	12.9242	13.4702
859	12.9009	13.4439
860	12.8513	13.4024
861	12.8108	13.3663
862	12.789	13.3392
863	12.7647	13.3057
864	12.7317	13.2649
865	12.7069	13.2391
866	12.689	13.1989
867	12.648	13.1618
868	12.6316	13.1276
869	12.6016	13.0826
870	12.573	13.0484
871	12.5611	13.0125
872	12.5389	12.9669
873	12.5149	12.9233
874	12.4849	12.8684
875	12.4633	12.814
876	12.4366	12.7641
877	12.419	12.7222
878	12.3987	12.6859
879	12.3765	12.6412
880	12.3536	12.601
881	12.3452	12.5637
882	12.3334	12.532
883	12.3079	12.5101
884	12.2863	12.4606
885	12.3068	12.4252
886	12.2949	12.3965
887	12.2901	12.3589
888	12.2788	12.3347
889	12.2783	12.3098
890	12.2759	12.283
891	12.2822	12.2708
892	12.2862	12.2524
893	12.2831	12.2281
894	12.2843	12.2123
895	12.285	12.1855
896	12.2963	12.1763
897	12.2994	12.1675
898	12.3068	12.163
899	12.3103	12.1334
900	12.3066	12.1231
901	12.3167	12.1134
902	12.3297	12.1096
903	12.3665	12.1046
904	12.3625	12.1077
905	12.3942	12.117
906	12.4056	12.1157
907	12.4154	12.1031
908	12.4203	12.0935
909	12.4146	12.0976
910	12.422	12.0974
911	12.4067	12.0946
912	12.4284	12.0981
913	12.4392	12.1003
914	12.4593	12.1124
915	12.4796	12.121
916	12.5045	12.129
917	12.5393	12.1356
918	12.5912	12.1614
919	12.6369	12.1938
920	12.6615	12.2086
921	12.6542	12.2021
922	12.6809	12.2288
923	12.6965	12.2475
924	12.6931	12.2697
925	12.7149	12.2969
926	12.7196	12.3311
927	12.7518	12.3486
928	12.7738	12.3708
929	12.7973	12.4012
930	12.8353	12.4397
931	12.9086	12.4762
932	12.9212	12.49
933	12.9129	12.5146
934	12.9261	12.5403
935	12.9525	12.5697
936	12.9717	12.6023
937	12.9886	12.6486
938	13.0181	12.6904
939	13.0389	12.7039
940	13.0554	12.7305
941	13.0745	12.7595
942	13.0962	12.7885
943	13.1102	12.8074
944	13.1509	12.8351
945	13.1879	12.868
946	13.2138	12.9089
947	13.2264	12.9261
948	13.2258	12.9506
949	13.2418	12.9714
950	13.2566	12.9973
951	13.2941	13.0165
952	13.3077	13.0459
953	13.3238	13.0748
954	13.3467	13.1021
955	13.371	13.1314
956	13.4166	13.1663
957	13.4314	13.1912
958	13.465	13.2134
959	13.4803	13.2338
960	13.5116	13.2594
961	13.5294	13.2912
962	13.5471	13.315
963	13.5441	13.3397
964	13.5488	13.3517
965	13.564	13.3783
966	13.5968	13.4063
967	13.5994	13.4348
968	13.5959	13.4651
969	13.6063	13.4882
970	13.6141	13.5176
971	13.6165	13.5314
972	13.6387	13.5492
973	13.6313	13.5895
974	13.6454	13.6164
975	13.646	13.6253
976	13.65	13.6417
977	13.6461	13.6534
978	13.6896	13.6802
979	13.6882	13.7041
980	13.6838	13.7267
981	13.6805	13.7378
982	13.7233	13.7556
983	13.7458	13.7732
984	13.7439	13.7944
985	13.7401	13.8089
986	13.7091	13.8214
987	13.7023	13.829
988	13.7178	13.8401
989	13.7206	13.8522
990	13.7156	13.8528
991	13.7295	13.8496
992	13.7285	13.8668
993	13.7223	13.87
994	13.7094	13.8679
995	13.7043	13.875
996	13.6968	13.878
997	13.6815	13.8828
[truncated: 2 more rows]

## Sheet: ED6D
distance from +1 nucleosome (bp)	Coverage (x10^-7)	Coverage (x10^-7)
	+RSC&TBP	-RSC&Reduced TBP
-1000	11.236	11.5663
-999	11.2387	11.5713
-998	11.2473	11.5819
-997	11.2568	11.5995
-996	11.2539	11.6032
-995	11.2514	11.6121
-994	11.2624	11.6262
-993	11.262	11.6311
-992	11.2673	11.6422
-991	11.2675	11.6495
-990	11.2728	11.6625
-989	11.2746	11.6635
-988	11.2732	11.6706
-987	11.2647	11.6618
-986	11.2645	11.6608
-985	11.2661	11.6718
-984	11.2595	11.6764
-983	11.2581	11.6789
-982	11.253	11.6807
-981	11.2557	11.6872
-980	11.2591	11.6976
-979	11.2587	11.7074
-978	11.2569	11.7164
-977	11.2531	11.7196
-976	11.2554	11.7309
-975	11.2594	11.7401
-974	11.2605	11.7488
-973	11.2631	11.7596
-972	11.2609	11.7622
-971	11.2502	11.7592
-970	11.2497	11.763
-969	11.2531	11.7606
-968	11.2473	11.7562
-967	11.2471	11.7567
-966	11.2504	11.7677
-965	11.2467	11.7762
-964	11.2396	11.7761
-963	11.2332	11.7818
-962	11.2326	11.783
-961	11.2322	11.7908
-960	11.2295	11.796
-959	11.225	11.8039
-958	11.2233	11.81
-957	11.2192	11.8133
-956	11.2152	11.8155
-955	11.2164	11.8226
-954	11.2151	11.8236
-953	11.2129	11.8247
-952	11.2041	11.8252
-951	11.1906	11.8164
-950	11.175	11.8054
-949	11.1687	11.8065
-948	11.1591	11.8089
-947	11.1444	11.8028
-946	11.131	11.802
-945	11.1238	11.8008
-944	11.1114	11.7961
-943	11.1008	11.7913
-942	11.0971	11.7908
-941	11.0842	11.7857
-940	11.0807	11.7881
-939	11.0704	11.7872
-938	11.0708	11.7867
-937	11.0643	11.7813
-936	11.0551	11.7764
-935	11.0417	11.7698
-934	11.0423	11.7737
-933	11.037	11.7705
-932	11.0359	11.7681
-931	11.0259	11.7641
-930	11.0183	11.7657
-929	11.0107	11.7576
-928	11.0046	11.7483
-927	11.0017	11.7417
-926	10.9965	11.741
-925	10.9881	11.7343
-924	10.9886	11.7282
-923	10.9765	11.7227
-922	10.9693	11.7246
-921	10.9575	11.7194
-920	10.9561	11.717
-919	10.9466	11.707
-918	10.9402	11.702
-917	10.9328	11.6965
-916	10.9351	11.7004
-915	10.9371	11.7003
-914	10.9358	11.6992
-913	10.9372	11.6971
-912	10.9326	11.6946
-911	10.9194	11.6854
-910	10.9062	11.6784
-909	10.8964	11.671
-908	10.8923	11.6673
-907	10.8853	11.6609
-906	10.8674	11.6527
-905	10.8645	11.6459
-904	10.8624	11.637
-903	10.8528	11.6214
-902	10.8494	11.6142
-901	10.8462	11.6099
-900	10.8358	11.5976
-899	10.8295	11.5911
-898	10.8228	11.581
-897	10.8214	11.5789
-896	10.82	11.5695
-895	10.8184	11.5631
-894	10.8235	11.5675
-893	10.8289	11.563
-892	10.8268	11.5554
-891	10.827	11.5525
-890	10.8269	11.5396
-889	10.832	11.5343
-888	10.8306	11.522
-887	10.833	11.5205
-886	10.8428	11.5216
-885	10.8326	11.5098
-884	10.8393	11.5068
-883	10.8368	11.4991
-882	10.8287	11.4868
-881	10.8256	11.4758
-880	10.8202	11.4677
-879	10.8183	11.4629
-878	10.8174	11.4558
-877	10.812	11.4487
-876	10.8079	11.4376
-875	10.8095	11.4322
-874	10.8147	11.4235
-873	10.809	11.4033
-872	10.8127	11.4007
-871	10.8127	11.3894
-870	10.8004	11.378
-869	10.8053	11.38
-868	10.8048	11.3743
-867	10.8125	11.3753
-866	10.8271	11.3806
-865	10.8427	11.3905
-864	10.8547	11.3967
-863	10.8556	11.3974
-862	10.8579	11.4005
-861	10.8682	11.3988
-860	10.8816	11.4065
-859	10.8979	11.4115
-858	10.9021	11.4143
-857	10.918	11.4197
-856	10.9327	11.4366
-855	10.9435	11.4396
-854	10.9444	11.4392
-853	10.9554	11.4567
-852	10.9537	11.4483
-851	10.9638	11.4504
-850	10.9534	11.4349
-849	10.95	11.4287
-848	10.9557	11.4356
-847	10.9586	11.4422
-846	10.9655	11.4454
-845	10.9784	11.4643
-844	10.9953	11.4756
-843	11.0158	11.4903
-842	11.0159	11.4954
-841	11.0201	11.5025
-840	11.0257	11.5092
-839	11.0242	11.5128
-838	11.0363	11.5203
-837	11.0425	11.5293
-836	11.0387	11.5342
-835	11.0434	11.5406
-834	11.0594	11.5575
-833	11.0716	11.5684
-832	11.08	11.5766
-831	11.0849	11.5889
-830	11.096	11.6035
-829	11.1009	11.6166
-828	11.1068	11.625
-827	11.1189	11.6424
-826	11.1206	11.6552
-825	11.1334	11.6698
-824	11.1353	11.6839
-823	11.1377	11.6951
-822	11.1346	11.7039
-821	11.1402	11.7156
-820	11.1463	11.719
-819	11.1466	11.7314
-818	11.1429	11.7368
-817	11.1488	11.7504
-816	11.1557	11.7657
-815	11.1766	11.7918
-814	11.1966	11.8163
-813	11.208	11.8358
-812	11.2156	11.8498
-811	11.2282	11.8751
-810	11.2399	11.8944
-809	11.2544	11.9151
-808	11.2801	11.9503
-807	11.2881	11.9718
-806	11.2915	11.9839
-805	11.3018	11.9981
-804	11.3075	12.0167
-803	11.3174	12.038
-802	11.3348	12.0671
-801	11.3505	12.091
-800	11.3703	12.1175
-799	11.376	12.1295
-798	11.3886	12.1427
-797	11.4066	12.1627
-796	11.4223	12.1907
-795	11.4347	12.21
-794	11.4423	12.2253
-793	11.4505	12.2388
-792	11.4555	12.253
-791	11.4579	12.2654
-790	11.4603	12.2784
-789	11.4661	12.2913
-788	11.4677	12.3038
-787	11.4755	12.3185
-786	11.4699	12.3201
-785	11.4696	12.3303
-784	11.4708	12.3451
-783	11.4711	12.3502
-782	11.4787	12.3662
-781	11.4887	12.3839
-780	11.4998	12.4043
-779	11.5156	12.4214
-778	11.5182	12.431
-777	11.5209	12.4463
-776	11.5276	12.4644
-775	11.5328	12.4729
-774	11.539	12.4869
-773	11.5402	12.4925
-772	11.5284	12.4867
-771	11.5283	12.4969
-770	11.5266	12.5073
-769	11.5207	12.5129
-768	11.5186	12.5215
-767	11.514	12.5283
-766	11.5127	12.5329
-765	11.5149	12.539
-764	11.5115	12.5429
-763	11.5107	12.5502
-762	11.5095	12.5498
-761	11.501	12.5506
-760	11.4966	12.5569
-759	11.498	12.563
-758	11.4936	12.5604
-757	11.4909	12.5652
-756	11.4943	12.572
-755	11.4887	12.5742
-754	11.4788	12.5673
-753	11.4739	12.5665
-752	11.4659	12.5633
-751	11.4674	12.569
-750	11.4627	12.5667
-749	11.4644	12.564
-748	11.4609	12.5555
-747	11.45	12.5413
-746	11.4458	12.5313
-745	11.4414	12.5319
-744	11.4364	12.5298
-743	11.4395	12.5288
-742	11.4431	12.5322
-741	11.4424	12.5311
-740	11.4411	12.5277
-739	11.4325	12.5241
-738	11.4205	12.5155
-737	11.4229	12.5141
-736	11.4193	12.5105
-735	11.413	12.5077
-734	11.3997	12.4999
-733	11.3954	12.4877
-732	11.3916	12.4803
-731	11.3816	12.4674
-730	11.3787	12.4636
-729	11.386	12.4689
-728	11.3774	12.4627
-727	11.3665	12.4531
-726	11.3593	12.4387
-725	11.3613	12.4327
-724	11.3569	12.425
-723	11.3558	12.4191
-722	11.3586	12.4194
-721	11.3623	12.4255
-720	11.362	12.418
-719	11.3481	12.3984
-718	11.3301	12.3712
-717	11.3292	12.3557
-716	11.3279	12.3464
-715	11.3416	12.3491
-714	11.3424	12.3403
-713	11.3373	12.3283
-712	11.3359	12.3231
-711	11.3313	12.3148
-710	11.334	12.3098
-709	11.3395	12.31
-708	11.3514	12.3142
-707	11.3649	12.3181
-706	11.3794	12.3142
-705	11.3828	12.3061
-704	11.3942	12.3061
-703	11.4082	12.3035
-702	11.4186	12.3039
-701	11.4274	12.3012
-700	11.4401	12.2947
-699	11.444	12.2912
-698	11.4479	12.2825
-697	11.4595	12.284
-696	11.469	12.2682
-695	11.4826	12.267
-694	11.4886	12.258
-693	11.4971	12.2483
-692	11.5106	12.251
-691	11.5235	12.2551
-690	11.5364	12.2552
-689	11.5552	12.2606
-688	11.5609	12.2665
-687	11.5751	12.2637
-686	11.5783	12.2597
-685	11.5918	12.2664
-684	11.5998	12.2667
-683	11.6018	12.272
-682	11.6168	12.285
-681	11.6211	12.2812
-680	11.6281	12.2748
-679	11.6308	12.2746
-678	11.6411	12.2762
-677	11.6489	12.2818
-676	11.6561	12.2805
-675	11.6645	12.2834
-674	11.6779	12.2848
-673	11.687	12.2859
-672	11.6994	12.2995
-671	11.7158	12.3048
-670	11.7149	12.3036
-669	11.7239	12.3046
-668	11.7389	12.3153
-667	11.7548	12.3225
-666	11.7568	12.3171
-665	11.7704	12.3277
-664	11.7842	12.3374
-663	11.7903	12.3381
-662	11.8018	12.3481
-661	11.8199	12.3596
-660	11.8434	12.3793
-659	11.8614	12.3977
-658	11.8744	12.424
-657	11.8858	12.4454
-656	11.8983	12.4642
-655	11.9105	12.4813
-654	11.9106	12.4869
-653	11.9247	12.5079
-652	11.9347	12.5296
-651	11.953	12.5531
-650	11.952	12.5588
-649	11.9611	12.5775
-648	11.9823	12.6012
-647	11.9919	12.6181
-646	12.0009	12.626
-645	12.0153	12.6448
-644	12.0269	12.6626
-643	12.0357	12.6751
-642	12.0385	12.6776
-641	12.0342	12.6791
-640	12.0242	12.6809
-639	12.018	12.6828
-638	12.0288	12.695
-637	12.0299	12.6988
-636	12.0365	12.7055
-635	12.0385	12.7126
-634	12.0366	12.719
-633	12.0381	12.7265
-632	12.0447	12.7463
-631	12.0549	12.7619
-630	12.0582	12.7824
-629	12.0711	12.8074
-628	12.0773	12.8253
-627	12.0948	12.8487
-626	12.1074	12.8638
-625	12.1132	12.8776
-624	12.1146	12.8996
-623	12.1214	12.914
-622	12.125	12.9247
-621	12.1232	12.9332
-620	12.1303	12.9478
-619	12.1348	12.9627
-618	12.1301	12.9649
-617	12.1333	12.9742
-616	12.1324	12.9862
-615	12.132	12.9981
-614	12.1411	13.0144
-613	12.1496	13.0316
-612	12.1562	13.0521
-611	12.1604	13.0686
-610	12.1631	13.08
-609	12.1675	13.09
-608	12.1764	13.1044
-607	12.1853	13.1269
-606	12.1874	13.1386
-605	12.1879	13.1472
-604	12.1937	13.1569
-603	12.1977	13.1727
-602	12.2021	13.1912
-601	12.2037	13.2033
-600	12.2039	13.2161
-599	12.2147	13.2243
-598	12.2195	13.2375
-597	12.2216	13.2541
-596	12.2176	13.255
-595	12.2211	13.2652
-594	12.2168	13.2678
-593	12.2114	13.2714
-592	12.2093	13.276
-591	12.2143	13.2869
-590	12.227	13.3019
-589	12.2181	13.3019
-588	12.2135	13.3093
-587	12.2081	13.3164
-586	12.208	13.3267
-585	12.2058	13.3308
-584	12.2051	13.3356
-583	12.2078	13.339
-582	12.208	13.3436
-581	12.211	13.3546
-580	12.2208	13.3656
-579	12.2262	13.3731
-578	12.2409	13.3914
-577	12.2568	13.408
-576	12.255	13.4075
-575	12.2509	13.4071
-574	12.2517	13.4105
-573	12.2532	13.4103
-572	12.2517	13.4084
-571	12.2657	13.4117
-570	12.2778	13.4182
-569	12.2794	13.4169
-568	12.2757	13.4149
-567	12.2787	13.4148
-566	12.2811	13.4185
-565	12.2938	13.4249
-564	12.2954	13.4279
-563	12.2886	13.4257
-562	12.2804	13.4216
-561	12.2787	13.4209
-560	12.2742	13.4185
-559	12.2687	13.4167
-558	12.263	13.4158
-557	12.2589	13.4154
-556	12.2638	13.4141
-555	12.2704	13.4144
-554	12.2667	13.4107
-553	12.2758	13.4192
-552	12.2779	13.4253
-551	12.2902	13.4352
-550	12.296	13.4345
-549	12.306	13.4381
-548	12.305	13.4345
-547	12.3122	13.4313
-546	12.3188	13.4337
-545	12.3336	13.4457
-544	12.3464	13.4478
-543	12.3535	13.4439
-542	12.3679	13.4422
-541	12.3725	13.4411
-540	12.3794	13.4407
-539	12.3833	13.4346
-538	12.3822	13.4299
-537	12.3871	13.4214
-536	12.3937	13.4142
-535	12.4042	13.4181
-534	12.4187	13.4164
-533	12.4277	13.4261
-532	12.4554	13.43
-531	12.4743	13.4339
-530	12.4845	13.4379
-529	12.4987	13.4424
-528	12.517	13.4413
-527	12.5456	13.452
-526	12.5739	13.4673
-525	12.6022	13.475
-524	12.6321	13.4785
-523	12.6537	13.4818
-522	12.6785	13.4878
-521	12.7028	13.4966
-520	12.7261	13.5042
-519	12.7589	13.5132
-518	12.7741	13.5137
-517	12.8124	13.5348
-516	12.85	13.5477
-515	12.8778	13.5615
-514	12.8951	13.5638
-513	12.9219	13.5754
-512	12.9427	13.5867
-511	12.9707	13.6013
-510	12.9928	13.6064
-509	13.0206	13.6197
-508	13.0557	13.6433
-507	13.0875	13.655
-506	13.122	13.6692
-505	13.1643	13.6915
-504	13.1972	13.7075
-503	13.2348	13.7211
-502	13.2645	13.739
-501	13.2838	13.7467
-500	13.3142	13.7717
-499	13.3491	13.7871
-498	13.3821	13.8163
-497	13.4117	13.8389
-496	13.4442	13.8544
-495	13.4687	13.866
-494	13.4976	13.8865
-493	13.5276	13.902
-492	13.555	13.9244
-491	13.5962	13.9599
-490	13.6208	13.9798
-489	13.6452	14.0022
-488	13.6655	14.0225
-487	13.6843	14.0481
-486	13.7038	14.0786
-485	13.7206	14.1102
-484	13.7498	14.145
-483	13.7595	14.1649
-482	13.7707	14.1911
-481	13.7948	14.2329
-480	13.8158	14.2675
-479	13.8398	14.299
-478	13.864	14.3297
-477	13.8754	14.3528
-476	13.8936	14.3777
-475	13.917	14.4048
-474	13.9399	14.4399
-473	13.9655	14.4754
-472	13.9858	14.5081
-471	14.0082	14.5372
-470	14.017	14.5574
-469	14.0267	14.5782
-468	14.0343	14.5931
-467	14.0516	14.6227
-466	14.0673	14.6489
-465	14.0794	14.6772
-464	14.087	14.705
-463	14.1046	14.739
-462	14.1264	14.7654
-461	14.1447	14.794
-460	14.1602	14.8333
-459	14.1788	14.8712
-458	14.1975	14.8997
-457	14.2082	14.9239
-456	14.2202	14.9544
-455	14.2362	14.987
-454	14.2478	15.0144
-453	14.2561	15.0381
-452	14.2623	15.0651
-451	14.2715	15.0915
-450	14.2785	15.1181
-449	14.2856	15.134
-448	14.2943	15.1564
-447	14.3005	15.1747
-446	14.3064	15.1971
-445	14.3099	15.2129
-444	14.3067	15.2157
-443	14.2972	15.227
-442	14.293	15.242
-441	14.2839	15.2472
-440	14.2921	15.2661
-439	14.2992	15.2793
-438	14.2897	15.2853
-437	14.2844	15.2916
-436	14.2902	15.3052
-435	14.2861	15.3097
-434	14.2788	15.3116
-433	14.2651	15.3116
-432	14.2622	15.3116
-431	14.2597	15.3205
-430	14.2553	15.3316
-429	14.2536	15.3389
-428	14.2518	15.3475
-427	14.2525	15.3557
-426	14.2439	15.3557
-425	14.2393	15.365
-424	14.2352	15.367
-423	14.2339	15.3705
-422	14.2302	15.379
-421	14.2321	15.3929
-420	14.2348	15.4024
-419	14.2334	15.4139
-418	14.2304	15.4177
-417	14.2233	15.4198
-416	14.226	15.4295
-415	14.2185	15.4267
-414	14.2248	15.4316
-413	14.2297	15.4347
-412	14.2343	15.4416
-411	14.2465	15.4469
-410	14.2502	15.4509
-409	14.2532	15.4551
-408	14.2604	15.4634
-407	14.2639	15.469
-406	14.2694	15.471
-405	14.2783	15.478
-404	14.2852	15.4829
-403	14.2984	15.4895
-402	14.3009	15.4846
-401	14.2974	15.479
-400	14.3067	15.4849
-399	14.3156	15.4934
-398	14.3364	15.5105
-397	14.3393	15.5155
-396	14.3525	15.5205
-395	14.3718	15.5334
-394	14.3833	15.5404
-393	14.3785	15.5354
-392	14.3871	15.5372
-391	14.3957	15.5457
-390	14.4069	15.5452
-389	14.4234	15.5451
-388	14.4401	15.5512
-387	14.4598	15.5517
-386	14.4795	15.5581
-385	14.4958	15.5579
-384	14.515	15.5564
-383	14.5357	15.5604
-382	14.55	15.5602
-381	14.5666	15.5538
-380	14.5836	15.5595
-379	14.6162	15.5696
-378	14.6531	15.5781
-377	14.6862	15.5835
-376	14.7154	15.5902
-375	14.7492	15.6045
-374	14.8031	15.6267
-373	14.8603	15.6507
-372	14.9177	15.6633
-371	14.9617	15.6809
-370	15.0212	15.7108
-369	15.0822	15.7357
-368	15.1495	15.7643
-367	15.2341	15.7948
-366	15.2962	15.8121
-365	15.3567	15.823
-364	15.4283	15.8546
-363	15.4926	15.8756
-362	15.5702	15.9021
-361	15.625	15.9139
-360	15.6911	15.9274
-359	15.7636	15.938
-358	15.8375	15.9575
-357	15.9271	15.9837
-356	16.0245	16.0222
-355	16.095	16.0403
-354	16.1807	16.0701
-353	16.2818	16.1069
-352	16.3651	16.1233
-351	16.4616	16.1565
-350	16.5496	16.1865
-349	16.6595	16.2259
-348	16.7708	16.2724
-347	16.8833	16.3155
-346	16.9612	16.3404
-345	17.0541	16.3841
-344	17.1319	16.4126
-343	17.2143	16.4585
-342	17.308	16.5104
-341	17.4087	16.5658
-340	17.5099	16.6111
-339	17.6018	16.6441
-338	17.6941	16.6694
-337	17.794	16.7068
-336	17.8908	16.7484
-335	17.9873	16.7946
-334	18.0807	16.8398
-333	18.1608	16.875
-332	18.2523	16.9219
-331	18.3418	16.9608
-330	18.4294	17.0062
-329	18.5069	17.0351
-328	18.5949	17.0837
-327	18.6789	17.1264
-326	18.7609	17.1699
-325	18.8473	17.2246
-324	18.9283	17.2741
-323	19.008	17.3177
-322	19.0714	17.3435
-321	19.1383	17.3727
-320	19.2086	17.4085
-319	19.2656	17.4441
-318	19.3277	17.4819
-317	19.3879	17.516
-316	19.4405	17.5413
-315	19.4905	17.5768
-314	19.5639	17.6267
-313	19.6119	17.6657
-312	19.666	17.6979
-311	19.7182	17.7426
-310	19.7789	17.7921
-309	19.8263	17.841
-308	19.8715	17.879
-307	19.9266	17.9238
-306	19.9805	17.967
-305	20.0318	18.0146
-304	20.0855	18.0637
-303	20.1455	18.1152
-302	20.1899	18.1547
-301	20.2225	18.1922
-300	20.268	18.2365
-299	20.3161	18.2862
-298	20.3627	18.3236
-297	20.4071	18.3703
-296	20.4466	18.4073
-295	20.4788	18.4325
-294	20.5132	18.466
-293	20.5458	18.506
-292	20.5827	18.5425
-291	20.6253	18.5969
-290	20.6653	18.641
-289	20.7013	18.6889
-288	20.7351	18.7281
-287	20.7727	18.7742
-286	20.8047	18.8149
-285	20.8316	18.86
-284	20.8608	18.9092
-283	20.8967	18.9652
-282	20.9365	19.0194
-281	20.9647	19.0568
-280	20.9947	19.0943
-279	21.0262	19.1427
-278	21.0599	19.1912
-277	21.0969	19.2419
-276	21.1357	19.2891
-275	21.1798	19.3327
-274	21.2221	19.3676
-273	21.2557	19.4026
-272	21.2838	19.4373
-271	21.3107	19.4728
-270	21.3248	19.4973
-269	21.3504	19.5272
-268	21.3845	19.5602
-267	21.4062	19.5835
-266	21.4292	19.6102
-265	21.446	19.6364
-264	21.4528	19.6501
-263	21.473	19.674
-262	21.5001	19.6961
-261	21.5193	19.7107
-260	21.536	19.7349
-259	21.555	19.7497
-258	21.5757	19.7636
-257	21.5944	19.7788
-256	21.6069	19.7919
-255	21.6162	19.8028
-254	21.6249	19.8159
-253	21.6464	19.8285
-252	21.6555	19.8435
-251	21.675	19.8519
-250	21.6917	19.854
-249	21.7073	19.8632
-248	21.7264	19.8811
-247	21.7492	19.8907
-246	21.771	19.8982
-245	21.7863	19.9048
-244	21.8011	19.909
-243	21.8226	19.9085
-242	21.8421	19.9075
-241	21.8589	19.9082
-240	21.8679	19.9007
-239	21.8832	19.8997
-238	21.8997	19.8931
-237	21.9129	19.8848
-236	21.907	19.8678
-235	21.906	19.8528
-234	21.9068	19.8397
-233	21.9172	19.8257
-232	21.9206	19.8113
-231	21.9328	19.7974
-230	21.9368	19.7865
-229	21.9487	19.7709
-228	21.9477	19.7455
-227	21.9405	19.7183
-226	21.9392	19.6866
-225	21.9405	19.6616
-224	21.9407	19.6363
-223	21.9346	19.61
-222	21.9257	19.5838
-221	21.9113	19.5532
-220	21.8965	19.5235
-219	21.8734	19.4912
-218	21.8462	19.4547
-217	21.816	19.4002
-216	21.7882	19.3498
-215	21.7671	19.2998
-214	21.7421	19.2532
-213	21.7206	19.2043
-212	21.6963	19.1599
-211	21.6709	19.1156
-210	21.6301	19.0626
-209	21.61	19.0163
-208	21.5798	18.9625
-207	21.5521	18.9029
-206	21.5109	18.8415
-205	21.4657	18.7757
-204	21.4065	18.7061
-203	21.346	18.6327
-202	21.305	18.5613
-201	21.248	18.4895
-200	21.1832	18.4207
-199	21.1158	18.3464
-198	21.0575	18.2817
-197	20.9983	18.2109
-196	20.923	18.1204
-195	20.8426	18.039
-194	20.7762	17.9679
-193	20.6945	17.8928
-192	20.5953	17.81
-191	20.4876	17.7244
-190	20.3931	17.6366
-189	20.3006	17.5547
-188	20.2025	17.4732
-187	20.1045	17.3867
-186	20.012	17.3089
-185	19.9017	17.222
-184	19.7899	17.1356
-183	19.6748	17.043
-182	19.5544	16.95
-181	19.4276	16.858
-180	19.2978	16.7708
-179	19.1691	16.6896
-178	19.0576	16.6114
-177	18.9457	16.5419
-176	18.8436	16.4762
-175	18.7437	16.4143
-174	18.6509	16.3536
-173	18.5325	16.2807
-172	18.4256	16.2205
-171	18.3065	16.1448
-170	18.1934	16.0635
-169	18.0831	15.998
-168	17.9804	15.9475
-167	17.8758	15.8904
-166	17.7751	15.8451
-165	17.6758	15.7878
-164	17.5733	15.7383
-163	17.4718	15.6871
-162	17.3653	15.6339
-161	17.2703	15.5896
-160	17.1835	15.5445
-159	17.0842	15.4974
-158	16.9916	15.4547
-157	16.903	15.4164
-156	16.8254	15.3838
-155	16.7509	15.3538
-154	16.6811	15.3216
-153	16.6072	15.2918
-152	16.535	15.2608
-151	16.4626	15.222
-150	16.3879	15.1819
-149	16.3104	15.1503
-148	16.2446	15.1289
-147	16.1699	15.1111
-146	16.1091	15.0966
-145	16.0445	15.0698
-144	15.9859	15.0444
-143	15.9435	15.04
-142	15.8858	15.0225
-141	15.8286	15.0065
-140	15.7798	15.0044
-139	15.7296	14.9906
-138	15.6761	14.9874
-137	15.6212	14.9752
-136	15.5704	14.9743
-135	15.5098	14.9773
-134	15.4574	14.9789
-133	15.392	14.9732
-132	15.3298	14.9682
-131	15.2754	14.9612
-130	15.2176	14.9587
-129	15.1606	14.9556
-128	15.1018	14.9509
-127	15.0525	14.9667
-126	14.9863	14.9666
-125	14.9308	14.9684
-124	14.8658	14.9649
-123	14.8203	14.974
-122	14.7774	14.9909
-121	14.7314	15.0068
-120	14.682	15.0345
-119	14.6438	15.0755
-118	14.6052	15.1164
-117	14.565	15.1633
-116	14.5244	15.2076
-115	14.4821	15.2505
-114	14.4492	15.3128
-113	14.4081	15.3747
-112	14.3843	15.4655
-111	14.3613	15.5513
-110	14.3285	15.6371
-109	14.3067	15.7414
-108	14.2851	15.8357
-107	14.2548	15.9336
-106	14.2095	16.0214
-105	14.188	16.1435
-104	14.1862	16.2557
-103	14.2011	16.3886
-102	14.2117	16.5069
-101	14.2302	16.6371
-100	14.2743	16.7775
-99	14.3283	16.9254
-98	14.3622	17.0563
-97	14.4336	17.1972
-96	14.5229	17.3563
-95	14.6113	17.5096
-94	14.7105	17.6652
-93	14.8058	17.7967
-92	14.9363	17.9455
-91	15.0628	18.0825
-90	15.1958	18.2206
-89	15.358	18.3697
-88	15.5146	18.493
-87	15.7014	18.6235
-86	15.9279	18.7593
-85	16.1354	18.8787
-84	16.3671	19.003
-83	16.5889	19.1113
-82	16.8191	19.2177
-81	17.0605	19.3202
-80	17.298	19.4145
-79	17.5345	19.5114
-78	17.7587	19.6009
-77	17.9954	19.6871
-76	18.2216	19.7707
-75	18.4264	19.8432
-74	18.6083	19.9064
-73	18.7941	19.9693
-72	18.9652	20.0353
-71	19.1381	20.0965
-70	19.2951	20.1488
-69	19.4475	20.2023
-68	19.6053	20.2641
-67	19.7412	20.3119
-66	19.8481	20.3503
-65	19.9538	20.3911
-64	20.0596	20.4335
-63	20.1496	20.4653
-62	20.2321	20.4977
-61	20.3066	20.5284
-60	20.3741	20.5521
-59	20.4328	20.5752
-58	20.4942	20.5955
-57	20.5487	20.615
-56	20.5829	20.6229
-55	20.6314	20.6434
-54	20.6751	20.6571
-53	20.7166	20.6756
-52	20.7538	20.6914
-51	20.7866	20.7042
-50	20.8142	20.716
-49	20.8429	20.7269
-48	20.8661	20.7345
-47	20.8904	20.7406
-46	20.9088	20.7504
-45	20.9294	20.7616
-44	20.9483	20.769
-43	20.9664	20.7776
-42	20.9814	20.7852
-41	20.9963	20.7863
-40	21.0114	20.7901
-39	21.0262	20.7946
-38	21.0376	20.7978
-37	21.0526	20.8044
-36	21.0601	20.804
-35	21.0715	20.8068
-34	21.0805	20.8026
-33	21.09	20.7994
-32	21.0952	20.7965
-31	21.1013	20.7937
-30	21.1074	20.7943
-29	21.1087	20.7908
-28	21.1121	20.7883
-27	21.1111	20.7802
-26	21.1115	20.7716
-25	21.1132	20.7633
-24	21.1148	20.7565
-23	21.1164	20.7497
-22	21.1189	20.7404
-21	21.1226	20.7297
-20	21.1223	20.7211
-19	21.1224	20.7111
-18	21.121	20.699
-17	21.1183	20.685
-16	21.1176	20.6743
-15	21.1253	20.6652
-14	21.1281	20.6547
-13	21.1256	20.6393
-12	21.1193	20.6198
-11	21.1165	20.5988
-10	21.1116	20.5761
-9	21.1067	20.5515
-8	21.1018	20.5256
-7	21.0971	20.5048
-6	21.0918	20.478
-5	21.0861	20.4508
-4	21.0811	20.4288
-3	21.0773	20.4097
-2	21.068	20.3785
-1	21.0583	20.3437
0	21.0511	20.3153
1	21.05	20.2811
2	21.042	20.2493
3	21.0334	20.2146
4	21.0254	20.1783
5	21.0203	20.1439
6	21.0128	20.1048
7	21.0019	20.0626
8	20.9901	20.0217
9	20.9789	19.9822
10	20.9699	19.9421
11	20.9539	19.8971
12	20.9392	19.8513
13	20.9243	19.807
14	20.9125	19.7611
15	20.8984	19.7084
16	20.8812	19.6518
17	20.8589	19.5879
18	20.8379	19.5245
19	20.8182	19.4619
20	20.7935	19.3989
21	20.7693	19.3391
22	20.742	19.2799
23	20.7139	19.208
24	20.6792	19.1316
25	20.6527	19.0707
26	20.6214	19.0006
27	20.5848	18.9239
28	20.5479	18.8589
29	20.5018	18.7817
30	20.4616	18.6975
31	20.4209	18.6161
32	20.3797	18.5249
33	20.3317	18.4305
34	20.2802	18.3315
35	20.2358	18.2318
36	20.1856	18.1377
37	20.1285	18.0453
38	20.0665	17.9522
39	19.9979	17.8401
40	19.924	17.7219
41	19.8544	17.6122
42	19.7902	17.5197
43	19.7169	17.4222
44	19.6366	17.3138
45	19.543	17.2014
46	19.4442	17.0776
47	19.3428	16.9708
48	19.2388	16.8554
49	19.1367	16.7473
50	19.0242	16.6311
51	18.9007	16.5023
52	18.7793	16.3748
53	18.6361	16.2382
54	18.4912	16.1266
55	18.3378	16.0159
56	18.1609	15.8943
57	17.9771	15.7819
58	17.775	15.6395
59	17.5631	15.4768
60	17.3452	15.3652
61	17.1113	15.2498
62	16.883	15.1494
63	16.6209	15.0313
64	16.3648	14.9238
65	16.0803	14.8235
66	15.7927	14.7232
67	15.5121	14.6476
68	15.2166	14.5791
69	14.8805	14.5113
70	14.5411	14.4303
71	14.1919	14.3436
72	13.8588	14.2855
73	13.5702	14.2546
74	13.3077	14.2368
75	13.0527	14.2361
76	12.8145	14.2293
77	12.5645	14.2131
78	12.3357	14.2065
79	12.1231	14.2026
80	11.9215	14.2004
81	11.7442	14.2117
82	11.594	14.2251
83	11.4718	14.2366
84	11.4081	14.2726
85	11.319	14.2901
86	11.2668	14.3229
87	11.23	14.3404
88	11.1806	14.3442
89	11.1576	14.3602
90	11.1673	14.3893
91	11.1861	14.4128
92	11.2191	14.4432
93	11.271	14.4802
94	11.3217	14.5012
95	11.3528	14.5166
96	11.3962	14.5313
97	11.4352	14.5486
98	11.4915	14.5708
99	11.5312	14.5827
100	11.5898	14.5998
101	11.6398	14.6159
102	11.6961	14.6309
103	11.7425	14.6437
104	11.7947	14.6501
105	11.847	14.6644
106	11.8925	14.6806
107	11.9294	14.6851
108	11.9698	14.6881
109	11.9981	14.6883
110	12.0292	14.6925
111	12.0599	14.7006
112	12.0829	14.704
113	12.1043	14.7075
114	12.1263	14.7147
115	12.1549	14.7275
116	12.181	14.7367
117	12.2083	14.745
118	12.2304	14.7501
119	12.2558	14.7589
120	12.281	14.7667
121	12.3041	14.7796
122	12.3223	14.7851
123	12.3432	14.7939
124	12.3643	14.8061
125	12.3877	14.8166
126	12.4117	14.8275
127	12.4258	14.8299
128	12.4442	14.8382
129	12.4643	14.8463
130	12.482	14.8493
131	12.4972	14.8495
132	12.5138	14.8566
133	12.5326	14.8634
134	12.5511	14.8678
135	12.5659	14.8747
136	12.5769	14.8771
137	12.5923	14.8804
138	12.6029	14.8839
139	12.6168	14.8869
140	12.6279	14.8895
141	12.6395	14.8949
142	12.6563	14.9048
143	12.6683	14.9086
144	12.6782	14.9072
145	12.6914	14.9077
146	12.7025	14.9017
147	12.7125	14.904
148	12.7265	14.9092
149	12.7363	14.9059
150	12.7471	14.9113
151	12.753	14.9095
152	12.7628	14.9083
153	12.7757	14.9065
154	12.7907	14.905
155	12.8008	14.9034
156	12.812	14.9023
157	12.8275	14.8996
158	12.8327	14.8959
159	12.8454	14.8924
160	12.8609	14.8907
161	12.8729	14.8849
162	12.8905	14.8837
163	12.8991	14.8776
164	12.9047	14.8664
165	12.9155	14.858
166	12.9266	14.8524
167	12.9404	14.8449
168	12.9527	14.8351
169	12.9622	14.829
170	12.9743	14.8213
171	12.9795	14.8057
172	12.9807	14.7867
173	12.989	14.7746
174	13.0018	14.7655
175	13.0123	14.7563
176	13.0197	14.7426
177	13.0263	14.729
178	13.0314	14.7136
179	13.0351	14.6952
180	13.0449	14.6768
181	13.0534	14.6558
182	13.0561	14.6308
183	13.0621	14.6073
184	13.0625	14.5765
185	13.0722	14.5616
186	13.0797	14.5386
187	13.0894	14.5135
188	13.0898	14.4895
189	13.088	14.4587
190	13.0893	14.4281
191	13.0884	14.3908
192	13.0897	14.3651
193	13.0896	14.3387
194	13.094	14.3161
195	13.0982	14.2952
196	13.1044	14.2665
197	13.1116	14.2416
198	13.1084	14.206
199	13.0977	14.1632
200	13.085	14.1083
201	13.0763	14.0606
202	13.065	14.0127
203	13.0552	13.9719
204	13.0377	13.9255
205	13.0291	13.8819
206	13.0133	13.8292
207	12.9899	13.7559
208	12.9655	13.6949
209	12.9471	13.6508
210	12.9257	13.6
211	12.9106	13.5635
212	12.8903	13.5273
213	12.8715	13.4886
214	12.8418	13.4325
215	12.8003	13.3622
216	12.7716	13.3075
217	12.7369	13.2622
218	12.695	13.2145
219	12.648	13.1552
220	12.5996	13.1061
221	12.5461	13.0552
222	12.4895	13.0026
223	12.4262	12.9548
224	12.3624	12.9056
225	12.3087	12.8617
226	12.2416	12.8102
227	12.1754	12.7768
228	12.1078	12.7477
229	12.04	12.7267
230	11.969	12.6992
231	11.8955	12.6876
232	11.8099	12.6602
233	11.7266	12.6427
234	11.6377	12.6091
235	11.5495	12.5993
236	11.4567	12.5931
237	11.3673	12.5833
238	11.2797	12.5726
239	11.1928	12.5605
240	11.1182	12.5636
241	11.0404	12.5743
242	10.9724	12.5883
243	10.9109	12.601
244	10.8412	12.6101
245	10.7742	12.6253
246	10.7242	12.6457
247	10.6824	12.6639
248	10.628	12.6837
249	10.5665	12.6863
250	10.5382	12.7093
251	10.4941	12.7315
252	10.4618	12.7561
253	10.4419	12.7782
254	10.4165	12.7858
255	10.3971	12.7963
256	10.4012	12.8181
257	10.4039	12.843
258	10.4175	12.8696
259	10.439	12.901
260	10.4682	12.9323
261	10.5088	12.9641
262	10.5381	12.9843
263	10.5765	13.0161
264	10.6183	13.0438
265	10.6591	13.0693
266	10.7013	13.0928
267	10.7427	13.1189
268	10.7767	13.1355
269	10.8009	13.148
270	10.8272	13.1503
271	10.8552	13.1599
272	10.8863	13.1679
273	10.9225	13.1769
274	10.9424	13.1812
275	10.9659	13.1924
276	10.9913	13.2039
277	11.0194	13.2185
278	11.0383	13.2248
279	11.0644	13.2344
280	11.081	13.2382
281	11.1054	13.2517
282	11.129	13.2613
283	11.1539	13.2713
284	11.1719	13.2799
285	11.1863	13.2841
286	11.2075	13.2959
287	11.2327	13.3039
288	11.2538	13.3121
289	11.2718	13.3161
290	11.2875	13.3211
291	11.2942	13.3146
292	11.296	13.3083
293	11.3024	13.3052
294	11.32	13.3123
295	11.3371	13.3206
296	11.3529	13.3198
297	11.3575	13.3162
298	11.3524	13.3071
299	11.3536	13.2988
300	11.3553	13.2901
301	11.3483	13.2828
302	11.3449	13.2741
303	11.3437	13.2675
304	11.3424	13.2656
305	11.3472	13.2641
306	11.351	13.2643
307	11.3551	13.2631
308	11.3627	13.2639
309	11.3636	13.265
310	11.3744	13.2675
311	11.3787	13.2682
312	11.3842	13.2705
313	11.3972	13.2757
314	11.4002	13.2738
315	11.4001	13.268
316	11.3997	13.267
317	11.3968	13.2596
318	11.3903	13.2534
319	11.3853	13.2449
320	11.3857	13.2403
321	11.3849	13.2343
322	11.3855	13.2294
323	11.3872	13.2248
324	11.3919	13.226
325	11.3865	13.2182
326	11.3839	13.2152
327	11.3806	13.208
328	11.3836	13.2061
329	11.3897	13.2065
330	11.3868	13.1992
331	11.389	13.1905
332	11.3919	13.1847
333	11.3935	13.179
334	11.3958	13.1741
335	11.3974	13.1678
336	11.3996	13.1637
337	11.401	13.1536
338	11.3984	13.1431
339	11.3984	13.1298
340	11.3937	13.1163
341	11.3897	13.101
342	11.3891	13.0888
343	11.3884	13.0771
344	11.3826	13.0618
345	11.3804	13.0485
346	11.3818	13.0341
347	11.3819	13.0203
348	11.3792	13.0019
349	11.3721	12.9899
350	11.3693	12.9767
351	11.3704	12.9657
352	11.3679	12.9516
353	11.3693	12.9347
354	11.3716	12.917
355	11.3755	12.9023
356	11.3772	12.8842
357	11.3683	12.8561
358	11.359	12.8311
359	11.3533	12.8083
360	11.3479	12.7818
361	11.3456	12.7567
362	11.3409	12.7297
363	11.3348	12.7047
364	11.3277	12.6773
365	11.323	12.6451
366	11.3126	12.6123
367	11.3031	12.5797
368	11.2938	12.5478
369	11.2823	12.511
370	11.2733	12.4795
371	11.2607	12.441
372	11.2458	12.4042
373	11.2319	12.3717
374	11.2143	12.3328
375	11.204	12.2986
376	11.1884	12.2636
377	11.1765	12.2244
378	11.1566	12.1767
379	11.1392	12.1373
380	11.1206	12.099
381	11.1	12.062
382	11.072	12.0161
383	11.0447	11.976
384	11.0201	11.9312
385	10.9924	11.8904
386	10.9649	11.8508
387	10.9388	11.8065
388	10.9054	11.7663
389	10.8653	11.7265
390	10.8245	11.6941
391	10.7797	11.6529
392	10.7355	11.6097
393	10.6963	11.5821
394	10.6575	11.5508
395	10.6184	11.5249
396	10.5811	11.5045
397	10.5347	11.4702
398	10.4819	11.4379
399	10.4342	11.4104
400	10.3968	11.4037
401	10.362	11.3961
402	10.3255	11.3835
403	10.2971	11.3828
404	10.2568	11.3808
405	10.2126	11.3778
406	10.1692	11.3727
407	10.126	11.3735
408	10.0958	11.3852
409	10.0627	11.394
410	10.0215	11.3943
411	9.99204	11.4016
412	9.94813	11.3924
413	9.90703	11.3912
414	9.87474	11.4033
415	9.85068	11.4204
416	9.83418	11.4371
417	9.82707	11.4527
418	9.8045	11.4544
419	9.79723	11.4708
420	9.78949	11.4885
421	9.78515	11.5065
422	9.78775	11.5318
423	9.78759	11.5632
424	9.78587	11.5823
425	9.79058	11.6057
426	9.78959	11.6222
427	9.7973	11.6389
428	9.80862	11.6606
429	9.82603	11.6875
430	9.84727	11.7146
431	9.87165	11.7428
432	9.90404	11.7798
433	9.94314	11.8078
434	9.96932	11.8352
435	9.99793	11.8577
436	10.0188	11.879
437	10.0303	11.8928
438	10.0683	11.9184
439	10.0924	11.9353
440	10.1111	11.9438
441	10.1386	11.9647
442	10.1558	11.9711
443	10.1754	11.9853
444	10.1991	12.004
445	10.226	12.0272
446	10.2608	12.0509
447	10.2917	12.0692
448	10.3211	12.0883
449	10.3453	12.1048
450	10.3719	12.1285
451	10.4058	12.1533
452	10.436	12.1776
453	10.4604	12.1987
454	10.489	12.2209
455	10.504	12.2322
456	10.52	12.2422
457	10.5264	12.246
458	10.5423	12.2566
459	10.5551	12.265
460	10.5668	12.2755
461	10.5775	12.2851
462	10.5889	12.2935
463	10.601	12.3008
464	10.6119	12.3034
465	10.6241	12.309
466	10.6396	12.3149
467	10.6514	12.3232
468	10.664	12.3345
469	10.6755	12.342
470	10.6886	12.3484
471	10.6969	12.3516
472	10.7139	12.3575
473	10.7209	12.3564
474	10.7283	12.3537
475	10.7412	12.3633
476	10.7551	12.3674
477	10.7646	12.3678
478	10.7666	12.3693
479	10.7717	12.3705
480	10.7742	12.3702
481	10.7711	12.366
482	10.7751	12.3657
483	10.779	12.3627
484	10.7809	12.3614
485	10.7837	12.3605
486	10.7892	12.3625
487	10.7969	12.3633
488	10.8033	12.3675
489	10.8161	12.3735
490	10.8258	12.377
491	10.831	12.3828
492	10.8436	12.3926
493	10.8576	12.4015
494	10.8637	12.4052
495	10.869	12.4052
496	10.8699	12.4049
497	10.8771	12.4105
498	10.8932	12.4222
499	10.8989	12.4222
500	10.9007	12.4193
501	10.9095	12.4206
502	10.9177	12.4206
503	10.9207	12.4164
504	10.9223	12.4125
505	10.9181	12.4022
506	10.9201	12.3958
507	10.9201	12.387
508	10.9206	12.378
509	10.9256	12.3734
510	10.9287	12.369
511	10.9334	12.3582
512	10.943	12.3544
513	10.9492	12.3511
514	10.9587	12.3487
515	10.9668	12.3428
516	10.9735	12.3311
517	10.9709	12.316
518	10.9697	12.3073
519	10.9689	12.295
520	10.9702	12.2814
521	10.9659	12.2645
522	10.9628	12.2459
523	10.9678	12.2338
524	10.9648	12.2175
525	10.967	12.2069
526	10.9686	12.1897
527	10.9675	12.173
528	10.965	12.1579
529	10.9708	12.1487
530	10.9696	12.1329
531	10.9683	12.1112
532	10.9705	12.0933
533	10.9665	12.0708
534	10.9519	12.0417
535	10.9436	12.0171
536	10.9383	11.9929
537	10.9228	11.9618
538	10.9073	11.9282
539	10.8982	11.8969
540	10.8933	11.8742
541	10.879	11.846
542	10.8627	11.8072
543	10.8434	11.7773
544	10.8233	11.7429
545	10.8063	11.712
546	10.7959	11.6888
547	10.7889	11.6643
548	10.7834	11.641
549	10.7736	11.6167
550	10.7611	11.5923
551	10.7439	11.5665
552	10.7247	11.5348
553	10.7115	11.5039
554	10.6958	11.478
555	10.6747	11.4589
556	10.6591	11.445
557	10.6375	11.4216
558	10.6113	11.3963
559	10.5911	11.3746
560	10.565	11.3473
561	10.5472	11.3261
562	10.5321	11.3051
563	10.5134	11.2894
564	10.4928	11.2736
565	10.4726	11.2545
566	10.4477	11.2361
567	10.4263	11.225
568	10.4126	11.2244
569	10.3991	11.2173
570	10.3749	11.2094
571	10.3498	11.2032
572	10.3277	11.2008
573	10.3089	11.197
574	10.2956	11.2016
575	10.2696	11.187
576	10.2547	11.1838
577	10.2375	11.1861
578	10.2236	11.1841
579	10.2156	11.1871
580	10.1996	11.1785
581	10.187	11.1847
582	10.171	11.1866
583	10.1495	11.1817
584	10.1272	11.176
585	10.1061	11.1729
586	10.0943	11.1821
587	10.0887	11.1863
588	10.0927	11.2065
589	10.0842	11.211
590	10.0875	11.2281
591	10.0908	11.2425
592	10.095	11.2588
593	10.0968	11.2747
594	10.1018	11.289
595	10.1149	11.3129
596	10.1282	11.3343
597	10.1349	11.3547
598	10.1432	11.3739
599	10.1594	11.4016
600	10.1701	11.4223
601	10.1776	11.4369
602	10.19	11.453
603	10.2137	11.4807
604	10.2213	11.4969
605	10.2297	11.5053
606	10.2468	11.5254
607	10.2571	11.5429
608	10.2839	11.5672
609	10.3102	11.5893
610	10.3163	11.597
611	10.3268	11.6104
612	10.3416	11.6254
613	10.3376	11.6263
614	10.3484	11.6387
615	10.3567	11.6464
616	10.3669	11.6585
617	10.3762	11.6709
618	10.3846	11.682
619	10.3921	11.695
620	10.4023	11.7058
621	10.4163	11.7199
622	10.426	11.7318
623	10.4518	11.749
624	10.471	11.7666
625	10.4815	11.7766
626	10.4848	11.7834
627	10.5044	11.7969
628	10.5179	11.8092
629	10.531	11.8208
630	10.5508	11.8325
631	10.571	11.8469
632	10.585	11.8574
633	10.5906	11.8595
634	10.5981	11.8654
635	10.6169	11.8748
636	10.6289	11.8839
637	10.6563	11.9014
638	10.6734	11.9117
639	10.6781	11.9155
640	10.6875	11.9233
641	10.6938	11.9282
642	10.7149	11.9423
643	10.7307	11.9492
644	10.7432	11.9564
645	10.7598	11.9668
646	10.7702	11.9734
647	10.7798	11.9793
648	10.7905	11.9857
649	10.7933	11.9875
650	10.8072	11.9925
651	10.8108	11.9951
652	10.8163	11.999
653	10.8143	11.9899
654	10.8188	11.9876
655	10.8226	11.9858
656	10.8249	11.9883
657	10.8183	11.976
658	10.8263	11.9764
659	10.8369	11.9747
660	10.8396	11.9712
661	10.8483	11.9761
662	10.8525	11.9774
663	10.8563	11.9777
664	10.8616	11.9808
665	10.8744	11.9855
666	10.8767	11.9795
667	10.8832	11.9821
668	10.8911	11.9872
669	10.8966	11.9929
670	10.8957	11.988
671	10.8938	11.9832
672	10.9028	11.9835
673	10.9134	11.9861
674	10.9134	11.9799
675	10.9166	11.9769
676	10.9172	11.9741
677	10.9145	11.9634
678	10.9024	11.9386
679	10.9009	11.925
680	10.9056	11.9158
681	10.9033	11.9077
682	10.9052	11.9017
683	10.9122	11.9031
684	10.9235	11.903
685	10.9294	11.8964
686	10.9245	11.8815
687	10.9157	11.8658
688	10.91	11.8518
689	10.9083	11.841
690	10.9084	11.8352
691	10.9141	11.827
692	10.9128	11.8219
693	10.9147	11.8149
694	10.915	11.807
695	10.9175	11.8001
696	10.9241	11.7971
697	10.9321	11.7951
698	10.9386	11.7849
699	10.9396	11.762
700	10.9381	11.7422
701	10.9308	11.7193
702	10.9199	11.698
703	10.9171	11.6783
704	10.9094	11.6596
705	10.904	11.6453
706	10.8996	11.6236
707	10.881	11.5884
708	10.8658	11.5608
709	10.8517	11.5285
710	10.8398	11.4993
711	10.8287	11.4777
712	10.8218	11.4599
713	10.8156	11.4412
714	10.8006	11.4166
715	10.7842	11.3903
716	10.7704	11.3697
717	10.7608	11.351
718	10.7526	11.3348
719	10.7439	11.3164
720	10.7265	11.2927
721	10.7199	11.281
722	10.7095	11.2569
723	10.6933	11.23
724	10.6763	11.2052
725	10.6619	11.1811
726	10.644	11.1572
727	10.6335	11.1433
728	10.6191	11.1274
729	10.6138	11.1115
730	10.6042	11.0932
731	10.5934	11.0751
732	10.5832	11.0507
733	10.5658	11.0342
734	10.5587	11.0185
735	10.5443	11.0079
736	10.5348	10.9906
737	10.5187	10.9756
738	10.5081	10.9695
739	10.4994	10.967
740	10.4817	10.9464
741	10.4796	10.9422
742	10.4745	10.9369
743	10.4697	10.9336
744	10.4577	10.9297
745	10.4521	10.9273
746	10.4438	10.922
747	10.4521	10.9318
748	10.4421	10.9331
749	10.4311	10.9222
750	10.4193	10.9176
751	10.4137	10.9161
752	10.4128	10.9175
753	10.4129	10.9201
754	10.4015	10.9141
755	10.3926	10.9141
756	10.3852	10.9088
757	10.3922	10.9225
758	10.399	10.9318
759	10.3973	10.9345
760	10.4063	10.9432
761	10.4179	10.9677
762	10.4178	10.9774
763	10.4154	10.9876
764	10.4212	10.9981
765	10.4245	11.0094
766	10.4354	11.0253
767	10.4446	11.0383
768	10.4515	11.0526
769	10.4666	11.0744
770	10.4663	11.0765
771	10.4704	11.0812
772	10.4836	11.0943
773	10.4957	11.1048
774	10.5113	11.1144
775	10.5216	11.1284
776	10.5322	11.1436
777	10.5508	11.1701
778	10.5536	11.1745
779	10.5646	11.1879
780	10.5834	11.2019
781	10.6001	11.2176
782	10.6068	11.2313
783	10.6162	11.2525
784	10.6377	11.2802
785	10.6469	11.2973
786	10.6628	11.3118
787	10.6623	11.318
788	10.6611	11.3266
789	10.671	11.3427
790	10.6815	11.3615
791	10.6882	11.3776
792	10.6989	11.3926
793	10.7057	11.4034
794	10.7133	11.4125
795	10.7206	11.4228
796	10.7187	11.4253
797	10.7295	11.4367
798	10.726	11.4435
799	10.7318	11.4603
800	10.746	11.473
801	10.7557	11.4856
802	10.7564	11.4898
803	10.7528	11.4852
804	10.7527	11.4889
805	10.7559	11.4965
806	10.7578	11.504
807	10.7572	11.5152
808	10.7659	11.5254
809	10.7734	11.5357
810	10.7806	11.5405
811	10.7918	11.5482
812	10.8061	11.5581
813	10.815	11.5689
814	10.8375	11.5889
815	10.8471	11.5912
816	10.8602	11.6013
817	10.8706	11.6138
818	10.8821	11.6207
819	10.8889	11.6272
820	10.892	11.6329
821	10.8979	11.6409
822	10.9022	11.6469
823	10.9002	11.6449
824	10.9043	11.6527
825	10.9093	11.6571
826	10.915	11.6641
827	10.9226	11.6708
828	10.9257	11.6713
829	10.9355	11.6786
830	10.9412	11.6763
831	10.9513	11.6865
832	10.9562	11.6894
833	10.9668	11.6987
834	10.9802	11.7073
835	10.9817	11.7118
836	10.9901	11.7187
837	10.999	11.7252
838	11.0111	11.7337
839	11.0224	11.7441
840	11.0288	11.7468
841	11.0312	11.7472
842	11.0402	11.752
843	11.0447	11.7523
844	11.0458	11.7486
845	11.0418	11.743
846	11.0417	11.7375
847	11.0388	11.7299
848	11.041	11.7304
849	11.0447	11.7277
850	11.0459	11.7251
851	11.0427	11.7156
852	11.0426	11.7097
853	11.0405	11.7062
854	11.039	11.7044
855	11.0346	11.6933
856	11.0295	11.6832
857	11.0257	11.6757
858	11.0232	11.6653
859	11.0276	11.6635
860	11.0272	11.6568
861	11.032	11.6491
862	11.0391	11.6481
863	11.043	11.6468
864	11.0427	11.6376
865	11.036	11.6273
866	11.0382	11.6231
867	11.0449	11.6198
868	11.0504	11.6124
869	11.0478	11.601
870	11.0507	11.5907
871	11.056	11.5857
872	11.0494	11.5797
873	11.0451	11.5663
874	11.0411	11.5524
875	11.0329	11.5327
876	11.024	11.5147
877	11.0113	11.4989
878	11.0019	11.4873
879	10.9909	11.4636
880	10.9742	11.4449
881	10.9688	11.4286
882	10.9648	11.4156
883	10.9626	11.4009
884	10.9569	11.3773
885	10.9504	11.364
886	10.9386	11.3449
887	10.9316	11.3253
888	10.9304	11.3125
889	10.9288	11.3037
890	10.9214	11.2856
891	10.9245	11.2776
892	10.922	11.2672
893	10.9122	11.2535
894	10.9007	11.2355
895	10.8986	11.2317
896	10.9039	11.2334
897	10.9081	11.2309
898	10.8993	11.2162
899	10.8936	11.2045
900	10.8897	11.1987
901	10.8821	11.1903
902	10.8707	11.1709
903	10.8732	11.1667
904	10.8707	11.158
905	10.8684	11.1523
906	10.8629	11.1344
907	10.8525	11.1188
908	10.8408	11.1026
909	10.8364	11.0879
910	10.8296	11.0788
911	10.8229	11.066
912	10.8164	11.0602
913	10.8042	11.0533
914	10.8085	11.0508
915	10.8069	11.047
916	10.8089	11.0564
917	10.8118	11.0553
918	10.8215	11.0648
919	10.8326	11.0721
920	10.8147	11.0582
921	10.8046	11.0548
922	10.8057	11.0511
923	10.8049	11.049
924	10.8053	11.0518
925	10.8118	11.0658
926	10.8232	11.0819
927	10.8345	11.0885
928	10.8421	11.0933
929	10.8452	11.1017
930	10.8524	11.1173
931	10.8593	11.1338
932	10.8567	11.1354
933	10.8633	11.1394
934	10.8692	11.1516
935	10.8718	11.1626
936	10.8817	11.1796
937	10.8859	11.1832
938	10.8952	11.2003
939	10.8988	11.2119
940	10.9107	11.2236
941	10.9135	11.2334
942	10.9136	11.2441
943	10.9181	11.2505
944	10.9284	11.2658
945	10.9405	11.2792
946	10.9482	11.2973
947	10.9514	11.3007
948	10.9565	11.3135
949	10.9577	11.321
950	10.9534	11.3293
951	10.953	11.3282
952	10.9592	11.3355
953	10.9677	11.3485
954	10.9788	11.3623
955	10.9865	11.3654
956	10.9933	11.3778
957	11.0048	11.3922
958	11.0201	11.4062
959	11.0302	11.4206
960	11.0443	11.4369
961	11.0537	11.4493
962	11.0556	11.4588
963	11.0569	11.4614
964	11.0515	11.4615
965	11.0627	11.4739
966	11.0655	11.4856
967	11.0736	11.4985
968	11.0784	11.5064
969	11.0816	11.5132
970	11.0874	11.5234
971	11.0909	11.5279
972	11.1062	11.5466
973	11.1237	11.5649
974	11.1406	11.5818
975	11.1463	11.5898
976	11.1567	11.6054
977	11.1713	11.624
978	11.1875	11.6436
979	11.1963	11.6559
980	11.2071	11.6724
981	11.2128	11.6789
982	11.2359	11.7029
983	11.2446	11.7149
984	11.2718	11.7398
985	11.2797	11.7464
986	11.2934	11.7597
987	11.3029	11.7737
988	11.3153	11.7919
989	11.3241	11.8004
990	11.3307	11.8057
991	11.3377	11.8087
992	11.355	11.8238
993	11.364	11.8289
994	11.3665	11.8317
995	11.3786	11.8466
996	11.3879	11.8559
997	11.3994	11.8663
[truncated: 2 more rows]

## Sheet: ED6F
distance from +1 nucleosome (bp)	Coverage (x10^-7)	Coverage (x10^-7)
	-RSC	-RSC&Reduced TBP
-1000	11.5474	11.5663
-999	11.5509	11.5713
-998	11.5588	11.5819
-997	11.5754	11.5995
-996	11.5719	11.6032
-995	11.5782	11.6121
-994	11.5905	11.6262
-993	11.5872	11.6311
-992	11.5917	11.6422
-991	11.6011	11.6495
-990	11.6154	11.6625
-989	11.6148	11.6635
-988	11.6159	11.6706
-987	11.6137	11.6618
-986	11.6154	11.6608
-985	11.6279	11.6718
-984	11.6322	11.6764
-983	11.6397	11.6789
-982	11.6401	11.6807
-981	11.6469	11.6872
-980	11.6577	11.6976
-979	11.6726	11.7074
-978	11.6846	11.7164
-977	11.6938	11.7196
-976	11.6972	11.7309
-975	11.7042	11.7401
-974	11.714	11.7488
-973	11.7251	11.7596
-972	11.7273	11.7622
-971	11.7201	11.7592
-970	11.7231	11.763
-969	11.7102	11.7606
-968	11.7079	11.7562
-967	11.7153	11.7567
-966	11.7263	11.7677
-965	11.7325	11.7762
-964	11.7299	11.7761
-963	11.73	11.7818
-962	11.7378	11.783
-961	11.7499	11.7908
-960	11.7473	11.796
-959	11.7509	11.8039
-958	11.7555	11.81
-957	11.7551	11.8133
-956	11.7551	11.8155
-955	11.756	11.8226
-954	11.7548	11.8236
-953	11.7597	11.8247
-952	11.7663	11.8252
-951	11.7579	11.8164
-950	11.7494	11.8054
-949	11.7487	11.8065
-948	11.7504	11.8089
-947	11.7428	11.8028
-946	11.7444	11.802
-945	11.7503	11.8008
-944	11.7492	11.7961
-943	11.7477	11.7913
-942	11.7495	11.7908
-941	11.7486	11.7857
-940	11.7507	11.7881
-939	11.7537	11.7872
-938	11.7455	11.7867
-937	11.7477	11.7813
-936	11.7367	11.7764
-935	11.7283	11.7698
-934	11.7228	11.7737
-933	11.7233	11.7705
-932	11.7201	11.7681
-931	11.7174	11.7641
-930	11.7164	11.7657
-929	11.711	11.7576
-928	11.7056	11.7483
-927	11.7028	11.7417
-926	11.7041	11.741
-925	11.7074	11.7343
-924	11.7107	11.7282
-923	11.7109	11.7227
-922	11.7105	11.7246
-921	11.7035	11.7194
-920	11.7005	11.717
-919	11.6819	11.707
-918	11.6759	11.702
-917	11.6703	11.6965
-916	11.6798	11.7004
-915	11.6854	11.7003
-914	11.6824	11.6992
-913	11.685	11.6971
-912	11.6766	11.6946
-911	11.6669	11.6854
-910	11.6614	11.6784
-909	11.6619	11.671
-908	11.6706	11.6673
-907	11.6636	11.6609
-906	11.6539	11.6527
-905	11.6528	11.6459
-904	11.6379	11.637
-903	11.6225	11.6214
-902	11.6142	11.6142
-901	11.6077	11.6099
-900	11.5878	11.5976
-899	11.5775	11.5911
-898	11.5682	11.581
-897	11.5618	11.5789
-896	11.5544	11.5695
-895	11.5448	11.5631
-894	11.5476	11.5675
-893	11.5406	11.563
-892	11.5248	11.5554
-891	11.5269	11.5525
-890	11.5208	11.5396
-889	11.5148	11.5343
-888	11.5116	11.522
-887	11.5168	11.5205
-886	11.5227	11.5216
-885	11.5047	11.5098
-884	11.5044	11.5068
-883	11.497	11.4991
-882	11.4924	11.4868
-881	11.487	11.4758
-880	11.4811	11.4677
-879	11.4719	11.4629
-878	11.463	11.4558
-877	11.4542	11.4487
-876	11.4537	11.4376
-875	11.4548	11.4322
-874	11.4528	11.4235
-873	11.4239	11.4033
-872	11.4119	11.4007
-871	11.4132	11.3894
-870	11.4087	11.378
-869	11.4138	11.38
-868	11.408	11.3743
-867	11.4062	11.3753
-866	11.4179	11.3806
-865	11.4328	11.3905
-864	11.4401	11.3967
-863	11.4425	11.3974
-862	11.4451	11.4005
-861	11.441	11.3988
-860	11.4464	11.4065
-859	11.4558	11.4115
-858	11.454	11.4143
-857	11.4583	11.4197
-856	11.4835	11.4366
-855	11.4945	11.4396
-854	11.4968	11.4392
-853	11.5112	11.4567
-852	11.5059	11.4483
-851	11.5082	11.4504
-850	11.4943	11.4349
-849	11.487	11.4287
-848	11.4989	11.4356
-847	11.5148	11.4422
-846	11.5212	11.4454
-845	11.5395	11.4643
-844	11.5633	11.4756
-843	11.5855	11.4903
-842	11.5948	11.4954
-841	11.604	11.5025
-840	11.6178	11.5092
-839	11.6207	11.5128
-838	11.6282	11.5203
-837	11.6331	11.5293
-836	11.6377	11.5342
-835	11.6401	11.5406
-834	11.6463	11.5575
-833	11.6545	11.5684
-832	11.6679	11.5766
-831	11.6707	11.5889
-830	11.6812	11.6035
-829	11.6898	11.6166
-828	11.7001	11.625
-827	11.714	11.6424
-826	11.7318	11.6552
-825	11.7334	11.6698
-824	11.7412	11.6839
-823	11.7526	11.6951
-822	11.7523	11.7039
-821	11.7657	11.7156
-820	11.7735	11.719
-819	11.7843	11.7314
-818	11.783	11.7368
-817	11.8001	11.7504
-816	11.8166	11.7657
-815	11.8395	11.7918
-814	11.8561	11.8163
-813	11.8771	11.8358
-812	11.8943	11.8498
-811	11.9098	11.8751
-810	11.9284	11.8944
-809	11.9443	11.9151
-808	11.97	11.9503
-807	11.9831	11.9718
-806	11.9903	11.9839
-805	12.0079	11.9981
-804	12.0252	12.0167
-803	12.0418	12.038
-802	12.0614	12.0671
-801	12.0741	12.091
-800	12.0953	12.1175
-799	12.1004	12.1295
-798	12.1135	12.1427
-797	12.1386	12.1627
-796	12.1609	12.1907
-795	12.1808	12.21
-794	12.2013	12.2253
-793	12.2171	12.2388
-792	12.2314	12.253
-791	12.2379	12.2654
-790	12.2452	12.2784
-789	12.2514	12.2913
-788	12.2658	12.3038
-787	12.2788	12.3185
-786	12.2844	12.3201
-785	12.29	12.3303
-784	12.3081	12.3451
-783	12.3189	12.3502
-782	12.3332	12.3662
-781	12.3441	12.3839
-780	12.3523	12.4043
-779	12.3743	12.4214
-778	12.3805	12.431
-777	12.4022	12.4463
-776	12.41	12.4644
-775	12.4183	12.4729
-774	12.4287	12.4869
-773	12.4269	12.4925
-772	12.4286	12.4867
-771	12.4382	12.4969
-770	12.4479	12.5073
-769	12.4563	12.5129
-768	12.4596	12.5215
-767	12.465	12.5283
-766	12.4655	12.5329
-765	12.4758	12.539
-764	12.482	12.5429
-763	12.4931	12.5502
-762	12.5005	12.5498
-761	12.4977	12.5506
-760	12.5016	12.5569
-759	12.5031	12.563
-758	12.4983	12.5604
-757	12.5045	12.5652
-756	12.512	12.572
-755	12.5072	12.5742
-754	12.5017	12.5673
-753	12.5041	12.5665
-752	12.5024	12.5633
-751	12.5039	12.569
-750	12.5118	12.5667
-749	12.5133	12.564
-748	12.5049	12.5555
-747	12.4975	12.5413
-746	12.4943	12.5313
-745	12.4974	12.5319
-744	12.4975	12.5298
-743	12.5007	12.5288
-742	12.5002	12.5322
-741	12.5083	12.5311
-740	12.5037	12.5277
-739	12.5038	12.5241
-738	12.4949	12.5155
-737	12.4914	12.5141
-736	12.4896	12.5105
-735	12.4899	12.5077
-734	12.4768	12.4999
-733	12.4673	12.4877
-732	12.457	12.4803
-731	12.4444	12.4674
-730	12.4382	12.4636
-729	12.4446	12.4689
-728	12.4348	12.4627
-727	12.4315	12.4531
-726	12.42	12.4387
-725	12.4082	12.4327
-724	12.4026	12.425
-723	12.4103	12.4191
-722	12.4153	12.4194
-721	12.4266	12.4255
-720	12.4228	12.418
-719	12.4095	12.3984
-718	12.3911	12.3712
-717	12.3825	12.3557
-716	12.3712	12.3464
-715	12.3683	12.3491
-714	12.3599	12.3403
-713	12.3546	12.3283
-712	12.3506	12.3231
-711	12.3507	12.3148
-710	12.3488	12.3098
-709	12.3526	12.31
-708	12.3554	12.3142
-707	12.3615	12.3181
-706	12.3603	12.3142
-705	12.3607	12.3061
-704	12.3638	12.3061
-703	12.3692	12.3035
-702	12.3647	12.3039
-701	12.3624	12.3012
-700	12.3653	12.2947
-699	12.3641	12.2912
-698	12.3473	12.2825
-697	12.348	12.284
-696	12.3286	12.2682
-695	12.3327	12.267
-694	12.3293	12.258
-693	12.3158	12.2483
-692	12.3228	12.251
-691	12.336	12.2551
-690	12.3396	12.2552
-689	12.3374	12.2606
-688	12.3433	12.2665
-687	12.3414	12.2637
-686	12.3449	12.2597
-685	12.3526	12.2664
-684	12.352	12.2667
-683	12.3651	12.272
-682	12.3732	12.285
-681	12.3687	12.2812
-680	12.3742	12.2748
-679	12.3805	12.2746
-678	12.3785	12.2762
-677	12.3865	12.2818
-676	12.3868	12.2805
-675	12.3994	12.2834
-674	12.4062	12.2848
-673	12.4159	12.2859
-672	12.4304	12.2995
-671	12.4439	12.3048
-670	12.4441	12.3036
-669	12.4571	12.3046
-668	12.4655	12.3153
-667	12.4763	12.3225
-666	12.4628	12.3171
-665	12.47	12.3277
-664	12.4747	12.3374
-663	12.4783	12.3381
-662	12.4859	12.3481
-661	12.4982	12.3596
-660	12.5185	12.3793
-659	12.5401	12.3977
-658	12.5667	12.424
-657	12.5878	12.4454
-656	12.6044	12.4642
-655	12.6251	12.4813
-654	12.6258	12.4869
-653	12.6476	12.5079
-652	12.6635	12.5296
-651	12.6879	12.5531
-650	12.6839	12.5588
-649	12.7006	12.5775
-648	12.7182	12.6012
-647	12.7348	12.6181
-646	12.7539	12.626
-645	12.7719	12.6448
-644	12.7808	12.6626
-643	12.7932	12.6751
-642	12.788	12.6776
-641	12.7942	12.6791
-640	12.8004	12.6809
-639	12.8053	12.6828
-638	12.8283	12.695
-637	12.8326	12.6988
-636	12.8377	12.7055
-635	12.8511	12.7126
-634	12.8577	12.719
-633	12.8822	12.7265
-632	12.8995	12.7463
-631	12.9173	12.7619
-630	12.943	12.7824
-629	12.96	12.8074
-628	12.9731	12.8253
-627	12.9956	12.8487
-626	13.0114	12.8638
-625	13.0195	12.8776
-624	13.0413	12.8996
-623	13.0535	12.914
-622	13.06	12.9247
-621	13.0609	12.9332
-620	13.078	12.9478
-619	13.0926	12.9627
-618	13.097	12.9649
-617	13.108	12.9742
-616	13.1231	12.9862
-615	13.1305	12.9981
-614	13.1461	13.0144
-613	13.1628	13.0316
-612	13.178	13.0521
-611	13.1962	13.0686
-610	13.2081	13.08
-609	13.2157	13.09
-608	13.2316	13.1044
-607	13.2504	13.1269
-606	13.2629	13.1386
-605	13.2709	13.1472
-604	13.2818	13.1569
-603	13.2966	13.1727
-602	13.3079	13.1912
-601	13.3191	13.2033
-600	13.3322	13.2161
-599	13.3402	13.2243
-598	13.3526	13.2375
-597	13.3628	13.2541
-596	13.3684	13.255
-595	13.3747	13.2652
-594	13.3688	13.2678
-593	13.368	13.2714
-592	13.3705	13.276
-591	13.3829	13.2869
-590	13.4006	13.3019
-589	13.4066	13.3019
-588	13.4144	13.3093
-587	13.4228	13.3164
-586	13.4405	13.3267
-585	13.4462	13.3308
-584	13.456	13.3356
-583	13.4658	13.339
-582	13.4698	13.3436
-581	13.4726	13.3546
-580	13.4842	13.3656
-579	13.4887	13.3731
-578	13.5021	13.3914
-577	13.5198	13.408
-576	13.5174	13.4075
-575	13.5242	13.4071
-574	13.5301	13.4105
-573	13.5308	13.4103
-572	13.527	13.4084
-571	13.5363	13.4117
-570	13.537	13.4182
-569	13.5342	13.4169
-568	13.5301	13.4149
-567	13.5386	13.4148
-566	13.5358	13.4185
-565	13.5442	13.4249
-564	13.5485	13.4279
-563	13.5438	13.4257
-562	13.543	13.4216
-561	13.5434	13.4209
-560	13.5457	13.4185
-559	13.551	13.4167
-558	13.5561	13.4158
-557	13.5632	13.4154
-556	13.5659	13.4141
-555	13.5647	13.4144
-554	13.5591	13.4107
-553	13.5696	13.4192
-552	13.5697	13.4253
-551	13.5783	13.4352
-550	13.5748	13.4345
-549	13.5828	13.4381
-548	13.5787	13.4345
-547	13.5723	13.4313
-546	13.5852	13.4337
-545	13.5893	13.4457
-544	13.5955	13.4478
-543	13.5981	13.4439
-542	13.5985	13.4422
-541	13.6018	13.4411
-540	13.5987	13.4407
-539	13.5973	13.4346
-538	13.5975	13.4299
-537	13.5998	13.4214
-536	13.5946	13.4142
-535	13.6137	13.4181
-534	13.6211	13.4164
-533	13.627	13.4261
-532	13.6381	13.43
-531	13.6503	13.4339
-530	13.6546	13.4379
-529	13.6659	13.4424
-528	13.6689	13.4413
-527	13.6865	13.452
-526	13.7077	13.4673
-525	13.7046	13.475
-524	13.7093	13.4785
-523	13.7065	13.4818
-522	13.7153	13.4878
-521	13.7295	13.4966
-520	13.7455	13.5042
-519	13.7575	13.5132
-518	13.7583	13.5137
-517	13.7712	13.5348
-516	13.7798	13.5477
-515	13.7903	13.5615
-514	13.7968	13.5638
-513	13.8151	13.5754
-512	13.8296	13.5867
-511	13.8354	13.6013
-510	13.8277	13.6064
-509	13.8496	13.6197
-508	13.8772	13.6433
-507	13.8876	13.655
-506	13.9016	13.6692
-505	13.9344	13.6915
-504	13.9483	13.7075
-503	13.9667	13.7211
-502	13.9885	13.739
-501	13.9965	13.7467
-500	14.0178	13.7717
-499	14.0475	13.7871
-498	14.0705	13.8163
-497	14.0776	13.8389
-496	14.1005	13.8544
-495	14.1228	13.866
-494	14.1485	13.8865
-493	14.1626	13.902
-492	14.1933	13.9244
-491	14.2403	13.9599
-490	14.262	13.9798
-489	14.2855	14.0022
-488	14.3172	14.0225
-487	14.3423	14.0481
-486	14.3691	14.0786
-485	14.404	14.1102
-484	14.4434	14.145
-483	14.4586	14.1649
-482	14.4906	14.1911
-481	14.5326	14.2329
-480	14.5685	14.2675
-479	14.604	14.299
-478	14.636	14.3297
-477	14.6553	14.3528
-476	14.694	14.3777
-475	14.7461	14.4048
-474	14.7969	14.4399
-473	14.8432	14.4754
-472	14.8832	14.5081
-471	14.9081	14.5372
-470	14.9346	14.5574
-469	14.9584	14.5782
-468	14.9807	14.5931
-467	15.0115	14.6227
-466	15.0484	14.6489
-465	15.0784	14.6772
-464	15.1063	14.705
-463	15.1417	14.739
-462	15.1645	14.7654
-461	15.1982	14.794
-460	15.2381	14.8333
-459	15.2786	14.8712
-458	15.3151	14.8997
-457	15.3371	14.9239
-456	15.3746	14.9544
-455	15.4007	14.987
-454	15.4201	15.0144
-453	15.4503	15.0381
-452	15.4695	15.0651
-451	15.4868	15.0915
-450	15.5131	15.1181
-449	15.5408	15.134
-448	15.5585	15.1564
-447	15.5817	15.1747
-446	15.6086	15.1971
-445	15.6274	15.2129
-444	15.6391	15.2157
-443	15.6472	15.227
-442	15.6634	15.242
-441	15.672	15.2472
-440	15.6953	15.2661
-439	15.7203	15.2793
-438	15.7399	15.2853
-437	15.7488	15.2916
-436	15.7592	15.3052
-435	15.7697	15.3097
-434	15.783	15.3116
-433	15.7823	15.3116
-432	15.7865	15.3116
-431	15.7998	15.3205
-430	15.8142	15.3316
-429	15.8237	15.3389
-428	15.8267	15.3475
-427	15.8388	15.3557
-426	15.8435	15.3557
-425	15.856	15.365
-424	15.8609	15.367
-423	15.8716	15.3705
-422	15.8843	15.379
-421	15.8994	15.3929
-420	15.9182	15.4024
-419	15.929	15.4139
-418	15.9369	15.4177
-417	15.9407	15.4198
-416	15.9475	15.4295
-415	15.9502	15.4267
-414	15.9573	15.4316
-413	15.9625	15.4347
-412	15.9681	15.4416
-411	15.9794	15.4469
-410	15.9891	15.4509
-409	16.0002	15.4551
-408	16.0134	15.4634
-407	16.023	15.469
-406	16.0286	15.471
-405	16.04	15.478
-404	16.0455	15.4829
-403	16.0534	15.4895
-402	16.0496	15.4846
-401	16.0426	15.479
-400	16.0436	15.4849
-399	16.0502	15.4934
-398	16.0658	15.5105
-397	16.0775	15.5155
-396	16.0958	15.5205
-395	16.1121	15.5334
-394	16.1268	15.5404
-393	16.1221	15.5354
-392	16.1332	15.5372
-391	16.1507	15.5457
-390	16.1604	15.5452
-389	16.1574	15.5451
-388	16.1703	15.5512
-387	16.1818	15.5517
-386	16.1872	15.5581
-385	16.1895	15.5579
-384	16.1822	15.5564
-383	16.1896	15.5604
-382	16.2036	15.5602
-381	16.2041	15.5538
-380	16.2076	15.5595
-379	16.2121	15.5696
-378	16.2292	15.5781
-377	16.232	15.5835
-376	16.2416	15.5902
-375	16.2541	15.6045
-374	16.2803	15.6267
-373	16.3044	15.6507
-372	16.327	15.6633
-371	16.3489	15.6809
-370	16.3931	15.7108
-369	16.4269	15.7357
-368	16.4594	15.7643
-367	16.5075	15.7948
-366	16.5398	15.8121
-365	16.5661	15.823
-364	16.6012	15.8546
-363	16.627	15.8756
-362	16.6605	15.9021
-361	16.6855	15.9139
-360	16.715	15.9274
-359	16.731	15.938
-358	16.7567	15.9575
-357	16.7991	15.9837
-356	16.8416	16.0222
-355	16.8661	16.0403
-354	16.9039	16.0701
-353	16.9624	16.1069
-352	16.9791	16.1233
-351	17.023	16.1565
-350	17.0645	16.1865
-349	17.1062	16.2259
-348	17.1715	16.2724
-347	17.2312	16.3155
-346	17.2691	16.3404
-345	17.3237	16.3841
-344	17.3572	16.4126
-343	17.4026	16.4585
-342	17.4626	16.5104
-341	17.518	16.5658
-340	17.5775	16.6111
-339	17.6206	16.6441
-338	17.6543	16.6694
-337	17.6966	16.7068
-336	17.7479	16.7484
-335	17.8017	16.7946
-334	17.8543	16.8398
-333	17.8899	16.875
-332	17.9426	16.9219
-331	17.9868	16.9608
-330	18.0309	17.0062
-329	18.062	17.0351
-328	18.116	17.0837
-327	18.1561	17.1264
-326	18.1927	17.1699
-325	18.2445	17.2246
-324	18.2938	17.2741
-323	18.3362	17.3177
-322	18.3765	17.3435
-321	18.4086	17.3727
-320	18.4458	17.4085
-319	18.4807	17.4441
-318	18.5161	17.4819
-317	18.5472	17.516
-316	18.5654	17.5413
-315	18.6076	17.5768
-314	18.6586	17.6267
-313	18.7092	17.6657
-312	18.7341	17.6979
-311	18.7811	17.7426
-310	18.8241	17.7921
-309	18.8656	17.841
-308	18.8947	17.879
-307	18.9307	17.9238
-306	18.9691	17.967
-305	19.0071	18.0146
-304	19.043	18.0637
-303	19.0792	18.1152
-302	19.1177	18.1547
-301	19.144	18.1922
-300	19.1871	18.2365
-299	19.2361	18.2862
-298	19.2685	18.3236
-297	19.3088	18.3703
-296	19.3402	18.4073
-295	19.3678	18.4325
-294	19.3866	18.466
-293	19.4133	18.506
-292	19.4412	18.5425
-291	19.4872	18.5969
-290	19.5328	18.641
-289	19.5682	18.6889
-288	19.5967	18.7281
-287	19.6242	18.7742
-286	19.6628	18.8149
-285	19.6957	18.86
-284	19.7357	18.9092
-283	19.7743	18.9652
-282	19.8152	19.0194
-281	19.8314	19.0568
-280	19.8592	19.0943
-279	19.8902	19.1427
-278	19.9219	19.1912
-277	19.965	19.2419
-276	20.0082	19.2891
-275	20.0338	19.3327
-274	20.0512	19.3676
-273	20.0764	19.4026
-272	20.0988	19.4373
-271	20.1191	19.4728
-270	20.1287	19.4973
-269	20.1485	19.5272
-268	20.1719	19.5602
-267	20.177	19.5835
-266	20.1874	19.6102
-265	20.1947	19.6364
-264	20.1994	19.6501
-263	20.2111	19.674
-262	20.2144	19.6961
-261	20.2219	19.7107
-260	20.2223	19.7349
-259	20.224	19.7497
-258	20.2163	19.7636
-257	20.2141	19.7788
-256	20.2055	19.7919
-255	20.1961	19.8028
-254	20.1837	19.8159
-253	20.1766	19.8285
-252	20.1739	19.8435
-251	20.166	19.8519
-250	20.1519	19.854
-249	20.1452	19.8632
-248	20.1374	19.8811
-247	20.1257	19.8907
-246	20.1072	19.8982
-245	20.0933	19.9048
-244	20.0723	19.909
-243	20.0465	19.9085
-242	20.0236	19.9075
-241	20.0055	19.9082
-240	19.9836	19.9007
-239	19.9608	19.8997
-238	19.9437	19.8931
-237	19.9182	19.8848
-236	19.8769	19.8678
-235	19.8373	19.8528
-234	19.8052	19.8397
-233	19.7724	19.8257
-232	19.733	19.8113
-231	19.6964	19.7974
-230	19.6603	19.7865
-229	19.6213	19.7709
-228	19.5773	19.7455
-227	19.5275	19.7183
-226	19.4804	19.6866
-225	19.4272	19.6616
-224	19.3848	19.6363
-223	19.329	19.61
-222	19.2746	19.5838
-221	19.2233	19.5532
-220	19.1705	19.5235
-219	19.1143	19.4912
-218	19.0527	19.4547
-217	18.9803	19.4002
-216	18.9054	19.3498
-215	18.8394	19.2998
-214	18.7642	19.2532
-213	18.6946	19.2043
-212	18.6241	19.1599
-211	18.5433	19.1156
-210	18.4699	19.0626
-209	18.3979	19.0163
-208	18.3176	18.9625
-207	18.2299	18.9029
-206	18.1423	18.8415
-205	18.0529	18.7757
-204	17.9664	18.7061
-203	17.8617	18.6327
-202	17.7659	18.5613
-201	17.6881	18.4895
-200	17.6005	18.4207
-199	17.5105	18.3464
-198	17.4241	18.2817
-197	17.3355	18.2109
-196	17.2292	18.1204
-195	17.1292	18.039
-194	17.0402	17.9679
-193	16.9488	17.8928
-192	16.8468	17.81
-191	16.7463	17.7244
-190	16.6476	17.6366
-189	16.5482	17.5547
-188	16.4455	17.4732
-187	16.3463	17.3867
-186	16.2431	17.3089
-185	16.1433	17.222
-184	16.0443	17.1356
-183	15.9426	17.043
-182	15.8468	16.95
-181	15.7434	16.858
-180	15.6433	16.7708
-179	15.5516	16.6896
-178	15.4585	16.6114
-177	15.3794	16.5419
-176	15.307	16.4762
-175	15.2315	16.4143
-174	15.1595	16.3536
-173	15.0856	16.2807
-172	15.006	16.2205
-171	14.913	16.1448
-170	14.8271	16.0635
-169	14.7511	15.998
-168	14.6898	15.9475
-167	14.635	15.8904
-166	14.5791	15.8451
-165	14.5174	15.7878
-164	14.4635	15.7383
-163	14.4035	15.6871
-162	14.343	15.6339
-161	14.2978	15.5896
-160	14.2533	15.5445
-159	14.1979	15.4974
-158	14.1504	15.4547
-157	14.112	15.4164
-156	14.0868	15.3838
-155	14.0563	15.3538
-154	14.0357	15.3216
-153	14.0093	15.2918
-152	13.9874	15.2608
-151	13.9576	15.222
-150	13.9301	15.1819
-149	13.9128	15.1503
-148	13.8949	15.1289
-147	13.8785	15.1111
-146	13.8791	15.0966
-145	13.8605	15.0698
-144	13.8608	15.0444
-143	13.8699	15.04
-142	13.8631	15.0225
-141	13.8544	15.0065
-140	13.8702	15.0044
-139	13.8796	14.9906
-138	13.8955	14.9874
-137	13.912	14.9752
-136	13.9307	14.9743
-135	13.9533	14.9773
-134	13.9784	14.9789
-133	14.0066	14.9732
-132	14.021	14.9682
-131	14.0452	14.9612
-130	14.0749	14.9587
-129	14.0997	14.9556
-128	14.1351	14.9509
-127	14.1841	14.9667
-126	14.2156	14.9666
-125	14.2571	14.9684
-124	14.2949	14.9649
-123	14.3352	14.974
-122	14.3802	14.9909
-121	14.4333	15.0068
-120	14.5125	15.0345
-119	14.6004	15.0755
-118	14.6817	15.1164
-117	14.7674	15.1633
-116	14.8421	15.2076
-115	14.9323	15.2505
-114	15.031	15.3128
-113	15.1509	15.3747
-112	15.2797	15.4655
-111	15.4173	15.5513
-110	15.5608	15.6371
-109	15.7094	15.7414
-108	15.8393	15.8357
-107	15.9732	15.9336
-106	16.0966	16.0214
-105	16.2603	16.1435
-104	16.4149	16.2557
-103	16.5769	16.3886
-102	16.7343	16.5069
-101	16.8926	16.6371
-100	17.0604	16.7775
-99	17.2228	16.9254
-98	17.3676	17.0563
-97	17.5444	17.1972
-96	17.7275	17.3563
-95	17.8995	17.5096
-94	18.0826	17.6652
-93	18.242	17.7967
-92	18.409	17.9455
-91	18.574	18.0825
-90	18.7347	18.2206
-89	18.9109	18.3697
-88	19.0639	18.493
-87	19.2163	18.6235
-86	19.368	18.7593
-85	19.504	18.8787
-84	19.6457	19.003
-83	19.7813	19.1113
-82	19.9062	19.2177
-81	20.0245	19.3202
-80	20.1529	19.4145
-79	20.2734	19.5114
-78	20.3854	19.6009
-77	20.4945	19.6871
-76	20.5929	19.7707
-75	20.6851	19.8432
-74	20.761	19.9064
-73	20.8374	19.9693
-72	20.9153	20.0353
-71	20.9908	20.0965
-70	21.0572	20.1488
-69	21.1273	20.2023
-68	21.2038	20.2641
-67	21.2659	20.3119
-66	21.3113	20.3503
-65	21.3601	20.3911
-64	21.4188	20.4335
-63	21.4618	20.4653
-62	21.5054	20.4977
-61	21.5426	20.5284
-60	21.5743	20.5521
-59	21.6035	20.5752
-58	21.6364	20.5955
-57	21.6657	20.615
-56	21.683	20.6229
-55	21.7078	20.6434
-54	21.7306	20.6571
-53	21.7561	20.6756
-52	21.7814	20.6914
-51	21.803	20.7042
-50	21.8238	20.716
-49	21.8358	20.7269
-48	21.8479	20.7345
-47	21.862	20.7406
-46	21.8772	20.7504
-45	21.8923	20.7616
-44	21.898	20.769
-43	21.9135	20.7776
-42	21.9276	20.7852
-41	21.9416	20.7863
-40	21.9486	20.7901
-39	21.9562	20.7946
-38	21.9619	20.7978
-37	21.9768	20.8044
-36	21.9824	20.804
-35	21.9894	20.8068
-34	21.9834	20.8026
-33	21.9829	20.7994
-32	21.9824	20.7965
-31	21.9821	20.7937
-30	21.979	20.7943
-29	21.9764	20.7908
-28	21.9778	20.7883
-27	21.972	20.7802
-26	21.9692	20.7716
-25	21.9618	20.7633
-24	21.9537	20.7565
-23	21.9476	20.7497
-22	21.9397	20.7404
-21	21.9361	20.7297
-20	21.9255	20.7211
-19	21.9116	20.7111
-18	21.897	20.699
-17	21.8877	20.685
-16	21.882	20.6743
-15	21.8728	20.6652
-14	21.8657	20.6547
-13	21.8448	20.6393
-12	21.8232	20.6198
-11	21.7997	20.5988
-10	21.7779	20.5761
-9	21.745	20.5515
-8	21.7255	20.5256
-7	21.703	20.5048
-6	21.6835	20.478
-5	21.6551	20.4508
-4	21.6309	20.4288
-3	21.6113	20.4097
-2	21.5823	20.3785
-1	21.5456	20.3437
0	21.5117	20.3153
1	21.4725	20.2811
2	21.438	20.2493
3	21.4034	20.2146
4	21.3613	20.1783
5	21.333	20.1439
6	21.288	20.1048
7	21.2365	20.0626
8	21.1869	20.0217
9	21.1473	19.9822
10	21.1074	19.9421
11	21.0572	19.8971
12	21.0065	19.8513
13	20.9533	19.807
14	20.9022	19.7611
15	20.8463	19.7084
16	20.7867	19.6518
17	20.7228	19.5879
18	20.6467	19.5245
19	20.5776	19.4619
20	20.5083	19.3989
21	20.4436	19.3391
22	20.3738	19.2799
23	20.3042	19.208
24	20.221	19.1316
25	20.1434	19.0707
26	20.0624	19.0006
27	19.9702	18.9239
28	19.8817	18.8589
29	19.7996	18.7817
30	19.7151	18.6975
31	19.6258	18.6161
32	19.5298	18.5249
33	19.4358	18.4305
34	19.3199	18.3315
35	19.2107	18.2318
36	19.1029	18.1377
37	19.0032	18.0453
38	18.9125	17.9522
39	18.7925	17.8401
40	18.6674	17.7219
41	18.5493	17.6122
42	18.4455	17.5197
43	18.3297	17.4222
44	18.2115	17.3138
45	18.075	17.2014
46	17.9267	17.0776
47	17.8139	16.9708
48	17.6845	16.8554
49	17.5745	16.7473
50	17.4494	16.6311
51	17.3082	16.5023
52	17.1825	16.3748
53	17.0391	16.2382
54	16.9115	16.1266
55	16.7892	16.0159
56	16.6477	15.8943
57	16.5248	15.7819
58	16.3774	15.6395
59	16.2164	15.4768
60	16.0965	15.3652
61	15.9624	15.2498
62	15.8497	15.1494
63	15.7181	15.0313
64	15.5933	14.9238
65	15.4621	14.8235
66	15.343	14.7232
67	15.2557	14.6476
68	15.1771	14.5791
69	15.0986	14.5113
70	15.0083	14.4303
71	14.9088	14.3436
72	14.8491	14.2855
73	14.8108	14.2546
74	14.7812	14.2368
75	14.7657	14.2361
76	14.7465	14.2293
77	14.7087	14.2131
78	14.6787	14.2065
79	14.652	14.2026
80	14.6236	14.2004
81	14.6284	14.2117
82	14.6163	14.2251
83	14.6056	14.2366
84	14.6137	14.2726
85	14.6122	14.2901
86	14.6278	14.3229
87	14.6251	14.3404
88	14.6165	14.3442
89	14.6072	14.3602
90	14.6084	14.3893
91	14.6061	14.4128
92	14.6138	14.4432
93	14.6381	14.4802
94	14.6497	14.5012
95	14.6546	14.5166
96	14.6547	14.5313
97	14.6594	14.5486
98	14.6713	14.5708
99	14.6719	14.5827
100	14.6703	14.5998
101	14.6857	14.6159
102	14.6974	14.6309
103	14.7085	14.6437
104	14.7082	14.6501
105	14.7068	14.6644
106	14.7123	14.6806
107	14.7151	14.6851
108	14.7232	14.6881
109	14.7255	14.6883
110	14.7262	14.6925
111	14.727	14.7006
112	14.7214	14.704
113	14.7201	14.7075
114	14.7146	14.7147
115	14.7214	14.7275
116	14.7218	14.7367
117	14.7279	14.745
118	14.7284	14.7501
119	14.7269	14.7589
120	14.7347	14.7667
121	14.7394	14.7796
122	14.7449	14.7851
123	14.745	14.7939
124	14.7571	14.8061
125	14.767	14.8166
126	14.7778	14.8275
127	14.7792	14.8299
128	14.7802	14.8382
129	14.7838	14.8463
130	14.7778	14.8493
131	14.7807	14.8495
132	14.783	14.8566
133	14.7877	14.8634
134	14.7925	14.8678
135	14.7965	14.8747
136	14.8029	14.8771
137	14.8027	14.8804
138	14.8036	14.8839
139	14.8046	14.8869
140	14.8059	14.8895
141	14.8061	14.8949
142	14.8206	14.9048
143	14.821	14.9086
144	14.8197	14.9072
145	14.8141	14.9077
146	14.8118	14.9017
147	14.8164	14.904
148	14.8209	14.9092
149	14.8208	14.9059
150	14.8212	14.9113
151	14.8174	14.9095
152	14.8146	14.9083
153	14.8152	14.9065
154	14.8127	14.905
155	14.8073	14.9034
156	14.8035	14.9023
157	14.801	14.8996
158	14.802	14.8959
159	14.798	14.8924
160	14.7909	14.8907
161	14.7864	14.8849
162	14.783	14.8837
163	14.782	14.8776
164	14.7685	14.8664
165	14.7653	14.858
166	14.7616	14.8524
167	14.7557	14.8449
168	14.7492	14.8351
169	14.7363	14.829
170	14.7312	14.8213
171	14.7141	14.8057
172	14.6955	14.7867
173	14.6874	14.7746
174	14.6799	14.7655
175	14.6688	14.7563
176	14.658	14.7426
177	14.6408	14.729
178	14.6248	14.7136
179	14.6004	14.6952
180	14.578	14.6768
181	14.5628	14.6558
182	14.5296	14.6308
183	14.5062	14.6073
184	14.4704	14.5765
185	14.4482	14.5616
186	14.4268	14.5386
187	14.4024	14.5135
188	14.3808	14.4895
189	14.3499	14.4587
190	14.3197	14.4281
191	14.28	14.3908
192	14.2613	14.3651
193	14.2334	14.3387
194	14.2082	14.3161
195	14.1867	14.2952
196	14.1554	14.2665
197	14.1218	14.2416
198	14.0777	14.206
199	14.031	14.1632
200	13.9778	14.1083
201	13.9433	14.0606
202	13.8997	14.0127
203	13.8649	13.9719
204	13.8106	13.9255
205	13.7668	13.8819
206	13.7246	13.8292
207	13.6646	13.7559
208	13.618	13.6949
209	13.5831	13.6508
210	13.538	13.6
211	13.5087	13.5635
212	13.4869	13.5273
213	13.4547	13.4886
214	13.4033	13.4325
215	13.3413	13.3622
216	13.2904	13.3075
217	13.2637	13.2622
218	13.229	13.2145
219	13.1816	13.1552
220	13.1399	13.1061
221	13.0978	13.0552
222	13.0492	13.0026
223	13.0123	12.9548
224	12.9721	12.9056
225	12.9418	12.8617
226	12.9006	12.8102
227	12.8762	12.7768
228	12.8549	12.7477
229	12.8356	12.7267
230	12.8102	12.6992
231	12.799	12.6876
232	12.78	12.6602
233	12.776	12.6427
234	12.7554	12.6091
235	12.7456	12.5993
236	12.7351	12.5931
237	12.7316	12.5833
238	12.741	12.5726
239	12.7351	12.5605
240	12.7537	12.5636
241	12.7611	12.5743
242	12.7768	12.5883
243	12.7908	12.601
244	12.8037	12.6101
245	12.8027	12.6253
246	12.8037	12.6457
247	12.8178	12.6639
248	12.8292	12.6837
249	12.8178	12.6863
250	12.8363	12.7093
251	12.8495	12.7315
252	12.8572	12.7561
253	12.8796	12.7782
254	12.884	12.7858
255	12.9029	12.7963
256	12.9079	12.8181
257	12.915	12.843
258	12.9218	12.8696
259	12.9379	12.901
260	12.9619	12.9323
261	12.9779	12.9641
262	12.9913	12.9843
263	13.006	13.0161
264	13.0247	13.0438
265	13.0313	13.0693
266	13.0456	13.0928
267	13.0694	13.1189
268	13.0811	13.1355
269	13.0825	13.148
270	13.082	13.1503
271	13.0899	13.1599
272	13.0986	13.1679
273	13.1097	13.1769
274	13.1066	13.1812
275	13.1116	13.1924
276	13.1256	13.2039
277	13.1349	13.2185
278	13.1385	13.2248
279	13.1488	13.2344
280	13.1459	13.2382
281	13.1608	13.2517
282	13.1673	13.2613
283	13.177	13.2713
284	13.1768	13.2799
285	13.1752	13.2841
286	13.1865	13.2959
287	13.1963	13.3039
288	13.2015	13.3121
289	13.2036	13.3161
290	13.2021	13.3211
291	13.1997	13.3146
292	13.1933	13.3083
293	13.1909	13.3052
294	13.1869	13.3123
295	13.1935	13.3206
296	13.199	13.3198
297	13.2012	13.3162
298	13.1969	13.3071
299	13.1894	13.2988
300	13.1836	13.2901
301	13.1776	13.2828
302	13.1789	13.2741
303	13.1767	13.2675
304	13.182	13.2656
305	13.1778	13.2641
306	13.18	13.2643
307	13.1724	13.2631
308	13.1787	13.2639
309	13.1843	13.265
310	13.1864	13.2675
311	13.1905	13.2682
312	13.1941	13.2705
313	13.2042	13.2757
314	13.2054	13.2738
315	13.2036	13.268
316	13.2048	13.267
317	13.1963	13.2596
318	13.1911	13.2534
319	13.1828	13.2449
320	13.178	13.2403
321	13.1728	13.2343
322	13.1719	13.2294
323	13.1687	13.2248
324	13.1652	13.226
325	13.1605	13.2182
326	13.1576	13.2152
327	13.1508	13.208
328	13.15	13.2061
329	13.1479	13.2065
330	13.1352	13.1992
331	13.1279	13.1905
332	13.1229	13.1847
333	13.1154	13.179
334	13.111	13.1741
335	13.1083	13.1678
336	13.1015	13.1637
337	13.0897	13.1536
338	13.0756	13.1431
339	13.0682	13.1298
340	13.0508	13.1163
341	13.0341	13.101
342	13.0198	13.0888
343	13.011	13.0771
344	12.9997	13.0618
345	12.9816	13.0485
346	12.9656	13.0341
347	12.9517	13.0203
348	12.933	13.0019
349	12.9156	12.9899
350	12.901	12.9767
351	12.8925	12.9657
352	12.8748	12.9516
353	12.8526	12.9347
354	12.8374	12.917
355	12.8269	12.9023
356	12.8086	12.8842
357	12.7837	12.8561
358	12.7601	12.8311
359	12.7413	12.8083
360	12.7035	12.7818
361	12.6811	12.7567
362	12.6566	12.7297
363	12.6359	12.7047
364	12.6044	12.6773
365	12.5766	12.6451
366	12.5439	12.6123
367	12.512	12.5797
368	12.4852	12.5478
369	12.4574	12.511
370	12.4176	12.4795
371	12.3806	12.441
372	12.3465	12.4042
373	12.3126	12.3717
374	12.2764	12.3328
375	12.2434	12.2986
376	12.2096	12.2636
377	12.1757	12.2244
378	12.1295	12.1767
379	12.096	12.1373
380	12.0577	12.099
381	12.0325	12.062
382	11.9954	12.0161
383	11.9636	11.976
384	11.9278	11.9312
385	11.8995	11.8904
386	11.8692	11.8508
387	11.8414	11.8065
388	11.8153	11.7663
389	11.7829	11.7265
390	11.764	11.6941
391	11.7304	11.6529
392	11.6996	11.6097
393	11.6837	11.5821
394	11.6568	11.5508
395	11.6261	11.5249
396	11.6048	11.5045
397	11.5782	11.4702
398	11.5512	11.4379
399	11.5371	11.4104
400	11.5235	11.4037
401	11.5133	11.3961
402	11.506	11.3835
403	11.5104	11.3828
404	11.5108	11.3808
405	11.5053	11.3778
406	11.5063	11.3727
407	11.51	11.3735
408	11.5283	11.3852
409	11.5306	11.394
410	11.5263	11.3943
411	11.5325	11.4016
412	11.5279	11.3924
413	11.5182	11.3912
414	11.5305	11.4033
415	11.5403	11.4204
416	11.5447	11.4371
417	11.5576	11.4527
418	11.5587	11.4544
419	11.562	11.4708
420	11.5716	11.4885
421	11.5878	11.5065
422	11.5967	11.5318
423	11.6105	11.5632
424	11.6218	11.5823
425	11.6341	11.6057
426	11.6414	11.6222
427	11.6508	11.6389
428	11.6644	11.6606
429	11.6785	11.6875
430	11.692	11.7146
431	11.7135	11.7428
432	11.7384	11.7798
433	11.7658	11.8078
434	11.7802	11.8352
435	11.8066	11.8577
436	11.8163	11.879
437	11.8255	11.8928
438	11.8409	11.9184
439	11.8502	11.9353
440	11.8464	11.9438
441	11.8531	11.9647
442	11.8437	11.9711
443	11.8479	11.9853
444	11.8633	12.004
445	11.8723	12.0272
446	11.8907	12.0509
447	11.9033	12.0692
448	11.9104	12.0883
449	11.9204	12.1048
450	11.9333	12.1285
451	11.9544	12.1533
452	11.9717	12.1776
453	11.9867	12.1987
454	12.0101	12.2209
455	12.0174	12.2322
456	12.0225	12.2422
457	12.0199	12.246
458	12.0278	12.2566
459	12.0273	12.265
460	12.036	12.2755
461	12.0487	12.2851
462	12.0558	12.2935
463	12.062	12.3008
464	12.0644	12.3034
465	12.0728	12.309
466	12.0778	12.3149
467	12.0861	12.3232
468	12.0937	12.3345
469	12.0984	12.342
470	12.1034	12.3484
471	12.1066	12.3516
472	12.1053	12.3575
473	12.108	12.3564
474	12.1026	12.3537
475	12.1055	12.3633
476	12.1114	12.3674
477	12.1148	12.3678
478	12.1131	12.3693
479	12.1178	12.3705
480	12.1194	12.3702
481	12.1098	12.366
482	12.1078	12.3657
483	12.1043	12.3627
484	12.1011	12.3614
485	12.1027	12.3605
486	12.1104	12.3625
487	12.1061	12.3633
488	12.1054	12.3675
489	12.105	12.3735
490	12.1096	12.377
491	12.1106	12.3828
492	12.1179	12.3926
493	12.1226	12.4015
494	12.1245	12.4052
495	12.1214	12.4052
496	12.1192	12.4049
497	12.1179	12.4105
498	12.1267	12.4222
499	12.125	12.4222
500	12.1254	12.4193
501	12.1317	12.4206
502	12.1315	12.4206
503	12.1281	12.4164
504	12.1212	12.4125
505	12.1123	12.4022
506	12.1064	12.3958
507	12.0964	12.387
508	12.0863	12.378
509	12.0831	12.3734
510	12.0728	12.369
511	12.0575	12.3582
512	12.0495	12.3544
513	12.0462	12.3511
514	12.0464	12.3487
515	12.0352	12.3428
516	12.0171	12.3311
517	12.0089	12.316
518	12.0016	12.3073
519	11.9875	12.295
520	11.9778	12.2814
521	11.9703	12.2645
522	11.9615	12.2459
523	11.9516	12.2338
524	11.9349	12.2175
525	11.9309	12.2069
526	11.9098	12.1897
527	11.9033	12.173
528	11.8936	12.1579
529	11.8918	12.1487
530	11.8672	12.1329
531	11.852	12.1112
532	11.8373	12.0933
533	11.8186	12.0708
534	11.7913	12.0417
535	11.7666	12.0171
536	11.7439	11.9929
537	11.7129	11.9618
538	11.6876	11.9282
539	11.6582	11.8969
540	11.6374	11.8742
541	11.6082	11.846
542	11.5733	11.8072
543	11.5499	11.7773
544	11.5242	11.7429
545	11.5028	11.712
546	11.48	11.6888
547	11.4555	11.6643
548	11.439	11.641
549	11.4261	11.6167
550	11.4083	11.5923
551	11.3875	11.5665
552	11.3673	11.5348
553	11.3538	11.5039
554	11.3343	11.478
555	11.3242	11.4589
556	11.3197	11.445
557	11.3095	11.4216
558	11.2844	11.3963
559	11.2853	11.3746
560	11.2682	11.3473
561	11.2613	11.3261
562	11.2526	11.3051
563	11.2499	11.2894
564	11.2393	11.2736
565	11.2267	11.2545
566	11.2087	11.2361
567	11.1987	11.225
568	11.1835	11.2244
569	11.185	11.2173
570	11.1715	11.2094
571	11.1777	11.2032
572	11.1811	11.2008
573	11.178	11.197
574	11.1821	11.2016
575	11.1644	11.187
576	11.1586	11.1838
577	11.16	11.1861
578	11.1694	11.1841
579	11.1821	11.1871
580	11.1643	11.1785
581	11.165	11.1847
582	11.1697	11.1866
583	11.1695	11.1817
584	11.1585	11.176
585	11.1572	11.1729
586	11.1631	11.1821
587	11.1589	11.1863
588	11.1782	11.2065
589	11.1826	11.211
590	11.1944	11.2281
591	11.2149	11.2425
592	11.2318	11.2588
593	11.2524	11.2747
594	11.2581	11.289
595	11.2739	11.3129
596	11.2885	11.3343
597	11.3069	11.3547
598	11.3172	11.3739
599	11.3323	11.4016
600	11.3525	11.4223
601	11.3665	11.4369
602	11.3804	11.453
603	11.3881	11.4807
604	11.388	11.4969
605	11.3949	11.5053
606	11.4057	11.5254
607	11.4089	11.5429
608	11.4195	11.5672
609	11.4453	11.5893
610	11.4487	11.597
611	11.4563	11.6104
612	11.4613	11.6254
613	11.459	11.6263
614	11.4715	11.6387
615	11.4783	11.6464
616	11.4842	11.6585
617	11.4944	11.6709
618	11.503	11.682
619	11.507	11.695
620	11.5129	11.7058
621	11.5195	11.7199
622	11.5291	11.7318
623	11.5422	11.749
624	11.5575	11.7666
625	11.5704	11.7766
626	11.5715	11.7834
627	11.577	11.7969
628	11.5851	11.8092
629	11.5929	11.8208
630	11.5975	11.8325
631	11.6115	11.8469
632	11.6168	11.8574
633	11.6137	11.8595
634	11.6186	11.8654
635	11.6224	11.8748
636	11.6224	11.8839
637	11.6393	11.9014
638	11.6403	11.9117
639	11.6432	11.9155
640	11.6476	11.9233
641	11.6528	11.9282
642	11.6676	11.9423
643	11.6714	11.9492
644	11.6745	11.9564
645	11.6854	11.9668
646	11.6901	11.9734
647	11.6995	11.9793
648	11.7085	11.9857
649	11.7128	11.9875
650	11.7148	11.9925
651	11.7175	11.9951
652	11.7222	11.999
653	11.7173	11.9899
654	11.716	11.9876
655	11.714	11.9858
656	11.715	11.9883
657	11.701	11.976
658	11.7034	11.9764
659	11.6995	11.9747
660	11.6941	11.9712
661	11.7018	11.9761
662	11.6971	11.9774
663	11.6933	11.9777
664	11.6976	11.9808
665	11.6956	11.9855
666	11.699	11.9795
667	11.7023	11.9821
668	11.7115	11.9872
669	11.7201	11.9929
670	11.7165	11.988
671	11.7128	11.9832
672	11.7167	11.9835
673	11.7182	11.9861
674	11.7129	11.9799
675	11.7046	11.9769
676	11.6983	11.9741
677	11.6903	11.9634
678	11.6624	11.9386
679	11.6498	11.925
680	11.6395	11.9158
681	11.6361	11.9077
682	11.6338	11.9017
683	11.6321	11.9031
684	11.6313	11.903
685	11.6266	11.8964
686	11.603	11.8815
687	11.5788	11.8658
688	11.5656	11.8518
689	11.5567	11.841
690	11.5466	11.8352
691	11.5426	11.827
692	11.5377	11.8219
693	11.5254	11.8149
694	11.5146	11.807
695	11.5119	11.8001
696	11.511	11.7971
697	11.5159	11.7951
698	11.514	11.7849
699	11.4972	11.762
700	11.4797	11.7422
701	11.4595	11.7193
702	11.4519	11.698
703	11.4375	11.6783
704	11.4198	11.6596
705	11.4157	11.6453
706	11.3999	11.6236
707	11.3616	11.5884
708	11.3425	11.5608
709	11.3152	11.5285
710	11.2854	11.4993
711	11.2678	11.4777
712	11.2527	11.4599
713	11.2451	11.4412
714	11.2247	11.4166
715	11.2099	11.3903
716	11.1922	11.3697
717	11.189	11.351
718	11.1727	11.3348
719	11.1586	11.3164
720	11.1458	11.2927
721	11.1385	11.281
722	11.1151	11.2569
723	11.1009	11.23
724	11.0973	11.2052
725	11.0865	11.1811
726	11.0697	11.1572
727	11.0596	11.1433
728	11.0602	11.1274
729	11.0556	11.1115
730	11.0329	11.0932
731	11.0205	11.0751
732	11.0067	11.0507
733	11.009	11.0342
734	11.0035	11.0185
735	10.9972	11.0079
736	10.9881	10.9906
737	10.9877	10.9756
738	10.991	10.9695
739	10.9861	10.967
740	10.9679	10.9464
741	10.9725	10.9422
742	10.968	10.9369
743	10.9532	10.9336
744	10.9479	10.9297
745	10.9545	10.9273
746	10.9572	10.922
747	10.9597	10.9318
748	10.9615	10.9331
749	10.9522	10.9222
750	10.9481	10.9176
751	10.9421	10.9161
752	10.9401	10.9175
753	10.9398	10.9201
754	10.9316	10.9141
755	10.9299	10.9141
756	10.9239	10.9088
757	10.9397	10.9225
758	10.9411	10.9318
759	10.9477	10.9345
760	10.9617	10.9432
761	10.979	10.9677
762	10.9894	10.9774
763	10.9905	10.9876
764	11.0003	10.9981
765	11.0045	11.0094
766	11.007	11.0253
767	11.0091	11.0383
768	11.0122	11.0526
769	11.0227	11.0744
770	11.0244	11.0765
771	11.0283	11.0812
772	11.0295	11.0943
773	11.0363	11.1048
774	11.0474	11.1144
775	11.0646	11.1284
776	11.0888	11.1436
777	11.1059	11.1701
778	11.105	11.1745
779	11.1145	11.1879
780	11.1209	11.2019
781	11.1332	11.2176
782	11.1325	11.2313
783	11.1564	11.2525
784	11.1794	11.2802
785	11.2008	11.2973
786	11.2096	11.3118
787	11.2093	11.318
788	11.2131	11.3266
789	11.2262	11.3427
790	11.2503	11.3615
791	11.2594	11.3776
792	11.2661	11.3926
793	11.2798	11.4034
794	11.2842	11.4125
795	11.2852	11.4228
796	11.284	11.4253
797	11.2961	11.4367
798	11.2947	11.4435
799	11.3091	11.4603
800	11.3225	11.473
801	11.3268	11.4856
802	11.3288	11.4898
803	11.3222	11.4852
804	11.3246	11.4889
805	11.3341	11.4965
806	11.3384	11.504
807	11.3424	11.5152
808	11.3461	11.5254
809	11.3511	11.5357
810	11.352	11.5405
811	11.3536	11.5482
812	11.36	11.5581
813	11.3689	11.5689
814	11.3808	11.5889
815	11.3827	11.5912
816	11.3881	11.6013
817	11.3989	11.6138
818	11.4063	11.6207
819	11.4112	11.6272
820	11.416	11.6329
821	11.4223	11.6409
822	11.4283	11.6469
823	11.4215	11.6449
824	11.4242	11.6527
825	11.4274	11.6571
826	11.432	11.6641
827	11.4379	11.6708
828	11.4383	11.6713
829	11.4431	11.6786
830	11.4383	11.6763
831	11.4408	11.6865
832	11.443	11.6894
833	11.4573	11.6987
834	11.4647	11.7073
835	11.4682	11.7118
836	11.468	11.7187
837	11.4749	11.7252
838	11.489	11.7337
839	11.5024	11.7441
840	11.5076	11.7468
841	11.5088	11.7472
842	11.5173	11.752
843	11.5223	11.7523
844	11.5352	11.7486
845	11.5301	11.743
846	11.5319	11.7375
847	11.5309	11.7299
848	11.5277	11.7304
849	11.524	11.7277
850	11.528	11.7251
851	11.5254	11.7156
852	11.5202	11.7097
853	11.5206	11.7062
854	11.5133	11.7044
855	11.4988	11.6933
856	11.4888	11.6832
857	11.4862	11.6757
858	11.4827	11.6653
859	11.4797	11.6635
860	11.467	11.6568
861	11.4678	11.6491
862	11.4729	11.6481
863	11.4735	11.6468
864	11.4745	11.6376
865	11.4699	11.6273
866	11.4681	11.6231
867	11.462	11.6198
868	11.4629	11.6124
869	11.4534	11.601
870	11.4512	11.5907
871	11.4556	11.5857
872	11.4498	11.5797
873	11.44	11.5663
874	11.4326	11.5524
875	11.4241	11.5327
876	11.4147	11.5147
877	11.4103	11.4989
878	11.3985	11.4873
879	11.3919	11.4636
880	11.381	11.4449
881	11.3708	11.4286
882	11.3619	11.4156
883	11.3647	11.4009
884	11.3441	11.3773
885	11.3406	11.364
886	11.3403	11.3449
887	11.323	11.3253
888	11.3155	11.3125
889	11.3125	11.3037
890	11.3017	11.2856
891	11.3011	11.2776
892	11.3001	11.2672
893	11.296	11.2535
894	11.2915	11.2355
895	11.2907	11.2317
896	11.2957	11.2334
897	11.3043	11.2309
898	11.2919	11.2162
899	11.2821	11.2045
900	11.2738	11.1987
901	11.2724	11.1903
902	11.2693	11.1709
903	11.2738	11.1667
904	11.2652	11.158
905	11.268	11.1523
906	11.2604	11.1344
907	11.2458	11.1188
908	11.2306	11.1026
909	11.2212	11.0879
910	11.2154	11.0788
911	11.2004	11.066
912	11.1996	11.0602
913	11.1955	11.0533
914	11.1907	11.0508
915	11.1942	11.047
916	11.2043	11.0564
917	11.2043	11.0553
918	11.2077	11.0648
919	11.2149	11.0721
920	11.2042	11.0582
921	11.1932	11.0548
922	11.1954	11.0511
923	11.1967	11.049
924	11.2112	11.0518
925	11.2227	11.0658
926	11.2367	11.0819
927	11.2382	11.0885
928	11.2445	11.0933
929	11.2556	11.1017
930	11.2776	11.1173
931	11.3064	11.1338
932	11.3141	11.1354
933	11.3246	11.1394
934	11.3418	11.1516
935	11.3469	11.1626
936	11.3602	11.1796
937	11.3607	11.1832
938	11.3794	11.2003
939	11.3804	11.2119
940	11.3844	11.2236
941	11.3926	11.2334
942	11.3944	11.2441
943	11.3981	11.2505
944	11.4033	11.2658
945	11.413	11.2792
946	11.4183	11.2973
947	11.4169	11.3007
948	11.4292	11.3135
949	11.4362	11.321
950	11.4353	11.3293
951	11.4325	11.3282
952	11.4356	11.3355
953	11.4456	11.3485
954	11.4619	11.3623
955	11.4635	11.3654
956	11.4723	11.3778
957	11.4869	11.3922
958	11.5008	11.4062
959	11.5036	11.4206
960	11.5219	11.4369
961	11.5374	11.4493
962	11.5496	11.4588
963	11.5553	11.4614
964	11.5509	11.4615
965	11.5574	11.4739
966	11.5725	11.4856
967	11.5787	11.4985
968	11.5896	11.5064
969	11.5964	11.5132
970	11.6017	11.5234
971	11.6073	11.5279
972	11.6229	11.5466
973	11.6307	11.5649
974	11.6603	11.5818
975	11.6661	11.5898
976	11.6781	11.6054
977	11.6881	11.624
978	11.7138	11.6436
979	11.7177	11.6559
980	11.7262	11.6724
981	11.7277	11.6789
982	11.7527	11.7029
983	11.7621	11.7149
984	11.7768	11.7398
985	11.7833	11.7464
986	11.7951	11.7597
987	11.7993	11.7737
988	11.8071	11.7919
989	11.8174	11.8004
990	11.8184	11.8057
991	11.8247	11.8087
992	11.8516	11.8238
993	11.8526	11.8289
994	11.8482	11.8317
995	11.8566	11.8466
996	11.866	11.8559
997	11.8749	11.8663
[truncated: 2 more rows]

## Sheet: ED6G
Coverage	Frequency	Coverage	Frequency	Coverage	Frequency	Coverage	Frequency
+RSC, TATA	+RSC, TATA	+RSC, TATA-mismatch	+RSC, TATA-mismatch	-RSC, TATA	-RSC, TATA	-RSC, TATA-mismatch	-RSC, TATA-mismatch
0	0.00145773	0	0.000307125	0	0.00145773	0	0.000307125
7.59714e-08	0.00291545	0	0.000614251	4.11744e-08	0.00291545	0	0.000614251
1.26417e-07	0.00437318	0	0.000921376	1.73297e-07	0.00437318	0	0.000921376
1.99606e-07	0.0058309	0	0.0012285	2.10057e-07	0.0058309	0	0.0012285
2.12913e-07	0.00728863	0	0.00153563	3.80662e-07	0.00728863	0	0.00153563
2.48769e-07	0.00874636	1.02217e-08	0.00184275	4.05133e-07	0.00874636	0	0.00184275
2.69624e-07	0.0102041	1.55249e-08	0.00214988	4.14758e-07	0.0102041	0	0.00214988
2.94802e-07	0.0116618	1.55249e-08	0.002457	4.26276e-07	0.0116618	0	0.002457
3.00906e-07	0.0131195	1.68483e-08	0.00276413	4.36806e-07	0.0131195	0	0.00276413
3.04953e-07	0.0145773	1.68483e-08	0.00307125	4.38362e-07	0.0145773	0	0.00307125
3.15303e-07	0.016035	2.26785e-08	0.00337838	4.4287e-07	0.016035	0	0.00337838
3.20478e-07	0.0174927	2.26785e-08	0.0036855	4.46371e-07	0.0174927	0	0.0036855
3.34559e-07	0.0189504	2.26785e-08	0.00399263	4.81983e-07	0.0189504	0	0.00399263
3.3471e-07	0.0204082	2.26785e-08	0.00429975	4.9518e-07	0.0204082	0	0.00429975
3.34894e-07	0.0218659	2.26785e-08	0.00460688	5.1102e-07	0.0218659	0	0.00460688
3.38147e-07	0.0233236	2.26785e-08	0.004914	5.15891e-07	0.0233236	0	0.004914
3.38221e-07	0.0247813	2.26785e-08	0.00522113	5.23392e-07	0.0247813	0	0.00522113
3.55712e-07	0.0262391	2.2764e-08	0.00552826	5.81286e-07	0.0262391	0	0.00552826
3.73706e-07	0.0276968	2.2764e-08	0.00583538	5.93396e-07	0.0276968	0	0.00583538
3.8837e-07	0.0291545	4.62913e-08	0.00614251	6.03914e-07	0.0291545	0	0.00614251
3.88371e-07	0.0306122	4.62913e-08	0.00644963	6.09165e-07	0.0306122	0	0.00644963
3.94753e-07	0.03207	4.62913e-08	0.00675676	6.71031e-07	0.03207	0	0.00675676
4.02201e-07	0.0335277	4.62913e-08	0.00706388	7.36606e-07	0.0335277	0	0.00706388
4.20492e-07	0.0349854	5.74859e-08	0.00737101	8.05218e-07	0.0349854	0	0.00737101
4.29015e-07	0.0364431	5.74859e-08	0.00767813	8.47709e-07	0.0364431	0	0.00767813
4.36463e-07	0.0379009	5.74859e-08	0.00798526	8.69659e-07	0.0379009	2.5563e-08	0.00798526
4.64638e-07	0.0393586	6.57855e-08	0.00829238	8.75524e-07	0.0393586	2.69761e-08	0.00829238
4.72274e-07	0.0408163	7.73412e-08	0.00859951	9.05837e-07	0.0408163	2.69761e-08	0.00859951
4.82067e-07	0.0422741	7.88423e-08	0.00890663	9.36556e-07	0.0422741	3.90232e-08	0.00890663
4.84131e-07	0.0437318	7.88423e-08	0.00921376	9.37381e-07	0.0437318	6.18975e-08	0.00921376
4.88382e-07	0.0451895	7.88423e-08	0.00952088	9.44862e-07	0.0451895	1.04147e-07	0.00952088
4.9009e-07	0.0466472	8.4278e-08	0.00982801	9.48757e-07	0.0466472	1.04147e-07	0.00982801
4.97905e-07	0.048105	9.08677e-08	0.0101351	9.85764e-07	0.048105	1.04147e-07	0.0101351
5.09709e-07	0.0495627	9.08677e-08	0.0104423	9.94269e-07	0.0495627	1.04147e-07	0.0104423
5.12321e-07	0.0510204	9.08677e-08	0.0107494	9.95452e-07	0.0510204	1.04147e-07	0.0107494
5.18393e-07	0.0524781	9.08677e-08	0.0110565	1.00823e-06	0.0524781	1.04147e-07	0.0110565
5.22695e-07	0.0539359	9.08677e-08	0.0113636	1.01124e-06	0.0539359	1.08991e-07	0.0113636
5.43114e-07	0.0553936	9.08677e-08	0.0116708	1.02694e-06	0.0553936	1.38253e-07	0.0116708
5.4712e-07	0.0568513	1.37506e-07	0.0119779	1.03978e-06	0.0568513	1.42899e-07	0.0119779
5.55993e-07	0.058309	1.50453e-07	0.012285	1.08189e-06	0.058309	1.5501e-07	0.012285
5.64962e-07	0.0597668	1.74101e-07	0.0125921	1.08991e-06	0.0597668	1.57023e-07	0.0125921
5.77978e-07	0.0612245	1.84182e-07	0.0128993	1.13606e-06	0.0612245	1.57543e-07	0.0128993
5.86807e-07	0.0626822	1.87408e-07	0.0132064	1.13835e-06	0.0626822	1.61782e-07	0.0132064
5.93294e-07	0.0641399	1.87601e-07	0.0135135	1.14077e-06	0.0641399	1.61782e-07	0.0135135
6.10477e-07	0.0655977	1.94061e-07	0.0138206	1.15352e-06	0.0655977	1.61782e-07	0.0138206
6.11004e-07	0.0670554	1.94061e-07	0.0141278	1.17627e-06	0.0670554	1.66295e-07	0.0141278
6.19688e-07	0.0685131	2.04041e-07	0.0144349	1.1771e-06	0.0685131	1.73297e-07	0.0144349
6.37563e-07	0.0699708	2.15997e-07	0.014742	1.20132e-06	0.0699708	1.78548e-07	0.014742
6.37828e-07	0.0714286	2.16825e-07	0.0150491	1.24634e-06	0.0714286	1.96053e-07	0.0150491
6.46501e-07	0.0728863	2.24147e-07	0.0153563	1.2632e-06	0.0728863	1.96811e-07	0.0153563
6.47991e-07	0.074344	2.37309e-07	0.0156634	1.26734e-06	0.074344	1.96846e-07	0.0156634
6.49481e-07	0.0758017	2.39831e-07	0.0159705	1.27556e-06	0.0758017	2.18403e-07	0.0159705
6.5097e-07	0.0772595	2.47289e-07	0.0162776	1.28023e-06	0.0772595	2.24061e-07	0.0162776
6.5097e-07	0.0787172	2.48398e-07	0.0165848	1.3016e-06	0.0787172	2.32669e-07	0.0165848
6.56018e-07	0.0801749	2.53943e-07	0.0168919	1.30461e-06	0.0801749	2.39714e-07	0.0168919
6.65867e-07	0.0816327	2.58927e-07	0.017199	1.35892e-06	0.0816327	2.39815e-07	0.017199
6.70669e-07	0.0830904	2.63665e-07	0.0175061	1.37237e-06	0.0830904	2.45066e-07	0.0175061
6.90779e-07	0.0845481	2.63923e-07	0.0178133	1.37412e-06	0.0845481	2.53819e-07	0.0178133
7.18102e-07	0.0860058	2.68134e-07	0.0181204	1.38918e-06	0.0860058	2.78533e-07	0.0181204
7.23962e-07	0.0874636	2.69029e-07	0.0184275	1.43189e-06	0.0874636	2.94642e-07	0.0184275
7.37052e-07	0.0889213	2.72142e-07	0.0187346	1.44652e-06	0.0889213	3.00109e-07	0.0187346
7.41838e-07	0.090379	2.73662e-07	0.0190418	1.45128e-06	0.090379	3.06437e-07	0.0190418
7.46783e-07	0.0918367	2.74093e-07	0.0193489	1.46533e-06	0.0918367	3.17285e-07	0.0193489
7.65672e-07	0.0932945	2.75238e-07	0.019656	1.47032e-06	0.0932945	3.22129e-07	0.019656
7.7461e-07	0.0947522	2.76121e-07	0.0199631	1.51516e-06	0.0947522	3.24551e-07	0.0199631
7.75136e-07	0.0962099	2.79448e-07	0.0202703	1.51941e-06	0.0962099	3.26866e-07	0.0202703
7.76245e-07	0.0976676	2.83516e-07	0.0205774	1.54978e-06	0.0976676	3.34239e-07	0.0205774
8.11721e-07	0.0991254	2.83516e-07	0.0208845	1.55494e-06	0.0991254	3.43946e-07	0.0208845
8.12839e-07	0.100583	2.91646e-07	0.0211916	1.55596e-06	0.100583	3.76352e-07	0.0211916
8.12839e-07	0.102041	2.91793e-07	0.0214988	1.55602e-06	0.102041	3.80662e-07	0.0214988
8.22278e-07	0.103499	2.94929e-07	0.0218059	1.57136e-06	0.103499	4.01706e-07	0.0218059
8.29304e-07	0.104956	2.95489e-07	0.022113	1.58342e-06	0.104956	4.18105e-07	0.022113
8.35685e-07	0.106414	2.97191e-07	0.0224201	1.58885e-06	0.106414	4.35821e-07	0.0224201
8.41238e-07	0.107872	2.97191e-07	0.0227273	1.59878e-06	0.107872	4.36806e-07	0.0227273
8.50581e-07	0.109329	3.02735e-07	0.0230344	1.60338e-06	0.109329	4.48478e-07	0.0230344
8.52041e-07	0.110787	3.03134e-07	0.0233415	1.6105e-06	0.110787	4.56307e-07	0.0233415
8.55996e-07	0.112245	3.03325e-07	0.0236486	1.62885e-06	0.112245	4.57763e-07	0.0236486
8.60894e-07	0.113703	3.04953e-07	0.0239558	1.67713e-06	0.113703	4.93634e-07	0.0239558
8.67454e-07	0.11516	3.0628e-07	0.0242629	1.69446e-06	0.11516	5.09136e-07	0.0242629
8.71612e-07	0.116618	3.08354e-07	0.02457	1.72448e-06	0.116618	5.34308e-07	0.02457
8.81628e-07	0.118076	3.09844e-07	0.0248771	1.73102e-06	0.118076	5.44777e-07	0.0248771
8.91936e-07	0.119534	3.11334e-07	0.0251843	1.74333e-06	0.119534	5.51586e-07	0.0251843
8.98144e-07	0.120991	3.20478e-07	0.0254914	1.77162e-06	0.120991	5.62387e-07	0.0254914
9.02718e-07	0.122449	3.2474e-07	0.0257985	1.8359e-06	0.122449	5.62387e-07	0.0257985
9.03771e-07	0.123907	3.2623e-07	0.0261057	1.84693e-06	0.123907	5.64332e-07	0.0261057
9.05226e-07	0.125364	3.26974e-07	0.0264128	1.84693e-06	0.125364	5.73243e-07	0.0264128
9.18481e-07	0.126822	3.28912e-07	0.0267199	1.87821e-06	0.126822	5.79773e-07	0.0267199
9.20908e-07	0.12828	3.31348e-07	0.027027	1.92834e-06	0.12828	5.92445e-07	0.027027
9.31494e-07	0.129738	3.44874e-07	0.0273342	1.9352e-06	0.129738	5.99543e-07	0.0273342
9.33325e-07	0.131195	3.50064e-07	0.0276413	1.94303e-06	0.131195	6.05664e-07	0.0276413
9.35489e-07	0.132653	3.53746e-07	0.0279484	1.95393e-06	0.132653	6.09165e-07	0.0279484
9.35571e-07	0.134111	3.53814e-07	0.0282555	1.95783e-06	0.134111	6.24009e-07	0.0282555
9.52498e-07	0.135569	3.54351e-07	0.0285627	1.96053e-06	0.135569	6.69278e-07	0.0285627
9.66672e-07	0.137026	3.5917e-07	0.0288698	1.96911e-06	0.137026	6.85192e-07	0.0288698
9.70448e-07	0.138484	3.60399e-07	0.0291769	1.96953e-06	0.138484	6.96689e-07	0.0291769
9.86516e-07	0.139942	3.61508e-07	0.029484	1.97453e-06	0.139942	6.9811e-07	0.029484
9.95749e-07	0.141399	3.63471e-07	0.0297912	1.98844e-06	0.141399	6.99965e-07	0.0297912
1.01134e-06	0.142857	3.63726e-07	0.0300983	1.99184e-06	0.142857	7.04751e-07	0.0300983
1.01196e-06	0.144315	3.64181e-07	0.0304054	1.99204e-06	0.144315	7.11615e-07	0.0304054
1.01295e-06	0.145773	3.65944e-07	0.0307125	2.01633e-06	0.145773	7.18424e-07	0.0307125
1.02097e-06	0.14723	3.67053e-07	0.0310197	2.02023e-06	0.14723	7.18963e-07	0.0310197
1.02353e-06	0.148688	3.71361e-07	0.0313268	2.0603e-06	0.148688	7.31727e-07	0.0313268
1.02797e-06	0.150146	3.72597e-07	0.0316339	2.13623e-06	0.150146	7.33449e-07	0.0316339
1.04038e-06	0.151603	3.76877e-07	0.031941	2.15472e-06	0.151603	7.36205e-07	0.031941
1.06784e-06	0.153061	3.78367e-07	0.0322482	2.18013e-06	0.153061	7.49203e-07	0.0322482
1.08663e-06	0.154519	3.78367e-07	0.0325553	2.1992e-06	0.154519	7.50828e-07	0.0325553
1.09561e-06	0.155977	3.83127e-07	0.0328624	2.21902e-06	0.155977	7.55021e-07	0.0328624
1.10302e-06	0.157434	3.83687e-07	0.0331695	2.24037e-06	0.157434	7.55878e-07	0.0331695
1.10923e-06	0.158892	3.91449e-07	0.0334767	2.28735e-06	0.158892	7.5804e-07	0.0334767
1.12372e-06	0.16035	3.93667e-07	0.0337838	2.28789e-06	0.16035	7.58703e-07	0.0337838
1.12643e-06	0.161808	3.94753e-07	0.0340909	2.30092e-06	0.161808	7.62938e-07	0.0340909
1.12672e-06	0.163265	3.94776e-07	0.034398	2.3065e-06	0.163265	7.68832e-07	0.034398
1.14366e-06	0.164723	3.96243e-07	0.0347052	2.31885e-06	0.164723	7.73436e-07	0.0347052
1.14589e-06	0.166181	3.96243e-07	0.0350123	2.32211e-06	0.166181	7.75563e-07	0.0350123
1.15972e-06	0.167638	3.99222e-07	0.0353194	2.32638e-06	0.167638	7.75575e-07	0.0353194
1.18306e-06	0.169096	4.03691e-07	0.0356265	2.33233e-06	0.169096	7.8958e-07	0.0356265
1.18322e-06	0.170554	4.05865e-07	0.0359337	2.40991e-06	0.170554	7.94633e-07	0.0359337
1.2043e-06	0.172012	4.0667e-07	0.0362408	2.45942e-06	0.172012	8.05662e-07	0.0362408
1.21063e-06	0.173469	4.0816e-07	0.0365479	2.46117e-06	0.173469	8.1376e-07	0.0365479
1.22936e-06	0.174927	4.11048e-07	0.036855	2.50437e-06	0.174927	8.138e-07	0.036855
1.24374e-06	0.176385	4.13986e-07	0.0371622	2.51796e-06	0.176385	8.19222e-07	0.0371622
1.25045e-06	0.177843	4.14704e-07	0.0374693	2.55599e-06	0.177843	8.23489e-07	0.0374693
1.26067e-06	0.1793	4.16954e-07	0.0377764	2.60852e-06	0.1793	8.23712e-07	0.0377764
1.26408e-06	0.180758	4.18914e-07	0.0380835	2.61242e-06	0.180758	8.45287e-07	0.0380835
1.26732e-06	0.182216	4.201e-07	0.0383907	2.61696e-06	0.182216	8.46376e-07	0.0383907
1.27514e-06	0.183673	4.21019e-07	0.0386978	2.65372e-06	0.183673	8.47709e-07	0.0386978
1.28104e-06	0.185131	4.23608e-07	0.0390049	2.65454e-06	0.185131	8.52553e-07	0.0390049
1.31068e-06	0.186589	4.23608e-07	0.039312	2.6836e-06	0.186589	8.59864e-07	0.039312
1.32577e-06	0.188047	4.23614e-07	0.0396192	2.68698e-06	0.188047	8.64734e-07	0.0396192
1.3262e-06	0.189504	4.24546e-07	0.0399263	2.68873e-06	0.189504	8.66608e-07	0.0399263
1.32953e-06	0.190962	4.24546e-07	0.0402334	2.70448e-06	0.190962	8.73613e-07	0.0402334
1.3327e-06	0.19242	4.26021e-07	0.0405405	2.70623e-06	0.19242	8.76087e-07	0.0405405
1.34512e-06	0.193878	4.3095e-07	0.0408477	2.70782e-06	0.193878	8.81617e-07	0.0408477
1.34976e-06	0.195335	4.33484e-07	0.0411548	2.70973e-06	0.195335	8.96243e-07	0.0411548
1.35706e-06	0.196793	4.33727e-07	0.0414619	2.71267e-06	0.196793	9.10444e-07	0.0414619
1.37284e-06	0.198251	4.36655e-07	0.041769	2.71623e-06	0.198251	9.11997e-07	0.041769
1.37506e-06	0.199708	4.38725e-07	0.0420762	2.72459e-06	0.199708	9.18999e-07	0.0420762
1.3824e-06	0.201166	4.51142e-07	0.0423833	2.72478e-06	0.201166	9.24313e-07	0.0423833
1.39359e-06	0.202624	4.53211e-07	0.0426904	2.72796e-06	0.202624	9.27304e-07	0.0426904
1.39872e-06	0.204082	4.56805e-07	0.0429975	2.74386e-06	0.204082	9.40792e-07	0.0429975
1.41044e-06	0.205539	4.5891e-07	0.0433047	2.76353e-06	0.205539	9.51856e-07	0.0433047
1.41067e-06	0.206997	4.59419e-07	0.0436118	2.77065e-06	0.206997	9.59414e-07	0.0436118
1.41366e-06	0.208455	4.60297e-07	0.0439189	2.79259e-06	0.208455	9.63966e-07	0.0439189
1.42304e-06	0.209913	4.61787e-07	0.044226	2.81476e-06	0.209913	9.71232e-07	0.044226
1.43444e-06	0.21137	4.62913e-07	0.0445332	2.8149e-06	0.21137	9.71232e-07	0.0445332
1.44292e-06	0.212828	4.63558e-07	0.0448403	2.86283e-06	0.212828	9.75014e-07	0.0448403
1.44643e-06	0.214286	4.65559e-07	0.0451474	2.86816e-06	0.214286	9.90608e-07	0.0451474
1.45835e-06	0.215743	4.65628e-07	0.0454545	2.88653e-06	0.215743	9.92106e-07	0.0454545
1.46936e-06	0.217201	4.71541e-07	0.0457617	2.91127e-06	0.217201	9.97878e-07	0.0457617
1.47586e-06	0.218659	4.72214e-07	0.0460688	2.91804e-06	0.218659	9.98414e-07	0.0460688
1.47966e-06	0.220117	4.73509e-07	0.0463759	2.96014e-06	0.220117	9.99239e-07	0.0463759
1.47977e-06	0.221574	4.75975e-07	0.046683	2.98631e-06	0.221574	1.00477e-06	0.046683
1.48173e-06	0.223032	4.76683e-07	0.0469902	3.02678e-06	0.223032	1.00827e-06	0.0469902
1.50812e-06	0.22449	4.78173e-07	0.0472973	3.09484e-06	0.22449	1.00865e-06	0.0472973
1.509e-06	0.225948	4.84172e-07	0.0476044	3.09501e-06	0.225948	1.01179e-06	0.0476044
1.51096e-06	0.227405	4.87654e-07	0.0479115	3.10184e-06	0.227405	1.02172e-06	0.0479115
1.51844e-06	0.228863	4.88392e-07	0.0482187	3.12683e-06	0.228863	1.02303e-06	0.0482187
1.5283e-06	0.230321	4.90487e-07	0.0485258	3.13296e-06	0.230321	1.03321e-06	0.0485258
1.5356e-06	0.231778	4.90487e-07	0.0488329	3.14137e-06	0.231778	1.03453e-06	0.0488329
1.54954e-06	0.233236	4.93069e-07	0.04914	3.15621e-06	0.233236	1.04248e-06	0.04914
1.55631e-06	0.234694	4.9667e-07	0.0494472	3.16074e-06	0.234694	1.04631e-06	0.0494472
1.56051e-06	0.236152	4.99027e-07	0.0497543	3.16295e-06	0.236152	1.05729e-06	0.0497543
1.56659e-06	0.237609	5.00123e-07	0.0500614	3.16992e-06	0.237609	1.05887e-06	0.0500614
1.59145e-06	0.239067	5.00517e-07	0.0503686	3.18981e-06	0.239067	1.06085e-06	0.0503686
1.61189e-06	0.240525	5.00809e-07	0.0506757	3.20232e-06	0.240525	1.06254e-06	0.0506757
1.62668e-06	0.241983	5.02878e-07	0.0509828	3.21384e-06	0.241983	1.06297e-06	0.0509828
1.629e-06	0.24344	5.0345e-07	0.0512899	3.21645e-06	0.24344	1.06569e-06	0.0512899
1.6527e-06	0.244898	5.04559e-07	0.0515971	3.22041e-06	0.244898	1.07654e-06	0.0515971
1.67821e-06	0.246356	5.08095e-07	0.0519042	3.22343e-06	0.246356	1.09253e-06	0.0519042
1.68408e-06	0.247813	5.08995e-07	0.0522113	3.2278e-06	0.247813	1.09928e-06	0.0522113
1.69927e-06	0.249271	5.12321e-07	0.0525184	3.31132e-06	0.249271	1.11413e-06	0.0525184
1.72357e-06	0.250729	5.13935e-07	0.0528256	3.31633e-06	0.250729	1.1168e-06	0.0528256
1.79948e-06	0.252187	5.14539e-07	0.0531327	3.34625e-06	0.252187	1.1299e-06	0.0531327
1.83006e-06	0.253644	5.15413e-07	0.0534398	3.36214e-06	0.253644	1.13382e-06	0.0534398
1.83821e-06	0.255102	5.15937e-07	0.0537469	3.36419e-06	0.255102	1.14131e-06	0.0537469
1.83955e-06	0.25656	5.17866e-07	0.0540541	3.37141e-06	0.25656	1.14744e-06	0.0540541
1.89513e-06	0.258017	5.21193e-07	0.0543612	3.39464e-06	0.258017	1.14831e-06	0.0543612
1.91843e-06	0.259475	5.21386e-07	0.0546683	3.39552e-06	0.259475	1.15288e-06	0.0546683
1.9185e-06	0.260933	5.21386e-07	0.0549754	3.39562e-06	0.260933	1.16612e-06	0.0549754
1.93691e-06	0.262391	5.21503e-07	0.0552826	3.40817e-06	0.262391	1.18081e-06	0.0552826
1.93692e-06	0.263848	5.22695e-07	0.0555897	3.42717e-06	0.263848	1.18317e-06	0.0555897
2.01939e-06	0.265306	5.24351e-07	0.0558968	3.4355e-06	0.265306	1.19207e-06	0.0558968
2.02122e-06	0.266764	5.26284e-07	0.0562039	3.43769e-06	0.266764	1.19289e-06	0.0562039
2.03984e-06	0.268222	5.27331e-07	0.0565111	3.45018e-06	0.268222	1.20076e-06	0.0565111
2.04554e-06	0.269679	5.27712e-07	0.0568182	3.45139e-06	0.269679	1.20532e-06	0.0568182
2.05267e-06	0.271137	5.27712e-07	0.0571253	3.46306e-06	0.271137	1.2108e-06	0.0571253
2.05549e-06	0.272595	5.27846e-07	0.0574324	3.46419e-06	0.272595	1.22045e-06	0.0574324
2.06532e-06	0.274052	5.28695e-07	0.0577396	3.50467e-06	0.274052	1.2207e-06	0.0577396
2.07479e-06	0.27551	5.2882e-07	0.0580467	3.52589e-06	0.27551	1.22438e-06	0.0580467
2.10485e-06	0.276968	5.2882e-07	0.0583538	3.54445e-06	0.276968	1.23583e-06	0.0583538
2.11325e-06	0.278426	5.28955e-07	0.0586609	3.54736e-06	0.278426	1.24022e-06	0.0586609
2.11929e-06	0.279883	5.3031e-07	0.0589681	3.55346e-06	0.279883	1.24459e-06	0.0589681
2.12404e-06	0.281341	5.30484e-07	0.0592752	3.55672e-06	0.281341	1.25683e-06	0.0592752
2.13745e-06	0.282799	5.31131e-07	0.0595823	3.60073e-06	0.282799	1.25776e-06	0.0595823
2.16621e-06	0.284257	5.31924e-07	0.0598894	3.60476e-06	0.284257	1.26113e-06	0.0598894
2.18901e-06	0.285714	5.34779e-07	0.0601966	3.63546e-06	0.285714	1.27107e-06	0.0601966
2.19131e-06	0.287172	5.36268e-07	0.0605037	3.64611e-06	0.287172	1.27435e-06	0.0605037
2.21129e-06	0.28863	5.36535e-07	0.0608108	3.67887e-06	0.28863	1.28906e-06	0.0608108
2.22659e-06	0.290087	5.40737e-07	0.0611179	3.6837e-06	0.290087	1.2901e-06	0.0611179
2.2314e-06	0.291545	5.40737e-07	0.0614251	3.69525e-06	0.291545	1.29055e-06	0.0614251
2.28992e-06	0.293003	5.42262e-07	0.0617322	3.74718e-06	0.293003	1.29336e-06	0.0617322
2.29227e-06	0.294461	5.45206e-07	0.0620393	3.77598e-06	0.294461	1.29827e-06	0.0620393
2.30876e-06	0.295918	5.46696e-07	0.0623464	3.78393e-06	0.295918	1.29872e-06	0.0623464
2.34507e-06	0.297376	5.47807e-07	0.0626536	3.79047e-06	0.297376	1.3006e-06	0.0626536
2.34624e-06	0.298834	5.47807e-07	0.0629607	3.83529e-06	0.298834	1.3006e-06	0.0629607
2.36125e-06	0.300292	5.51165e-07	0.0632678	3.8543e-06	0.300292	1.31804e-06	0.0632678
2.36332e-06	0.301749	5.51179e-07	0.0635749	3.86451e-06	0.301749	1.31811e-06	0.0635749
2.38279e-06	0.303207	5.52545e-07	0.0638821	3.88153e-06	0.303207	1.32674e-06	0.0638821
2.38639e-06	0.304665	5.55495e-07	0.0641892	3.94949e-06	0.304665	1.34552e-06	0.0641892
2.39259e-06	0.306122	5.584e-07	0.0644963	3.97026e-06	0.306122	1.34907e-06	0.0644963
2.40192e-06	0.30758	5.62223e-07	0.0648034	3.97096e-06	0.30758	1.35119e-06	0.0648034
2.41299e-06	0.309038	5.6555e-07	0.0651106	3.98417e-06	0.309038	1.36602e-06	0.0651106
2.41875e-06	0.310496	5.67551e-07	0.0654177	3.98586e-06	0.310496	1.36904e-06	0.0654177
2.42959e-06	0.311953	5.67767e-07	0.0657248	4.00182e-06	0.311953	1.37762e-06	0.0657248
2.43704e-06	0.313411	5.68028e-07	0.0660319	4.01909e-06	0.313411	1.37762e-06	0.0660319
2.44822e-06	0.314869	5.7053e-07	0.0663391	4.03484e-06	0.314869	1.38237e-06	0.0663391
2.46709e-06	0.316327	5.72586e-07	0.0666462	4.04454e-06	0.316327	1.39338e-06	0.0666462
2.47573e-06	0.317784	5.72633e-07	0.0669533	4.05991e-06	0.317784	1.39958e-06	0.0669533
2.4937e-06	0.319242	5.73509e-07	0.0672604	4.06174e-06	0.319242	1.40276e-06	0.0672604
2.50556e-06	0.3207	5.76488e-07	0.0675676	4.06833e-06	0.3207	1.40402e-06	0.0675676
2.52545e-06	0.322157	5.77422e-07	0.0678747	4.08911e-06	0.322157	1.40876e-06	0.0678747
2.52653e-06	0.323615	5.79468e-07	0.0681818	4.08923e-06	0.323615	1.41688e-06	0.0681818
2.53243e-06	0.325073	5.79468e-07	0.0684889	4.11744e-06	0.325073	1.42257e-06	0.0684889
2.60206e-06	0.326531	5.80957e-07	0.0687961	4.14893e-06	0.326531	1.42657e-06	0.0687961
2.604e-06	0.327988	5.82447e-07	0.0691032	4.15432e-06	0.327988	1.44064e-06	0.0691032
2.604e-06	0.329446	5.83587e-07	0.0694103	4.15769e-06	0.329446	1.44366e-06	0.0694103
2.62e-06	0.330904	5.84401e-07	0.0697174	4.20827e-06	0.330904	1.45322e-06	0.0697174
2.63129e-06	0.332362	5.85216e-07	0.0700246	4.21839e-06	0.332362	1.46058e-06	0.0700246
2.63796e-06	0.333819	5.85426e-07	0.0703317	4.24245e-06	0.333819	1.46683e-06	0.0703317
2.6748e-06	0.335277	5.87321e-07	0.0706388	4.24439e-06	0.335277	1.47507e-06	0.0706388
2.68822e-06	0.336735	5.87726e-07	0.0709459	4.2484e-06	0.336735	1.49163e-06	0.0709459
2.69028e-06	0.338192	5.88406e-07	0.0712531	4.31605e-06	0.338192	1.49439e-06	0.0712531
2.69242e-06	0.33965	5.89426e-07	0.0715602	4.31835e-06	0.33965	1.50391e-06	0.0715602
2.72189e-06	0.341108	5.89895e-07	0.0718673	4.33542e-06	0.341108	1.51941e-06	0.0718673
2.72399e-06	0.342566	5.91055e-07	0.0721744	4.33943e-06	0.342566	1.52752e-06	0.0721744
2.78504e-06	0.344023	5.91865e-07	0.0724816	4.40048e-06	0.344023	1.54438e-06	0.0724816
2.80188e-06	0.345481	5.95311e-07	0.0727887	4.40944e-06	0.345481	1.54767e-06	0.0727887
2.82274e-06	0.346939	5.96263e-07	0.0730958	4.43757e-06	0.346939	1.55978e-06	0.0730958
2.82372e-06	0.348397	5.9691e-07	0.0734029	4.43957e-06	0.348397	1.55993e-06	0.0734029
2.85e-06	0.349854	5.97708e-07	0.0737101	4.44775e-06	0.349854	1.56283e-06	0.0737101
2.85436e-06	0.351312	5.97708e-07	0.0740172	4.45146e-06	0.351312	1.59468e-06	0.0740172
2.88989e-06	0.35277	6.01537e-07	0.0743243	4.45266e-06	0.35277	1.59751e-06	0.0743243
2.89686e-06	0.354227	6.02057e-07	0.0746314	4.45284e-06	0.354227	1.60672e-06	0.0746314
2.91391e-06	0.355685	6.03078e-07	0.0749386	4.48079e-06	0.355685	1.61808e-06	0.0749386
2.91646e-06	0.357143	6.04281e-07	0.0752457	4.48296e-06	0.357143	1.62752e-06	0.0752457
3.01072e-06	0.358601	6.05471e-07	0.0755528	4.52092e-06	0.358601	1.63494e-06	0.0755528
3.01399e-06	0.360058	6.07771e-07	0.07586	4.54197e-06	0.360058	1.64019e-06	0.07586
3.02111e-06	0.361516	6.07771e-07	0.0761671	4.54394e-06	0.361516	1.64217e-06	0.0761671
3.02735e-06	0.362974	6.08798e-07	0.0764742	4.54614e-06	0.362974	1.64564e-06	0.0764742
3.05733e-06	0.364431	6.09095e-07	0.0767813	4.54854e-06	0.364431	1.6539e-06	0.0767813
3.06865e-06	0.365889	6.10298e-07	0.0770885	4.58634e-06	0.365889	1.6539e-06	0.0770885
3.12823e-06	0.367347	6.1049e-07	0.0773956	4.58974e-06	0.367347	1.65667e-06	0.0773956
3.15999e-06	0.368805	6.1224e-07	0.0777027	4.597e-06	0.368805	1.65909e-06	0.0777027
3.17899e-06	0.370262	6.15219e-07	0.0780098	4.61154e-06	0.370262	1.67713e-06	0.0780098
3.18501e-06	0.37172	6.16709e-07	0.078317	4.62547e-06	0.37172	1.68959e-06	0.078317
3.18633e-06	0.373178	6.16793e-07	0.0786241	4.64887e-06	0.373178	1.693e-06	0.0786241
3.18734e-06	0.374636	6.18898e-07	0.0789312	4.65785e-06	0.374636	1.70321e-06	0.0789312
3.19877e-06	0.376093	6.19887e-07	0.0792383	4.68516e-06	0.376093	1.72772e-06	0.0792383
3.20185e-06	0.377551	6.21178e-07	0.0795455	4.71326e-06	0.377551	1.73553e-06	0.0795455
3.2164e-06	0.379009	6.22105e-07	0.0798526	4.71428e-06	0.379009	1.7617e-06	0.0798526
3.22304e-06	0.380466	6.23386e-07	0.0801597	4.71546e-06	0.380466	1.76694e-06	0.0801597
3.24027e-06	0.381924	6.2468e-07	0.0804668	4.72825e-06	0.381924	1.76768e-06	0.0804668
3.24708e-06	0.383382	6.25431e-07	0.080774	4.73467e-06	0.383382	1.77663e-06	0.080774
3.25005e-06	0.38484	6.25763e-07	0.0810811	4.74247e-06	0.38484	1.77843e-06	0.0810811
3.28002e-06	0.386297	6.282e-07	0.0813882	4.75429e-06	0.386297	1.78736e-06	0.0813882
3.28216e-06	0.387755	6.28586e-07	0.0816953	4.75604e-06	0.387755	1.79628e-06	0.0816953
3.30103e-06	0.389213	6.30115e-07	0.0820025	4.76977e-06	0.389213	1.80999e-06	0.0820025
3.3016e-06	0.390671	6.30976e-07	0.0823096	4.77377e-06	0.390671	1.81349e-06	0.0823096
3.30401e-06	0.392128	6.32085e-07	0.0826167	4.77381e-06	0.392128	1.8141e-06	0.0826167
3.31567e-06	0.393586	6.32345e-07	0.0829238	4.77563e-06	0.393586	1.81498e-06	0.0829238
3.3312e-06	0.395044	6.33014e-07	0.083231	4.77879e-06	0.395044	1.82378e-06	0.083231
3.33827e-06	0.396501	6.34584e-07	0.0835381	4.78054e-06	0.396501	1.83105e-06	0.0835381
3.35227e-06	0.397959	6.35421e-07	0.0838452	4.79163e-06	0.397959	1.83788e-06	0.0838452
3.36359e-06	0.399417	6.36578e-07	0.0841523	4.79319e-06	0.399417	1.84185e-06	0.0841523
3.38892e-06	0.400875	6.39462e-07	0.0844595	4.8011e-06	0.400875	1.84863e-06	0.0844595
3.45656e-06	0.402332	6.40234e-07	0.0847666	4.80305e-06	0.402332	1.8681e-06	0.0847666
3.46415e-06	0.40379	6.40543e-07	0.0850737	4.80543e-06	0.40379	1.87121e-06	0.0850737
3.48497e-06	0.405248	6.40543e-07	0.0853808	4.81499e-06	0.405248	1.87223e-06	0.0853808
3.51256e-06	0.406706	6.40768e-07	0.085688	4.88032e-06	0.406706	1.87465e-06	0.085688
3.51256e-06	0.408163	6.42054e-07	0.0859951	4.88675e-06	0.408163	1.87707e-06	0.0859951
3.52894e-06	0.409621	6.4761e-07	0.0863022	4.88675e-06	0.409621	1.87888e-06	0.0863022
3.53814e-06	0.411079	6.47991e-07	0.0866093	4.90935e-06	0.411079	1.88191e-06	0.0866093
3.54736e-06	0.412536	6.4981e-07	0.0869165	4.92482e-06	0.412536	1.88191e-06	0.0869165
3.68223e-06	0.413994	6.50474e-07	0.0872236	4.93124e-06	0.413994	1.8857e-06	0.0872236
3.70145e-06	0.415452	6.56481e-07	0.0875307	4.98037e-06	0.415452	1.88918e-06	0.0875307
3.70421e-06	0.41691	6.57083e-07	0.0878378	4.98185e-06	0.41691	1.89226e-06	0.0878378
3.73898e-06	0.418367	6.57823e-07	0.088145	4.9905e-06	0.418367	1.8931e-06	0.088145
3.74754e-06	0.419825	6.59908e-07	0.0884521	5.03956e-06	0.419825	1.90627e-06	0.0884521
3.76464e-06	0.421283	6.62859e-07	0.0887592	5.0693e-06	0.421283	1.90941e-06	0.0887592
3.8779e-06	0.422741	6.64244e-07	0.0890663	5.07172e-06	0.422741	1.91493e-06	0.0890663
3.87872e-06	0.424198	6.65132e-07	0.0893735	5.07488e-06	0.424198	1.92902e-06	0.0893735
3.88644e-06	0.425656	6.67315e-07	0.0896806	5.08567e-06	0.425656	1.93359e-06	0.0896806
3.8874e-06	0.427114	6.69117e-07	0.0899877	5.08837e-06	0.427114	1.94004e-06	0.0899877
3.90415e-06	0.428571	6.69776e-07	0.0902948	5.10805e-06	0.428571	1.94489e-06	0.0902948
3.93263e-06	0.430029	6.71619e-07	0.090602	5.11708e-06	0.430029	1.94828e-06	0.090602
3.93334e-06	0.431487	6.73931e-07	0.0909091	5.1495e-06	0.431487	1.95463e-06	0.0909091
3.95181e-06	0.432945	6.7784e-07	0.0912162	5.15155e-06	0.432945	1.95528e-06	0.0912162
4.10245e-06	0.434402	6.79751e-07	0.0915233	5.15163e-06	0.434402	1.96167e-06	0.0915233
4.10841e-06	0.43586	6.79768e-07	0.0918305	5.20681e-06	0.43586	1.96173e-06	0.0918305
4.11251e-06	0.437318	6.79945e-07	0.0921376	5.20978e-06	0.437318	1.96993e-06	0.0921376
4.11288e-06	0.438776	6.80763e-07	0.0924447	5.21462e-06	0.438776	1.97634e-06	0.0924447
4.11521e-06	0.440233	6.80763e-07	0.0927518	5.27759e-06	0.440233	1.97637e-06	0.0927518
4.1182e-06	0.441691	6.81845e-07	0.093059	5.28001e-06	0.441691	1.99996e-06	0.093059
4.1344e-06	0.443149	6.83191e-07	0.0933661	5.30817e-06	0.443149	2.00635e-06	0.0933661
4.1382e-06	0.444606	6.83559e-07	0.0936732	5.32197e-06	0.444606	2.02358e-06	0.0936732
4.26502e-06	0.446064	6.83742e-07	0.0939803	5.32748e-06	0.446064	2.02481e-06	0.0939803
4.26924e-06	0.447522	6.8622e-07	0.0942875	5.33528e-06	0.447522	2.02752e-06	0.0942875
4.28287e-06	0.44898	6.86261e-07	0.0945946	5.36488e-06	0.44898	2.02995e-06	0.0945946
4.35917e-06	0.450437	6.87749e-07	0.0949017	5.38621e-06	0.450437	2.03208e-06	0.0949017
4.39346e-06	0.451895	6.90858e-07	0.0952088	5.39359e-06	0.451895	2.04972e-06	0.0952088
4.39553e-06	0.453353	6.9119e-07	0.095516	5.4054e-06	0.453353	2.05856e-06	0.095516
4.40703e-06	0.45481	6.9453e-07	0.0958231	5.42108e-06	0.45481	2.05994e-06	0.0958231
4.41351e-06	0.456268	6.97407e-07	0.0961302	5.42894e-06	0.456268	2.06114e-06	0.0961302
4.41794e-06	0.457726	6.97511e-07	0.0964373	5.44167e-06	0.457726	2.06651e-06	0.0964373
4.46386e-06	0.459184	6.99477e-07	0.0967445	5.46604e-06	0.459184	2.06731e-06	0.0967445
4.46895e-06	0.460641	7.00407e-07	0.0970516	5.4682e-06	0.460641	2.06906e-06	0.0970516
4.47775e-06	0.462099	7.01546e-07	0.0973587	5.49518e-06	0.462099	2.07325e-06	0.0973587
4.47893e-06	0.463557	7.01546e-07	0.0976658	5.49581e-06	0.463557	2.08263e-06	0.0976658
4.49438e-06	0.465015	7.04114e-07	0.097973	5.49908e-06	0.465015	2.08413e-06	0.097973
4.49778e-06	0.466472	7.04114e-07	0.0982801	5.54319e-06	0.466472	2.09445e-06	0.0982801
4.51806e-06	0.46793	7.07576e-07	0.0985872	5.54991e-06	0.46793	2.09739e-06	0.0985872
4.52296e-06	0.469388	7.07628e-07	0.0988943	5.55368e-06	0.469388	2.09747e-06	0.0988943
4.52994e-06	0.470845	7.08701e-07	0.0992015	5.56148e-06	0.470845	2.09747e-06	0.0992015
4.55545e-06	0.472303	7.11893e-07	0.0995086	5.56719e-06	0.472303	2.09882e-06	0.0995086
4.58509e-06	0.473761	7.13627e-07	0.0998157	5.57058e-06	0.473761	2.10751e-06	0.0998157
4.5998e-06	0.475219	7.14848e-07	0.100123	5.63844e-06	0.475219	2.11088e-06	0.100123
4.62539e-06	0.476676	7.14848e-07	0.10043	5.65171e-06	0.476676	2.12234e-06	0.10043
4.64805e-06	0.478134	7.18733e-07	0.100737	5.66754e-06	0.478134	2.12654e-06	0.100737
4.65494e-06	0.479592	7.19662e-07	0.101044	5.70518e-06	0.479592	2.12803e-06	0.101044
4.66301e-06	0.48105	7.20983e-07	0.101351	5.70994e-06	0.48105	2.13451e-06	0.101351
4.67889e-06	0.482507	7.20983e-07	0.101658	5.7402e-06	0.482507	2.13865e-06	0.101658
4.73704e-06	0.483965	7.26883e-07	0.101966	5.74399e-06	0.483965	2.14958e-06	0.101966
4.76087e-06	0.485423	7.32025e-07	0.102273	5.74791e-06	0.485423	2.15369e-06	0.102273
4.78033e-06	0.48688	7.32025e-07	0.10258	5.76782e-06	0.48688	2.17117e-06	0.10258
4.79719e-06	0.488338	7.32588e-07	0.102887	5.78785e-06	0.488338	2.17982e-06	0.102887
4.8105e-06	0.489796	7.34106e-07	0.103194	5.79616e-06	0.489796	2.1807e-06	0.103194
4.81352e-06	0.491254	7.3439e-07	0.103501	5.80697e-06	0.491254	2.18106e-06	0.103501
4.8144e-06	0.492711	7.36727e-07	0.103808	5.83059e-06	0.492711	2.20404e-06	0.103808
4.85564e-06	0.494169	7.36727e-07	0.104115	5.83224e-06	0.494169	2.21131e-06	0.104115
4.8711e-06	0.495627	7.38224e-07	0.104423	5.84273e-06	0.495627	2.21435e-06	0.104423
4.90365e-06	0.497085	7.3965e-07	0.10473	5.86731e-06	0.497085	2.2231e-06	0.10473
4.92326e-06	0.498542	7.40693e-07	0.105037	5.8831e-06	0.498542	2.24936e-06	0.105037
4.93013e-06	0.5	7.40759e-07	0.105344	5.89763e-06	0.5	2.25192e-06	0.105344
4.93359e-06	0.501458	7.42977e-07	0.105651	5.90883e-06	0.501458	2.26159e-06	0.105651
4.95154e-06	0.502915	7.43096e-07	0.105958	5.92104e-06	0.502915	2.26423e-06	0.105958
4.97684e-06	0.504373	7.43098e-07	0.106265	5.94486e-06	0.504373	2.26686e-06	0.106265
4.98839e-06	0.505831	7.45533e-07	0.106572	5.94785e-06	0.505831	2.26861e-06	0.106572
4.98851e-06	0.507289	7.47074e-07	0.10688	5.95269e-06	0.507289	2.27116e-06	0.10688
4.98971e-06	0.508746	7.47796e-07	0.107187	5.9619e-06	0.508746	2.28068e-06	0.107187
5.009e-06	0.510204	7.49735e-07	0.107494	5.97521e-06	0.510204	2.28153e-06	0.107494
5.07511e-06	0.511662	7.51226e-07	0.107801	5.98482e-06	0.511662	2.28437e-06	0.107801
5.08412e-06	0.51312	7.55638e-07	0.108108	6.01254e-06	0.51312	2.28543e-06	0.108108
5.11827e-06	0.514577	7.56734e-07	0.108415	6.01638e-06	0.514577	2.29679e-06	0.108415
5.14779e-06	0.516035	7.56896e-07	0.108722	6.026e-06	0.516035	2.30187e-06	0.108722
5.15327e-06	0.517493	7.56896e-07	0.109029	6.02786e-06	0.517493	2.30449e-06	0.109029
5.16743e-06	0.51895	7.60579e-07	0.109337	6.03738e-06	0.51895	2.31063e-06	0.109337
5.18642e-06	0.520408	7.6156e-07	0.109644	6.03925e-06	0.520408	2.31491e-06	0.109644
5.21243e-06	0.521866	7.62044e-07	0.109951	6.07058e-06	0.521866	2.32332e-06	0.109951
5.21589e-06	0.523324	7.6363e-07	0.110258	6.07468e-06	0.523324	2.32988e-06	0.110258
5.22695e-06	0.524781	7.65699e-07	0.110565	6.09536e-06	0.524781	2.34247e-06	0.110565
5.22742e-06	0.526239	7.6746e-07	0.110872	6.09809e-06	0.526239	2.35173e-06	0.110872
5.22819e-06	0.527697	7.6746e-07	0.111179	6.1088e-06	0.527697	2.35439e-06	0.111179
5.25642e-06	0.529155	7.69838e-07	0.111486	6.11383e-06	0.529155	2.35663e-06	0.111486
5.28827e-06	0.530612	7.70207e-07	0.111794	6.13369e-06	0.530612	2.36978e-06	0.111794
5.30644e-06	0.53207	7.72918e-07	0.112101	6.13767e-06	0.53207	2.37116e-06	0.112101
5.3123e-06	0.533528	7.73822e-07	0.112408	6.14948e-06	0.533528	2.37123e-06	0.112408
5.32544e-06	0.534985	7.73905e-07	0.112715	6.17981e-06	0.534985	2.37714e-06	0.112715
5.3367e-06	0.536443	7.73977e-07	0.113022	6.18022e-06	0.536443	2.37714e-06	0.113022
5.37481e-06	0.537901	7.74027e-07	0.113329	6.20038e-06	0.537901	2.38064e-06	0.113329
5.37521e-06	0.539359	7.74675e-07	0.113636	6.20109e-06	0.539359	2.38812e-06	0.113636
5.39536e-06	0.540816	7.76743e-07	0.113943	6.22059e-06	0.540816	2.39021e-06	0.113943
5.39823e-06	0.542274	7.78116e-07	0.114251	6.22822e-06	0.542274	2.3929e-06	0.114251
5.41766e-06	0.543732	7.79663e-07	0.114558	6.25184e-06	0.543732	2.39365e-06	0.114558
5.41991e-06	0.54519	7.82255e-07	0.114865	6.27195e-06	0.54519	2.40023e-06	0.114865
5.45095e-06	0.546647	7.84648e-07	0.115172	6.27732e-06	0.546647	2.40243e-06	0.115172
5.50482e-06	0.548105	7.86225e-07	0.115479	6.27956e-06	0.548105	2.40723e-06	0.115479
5.52092e-06	0.549563	7.86527e-07	0.115786	6.28497e-06	0.549563	2.40865e-06	0.115786
5.52623e-06	0.55102	7.88423e-07	0.116093	6.30878e-06	0.55102	2.41093e-06	0.116093
5.54207e-06	0.552478	7.88423e-07	0.1164	6.30948e-06	0.552478	2.42203e-06	0.1164
5.56331e-06	0.553936	7.91911e-07	0.116708	6.31877e-06	0.553936	2.42515e-06	0.116708
5.5806e-06	0.555394	7.9426e-07	0.117015	6.34917e-06	0.555394	2.43447e-06	0.117015
5.61063e-06	0.556851	7.96741e-07	0.117322	6.35346e-06	0.556851	2.43616e-06	0.117322
5.61294e-06	0.558309	7.98444e-07	0.117629	6.35639e-06	0.558309	2.44134e-06	0.117629
5.63362e-06	0.559767	8.00103e-07	0.117936	6.36299e-06	0.559767	2.44625e-06	0.117936
5.64658e-06	0.561224	8.04146e-07	0.118243	6.3807e-06	0.561224	2.44915e-06	0.118243
5.67247e-06	0.562682	8.05019e-07	0.11855	6.39091e-06	0.562682	2.45109e-06	0.11855
5.68164e-06	0.56414	8.10461e-07	0.118857	6.47019e-06	0.56414	2.45109e-06	0.118857
5.70357e-06	0.565598	8.10621e-07	0.119165	6.47067e-06	0.565598	2.45241e-06	0.119165
5.70549e-06	0.567055	8.12839e-07	0.119472	6.47292e-06	0.567055	2.4549e-06	0.119472
5.71424e-06	0.568513	8.13592e-07	0.119779	6.48655e-06	0.568513	2.45836e-06	0.119779
5.77233e-06	0.569971	8.19299e-07	0.120086	6.51561e-06	0.569971	2.46078e-06	0.120086
5.81962e-06	0.571429	8.20789e-07	0.120393	6.52736e-06	0.571429	2.46562e-06	0.120393
5.82596e-06	0.572886	8.20789e-07	0.1207	6.52817e-06	0.572886	2.485e-06	0.1207
5.86058e-06	0.574344	8.23092e-07	0.121007	6.53732e-06	0.574344	2.50195e-06	0.121007
5.89005e-06	0.575802	8.23464e-07	0.121314	6.53788e-06	0.575802	2.50863e-06	0.121314
5.91658e-06	0.577259	8.23497e-07	0.121622	6.53924e-06	0.577259	2.51406e-06	0.121622
5.92386e-06	0.578717	8.24849e-07	0.121929	6.59566e-06	0.578717	2.51552e-06	0.121929
5.92899e-06	0.580175	8.27302e-07	0.122236	6.60183e-06	0.580175	2.51718e-06	0.122236
5.93069e-06	0.581633	8.27302e-07	0.122543	6.6028e-06	0.581633	2.51827e-06	0.122543
5.93069e-06	0.58309	8.27954e-07	0.12285	6.63266e-06	0.58309	2.53644e-06	0.12285
5.96426e-06	0.584548	8.29726e-07	0.123157	6.65341e-06	0.584548	2.55507e-06	0.123157
5.98088e-06	0.586006	8.3525e-07	0.123464	6.67088e-06	0.586006	2.56008e-06	0.123464
6.02557e-06	0.587464	8.35679e-07	0.123771	6.67995e-06	0.587464	2.56008e-06	0.123771
6.03004e-06	0.588921	8.36061e-07	0.124079	6.68963e-06	0.588921	2.5697e-06	0.124079
6.07982e-06	0.590379	8.376e-07	0.124386	6.70771e-06	0.590379	2.57219e-06	0.124386
6.14546e-06	0.591837	8.40154e-07	0.124693	6.72302e-06	0.591837	2.57703e-06	0.124693
6.14721e-06	0.593294	8.40562e-07	0.125	6.74789e-06	0.593294	2.57899e-06	0.125
6.16006e-06	0.594752	8.44143e-07	0.125307	6.77438e-06	0.594752	2.58964e-06	0.125307
6.17214e-06	0.59621	8.44339e-07	0.125614	6.79519e-06	0.59621	2.59399e-06	0.125614
6.23527e-06	0.597668	8.45091e-07	0.125921	6.85668e-06	0.597668	2.59595e-06	0.125921
6.252e-06	0.599125	8.46248e-07	0.126229	6.88121e-06	0.599125	2.60625e-06	0.126229
6.25552e-06	0.600583	8.47228e-07	0.126536	6.9379e-06	0.600583	2.61346e-06	0.126536
6.26394e-06	0.602041	8.5328e-07	0.126843	6.946e-06	0.602041	2.61668e-06	0.126843
6.26686e-06	0.603499	8.5356e-07	0.12715	7.01156e-06	0.603499	2.61694e-06	0.12715
6.27285e-06	0.604956	8.5356e-07	0.127457	7.02909e-06	0.604956	2.61696e-06	0.127457
6.30711e-06	0.606414	8.54448e-07	0.127764	7.03529e-06	0.606414	2.63032e-06	0.127764
6.3157e-06	0.607872	8.54978e-07	0.128071	7.03553e-06	0.607872	2.63299e-06	0.128071
6.34921e-06	0.609329	8.54978e-07	0.128378	7.05104e-06	0.609329	2.6456e-06	0.128378
6.44832e-06	0.610787	8.5505e-07	0.128686	7.05536e-06	0.610787	2.65197e-06	0.128686
6.4963e-06	0.612245	8.56855e-07	0.128993	7.0554e-06	0.612245	2.65579e-06	0.128993
6.51119e-06	0.613703	8.58305e-07	0.1293	7.13317e-06	0.613703	2.65856e-06	0.1293
6.57971e-06	0.61516	8.61669e-07	0.129607	7.16521e-06	0.61516	2.65915e-06	0.129607
6.6543e-06	0.616618	8.61784e-07	0.129914	7.20068e-06	0.616618	2.66423e-06	0.129914
6.71104e-06	0.618076	8.62964e-07	0.130221	7.21371e-06	0.618076	2.67544e-06	0.130221
6.7497e-06	0.619534	8.63089e-07	0.130528	7.21948e-06	0.619534	2.68118e-06	0.130528
6.76827e-06	0.620991	8.63988e-07	0.130835	7.21948e-06	0.620991	2.70056e-06	0.130835
6.76919e-06	0.622449	8.66483e-07	0.131143	7.22795e-06	0.622449	2.70098e-06	0.131143
6.7707e-06	0.623907	8.66967e-07	0.13145	7.31087e-06	0.623907	2.70098e-06	0.13145
6.79506e-06	0.625364	8.6889e-07	0.131757	7.33746e-06	0.625364	2.70242e-06	0.131757
6.81058e-06	0.626822	8.69394e-07	0.132064	7.42571e-06	0.626822	2.7027e-06	0.132064
6.97207e-06	0.62828	8.70289e-07	0.132371	7.51931e-06	0.62828	2.70375e-06	0.132371
7.00166e-06	0.629738	8.71509e-07	0.132678	7.54709e-06	0.629738	2.70436e-06	0.132678
7.01191e-06	0.631195	8.76558e-07	0.132985	7.55831e-06	0.631195	2.7054e-06	0.132985
7.11917e-06	0.632653	8.77097e-07	0.133292	7.56559e-06	0.632653	2.71025e-06	0.133292
7.13263e-06	0.634111	8.77395e-07	0.1336	7.58254e-06	0.634111	2.71623e-06	0.1336
7.13645e-06	0.635569	8.78884e-07	0.133907	7.58583e-06	0.635569	2.72236e-06	0.133907
7.14997e-06	0.637026	8.82034e-07	0.134214	7.59731e-06	0.637026	2.72435e-06	0.134214
7.16005e-06	0.638484	8.83353e-07	0.134521	7.61738e-06	0.638484	2.72435e-06	0.134521
7.18929e-06	0.639942	8.84139e-07	0.134828	7.6418e-06	0.639942	2.72478e-06	0.134828
7.23849e-06	0.641399	8.86332e-07	0.135135	7.64945e-06	0.641399	2.7272e-06	0.135135
7.30249e-06	0.642857	8.87706e-07	0.135442	7.65411e-06	0.642857	2.72724e-06	0.135442
7.31967e-06	0.644315	8.87822e-07	0.135749	7.67451e-06	0.644315	2.7341e-06	0.135749
7.32795e-06	0.645773	8.90463e-07	0.136057	7.67808e-06	0.645773	2.75175e-06	0.136057
7.33057e-06	0.64723	8.90463e-07	0.136364	7.69753e-06	0.64723	2.75384e-06	0.136364
7.35884e-06	0.648688	8.91572e-07	0.136671	7.7118e-06	0.648688	2.76227e-06	0.136671
7.44212e-06	0.650146	8.91572e-07	0.136978	7.73221e-06	0.650146	2.76344e-06	0.136978
7.44894e-06	0.651603	8.92291e-07	0.137285	7.76986e-06	0.651603	2.76925e-06	0.137285
7.52396e-06	0.653061	8.96075e-07	0.137592	7.7896e-06	0.653061	2.77148e-06	0.137592
7.53457e-06	0.654519	8.9676e-07	0.137899	7.83717e-06	0.654519	2.77148e-06	0.137899
7.58e-06	0.655977	9.02227e-07	0.138206	7.86064e-06	0.655977	2.7716e-06	0.138206
7.6057e-06	0.657434	9.04353e-07	0.138514	7.92772e-06	0.657434	2.78341e-06	0.138514
7.60638e-06	0.658892	9.06176e-07	0.138821	7.95144e-06	0.658892	2.78517e-06	0.138821
7.64267e-06	0.66035	9.07187e-07	0.139128	7.96392e-06	0.66035	2.79502e-06	0.139128
7.65906e-06	0.661808	9.10876e-07	0.139435	7.97077e-06	0.661808	2.80739e-06	0.139435
7.69622e-06	0.663265	9.11207e-07	0.139742	7.97375e-06	0.663265	2.81301e-06	0.139742
7.72528e-06	0.664723	9.16907e-07	0.140049	8.0064e-06	0.664723	2.82001e-06	0.140049
7.73053e-06	0.666181	9.17027e-07	0.140356	8.01059e-06	0.666181	2.82671e-06	0.140356
7.74908e-06	0.667638	9.17982e-07	0.140663	8.03205e-06	0.667638	2.83052e-06	0.140663
7.75744e-06	0.669096	9.17982e-07	0.140971	8.05577e-06	0.669096	2.83619e-06	0.140971
7.80316e-06	0.670554	9.18839e-07	0.141278	8.14342e-06	0.670554	2.83624e-06	0.141278
7.81707e-06	0.672012	9.20594e-07	0.141585	8.15892e-06	0.672012	2.84802e-06	0.141585
7.82001e-06	0.673469	9.20952e-07	0.141892	8.16045e-06	0.673469	2.85315e-06	0.141892
7.90438e-06	0.674927	9.23389e-07	0.142199	8.17378e-06	0.674927	2.85895e-06	0.142199
7.90815e-06	0.676385	9.23573e-07	0.142506	8.21159e-06	0.676385	2.86633e-06	0.142506
7.91944e-06	0.677843	9.25063e-07	0.142813	8.23769e-06	0.677843	2.86768e-06	0.142813
7.94669e-06	0.6793	9.25866e-07	0.14312	8.23946e-06	0.6793	2.86816e-06	0.14312
7.94985e-06	0.680758	9.26838e-07	0.143428	8.29368e-06	0.680758	2.87778e-06	0.143428
8.00839e-06	0.682216	9.29062e-07	0.143735	8.29602e-06	0.682216	2.87979e-06	0.143735
8.03663e-06	0.683673	9.32741e-07	0.144042	8.29844e-06	0.683673	2.88391e-06	0.144042
8.03663e-06	0.685131	9.33134e-07	0.144349	8.30527e-06	0.685131	2.88391e-06	0.144349
8.04341e-06	0.686589	9.33876e-07	0.144656	8.30864e-06	0.686589	2.89501e-06	0.144656
8.04866e-06	0.688047	9.34662e-07	0.144963	8.34666e-06	0.688047	2.89656e-06	0.144963
8.12952e-06	0.689504	9.3869e-07	0.14527	8.36768e-06	0.689504	2.90579e-06	0.14527
8.14681e-06	0.690962	9.39534e-07	0.145577	8.3712e-06	0.690962	2.90754e-06	0.145577
8.18137e-06	0.69242	9.41096e-07	0.145885	8.37889e-06	0.69242	2.9137e-06	0.145885
8.23644e-06	0.693878	9.45918e-07	0.146192	8.37933e-06	0.693878	2.91629e-06	0.146192
8.24962e-06	0.695335	9.47752e-07	0.146499	8.39482e-06	0.695335	2.92338e-06	0.146499
8.28565e-06	0.696793	9.48317e-07	0.146806	8.40385e-06	0.696793	2.93379e-06	0.146806
8.34287e-06	0.698251	9.50345e-07	0.147113	8.43004e-06	0.698251	2.9527e-06	0.147113
8.36312e-06	0.699708	9.5136e-07	0.14742	8.46498e-06	0.699708	2.9548e-06	0.14742
8.38877e-06	0.701166	9.51502e-07	0.147727	8.46556e-06	0.701166	2.95541e-06	0.147727
8.47463e-06	0.702624	9.53131e-07	0.148034	8.52378e-06	0.702624	2.96014e-06	0.148034
8.48794e-06	0.704082	9.53672e-07	0.148342	8.53722e-06	0.704082	2.9653e-06	0.148342
8.49079e-06	0.705539	9.55713e-07	0.148649	8.5847e-06	0.705539	2.96705e-06	0.148649
8.49878e-06	0.706997	9.57385e-07	0.148956	8.60037e-06	0.706997	2.96844e-06	0.148956
8.52041e-06	0.708455	9.58099e-07	0.149263	8.66444e-06	0.708455	2.98423e-06	0.149263
8.56563e-06	0.709913	9.59934e-07	0.14957	8.66893e-06	0.709913	2.98786e-06	0.14957
8.59312e-06	0.71137	9.60814e-07	0.149877	8.70103e-06	0.71137	2.9882e-06	0.149877
8.60859e-06	0.712828	9.62304e-07	0.150184	8.74096e-06	0.712828	2.99246e-06	0.150184
8.62246e-06	0.714286	9.63652e-07	0.150491	8.77427e-06	0.714286	2.99524e-06	0.150491
8.62918e-06	0.715743	9.66672e-07	0.150799	8.84481e-06	0.715743	2.99681e-06	0.150799
8.62964e-06	0.717201	9.66773e-07	0.151106	8.88043e-06	0.717201	2.99772e-06	0.151106
8.67265e-06	0.718659	9.69507e-07	0.151413	8.88823e-06	0.718659	3.00031e-06	0.151413
8.67819e-06	0.720117	9.69752e-07	0.15172	8.93015e-06	0.720117	3.00723e-06	0.15172
8.68351e-06	0.721574	9.72524e-07	0.152027	8.93134e-06	0.721574	3.00784e-06	0.152027
8.69722e-06	0.723032	9.74714e-07	0.152334	8.95865e-06	0.723032	3.00917e-06	0.152334
8.7849e-06	0.72449	9.76784e-07	0.152641	8.97403e-06	0.72449	3.013e-06	0.152641
8.89849e-06	0.725948	9.79177e-07	0.152948	8.97989e-06	0.725948	3.01393e-06	0.152948
8.94074e-06	0.727405	9.79425e-07	0.153256	8.99222e-06	0.727405	3.01542e-06	0.153256
8.95296e-06	0.728863	9.80974e-07	0.153563	8.99982e-06	0.728863	3.01542e-06	0.153563
8.97563e-06	0.730321	9.81395e-07	0.15387	8.99982e-06	0.730321	3.01782e-06	0.15387
9.00567e-06	0.731778	9.84964e-07	0.154177	9.03665e-06	0.731778	3.01957e-06	0.154177
9.07796e-06	0.733236	9.85872e-07	0.154484	9.03723e-06	0.733236	3.01962e-06	0.154484
9.10013e-06	0.734694	9.90607e-07	0.154791	9.04932e-06	0.734694	3.02011e-06	0.154791
9.12912e-06	0.736152	9.90607e-07	0.155098	9.05723e-06	0.736152	3.02011e-06	0.155098
9.21092e-06	0.737609	9.92186e-07	0.155405	9.06713e-06	0.737609	3.04232e-06	0.155405
9.21927e-06	0.739067	9.95749e-07	0.155713	9.08832e-06	0.739067	3.05108e-06	0.155713
9.24851e-06	0.740525	1.00103e-06	0.15602	9.09883e-06	0.740525	3.05108e-06	0.15602
9.25667e-06	0.741983	1.00246e-06	0.156327	9.14942e-06	0.741983	3.05202e-06	0.156327
9.28003e-06	0.74344	1.00353e-06	0.156634	9.17293e-06	0.74344	3.06508e-06	0.156634
9.2834e-06	0.744898	1.00358e-06	0.156941	9.22246e-06	0.744898	3.06871e-06	0.156941
9.3414e-06	0.746356	1.00368e-06	0.157248	9.22753e-06	0.746356	3.06975e-06	0.157248
9.3634e-06	0.747813	1.00379e-06	0.157555	9.25363e-06	0.747813	3.07191e-06	0.157555
9.36429e-06	0.749271	1.00379e-06	0.157862	9.25382e-06	0.749271	3.07191e-06	0.157862
9.40345e-06	0.750729	1.00866e-06	0.15817	9.28345e-06	0.750729	3.07208e-06	0.15817
9.42386e-06	0.752187	1.01035e-06	0.158477	9.34851e-06	0.752187	3.07993e-06	0.158477
9.49097e-06	0.753644	1.01203e-06	0.158784	9.38786e-06	0.753644	3.08082e-06	0.158784
9.52658e-06	0.755102	1.01353e-06	0.159091	9.42131e-06	0.755102	3.08202e-06	0.159091
9.59832e-06	0.75656	1.01539e-06	0.159398	9.43246e-06	0.75656	3.08258e-06	0.159398
9.59869e-06	0.758017	1.01571e-06	0.159705	9.43803e-06	0.758017	3.08324e-06	0.159705
9.63221e-06	0.759475	1.01593e-06	0.160012	9.44075e-06	0.759475	3.08324e-06	0.160012
9.63721e-06	0.760933	1.01597e-06	0.160319	9.57854e-06	0.760933	3.08566e-06	0.160319
9.64405e-06	0.762391	1.01817e-06	0.160627	9.59148e-06	0.762391	3.09834e-06	0.160627
9.67332e-06	0.763848	1.01911e-06	0.160934	9.59829e-06	0.763848	3.10746e-06	0.160934
9.69013e-06	0.765306	1.0204e-06	0.161241	9.68878e-06	0.765306	3.11715e-06	0.161241
9.69257e-06	0.766764	1.02132e-06	0.161548	9.70005e-06	0.766764	3.11885e-06	0.161548
9.71398e-06	0.768222	1.02189e-06	0.161855	9.71573e-06	0.768222	3.11911e-06	0.161855
9.71398e-06	0.769679	1.02189e-06	0.162162	9.91312e-06	0.769679	3.11934e-06	0.162162
9.72116e-06	0.771137	1.02308e-06	0.162469	9.9718e-06	0.771137	3.12395e-06	0.162469
9.74043e-06	0.772595	1.02518e-06	0.162776	9.99942e-06	0.772595	3.12741e-06	0.162776
9.8418e-06	0.774052	1.0272e-06	0.163084	1.00067e-05	0.774052	3.13168e-06	0.163084
9.90485e-06	0.77551	1.02774e-06	0.163391	1.00239e-05	0.77551	3.13296e-06	0.163391
9.93886e-06	0.776968	1.02785e-06	0.163698	1.00463e-05	0.776968	3.1351e-06	0.163698
9.97698e-06	0.778426	1.0315e-06	0.164005	1.00718e-05	0.778426	3.13955e-06	0.164005
1.0089e-05	0.779883	1.0353e-06	0.164312	1.00818e-05	0.779883	3.13978e-06	0.164312
1.01619e-05	0.781341	1.0368e-06	0.164619	1.01083e-05	0.781341	3.14035e-06	0.164619
1.01812e-05	0.782799	1.04277e-06	0.164926	1.01997e-05	0.782799	3.14621e-06	0.164926
1.02425e-05	0.784257	1.04413e-06	0.165233	1.02112e-05	0.784257	3.16135e-06	0.165233
1.02762e-05	0.785714	1.04764e-06	0.165541	1.02997e-05	0.785714	3.16559e-06	0.165541
1.029e-05	0.787172	1.04786e-06	0.165848	1.03035e-05	0.787172	3.17711e-06	0.165848
1.0376e-05	0.78863	1.048e-06	0.166155	1.03466e-05	0.78863	3.1777e-06	0.166155
1.0382e-05	0.790087	1.04831e-06	0.166462	1.03873e-05	0.790087	3.18496e-06	0.166462
1.04701e-05	0.791545	1.05252e-06	0.166769	1.0408e-05	0.791545	3.18582e-06	0.166769
1.06028e-05	0.793003	1.05422e-06	0.167076	1.04248e-05	0.793003	3.18655e-06	0.167076
1.06362e-05	0.794461	1.05455e-06	0.167383	1.04398e-05	0.794461	3.18899e-06	0.167383
1.06455e-05	0.795918	1.05458e-06	0.16769	1.04522e-05	0.795918	3.19667e-06	0.16769
1.06465e-05	0.797376	1.05465e-06	0.167998	1.04604e-05	0.797376	3.20434e-06	0.167998
1.07e-05	0.798834	1.05913e-06	0.168305	1.05077e-05	0.798834	3.20434e-06	0.168305
1.07318e-05	0.800292	1.05956e-06	0.168612	1.05224e-05	0.800292	3.20585e-06	0.168612
1.07614e-05	0.801749	1.06097e-06	0.168919	1.05785e-05	0.801749	3.20918e-06	0.168919
1.07913e-05	0.803207	1.06097e-06	0.169226	1.06667e-05	0.803207	3.22277e-06	0.169226
1.07975e-05	0.804665	1.06211e-06	0.169533	1.06979e-05	0.804665	3.22365e-06	0.169533
1.08771e-05	0.806122	1.06577e-06	0.16984	1.07324e-05	0.806122	3.23186e-06	0.16984
1.1071e-05	0.80758	1.06658e-06	0.170147	1.07683e-05	0.80758	3.23563e-06	0.170147
1.10722e-05	0.809038	1.06784e-06	0.170455	1.07749e-05	0.809038	3.24142e-06	0.170455
1.11125e-05	0.810496	1.06789e-06	0.170762	1.07892e-05	0.810496	3.24363e-06	0.170762
1.11178e-05	0.811953	1.069e-06	0.171069	1.08734e-05	0.811953	3.24485e-06	0.171069
1.11197e-05	0.813411	1.07105e-06	0.171376	1.08825e-05	0.813411	3.24651e-06	0.171376
1.11343e-05	0.814869	1.07164e-06	0.171683	1.09156e-05	0.814869	3.24794e-06	0.171683
1.11493e-05	0.816327	1.07612e-06	0.17199	1.09288e-05	0.816327	3.252e-06	0.17199
1.11961e-05	0.817784	1.08043e-06	0.172297	1.09432e-05	0.817784	3.25504e-06	0.172297
1.11961e-05	0.819242	1.0807e-06	0.172604	1.09987e-05	0.819242	3.25584e-06	0.172604
1.12623e-05	0.8207	1.08074e-06	0.172912	1.10324e-05	0.8207	3.25762e-06	0.172912
1.12949e-05	0.822157	1.0812e-06	0.173219	1.10807e-05	0.822157	3.25938e-06	0.173219
1.13507e-05	0.823615	1.08202e-06	0.173526	1.11918e-05	0.823615	3.25942e-06	0.173526
1.14045e-05	0.825073	1.08573e-06	0.173833	1.12034e-05	0.825073	3.26489e-06	0.173833
1.14453e-05	0.826531	1.08623e-06	0.17414	1.1222e-05	0.826531	3.26814e-06	0.17414
1.15363e-05	0.827988	1.09372e-06	0.174447	1.12225e-05	0.827988	3.27085e-06	0.174447
1.1616e-05	0.829446	1.09424e-06	0.174754	1.12868e-05	0.829446	3.27164e-06	0.174754
1.16495e-05	0.830904	1.09465e-06	0.175061	1.12989e-05	0.830904	3.27514e-06	0.175061
1.17336e-05	0.832362	1.09465e-06	0.175369	1.13334e-05	0.832362	3.27942e-06	0.175369
1.17346e-05	0.833819	1.09465e-06	0.175676	1.13412e-05	0.833819	3.28568e-06	0.175676
1.17447e-05	0.835277	1.09783e-06	0.175983	1.13948e-05	0.835277	3.29395e-06	0.175983
1.17487e-05	0.836735	1.09795e-06	0.17629	1.14579e-05	0.836735	3.30122e-06	0.17629
1.1807e-05	0.838192	1.09811e-06	0.176597	1.14784e-05	0.838192	3.30335e-06	0.176597
1.18314e-05	0.83965	1.10382e-06	0.176904	1.15118e-05	0.83965	3.3049e-06	0.176904
1.18371e-05	0.841108	1.10671e-06	0.177211	1.15289e-05	0.841108	3.30795e-06	0.177211
1.18537e-05	0.842566	1.10671e-06	0.177518	1.15549e-05	0.842566	3.31505e-06	0.177518
1.18806e-05	0.844023	1.1068e-06	0.177826	1.15601e-05	0.844023	3.31973e-06	0.177826
1.19116e-05	0.845481	1.10923e-06	0.178133	1.15899e-05	0.845481	3.32128e-06	0.178133
1.1919e-05	0.846939	1.10978e-06	0.17844	1.16706e-05	0.846939	3.3224e-06	0.17844
1.19759e-05	0.848397	1.11343e-06	0.178747	1.16823e-05	0.848397	3.32342e-06	0.178747
1.20496e-05	0.849854	1.11408e-06	0.179054	1.18081e-05	0.849854	3.32654e-06	0.179054
1.20512e-05	0.851312	1.11425e-06	0.179361	1.18296e-05	0.851312	3.33513e-06	0.179361
1.2056e-05	0.85277	1.11574e-06	0.179668	1.18319e-05	0.85277	3.33676e-06	0.179668
1.20814e-05	0.854227	1.1168e-06	0.179975	1.18916e-05	0.854227	3.34516e-06	0.179975
1.20979e-05	0.855685	1.11839e-06	0.180283	1.18986e-05	0.855685	3.3582e-06	0.180283
1.21742e-05	0.857143	1.11872e-06	0.18059	1.19522e-05	0.857143	3.36214e-06	0.18059
1.23378e-05	0.858601	1.12021e-06	0.180897	1.19745e-05	0.858601	3.36419e-06	0.180897
1.2347e-05	0.860058	1.12643e-06	0.181204	1.20849e-05	0.860058	3.36607e-06	0.181204
1.23566e-05	0.861516	1.12777e-06	0.181511	1.21195e-05	0.861516	3.36864e-06	0.181511
1.23666e-05	0.862974	1.12883e-06	0.181818	1.21531e-05	0.862974	3.37316e-06	0.181818
1.24066e-05	0.864431	1.13051e-06	0.182125	1.22969e-05	0.864431	3.37672e-06	0.182125
1.2409e-05	0.865889	1.13074e-06	0.182432	1.23049e-05	0.865889	3.38192e-06	0.182432
1.2493e-05	0.867347	1.13365e-06	0.18274	1.23382e-05	0.867347	3.38525e-06	0.18274
1.25488e-05	0.868805	1.13676e-06	0.183047	1.23592e-05	0.868805	3.38576e-06	0.183047
1.25507e-05	0.870262	1.13846e-06	0.183354	1.23715e-05	0.870262	3.38717e-06	0.183354
1.26049e-05	0.87172	1.14234e-06	0.183661	1.2389e-05	0.87172	3.39305e-06	0.183661
1.26066e-05	0.873178	1.14526e-06	0.183968	1.23918e-05	0.873178	3.39349e-06	0.183968
1.26073e-05	0.874636	1.14809e-06	0.184275	1.24286e-05	0.874636	3.39741e-06	0.184275
1.28032e-05	0.876093	1.14938e-06	0.184582	1.24532e-05	0.876093	3.39942e-06	0.184582
1.28539e-05	0.877551	1.15e-06	0.184889	1.25734e-05	0.877551	3.40537e-06	0.184889
1.29097e-05	0.879009	1.15117e-06	0.185197	1.26045e-05	0.879009	3.41021e-06	0.185197
1.30203e-05	0.880466	1.15298e-06	0.185504	1.26212e-05	0.880466	3.41906e-06	0.185504
1.30301e-05	0.881924	1.15707e-06	0.185811	1.27714e-05	0.881924	3.42393e-06	0.185811
1.30382e-05	0.883382	1.15738e-06	0.186118	1.28518e-05	0.883382	3.45623e-06	0.186118
1.30911e-05	0.88484	1.16215e-06	0.186425	1.2863e-05	0.88484	3.45927e-06	0.186425
1.32404e-05	0.886297	1.16303e-06	0.186732	1.29078e-05	0.886297	3.46306e-06	0.186732
1.32669e-05	0.887755	1.1651e-06	0.187039	1.29988e-05	0.887755	3.46379e-06	0.187039
1.32716e-05	0.889213	1.16703e-06	0.187346	1.30505e-05	0.889213	3.46614e-06	0.187346
1.33208e-05	0.890671	1.16734e-06	0.187654	1.32328e-05	0.890671	3.46879e-06	0.187654
1.33256e-05	0.892128	1.16833e-06	0.187961	1.32478e-05	0.892128	3.47018e-06	0.187961
1.35096e-05	0.893586	1.1688e-06	0.188268	1.32601e-05	0.893586	3.47076e-06	0.188268
1.36024e-05	0.895044	1.17271e-06	0.188575	1.34398e-05	0.895044	3.47354e-06	0.188575
1.36459e-05	0.896501	1.17387e-06	0.188882	1.34446e-05	0.896501	3.47803e-06	0.188882
1.37388e-05	0.897959	1.17681e-06	0.189189	1.34741e-05	0.897959	3.48275e-06	0.189189
1.37447e-05	0.899417	1.17802e-06	0.189496	1.3574e-05	0.899417	3.48998e-06	0.189496
1.3763e-05	0.900875	1.17959e-06	0.189803	1.35849e-05	0.900875	3.49338e-06	0.189803
1.38967e-05	0.902332	1.17971e-06	0.190111	1.37512e-05	0.902332	3.4992e-06	0.190111
1.39161e-05	0.90379	1.1858e-06	0.190418	1.37637e-05	0.90379	3.49959e-06	0.190418
1.40692e-05	0.905248	1.18659e-06	0.190725	1.38488e-05	0.905248	3.49983e-06	0.190725
1.42163e-05	0.906706	1.1866e-06	0.191032	1.45445e-05	0.906706	3.50225e-06	0.191032
1.43066e-05	0.908163	1.18912e-06	0.191339	1.45792e-05	0.908163	3.5062e-06	0.191339
1.43129e-05	0.909621	1.19187e-06	0.191646	1.47078e-05	0.909621	3.5069e-06	0.191646
1.433e-05	0.911079	1.19408e-06	0.191953	1.47912e-05	0.911079	3.507e-06	0.191953
1.44356e-05	0.912536	1.19431e-06	0.19226	1.47954e-05	0.912536	3.507e-06	0.19226
1.47552e-05	0.913994	1.19569e-06	0.192568	1.47974e-05	0.913994	3.507e-06	0.192568
1.48523e-05	0.915452	1.19618e-06	0.192875	1.4801e-05	0.915452	3.51041e-06	0.192875
1.4893e-05	0.91691	1.19874e-06	0.193182	1.48344e-05	0.91691	3.52402e-06	0.193182
1.49781e-05	0.918367	1.19913e-06	0.193489	1.51908e-05	0.918367	3.52749e-06	0.193489
1.52414e-05	0.919825	1.19913e-06	0.193796	1.5236e-05	0.919825	3.52889e-06	0.193796
1.53129e-05	0.921283	1.20029e-06	0.194103	1.54017e-05	0.921283	3.53142e-06	0.194103
1.54722e-05	0.922741	1.2054e-06	0.19441	1.54529e-05	0.922741	3.54062e-06	0.19441
1.54856e-05	0.924198	1.20826e-06	0.194717	1.56369e-05	0.924198	3.54105e-06	0.194717
1.56063e-05	0.925656	1.20892e-06	0.195025	1.56706e-05	0.925656	3.54827e-06	0.195025
1.56142e-05	0.927114	1.21063e-06	0.195332	1.57149e-05	0.927114	3.55521e-06	0.195332
1.56215e-05	0.928571	1.21477e-06	0.195639	1.57263e-05	0.928571	3.56764e-06	0.195639
1.57925e-05	0.930029	1.21575e-06	0.195946	1.59069e-05	0.930029	3.57097e-06	0.195946
1.58699e-05	0.931487	1.2187e-06	0.196253	1.59961e-05	0.931487	3.57714e-06	0.196253
1.58794e-05	0.932945	1.2203e-06	0.19656	1.61111e-05	0.932945	3.57797e-06	0.19656
1.59628e-05	0.934402	1.22464e-06	0.196867	1.61666e-05	0.934402	3.57972e-06	0.196867
1.61535e-05	0.93586	1.22496e-06	0.197174	1.63824e-05	0.93586	3.58847e-06	0.197174
1.61995e-05	0.937318	1.22597e-06	0.197482	1.64012e-05	0.937318	3.58944e-06	0.197482
1.63257e-05	0.938776	1.22637e-06	0.197789	1.65895e-05	0.938776	3.59013e-06	0.197789
1.64115e-05	0.940233	1.22936e-06	0.198096	1.66473e-05	0.940233	3.59429e-06	0.198096
1.6508e-05	0.941691	1.23133e-06	0.198403	1.67082e-05	0.941691	3.598e-06	0.198403
1.67e-05	0.943149	1.23193e-06	0.19871	1.67688e-05	0.943149	3.59913e-06	0.19871
1.67753e-05	0.944606	1.2334e-06	0.199017	1.67744e-05	0.944606	3.60016e-06	0.199017
1.68932e-05	0.946064	1.23547e-06	0.199324	1.68502e-05	0.946064	3.60365e-06	0.199324
1.69134e-05	0.947522	1.2364e-06	0.199631	1.68683e-05	0.947522	3.60806e-06	0.199631
1.70225e-05	0.94898	1.24023e-06	0.199939	1.69749e-05	0.94898	3.61124e-06	0.199939
1.71962e-05	0.950437	1.24199e-06	0.200246	1.71694e-05	0.950437	3.62577e-06	0.200246
1.72954e-05	0.951895	1.24236e-06	0.200553	1.72282e-05	0.951895	3.63057e-06	0.200553
1.77097e-05	0.953353	1.24255e-06	0.20086	1.72538e-05	0.953353	3.63638e-06	0.20086
1.77555e-05	0.95481	1.24255e-06	0.201167	1.72783e-05	0.95481	3.64166e-06	0.201167
1.78239e-05	0.956268	1.24384e-06	0.201474	1.73111e-05	0.956268	3.64624e-06	0.201474
1.79894e-05	0.957726	1.24553e-06	0.201781	1.7343e-05	0.957726	3.65149e-06	0.201781
1.82882e-05	0.959184	1.24688e-06	0.202088	1.746e-05	0.959184	3.66695e-06	0.202088
1.89108e-05	0.960641	1.24893e-06	0.202396	1.82296e-05	0.960641	3.67815e-06	0.202396
1.89513e-05	0.962099	1.24992e-06	0.202703	1.84691e-05	0.962099	3.682e-06	0.202703
1.92448e-05	0.963557	1.25043e-06	0.20301	1.94334e-05	0.963557	3.683e-06	0.20301
1.92542e-05	0.965015	1.25427e-06	0.203317	1.99517e-05	0.965015	3.6889e-06	0.203317
1.93257e-05	0.966472	1.25474e-06	0.203624	1.99854e-05	0.966472	3.69117e-06	0.203624
1.95234e-05	0.96793	1.25582e-06	0.203931	2.01125e-05	0.96793	3.69359e-06	0.203931
1.97347e-05	0.969388	1.25874e-06	0.204238	2.01406e-05	0.969388	3.69573e-06	0.204238
2.01396e-05	0.970845	1.25885e-06	0.204545	2.03289e-05	0.970845	3.70085e-06	0.204545
2.02032e-05	0.972303	1.26005e-06	0.204853	2.04712e-05	0.972303	3.70108e-06	0.204853
2.0702e-05	0.973761	1.2603e-06	0.20516	2.07436e-05	0.973761	3.70925e-06	0.20516
2.18914e-05	0.975219	1.26148e-06	0.205467	2.09102e-05	0.975219	3.71129e-06	0.205467
2.22011e-05	0.976676	1.26195e-06	0.205774	2.12799e-05	0.976676	3.71539e-06	0.205774
2.22641e-05	0.978134	1.26321e-06	0.206081	2.29401e-05	0.978134	3.71861e-06	0.206081
2.46011e-05	0.979592	1.26321e-06	0.206388	2.33016e-05	0.979592	3.72455e-06	0.206388
2.57585e-05	0.98105	1.26444e-06	0.206695	2.36019e-05	0.98105	3.72573e-06	0.206695
2.66988e-05	0.982507	1.26628e-06	0.207002	2.37117e-05	0.982507	3.73235e-06	0.207002
2.81005e-05	0.983965	1.2675e-06	0.20731	2.46552e-05	0.983965	3.73476e-06	0.20731
2.9803e-05	0.985423	1.27e-06	0.207617	2.58474e-05	0.985423	3.73765e-06	0.207617
2.99117e-05	0.98688	1.27215e-06	0.207924	2.60164e-05	0.98688	3.74076e-06	0.207924
3.05523e-05	0.988338	1.27233e-06	0.208231	2.61111e-05	0.988338	3.74203e-06	0.208231
3.06159e-05	0.989796	1.27272e-06	0.208538	2.70369e-05	0.989796	3.74405e-06	0.208538
3.10815e-05	0.991254	1.27415e-06	0.208845	2.74141e-05	0.991254	3.74622e-06	0.208845
3.11975e-05	0.992711	1.27569e-06	0.209152	2.93194e-05	0.992711	3.74777e-06	0.209152
3.22488e-05	0.994169	1.2799e-06	0.209459	3.11568e-05	0.994169	3.75575e-06	0.209459
3.57812e-05	0.995627	1.28047e-06	0.209767	3.22716e-05	0.995627	3.75898e-06	0.209767
3.68893e-05	0.997085	1.28099e-06	0.210074	3.23331e-05	0.997085	3.77098e-06	0.210074
4.07882e-05	0.998542	1.28406e-06	0.210381	3.44284e-05	0.998542	3.77258e-06	0.210381
4.12152e-05	1	1.28484e-06	0.210688	4.07806e-05	1	3.77402e-06	0.210688
		1.28704e-06	0.210995			3.77836e-06	0.210995
		1.2872e-06	0.211302			3.78277e-06	0.211302
		1.28746e-06	0.211609			3.78431e-06	0.211609
		1.28769e-06	0.211916			3.78978e-06	0.211916
		1.2901e-06	0.212224			3.79047e-06	0.212224
		1.29068e-06	0.212531			3.79085e-06	0.212531
		1.29128e-06	0.212838			3.79503e-06	0.212838
		1.29134e-06	0.213145			3.79503e-06	0.213145
		1.293e-06	0.213452			3.79611e-06	0.213452
		1.2936e-06	0.213759			3.8025e-06	0.213759
		1.29363e-06	0.214066			3.80258e-06	0.214066
		1.30053e-06	0.214373			3.807e-06	0.214373
		1.30301e-06	0.214681			3.81095e-06	0.214681
		1.30516e-06	0.214988			3.81138e-06	0.214988
		1.30726e-06	0.215295			3.81253e-06	0.215295
		1.3082e-06	0.215602			3.81428e-06	0.215602
		1.30837e-06	0.215909			3.81469e-06	0.215909
		1.30939e-06	0.216216			3.81654e-06	0.216216
		1.31088e-06	0.216523			3.83376e-06	0.216523
		1.31565e-06	0.21683			3.84054e-06	0.21683
		1.31568e-06	0.217138			3.84229e-06	0.217138
		1.31571e-06	0.217445			3.84244e-06	0.217445
		1.31591e-06	0.217752			3.84404e-06	0.217752
		1.31617e-06	0.218059			3.84618e-06	0.218059
		1.31833e-06	0.218366			3.84929e-06	0.218366
		1.31988e-06	0.218673			3.8577e-06	0.218673
		1.32072e-06	0.21898			3.86145e-06	0.21898
		1.32131e-06	0.219287			3.86241e-06	0.219287
		1.3241e-06	0.219595			3.87782e-06	0.219595
		1.3241e-06	0.219902			3.88008e-06	0.219902
		1.32532e-06	0.220209			3.88493e-06	0.220209
		1.32572e-06	0.220516			3.88558e-06	0.220516
		1.32577e-06	0.220823			3.88575e-06	0.220823
		1.32601e-06	0.22113			3.89131e-06	0.22113
		1.32669e-06	0.221437			3.89131e-06	0.221437
		1.33122e-06	0.221744			3.89462e-06	0.221744
		1.3362e-06	0.222052			3.89515e-06	0.222052
		1.33823e-06	0.222359			3.89831e-06	0.222359
		1.34069e-06	0.222666			3.90006e-06	0.222666
		1.34087e-06	0.222973			3.90142e-06	0.222973
		1.34245e-06	0.22328			3.90479e-06	0.22328
		1.34546e-06	0.223587			3.90531e-06	0.223587
		1.34616e-06	0.223894			3.91131e-06	0.223894
		1.34732e-06	0.224201			3.91154e-06	0.224201
		1.34937e-06	0.224509			3.91633e-06	0.224509
		1.35221e-06	0.224816			3.92456e-06	0.224816
		1.35358e-06	0.225123			3.9284e-06	0.225123
		1.35484e-06	0.22543			3.92852e-06	0.22543
		1.35508e-06	0.225737			3.93261e-06	0.225737
		1.35706e-06	0.226044			3.93579e-06	0.226044
		1.35788e-06	0.226351			3.93821e-06	0.226351
		1.36004e-06	0.226658			3.9448e-06	0.226658
		1.36125e-06	0.226966			3.9479e-06	0.226966
		1.36153e-06	0.227273			3.94874e-06	0.227273
		1.36638e-06	0.22758			3.94907e-06	0.22758
		1.36817e-06	0.227887			3.95517e-06	0.227887
		1.36925e-06	0.228194			3.95957e-06	0.228194
		1.37193e-06	0.228501			3.96482e-06	0.228501
		1.37205e-06	0.228808			3.97236e-06	0.228808
		1.37583e-06	0.229115			3.97687e-06	0.229115
		1.37652e-06	0.229423			3.98181e-06	0.229423
		1.37652e-06	0.22973			3.98368e-06	0.22973
		1.37728e-06	0.230037			3.98909e-06	0.230037
		1.38143e-06	0.230344			3.9915e-06	0.230344
		1.38238e-06	0.230651			3.99247e-06	0.230651
		1.38386e-06	0.230958			3.99392e-06	0.230958
		1.38834e-06	0.231265			3.99953e-06	0.231265
		1.38861e-06	0.231572			4.00845e-06	0.231572
		1.39119e-06	0.23188			4.01002e-06	0.23188
		1.39119e-06	0.232187			4.01034e-06	0.232187
		1.39189e-06	0.232494			4.01814e-06	0.232494
		1.39471e-06	0.232801			4.01909e-06	0.232801
		1.39499e-06	0.233108			4.02084e-06	0.233108
		1.40092e-06	0.233415			4.02454e-06	0.233415
		1.40473e-06	0.233722			4.03484e-06	0.233722
		1.40516e-06	0.234029			4.03484e-06	0.234029
		1.4062e-06	0.234337			4.03834e-06	0.234337
		1.40621e-06	0.234644			4.03978e-06	0.234644
		1.40723e-06	0.234951			4.04478e-06	0.234951
		1.40823e-06	0.235258			4.04716e-06	0.235258
		1.41166e-06	0.235565			4.05133e-06	0.235565
		1.41551e-06	0.235872			4.05666e-06	0.235872
		1.41758e-06	0.236179			4.06199e-06	0.236179
		1.41883e-06	0.236486			4.06416e-06	0.236486
		1.43158e-06	0.236794			4.0654e-06	0.236794
		1.43206e-06	0.237101			4.06776e-06	0.237101
		1.43206e-06	0.237408			4.07221e-06	0.237408
		1.43567e-06	0.237715			4.07556e-06	0.237715
		1.43692e-06	0.238022			4.07571e-06	0.238022
		1.43725e-06	0.238329			4.07838e-06	0.238329
		1.43827e-06	0.238636			4.08111e-06	0.238636
		1.43938e-06	0.238943			4.08726e-06	0.238943
		1.4399e-06	0.239251			4.08726e-06	0.239251
		1.44173e-06	0.239558			4.09086e-06	0.239558
		1.44199e-06	0.239865			4.10311e-06	0.239865
		1.44199e-06	0.240172			4.10625e-06	0.240172
		1.44448e-06	0.240479			4.11011e-06	0.240479
		1.44544e-06	0.240786			4.11018e-06	0.240786
		1.44643e-06	0.241093			4.11186e-06	0.241093
		1.44728e-06	0.2414			4.1126e-06	0.2414
		1.44936e-06	0.241708			4.11536e-06	0.241708
		1.45143e-06	0.242015			4.12937e-06	0.242015
		1.45208e-06	0.242322			4.13197e-06	0.242322
		1.4538e-06	0.242629			4.13197e-06	0.242629
		1.45993e-06	0.242936			4.13796e-06	0.242936
		1.46821e-06	0.243243			4.13812e-06	0.243243
		1.47043e-06	0.24355			4.13924e-06	0.24355
		1.47157e-06	0.243857			4.14337e-06	0.243857
		1.47351e-06	0.244165			4.14421e-06	0.244165
		1.47357e-06	0.244472			4.14687e-06	0.244472
		1.4741e-06	0.244779			4.14729e-06	0.244779
		1.47547e-06	0.245086			4.14862e-06	0.245086
		1.47783e-06	0.245393			4.14952e-06	0.245393
		1.47888e-06	0.2457			4.15135e-06	0.2457
		1.48139e-06	0.246007			4.15377e-06	0.246007
		1.48376e-06	0.246314			4.15738e-06	0.246314
		1.48544e-06	0.246622			4.16921e-06	0.246622
		1.48706e-06	0.246929			4.17455e-06	0.246929
		1.48828e-06	0.247236			4.18526e-06	0.247236
		1.48928e-06	0.247543			4.18713e-06	0.247543
		1.49107e-06	0.24785			4.19138e-06	0.24785
		1.49678e-06	0.248157			4.19819e-06	0.248157
		1.49789e-06	0.248464			4.20114e-06	0.248464
		1.49857e-06	0.248771			4.20153e-06	0.248771
		1.50109e-06	0.249079			4.20156e-06	0.249079
		1.50613e-06	0.249386			4.20706e-06	0.249386
		1.50656e-06	0.249693			4.20814e-06	0.249693
		1.50897e-06	0.25			4.21432e-06	0.25
		1.51347e-06	0.250307			4.21675e-06	0.250307
		1.51379e-06	0.250614			4.22432e-06	0.250614
		1.51484e-06	0.250921			4.22542e-06	0.250921
		1.51943e-06	0.251229			4.23128e-06	0.251229
		1.51988e-06	0.251536			4.2337e-06	0.251536
		1.52319e-06	0.251843			4.23936e-06	0.251843
		1.52691e-06	0.25215			4.23963e-06	0.25215
		1.52825e-06	0.252457			4.23965e-06	0.252457
		1.52984e-06	0.252764			4.24097e-06	0.252764
		1.5308e-06	0.253071			4.2414e-06	0.253071
		1.5326e-06	0.253378			4.2484e-06	0.253378
		1.53296e-06	0.253686			4.25015e-06	0.253686
		1.53489e-06	0.253993			4.25188e-06	0.253993
		1.53968e-06	0.2543			4.2519e-06	0.2543
		1.54041e-06	0.254607			4.25548e-06	0.254607
		1.54514e-06	0.254914			4.25885e-06	0.254914
		1.54795e-06	0.255221			4.28045e-06	0.255221
		1.54829e-06	0.255528			4.28612e-06	0.255528
		1.54916e-06	0.255835			4.28691e-06	0.255835
		1.54922e-06	0.256143			4.28866e-06	0.256143
		1.55245e-06	0.25645			4.28941e-06	0.25645
		1.55933e-06	0.256757			4.29352e-06	0.256757
		1.55963e-06	0.257064			4.29595e-06	0.257064
		1.55967e-06	0.257371			4.29916e-06	0.257371
		1.55978e-06	0.257678			4.31363e-06	0.257678
		1.56244e-06	0.257985			4.32367e-06	0.257985
		1.56482e-06	0.258292			4.32574e-06	0.258292
		1.57031e-06	0.2586			4.32668e-06	0.2586
		1.57072e-06	0.258907			4.33058e-06	0.258907
		1.57251e-06	0.259214			4.33767e-06	0.259214
		1.57486e-06	0.259521			4.34076e-06	0.259521
		1.57578e-06	0.259828			4.34269e-06	0.259828
		1.57603e-06	0.260135			4.34269e-06	0.260135
		1.57977e-06	0.260442			4.34293e-06	0.260442
		1.58278e-06	0.260749			4.34511e-06	0.260749
		1.58576e-06	0.261057			4.3499e-06	0.261057
		1.58852e-06	0.261364			4.35238e-06	0.261364
		1.59317e-06	0.261671			4.35327e-06	0.261671
		1.59352e-06	0.261978			4.35693e-06	0.261978
		1.59685e-06	0.262285			4.36806e-06	0.262285
		1.60278e-06	0.262592			4.3681e-06	0.262592
		1.60285e-06	0.262899			4.37268e-06	0.262899
		1.60285e-06	0.263206			4.37794e-06	0.263206
		1.60461e-06	0.263514			4.37902e-06	0.263514
		1.60794e-06	0.263821			4.38144e-06	0.263821
		1.60881e-06	0.264128			4.39544e-06	0.264128
		1.61004e-06	0.264435			4.39598e-06	0.264435
		1.61004e-06	0.264742			4.39661e-06	0.264742
		1.61301e-06	0.265049			4.3984e-06	0.265049
		1.61301e-06	0.265356			4.40048e-06	0.265356
		1.61459e-06	0.265663			4.40069e-06	0.265663
		1.61585e-06	0.265971			4.40141e-06	0.265971
		1.61585e-06	0.266278			4.40364e-06	0.266278
		1.61671e-06	0.266585			4.40419e-06	0.266585
		1.61773e-06	0.266892			4.40588e-06	0.266892
		1.62221e-06	0.267199			4.40706e-06	0.267199
		1.62235e-06	0.267506			4.4106e-06	0.267506
		1.62435e-06	0.267813			4.41519e-06	0.267813
		1.63233e-06	0.26812			4.42408e-06	0.26812
		1.6326e-06	0.268428			4.43805e-06	0.268428
		1.6326e-06	0.268735			4.44334e-06	0.268735
		1.64307e-06	0.269042			4.44479e-06	0.269042
		1.64618e-06	0.269349			4.44775e-06	0.269349
		1.64703e-06	0.269656			4.45146e-06	0.269656
		1.64793e-06	0.269963			4.45146e-06	0.269963
		1.65176e-06	0.27027			4.45895e-06	0.27027
		1.6535e-06	0.270577			4.47027e-06	0.270577
		1.65354e-06	0.270885			4.48559e-06	0.270885
		1.65868e-06	0.271192			4.491e-06	0.271192
		1.65932e-06	0.271499			4.49991e-06	0.271499
		1.66076e-06	0.271806			4.50122e-06	0.271806
		1.66153e-06	0.272113			4.50133e-06	0.272113
		1.66161e-06	0.27242			4.50397e-06	0.27242
		1.66161e-06	0.272727			4.51143e-06	0.272727
		1.66709e-06	0.273034			4.5185e-06	0.273034
		1.67435e-06	0.273342			4.53187e-06	0.273342
		1.67613e-06	0.273649			4.53548e-06	0.273649
		1.68838e-06	0.273956			4.53571e-06	0.273956
		1.69572e-06	0.274263			4.53723e-06	0.274263
		1.69917e-06	0.27457			4.54197e-06	0.27457
		1.69967e-06	0.274877			4.54232e-06	0.274877
		1.70019e-06	0.275184			4.54885e-06	0.275184
		1.70059e-06	0.275491			4.55184e-06	0.275491
		1.70533e-06	0.275799			4.55823e-06	0.275799
		1.70533e-06	0.276106			4.56067e-06	0.276106
		1.70536e-06	0.276413			4.5631e-06	0.276413
		1.71351e-06	0.27672			4.56591e-06	0.27672
		1.71661e-06	0.277027			4.57245e-06	0.277027
		1.71765e-06	0.277334			4.57953e-06	0.277334
		1.71778e-06	0.277641			4.58489e-06	0.277641
		1.72073e-06	0.277948			4.58974e-06	0.277948
		1.72197e-06	0.278256			4.59149e-06	0.278256
		1.72484e-06	0.278563			4.59216e-06	0.278563
		1.72815e-06	0.27887			4.59675e-06	0.27887
		1.73007e-06	0.279177			4.597e-06	0.279177
		1.73039e-06	0.279484			4.59836e-06	0.279484
		1.73207e-06	0.279791			4.6028e-06	0.279791
		1.73244e-06	0.280098			4.61292e-06	0.280098
		1.73991e-06	0.280405			4.61425e-06	0.280405
		1.73991e-06	0.280713			4.6188e-06	0.280713
		1.74757e-06	0.28102			4.62342e-06	0.28102
		1.75663e-06	0.281327			4.62379e-06	0.281327
		1.75944e-06	0.281634			4.62981e-06	0.281634
		1.76984e-06	0.281941			4.63e-06	0.281941
		1.77249e-06	0.282248			4.6333e-06	0.282248
		1.77388e-06	0.282555			4.6406e-06	0.282555
		1.77629e-06	0.282862			4.64107e-06	0.282862
		1.77629e-06	0.28317			4.64608e-06	0.28317
		1.77688e-06	0.283477			4.64664e-06	0.283477
		1.77856e-06	0.283784			4.64884e-06	0.283784
		1.781e-06	0.284091			4.64982e-06	0.284091
		1.78126e-06	0.284398			4.65029e-06	0.284398
		1.78756e-06	0.284705			4.65626e-06	0.284705
		1.79074e-06	0.285012			4.65998e-06	0.285012
		1.79215e-06	0.285319			4.66151e-06	0.285319
		1.79314e-06	0.285627			4.68373e-06	0.285627
		1.79727e-06	0.285934			4.68494e-06	0.285934
		1.79805e-06	0.286241			4.68606e-06	0.286241
		1.79805e-06	0.286548			4.68888e-06	0.286548
		1.80785e-06	0.286855			4.69529e-06	0.286855
		1.8153e-06	0.287162			4.69529e-06	0.287162
		1.82241e-06	0.287469			4.69586e-06	0.287469
		1.8248e-06	0.287776			4.69631e-06	0.287776
		1.82528e-06	0.288084			4.70115e-06	0.288084
		1.82797e-06	0.288391			4.70459e-06	0.288391
		1.82972e-06	0.288698			4.70463e-06	0.288698
		1.83143e-06	0.289005			4.71408e-06	0.289005
		1.83147e-06	0.289312			4.7181e-06	0.289312
		1.83872e-06	0.289619			4.71888e-06	0.289619
		1.83991e-06	0.289926			4.71928e-06	0.289926
		1.8419e-06	0.290233			4.72295e-06	0.290233
		1.84841e-06	0.290541			4.73269e-06	0.290541
		1.84841e-06	0.290848			4.73431e-06	0.290848
		1.85572e-06	0.291155			4.73729e-06	0.291155
		1.85717e-06	0.291462			4.74006e-06	0.291462
		1.85812e-06	0.291769			4.75417e-06	0.291769
		1.86224e-06	0.292076			4.75686e-06	0.292076
		1.86301e-06	0.292383			4.75974e-06	0.292383
		1.86355e-06	0.29269			4.76977e-06	0.29269
		1.86722e-06	0.292998			4.77139e-06	0.292998
		1.868e-06	0.293305			4.7714e-06	0.293305
		1.868e-06	0.293612			4.77529e-06	0.293612
		1.87257e-06	0.293919			4.77623e-06	0.293919
		1.87358e-06	0.294226			4.77731e-06	0.294226
		1.87408e-06	0.294533			4.78054e-06	0.294533
		1.87564e-06	0.29484			4.7858e-06	0.29484
		1.87694e-06	0.295147			4.79163e-06	0.295147
		1.87907e-06	0.295455			4.79707e-06	0.295455
		1.88036e-06	0.295762			4.80175e-06	0.295762
		1.88089e-06	0.296069			4.80288e-06	0.296069
		1.88576e-06	0.296376			4.8042e-06	0.296376
		1.88754e-06	0.296683			4.80512e-06	0.296683
		1.8882e-06	0.29699			4.8068e-06	0.29699
		1.89063e-06	0.297297			4.81014e-06	0.297297
		1.89063e-06	0.297604			4.82225e-06	0.297604
		1.89082e-06	0.297912			4.82781e-06	0.297912
		1.89507e-06	0.298219			4.82952e-06	0.298219
		1.89515e-06	0.298526			4.83131e-06	0.298526
		1.90689e-06	0.298833			4.83455e-06	0.298833
		1.90734e-06	0.29914			4.83481e-06	0.29914
		1.90804e-06	0.299447			4.83547e-06	0.299447
		1.91289e-06	0.299754			4.83831e-06	0.299754
		1.92312e-06	0.300061			4.84163e-06	0.300061
		1.92474e-06	0.300369			4.84387e-06	0.300369
		1.92769e-06	0.300676			4.84559e-06	0.300676
		1.93057e-06	0.300983			4.84647e-06	0.300983
		1.93447e-06	0.30129			4.85239e-06	0.30129
		1.93447e-06	0.301597			4.85907e-06	0.301597
		1.93514e-06	0.301904			4.86107e-06	0.301904
		1.93701e-06	0.302211			4.8621e-06	0.302211
		1.95403e-06	0.302518			4.86343e-06	0.302518
		1.96195e-06	0.302826			4.86827e-06	0.302826
		1.96219e-06	0.303133			4.86998e-06	0.303133
		1.96403e-06	0.30344			4.87554e-06	0.30344
		1.96781e-06	0.303747			4.88522e-06	0.303747
		1.96944e-06	0.304054			4.88907e-06	0.304054
		1.97228e-06	0.304361			4.88966e-06	0.304361
		1.97247e-06	0.304668			4.89007e-06	0.304668
		1.97303e-06	0.304975			4.89491e-06	0.304975
		1.97365e-06	0.305283			4.89491e-06	0.305283
		1.97377e-06	0.30559			4.8983e-06	0.30559
		1.9787e-06	0.305897			4.90418e-06	0.305897
		1.97972e-06	0.306204			4.90965e-06	0.306204
		1.98254e-06	0.306511			4.9153e-06	0.306511
		1.9827e-06	0.306818			4.91692e-06	0.306818
		1.98321e-06	0.307125			4.92583e-06	0.307125
		1.98437e-06	0.307432			4.92882e-06	0.307432
		1.98608e-06	0.30774			4.92882e-06	0.30774
		1.98901e-06	0.308047			4.92958e-06	0.308047
		1.99164e-06	0.308354			4.93367e-06	0.308354
		1.99563e-06	0.308661			4.95066e-06	0.308661
		1.99909e-06	0.308968			4.95265e-06	0.308968
		2.00026e-06	0.309275			4.95367e-06	0.309275
		2.00254e-06	0.309582			4.95406e-06	0.309582
		2.01036e-06	0.309889			4.95656e-06	0.309889
		2.01194e-06	0.310197			4.95909e-06	0.310197
		2.01457e-06	0.310504			4.96023e-06	0.310504
		2.01548e-06	0.310811			4.96053e-06	0.310811
		2.02711e-06	0.311118			4.96152e-06	0.311118
		2.03186e-06	0.311425			4.96757e-06	0.311425
		2.03428e-06	0.311732			4.97e-06	0.311732
		2.03438e-06	0.312039			4.97716e-06	0.312039
		2.03588e-06	0.312346			4.98185e-06	0.312346
		2.03623e-06	0.312654			4.98668e-06	0.312654
		2.03668e-06	0.312961			4.98937e-06	0.312961
		2.03931e-06	0.313268			4.99422e-06	0.313268
		2.04849e-06	0.313575			5.00986e-06	0.313575
		2.05261e-06	0.313882			5.01686e-06	0.313882
		2.06259e-06	0.314189			5.01756e-06	0.314189
		2.06512e-06	0.314496			5.02561e-06	0.314496
		2.06739e-06	0.314803			5.03055e-06	0.314803
		2.06925e-06	0.315111			5.03105e-06	0.315111
		2.0736e-06	0.315418			5.03887e-06	0.315418
		2.07618e-06	0.315725			5.03927e-06	0.315725
		2.08076e-06	0.316032			5.03956e-06	0.316032
		2.08359e-06	0.316339			5.04023e-06	0.316339
		2.08391e-06	0.316646			5.04137e-06	0.316646
		2.08601e-06	0.316953			5.04667e-06	0.316953
		2.08786e-06	0.31726			5.04714e-06	0.31726
		2.0881e-06	0.317568			5.05187e-06	0.317568
		2.08847e-06	0.317875			5.05234e-06	0.317875
		2.08862e-06	0.318182			5.05802e-06	0.318182
		2.08866e-06	0.318489			5.05887e-06	0.318489
		2.09078e-06	0.318796			5.06203e-06	0.318796
		2.09572e-06	0.319103			5.06227e-06	0.319103
		2.09889e-06	0.31941			5.06937e-06	0.31941
		2.1005e-06	0.319717			5.07172e-06	0.319717
		2.10634e-06	0.320025			5.07899e-06	0.320025
		2.1083e-06	0.320332			5.08004e-06	0.320332
		2.11343e-06	0.320639			5.08004e-06	0.320639
		2.11722e-06	0.320946			5.08258e-06	0.320946
		2.12529e-06	0.321253			5.09388e-06	0.321253
		2.12614e-06	0.32156			5.09954e-06	0.32156
		2.1277e-06	0.321867			5.11069e-06	0.321867
		2.12947e-06	0.322174			5.11313e-06	0.322174
		2.13166e-06	0.322482			5.12501e-06	0.322482
		2.13178e-06	0.322789			5.12743e-06	0.322789
		2.13492e-06	0.323096			5.12857e-06	0.323096
		2.14312e-06	0.323403			5.13064e-06	0.323403
		2.14454e-06	0.32371			5.13348e-06	0.32371
		2.14695e-06	0.324017			5.13712e-06	0.324017
		2.1493e-06	0.324324			5.13954e-06	0.324324
		2.14997e-06	0.324631			5.14196e-06	0.324631
		2.15116e-06	0.324939			5.14474e-06	0.324939
		2.15502e-06	0.325246			5.14474e-06	0.325246
		2.1562e-06	0.325553			5.14814e-06	0.325553
		2.16018e-06	0.32586			5.1534e-06	0.32586
		2.16193e-06	0.326167			5.16618e-06	0.326167
		2.16258e-06	0.326474			5.1693e-06	0.326474
		2.1658e-06	0.326781			5.17197e-06	0.326781
		2.16594e-06	0.327088			5.18071e-06	0.327088
		2.17636e-06	0.327396			5.18318e-06	0.327396
		2.18268e-06	0.327703			5.18665e-06	0.327703
		2.1838e-06	0.32801			5.189e-06	0.32801
		2.1838e-06	0.328317			5.19282e-06	0.328317
		2.18433e-06	0.328624			5.19921e-06	0.328624
		2.18543e-06	0.328931			5.19965e-06	0.328931
		2.18546e-06	0.329238			5.20658e-06	0.329238
		2.19274e-06	0.329545			5.21704e-06	0.329545
		2.19351e-06	0.329853			5.21704e-06	0.329853
		2.19415e-06	0.33016			5.22069e-06	0.33016
		2.19415e-06	0.330467			5.22431e-06	0.330467
		2.19423e-06	0.330774			5.22459e-06	0.330774
		2.19788e-06	0.331081			5.24362e-06	0.331081
		2.20343e-06	0.331388			5.24368e-06	0.331388
		2.20549e-06	0.331695			5.24488e-06	0.331695
		2.20634e-06	0.332002			5.24792e-06	0.332002
		2.21129e-06	0.33231			5.24853e-06	0.33231
		2.2136e-06	0.332617			5.25023e-06	0.332617
		2.21432e-06	0.332924			5.25492e-06	0.332924
		2.21807e-06	0.333231			5.2571e-06	0.333231
		2.21807e-06	0.333538			5.26064e-06	0.333538
		2.21896e-06	0.333845			5.26118e-06	0.333845
		2.21954e-06	0.334152			5.26306e-06	0.334152
		2.21956e-06	0.334459			5.26368e-06	0.334459
		2.22996e-06	0.334767			5.26548e-06	0.334767
		2.23094e-06	0.335074			5.26761e-06	0.335074
		2.23429e-06	0.335381			5.2679e-06	0.335381
		2.2366e-06	0.335688			5.27033e-06	0.335688
		2.2378e-06	0.335995			5.27033e-06	0.335995
		2.24578e-06	0.336302			5.27383e-06	0.336302
		2.25045e-06	0.336609			5.27759e-06	0.336609
		2.25333e-06	0.336916			5.28336e-06	0.336916
		2.25345e-06	0.337224			5.28732e-06	0.337224
		2.25526e-06	0.337531			5.29455e-06	0.337531
		2.25829e-06	0.337838			5.29455e-06	0.337838
		2.26087e-06	0.338145			5.30158e-06	0.338145
		2.26599e-06	0.338452			5.30423e-06	0.338452
		2.27183e-06	0.338759			5.30433e-06	0.338759
		2.27467e-06	0.339066			5.31392e-06	0.339066
		2.27802e-06	0.339373			5.31392e-06	0.339373
		2.28261e-06	0.339681			5.32361e-06	0.339681
		2.28403e-06	0.339988			5.32574e-06	0.339988
		2.28411e-06	0.340295			5.33579e-06	0.340295
		2.28824e-06	0.340602			5.33814e-06	0.340602
		2.28957e-06	0.340909			5.33814e-06	0.340909
		2.29137e-06	0.341216			5.33895e-06	0.341216
		2.29177e-06	0.341523			5.33895e-06	0.341523
		2.29436e-06	0.34183			5.34499e-06	0.34183
		2.29503e-06	0.342138			5.34802e-06	0.342138
		2.29553e-06	0.342445			5.35924e-06	0.342445
		2.30212e-06	0.342752			5.36258e-06	0.342752
		2.30238e-06	0.343059			5.36258e-06	0.343059
		2.3071e-06	0.343366			5.36258e-06	0.343366
		2.31605e-06	0.343673			5.36963e-06	0.343673
		2.31986e-06	0.34398			5.38178e-06	0.34398
		2.323e-06	0.344287			5.38643e-06	0.344287
		2.32681e-06	0.344595			5.38658e-06	0.344595
		2.33022e-06	0.344902			5.38848e-06	0.344902
		2.33665e-06	0.345209			5.39846e-06	0.345209
		2.33873e-06	0.345516			5.41565e-06	0.345516
		2.34421e-06	0.345823			5.41565e-06	0.345823
		2.34432e-06	0.34613			5.41807e-06	0.34613
		2.34469e-06	0.346437			5.42444e-06	0.346437
		2.34765e-06	0.346744			5.42498e-06	0.346744
		2.35398e-06	0.347052			5.42531e-06	0.347052
		2.35398e-06	0.347359			5.42822e-06	0.347359
		2.35511e-06	0.347666			5.42902e-06	0.347666
		2.35842e-06	0.347973			5.43654e-06	0.347973
		2.36402e-06	0.34828			5.43755e-06	0.34828
		2.36461e-06	0.348587			5.44229e-06	0.348587
		2.36842e-06	0.348894			5.44229e-06	0.348894
		2.37034e-06	0.349201			5.4441e-06	0.349201
		2.37079e-06	0.349509			5.4458e-06	0.349509
		2.37274e-06	0.349816			5.45198e-06	0.349816
		2.38034e-06	0.350123			5.45929e-06	0.350123
		2.38042e-06	0.35043			5.46251e-06	0.35043
		2.38049e-06	0.350737			5.46469e-06	0.350737
		2.38279e-06	0.351044			5.47278e-06	0.351044
		2.38869e-06	0.351351			5.4802e-06	0.351351
		2.39009e-06	0.351658			5.48248e-06	0.351658
		2.39864e-06	0.351966			5.49073e-06	0.351966
		2.40081e-06	0.352273			5.49474e-06	0.352273
		2.40209e-06	0.35258			5.49544e-06	0.35258
		2.40414e-06	0.352887			5.49557e-06	0.352887
		2.41243e-06	0.353194			5.49692e-06	0.353194
		2.41299e-06	0.353501			5.49884e-06	0.353501
		2.42215e-06	0.353808			5.49908e-06	0.353808
		2.42512e-06	0.354115			5.50411e-06	0.354115
		2.42521e-06	0.354423			5.50776e-06	0.354423
		2.43227e-06	0.35473			5.51011e-06	0.35473
		2.43625e-06	0.355037			5.51073e-06	0.355037
		2.44361e-06	0.355344			5.51253e-06	0.355344
		2.44541e-06	0.355651			5.51927e-06	0.355651
		2.44592e-06	0.355958			5.5198e-06	0.355958
		2.44961e-06	0.356265			5.51999e-06	0.356265
		2.45287e-06	0.356572			5.52275e-06	0.356572
		2.45344e-06	0.35688			5.52316e-06	0.35688
		2.45582e-06	0.357187			5.52336e-06	0.357187
		2.45744e-06	0.357494			5.5301e-06	0.357494
		2.46173e-06	0.357801			5.53433e-06	0.357801
		2.46402e-06	0.358108			5.53629e-06	0.358108
		2.47049e-06	0.358415			5.53864e-06	0.358415
		2.47623e-06	0.358722			5.54296e-06	0.358722
		2.47915e-06	0.359029			5.54319e-06	0.359029
		2.48267e-06	0.359337			5.54644e-06	0.359337
		2.48511e-06	0.359644			5.54725e-06	0.359644
		2.4862e-06	0.359951			5.54886e-06	0.359951
		2.48998e-06	0.360258			5.56476e-06	0.360258
		2.4937e-06	0.360565			5.57034e-06	0.360565
		2.49393e-06	0.360872			5.5763e-06	0.360872
		2.49747e-06	0.361179			5.58035e-06	0.361179
		2.49875e-06	0.361486			5.58401e-06	0.361486
		2.50314e-06	0.361794			5.58401e-06	0.361794
		2.51022e-06	0.362101			5.58519e-06	0.362101
		2.51405e-06	0.362408			5.58737e-06	0.362408
		2.51559e-06	0.362715			5.58751e-06	0.362715
		2.51599e-06	0.363022			5.59754e-06	0.363022
		2.51732e-06	0.363329			5.59934e-06	0.363329
		2.52003e-06	0.363636			5.60457e-06	0.363636
		2.52058e-06	0.363943			5.61001e-06	0.363943
		2.52474e-06	0.364251			5.61103e-06	0.364251
		2.53387e-06	0.364558			5.61902e-06	0.364558
		2.53446e-06	0.364865			5.62115e-06	0.364865
		2.53664e-06	0.365172			5.62777e-06	0.365172
		2.53847e-06	0.365479			5.62879e-06	0.365479
		2.53847e-06	0.365786			5.63163e-06	0.365786
		2.53922e-06	0.366093			5.63801e-06	0.366093
		2.54142e-06	0.3664			5.63948e-06	0.3664
		2.54168e-06	0.366708			5.64184e-06	0.366708
		2.54358e-06	0.367015			5.64812e-06	0.367015
		2.54515e-06	0.367322			5.65487e-06	0.367322
		2.54876e-06	0.367629			5.66754e-06	0.367629
		2.55131e-06	0.367936			5.66963e-06	0.367936
		2.56064e-06	0.368243			5.67187e-06	0.368243
		2.56091e-06	0.36855			5.67848e-06	0.36855
		2.56387e-06	0.368857			5.68238e-06	0.368857
		2.57242e-06	0.369165			5.68238e-06	0.369165
		2.58268e-06	0.369472			5.68691e-06	0.369472
		2.58719e-06	0.369779			5.68951e-06	0.369779
		2.59453e-06	0.370086			5.69028e-06	0.370086
		2.59709e-06	0.370393			5.69418e-06	0.370393
		2.59962e-06	0.3707			5.69632e-06	0.3707
		2.59979e-06	0.371007			5.6966e-06	0.371007
		2.6006e-06	0.371314			5.69871e-06	0.371314
		2.61151e-06	0.371622			5.70722e-06	0.371622
		2.61372e-06	0.371929			5.71557e-06	0.371929
		2.61453e-06	0.372236			5.72082e-06	0.372236
		2.62155e-06	0.372543			5.72325e-06	0.372543
		2.62155e-06	0.37285			5.72918e-06	0.37285
		2.62295e-06	0.373157			5.73373e-06	0.373157
		2.63617e-06	0.373464			5.73455e-06	0.373464
		2.6397e-06	0.373771			5.7361e-06	0.373771
		2.64063e-06	0.374079			5.73632e-06	0.374079
		2.65032e-06	0.374386			5.7389e-06	0.374386
		2.65097e-06	0.374693			5.74156e-06	0.374693
		2.65602e-06	0.375			5.74331e-06	0.375
		2.65672e-06	0.375307			5.74504e-06	0.375307
		2.65809e-06	0.375614			5.74739e-06	0.375614
		2.66104e-06	0.375921			5.74929e-06	0.375921
		2.66244e-06	0.376229			5.7508e-06	0.376229
		2.66496e-06	0.376536			5.75579e-06	0.376536
		2.66604e-06	0.376843			5.75958e-06	0.376843
		2.66645e-06	0.37715			5.76256e-06	0.37715
		2.66715e-06	0.377457			5.76366e-06	0.377457
		2.6696e-06	0.377764			5.76615e-06	0.377764
		2.67374e-06	0.378071			5.76818e-06	0.378071
		2.67794e-06	0.378378			5.76952e-06	0.378378
		2.68128e-06	0.378686			5.7838e-06	0.378686
		2.68283e-06	0.378993			5.7838e-06	0.378993
		2.68356e-06	0.3793			5.79106e-06	0.3793
		2.68606e-06	0.379607			5.79106e-06	0.379607
		2.68698e-06	0.379914			5.79642e-06	0.379914
		2.68901e-06	0.380221			5.81683e-06	0.380221
		2.68913e-06	0.380528			5.8177e-06	0.380528
		2.69091e-06	0.380835			5.82013e-06	0.380835
		2.69707e-06	0.381143			5.82684e-06	0.381143
		2.70054e-06	0.38145			5.83466e-06	0.38145
		2.71276e-06	0.381757			5.84505e-06	0.381757
		2.71456e-06	0.382064			5.85268e-06	0.382064
		2.71575e-06	0.382371			5.85398e-06	0.382371
		2.72144e-06	0.382678			5.86372e-06	0.382678
		2.72152e-06	0.382985			5.86731e-06	0.382985
		2.72443e-06	0.383292			5.86996e-06	0.383292
		2.72483e-06	0.3836			5.86997e-06	0.3836
		2.72901e-06	0.383907			5.87809e-06	0.383907
		2.73646e-06	0.384214			5.88177e-06	0.384214
		2.73996e-06	0.384521			5.88794e-06	0.384521
		2.74127e-06	0.384828			5.88794e-06	0.384828
		2.74281e-06	0.385135			5.89075e-06	0.385135
		2.75002e-06	0.385442			5.89279e-06	0.385442
		2.75072e-06	0.385749			5.90005e-06	0.385749
		2.75303e-06	0.386057			5.90777e-06	0.386057
		2.76312e-06	0.386364			5.91789e-06	0.386364
		2.76316e-06	0.386671			5.92114e-06	0.386671
		2.77082e-06	0.386978			5.92185e-06	0.386978
		2.78117e-06	0.387285			5.92463e-06	0.387285
		2.78323e-06	0.387592			5.9267e-06	0.387592
		2.78342e-06	0.387899			5.92785e-06	0.387899
		2.79226e-06	0.388206			5.94607e-06	0.388206
		2.79753e-06	0.388514			5.94759e-06	0.388514
		2.79781e-06	0.388821			5.95539e-06	0.388821
		2.80124e-06	0.389128			5.95576e-06	0.389128
		2.80363e-06	0.389435			5.96847e-06	0.389435
		2.80428e-06	0.389742			5.96992e-06	0.389742
		2.80912e-06	0.390049			5.97029e-06	0.390049
		2.80912e-06	0.390356			5.97893e-06	0.390356
		2.80912e-06	0.390663			5.97998e-06	0.390663
		2.81392e-06	0.390971			5.98019e-06	0.390971
		2.81402e-06	0.391278			5.9824e-06	0.391278
		2.81988e-06	0.391585			5.99873e-06	0.391585
		2.82631e-06	0.391892			6.00167e-06	0.391892
		2.82733e-06	0.392199			6.00219e-06	0.392199
		2.82997e-06	0.392506			6.0042e-06	0.392506
		2.83248e-06	0.392813			6.01389e-06	0.392813
		2.83329e-06	0.39312			6.01447e-06	0.39312
		2.83924e-06	0.393428			6.01978e-06	0.393428
		2.84073e-06	0.393735			6.02242e-06	0.393735
		2.84188e-06	0.394042			6.026e-06	0.394042
		2.84371e-06	0.394349			6.03299e-06	0.394349
		2.84416e-06	0.394656			6.03729e-06	0.394656
		2.85135e-06	0.394963			6.04537e-06	0.394963
		2.85217e-06	0.39527			6.04566e-06	0.39527
		2.85466e-06	0.395577			6.04614e-06	0.395577
		2.87383e-06	0.395885			6.05748e-06	0.395885
		2.8761e-06	0.396192			6.06475e-06	0.396192
		2.88398e-06	0.396499			6.06745e-06	0.396499
		2.88416e-06	0.396806			6.07239e-06	0.396806
		2.89123e-06	0.397113			6.07426e-06	0.397113
		2.89138e-06	0.39742			6.07629e-06	0.39742
		2.8965e-06	0.397727			6.07974e-06	0.397727
		2.89734e-06	0.398034			6.08024e-06	0.398034
		2.89931e-06	0.398342			6.08171e-06	0.398342
		2.9033e-06	0.398649			6.08171e-06	0.398649
		2.91203e-06	0.398956			6.08473e-06	0.398956
		2.91243e-06	0.399263			6.08584e-06	0.399263
		2.91635e-06	0.39957			6.08649e-06	0.39957
		2.91645e-06	0.399877			6.08897e-06	0.399877
		2.91716e-06	0.400184			6.09323e-06	0.400184
		2.92414e-06	0.400491			6.09469e-06	0.400491
		2.92819e-06	0.400799			6.10012e-06	0.400799
		2.92837e-06	0.401106			6.10434e-06	0.401106
		2.9324e-06	0.401413			6.10487e-06	0.401413
		2.93404e-06	0.40172			6.1049e-06	0.40172
		2.93404e-06	0.402027			6.11139e-06	0.402027
		2.94363e-06	0.402334			6.11561e-06	0.402334
		2.94517e-06	0.402641			6.12874e-06	0.402641
		2.94581e-06	0.402948			6.13369e-06	0.402948
		2.94604e-06	0.403256			6.13369e-06	0.403256
		2.95171e-06	0.403563			6.13499e-06	0.403563
		2.95527e-06	0.40387			6.14468e-06	0.40387
		2.95543e-06	0.404177			6.14576e-06	0.404177
		2.9602e-06	0.404484			6.14689e-06	0.404484
		2.96553e-06	0.404791			6.14767e-06	0.404791
		2.97331e-06	0.405098			6.15039e-06	0.405098
		2.97849e-06	0.405405			6.17079e-06	0.405405
		2.97927e-06	0.405713			6.17379e-06	0.405713
		2.98059e-06	0.40602			6.17828e-06	0.40602
		2.98725e-06	0.406327			6.18343e-06	0.406327
		2.9964e-06	0.406634			6.18428e-06	0.406634
		2.99657e-06	0.406941			6.18796e-06	0.406941
		3.01055e-06	0.407248			6.19354e-06	0.407248
		3.02065e-06	0.407555			6.20066e-06	0.407555
		3.03439e-06	0.407862			6.20365e-06	0.407862
		3.03765e-06	0.40817			6.2048e-06	0.40817
		3.03796e-06	0.408477			6.20523e-06	0.408477
		3.03817e-06	0.408784			6.2059e-06	0.408784
		3.04417e-06	0.409091			6.21046e-06	0.409091
		3.04607e-06	0.409398			6.21046e-06	0.409398
		3.04675e-06	0.409705			6.21249e-06	0.409705
		3.04779e-06	0.410012			6.21431e-06	0.410012
		3.04912e-06	0.410319			6.21511e-06	0.410319
		3.05144e-06	0.410627			6.22432e-06	0.410627
		3.05673e-06	0.410934			6.22785e-06	0.410934
		3.06073e-06	0.411241			6.23187e-06	0.411241
		3.06073e-06	0.411548			6.23914e-06	0.411548
		3.06639e-06	0.411855			6.23914e-06	0.411855
		3.06639e-06	0.412162			6.24273e-06	0.412162
		3.069e-06	0.412469			6.2445e-06	0.412469
		3.07502e-06	0.412776			6.2464e-06	0.412776
		3.07554e-06	0.413084			6.24734e-06	0.413084
		3.07609e-06	0.413391			6.24834e-06	0.413391
		3.07935e-06	0.413698			6.25125e-06	0.413698
		3.07959e-06	0.414005			6.25179e-06	0.414005
		3.0895e-06	0.414312			6.25971e-06	0.414312
		3.09237e-06	0.414619			6.26183e-06	0.414619
		3.10005e-06	0.414926			6.26336e-06	0.414926
		3.1033e-06	0.415233			6.26336e-06	0.415233
		3.10639e-06	0.415541			6.2652e-06	0.415541
		3.11163e-06	0.415848			6.2702e-06	0.415848
		3.11281e-06	0.416155			6.27519e-06	0.416155
		3.11546e-06	0.416462			6.27519e-06	0.416462
		3.11867e-06	0.416769			6.27532e-06	0.416769
		3.11867e-06	0.417076			6.27855e-06	0.417076
		3.12185e-06	0.417383			6.2794e-06	0.417383
		3.12228e-06	0.41769			6.28031e-06	0.41769
		3.1449e-06	0.417998			6.28299e-06	0.417998
		3.15044e-06	0.418305			6.29484e-06	0.418305
		3.15278e-06	0.418612			6.30211e-06	0.418612
		3.15538e-06	0.418919			6.30211e-06	0.418919
		3.15544e-06	0.419226			6.30472e-06	0.419226
		3.15661e-06	0.419533			6.30948e-06	0.419533
		3.15833e-06	0.41984			6.31941e-06	0.41984
		3.15977e-06	0.420147			6.33369e-06	0.420147
		3.161e-06	0.420455			6.34623e-06	0.420455
		3.16547e-06	0.420762			6.34665e-06	0.420762
		3.16829e-06	0.421069			6.35026e-06	0.421069
		3.17499e-06	0.421376			6.35247e-06	0.421376
		3.18289e-06	0.421683			6.35706e-06	0.421683
		3.18472e-06	0.42199			6.36658e-06	0.42199
		3.18782e-06	0.422297			6.37235e-06	0.422297
		3.19343e-06	0.422604			6.37477e-06	0.422604
		3.19749e-06	0.422912			6.3761e-06	0.422912
		3.20122e-06	0.423219			6.37659e-06	0.423219
		3.20839e-06	0.423526			6.37719e-06	0.423526
		3.20871e-06	0.423833			6.3807e-06	0.423833
		3.20917e-06	0.42414			6.38204e-06	0.42414
		3.2118e-06	0.424447			6.3857e-06	0.424447
		3.2164e-06	0.424754			6.38688e-06	0.424754
		3.21752e-06	0.425061			6.38688e-06	0.425061
		3.21869e-06	0.425369			6.38963e-06	0.425369
		3.2191e-06	0.425676			6.40346e-06	0.425676
		3.2191e-06	0.425983			6.40346e-06	0.425983
		3.21921e-06	0.42629			6.40383e-06	0.42629
		3.2228e-06	0.426597			6.40453e-06	0.426597
		3.22319e-06	0.426904			6.40932e-06	0.426904
		3.23212e-06	0.427211			6.41694e-06	0.427211
		3.23763e-06	0.427518			6.42113e-06	0.427518
		3.25279e-06	0.427826			6.42113e-06	0.427826
		3.25412e-06	0.428133			6.42369e-06	0.428133
		3.25932e-06	0.42844			6.42837e-06	0.42844
		3.26081e-06	0.428747			6.43518e-06	0.428747
		3.26173e-06	0.429054			6.44259e-06	0.429054
		3.27132e-06	0.429361			6.4453e-06	0.429361
		3.27338e-06	0.429668			6.45656e-06	0.429668
		3.27935e-06	0.429975			6.45911e-06	0.429975
		3.2863e-06	0.430283			6.46681e-06	0.430283
		3.29665e-06	0.43059			6.46945e-06	0.43059
		3.3055e-06	0.430897			6.4709e-06	0.430897
		3.30634e-06	0.431204			6.47624e-06	0.431204
		3.31235e-06	0.431511			6.48019e-06	0.431511
		3.31537e-06	0.431818			6.48662e-06	0.431818
		3.32152e-06	0.432125			6.49594e-06	0.432125
		3.32652e-06	0.432432			6.49594e-06	0.432432
		3.33567e-06	0.43274			6.49659e-06	0.43274
		3.33785e-06	0.433047			6.49923e-06	0.433047
		3.34721e-06	0.433354			6.49923e-06	0.433354
		3.34934e-06	0.433661			6.50159e-06	0.433661
		3.35045e-06	0.433968			6.51525e-06	0.433968
		3.35071e-06	0.434275			6.52822e-06	0.434275
		3.35168e-06	0.434582			6.53977e-06	0.434582
		3.35778e-06	0.434889			6.54754e-06	0.434889
		3.36336e-06	0.435197			6.5638e-06	0.435197
		3.36447e-06	0.435504			6.56456e-06	0.435504
		3.36776e-06	0.435811			6.56531e-06	0.435811
		3.37899e-06	0.436118			6.57262e-06	0.436118
		3.3817e-06	0.436425			6.5807e-06	0.436425
		3.38193e-06	0.436732			6.58499e-06	0.436732
		3.38296e-06	0.437039			6.59033e-06	0.437039
		3.384e-06	0.437346			6.5952e-06	0.437346
		3.38561e-06	0.437654			6.60486e-06	0.437654
		3.38594e-06	0.437961			6.60542e-06	0.437961
		3.39167e-06	0.438268			6.61564e-06	0.438268
		3.39339e-06	0.438575			6.62188e-06	0.438575
		3.39805e-06	0.438882			6.62424e-06	0.438882
		3.4002e-06	0.439189			6.62424e-06	0.439189
		3.40094e-06	0.439496			6.62601e-06	0.439496
		3.40301e-06	0.439803			6.62828e-06	0.439803
		3.40363e-06	0.440111			6.634e-06	0.440111
		3.40394e-06	0.440418			6.63416e-06	0.440418
		3.41028e-06	0.440725			6.63441e-06	0.440725
		3.41337e-06	0.441032			6.6395e-06	0.441032
		3.42085e-06	0.441339			6.64236e-06	0.441339
		3.42446e-06	0.441646			6.6457e-06	0.441646
		3.42467e-06	0.441953			6.6457e-06	0.441953
		3.42495e-06	0.44226			6.64604e-06	0.44226
		3.42989e-06	0.442568			6.64604e-06	0.442568
		3.43448e-06	0.442875			6.64604e-06	0.442875
		3.4353e-06	0.443182			6.65636e-06	0.443182
		3.43773e-06	0.443489			6.65636e-06	0.443489
		3.43876e-06	0.443796			6.65649e-06	0.443796
		3.4443e-06	0.444103			6.6652e-06	0.444103
		3.44701e-06	0.44441			6.67026e-06	0.44441
		3.45479e-06	0.444717			6.67352e-06	0.444717
		3.45744e-06	0.445025			6.67587e-06	0.445025
		3.46133e-06	0.445332			6.67995e-06	0.445332
		3.46382e-06	0.445639			6.68479e-06	0.445639
		3.46936e-06	0.445946			6.68721e-06	0.445946
		3.47549e-06	0.446253			6.69156e-06	0.446253
		3.48366e-06	0.44656			6.69706e-06	0.44656
		3.48867e-06	0.446867			6.69752e-06	0.446867
		3.49235e-06	0.447174			6.69921e-06	0.447174
		3.49249e-06	0.447482			6.69932e-06	0.447482
		3.49685e-06	0.447789			6.70357e-06	0.447789
		3.49898e-06	0.448096			6.70771e-06	0.448096
		3.50362e-06	0.448403			6.72043e-06	0.448403
		3.50511e-06	0.44871			6.72314e-06	0.44871
		3.5066e-06	0.449017			6.72427e-06	0.449017
		3.50958e-06	0.449324			6.72839e-06	0.449324
		3.51703e-06	0.449631			6.73465e-06	0.449631
		3.51888e-06	0.449939			6.73565e-06	0.449939
		3.51888e-06	0.450246			6.73807e-06	0.450246
		3.51972e-06	0.450553			6.74206e-06	0.450553
		3.52057e-06	0.45086			6.74248e-06	0.45086
		3.5215e-06	0.451167			6.75077e-06	0.451167
		3.52368e-06	0.451474			6.752e-06	0.451474
		3.52544e-06	0.451781			6.75523e-06	0.451781
		3.53799e-06	0.452088			6.75745e-06	0.452088
		3.55427e-06	0.452396			6.76714e-06	0.452396
		3.55769e-06	0.452703			6.77063e-06	0.452703
		3.5625e-06	0.45301			6.7744e-06	0.45301
		3.56321e-06	0.453317			6.78112e-06	0.453317
		3.57417e-06	0.453624			6.78247e-06	0.453624
		3.57703e-06	0.453931			6.7861e-06	0.453931
		3.57904e-06	0.454238			6.7861e-06	0.454238
		3.58555e-06	0.454545			6.79378e-06	0.454545
		3.59106e-06	0.454853			6.7973e-06	0.454853
		3.5961e-06	0.45516			6.79977e-06	0.45516
		3.59896e-06	0.455467			6.80439e-06	0.455467
		3.60302e-06	0.455774			6.80473e-06	0.455774
		3.60994e-06	0.456081			6.80971e-06	0.456081
		3.6314e-06	0.456388			6.8134e-06	0.456388
		3.64427e-06	0.456695			6.82281e-06	0.456695
		3.6447e-06	0.457002			6.82496e-06	0.457002
		3.64514e-06	0.45731			6.82673e-06	0.45731
		3.64557e-06	0.457617			6.83202e-06	0.457617
		3.64602e-06	0.457924			6.83845e-06	0.457924
		3.64832e-06	0.458231			6.84122e-06	0.458231
		3.65363e-06	0.458538			6.84238e-06	0.458538
		3.65691e-06	0.458845			6.84464e-06	0.458845
		3.66811e-06	0.459152			6.84856e-06	0.459152
		3.66881e-06	0.459459			6.85025e-06	0.459459
		3.66897e-06	0.459767			6.85191e-06	0.459767
		3.67128e-06	0.460074			6.85668e-06	0.460074
		3.67275e-06	0.460381			6.85675e-06	0.460381
		3.67527e-06	0.460688			6.85918e-06	0.460688
		3.67893e-06	0.460995			6.85964e-06	0.460995
		3.68137e-06	0.461302			6.86205e-06	0.461302
		3.68181e-06	0.461609			6.86206e-06	0.461609
		3.68363e-06	0.461916			6.86879e-06	0.461916
		3.69002e-06	0.462224			6.871e-06	0.462224
		3.69492e-06	0.462531			6.87781e-06	0.462531
		3.69559e-06	0.462838			6.87781e-06	0.462838
		3.70086e-06	0.463145			6.88175e-06	0.463145
		3.70323e-06	0.463452			6.89824e-06	0.463452
		3.71135e-06	0.463759			6.9031e-06	0.463759
		3.72347e-06	0.464066			6.90505e-06	0.464066
		3.72953e-06	0.464373			6.90568e-06	0.464373
		3.73069e-06	0.464681			6.90589e-06	0.464681
		3.73263e-06	0.464988			6.91246e-06	0.464988
		3.73706e-06	0.465295			6.9173e-06	0.465295
		3.74479e-06	0.465602			6.9294e-06	0.465602
		3.76773e-06	0.465909			6.93281e-06	0.465909
		3.77002e-06	0.466216			6.93668e-06	0.466216
		3.77642e-06	0.466523			6.94037e-06	0.466523
		3.7792e-06	0.46683			6.94139e-06	0.46683
		3.78075e-06	0.467138			6.94763e-06	0.467138
		3.78142e-06	0.467445			6.94931e-06	0.467445
		3.79024e-06	0.467752			6.9694e-06	0.467752
		3.79029e-06	0.468059			6.96974e-06	0.468059
		3.79086e-06	0.468366			6.97301e-06	0.468366
		3.79112e-06	0.468673			6.98017e-06	0.468673
		3.79584e-06	0.46898			6.9827e-06	0.46898
		3.79708e-06	0.469287			6.98996e-06	0.469287
		3.79885e-06	0.469595			6.98996e-06	0.469595
		3.80602e-06	0.469902			6.99698e-06	0.469902
		3.81872e-06	0.470209			7.0003e-06	0.470209
		3.81949e-06	0.470516			7.0006e-06	0.470516
		3.82022e-06	0.470823			7.0084e-06	0.470823
		3.83427e-06	0.47113			7.0103e-06	0.47113
		3.84475e-06	0.471437			7.01156e-06	0.471437
		3.84948e-06	0.471744			7.01716e-06	0.471744
		3.84968e-06	0.472052			7.0201e-06	0.472052
		3.84968e-06	0.472359			7.02348e-06	0.472359
		3.85159e-06	0.472666			7.02387e-06	0.472666
		3.85368e-06	0.472973			7.02422e-06	0.472973
		3.85803e-06	0.47328			7.03356e-06	0.47328
		3.86084e-06	0.473587			7.03536e-06	0.473587
		3.86327e-06	0.473894			7.0357e-06	0.473894
		3.87141e-06	0.474201			7.04316e-06	0.474201
		3.87236e-06	0.474509			7.04414e-06	0.474509
		3.87548e-06	0.474816			7.0471e-06	0.474816
		3.87901e-06	0.475123			7.0513e-06	0.475123
		3.89342e-06	0.47543			7.05294e-06	0.47543
		3.9021e-06	0.475737			7.0554e-06	0.475737
		3.90639e-06	0.476044			7.061e-06	0.476044
		3.90705e-06	0.476351			7.06129e-06	0.476351
		3.9088e-06	0.476658			7.06285e-06	0.476658
		3.92014e-06	0.476966			7.06505e-06	0.476966
		3.92072e-06	0.477273			7.0708e-06	0.477273
		3.92167e-06	0.47758			7.07386e-06	0.47758
		3.92336e-06	0.477887			7.07859e-06	0.477887
		3.93667e-06	0.478194			7.082e-06	0.478194
		3.94207e-06	0.478501			7.08685e-06	0.478501
		3.94306e-06	0.478808			7.08891e-06	0.478808
		3.95059e-06	0.479115			7.09411e-06	0.479115
		3.96094e-06	0.479423			7.09472e-06	0.479423
		3.9669e-06	0.47973			7.09828e-06	0.47973
		3.97036e-06	0.480037			7.10222e-06	0.480037
		3.97881e-06	0.480344			7.10864e-06	0.480344
		3.97957e-06	0.480651			7.12297e-06	0.480651
		3.98008e-06	0.480958			7.12844e-06	0.480958
		3.98008e-06	0.481265			7.13587e-06	0.481265
		3.9803e-06	0.481572			7.13742e-06	0.481572
		3.98477e-06	0.48188			7.14946e-06	0.48188
		3.99198e-06	0.482187			7.15224e-06	0.482187
		4.0056e-06	0.482494			7.15239e-06	0.482494
		4.00599e-06	0.482801			7.1563e-06	0.482801
		4.0101e-06	0.483108			7.15879e-06	0.483108
		4.01231e-06	0.483415			7.16041e-06	0.483415
		4.01635e-06	0.483722			7.16041e-06	0.483722
		4.01754e-06	0.484029			7.16216e-06	0.484029
		4.01952e-06	0.484337			7.17565e-06	0.484337
		4.02096e-06	0.484644			7.1761e-06	0.484644
		4.03336e-06	0.484951			7.1761e-06	0.484951
		4.03641e-06	0.485258			7.18489e-06	0.485258
		4.03848e-06	0.485565			7.18765e-06	0.485565
		4.04579e-06	0.485872			7.19915e-06	0.485872
		4.05467e-06	0.486179			7.19925e-06	0.486179
		4.06027e-06	0.486486			7.20391e-06	0.486486
		4.06229e-06	0.486794			7.20937e-06	0.486794
		4.06352e-06	0.487101			7.21148e-06	0.487101
		4.06641e-06	0.487408			7.21521e-06	0.487408
		4.06819e-06	0.487715			7.2233e-06	0.487715
		4.06858e-06	0.488022			7.23191e-06	0.488022
		4.06876e-06	0.488329			7.23192e-06	0.488329
		4.07862e-06	0.488636			7.23701e-06	0.488636
		4.09388e-06	0.488943			7.2385e-06	0.488943
		4.09402e-06	0.489251			7.23943e-06	0.489251
		4.09798e-06	0.489558			7.23972e-06	0.489558
		4.09993e-06	0.489865			7.24159e-06	0.489865
		4.10072e-06	0.490172			7.242e-06	0.490172
		4.10376e-06	0.490479			7.2463e-06	0.490479
		4.10394e-06	0.490786			7.2502e-06	0.490786
		4.10704e-06	0.491093			7.25831e-06	0.491093
		4.10856e-06	0.4914			7.26332e-06	0.4914
		4.10927e-06	0.491708			7.26608e-06	0.491708
		4.10927e-06	0.492015			7.26757e-06	0.492015
		4.11139e-06	0.492322			7.27334e-06	0.492322
		4.12316e-06	0.492629			7.27908e-06	0.492629
		4.12897e-06	0.492936			7.27938e-06	0.492936
		4.13023e-06	0.493243			7.27969e-06	0.493243
		4.13849e-06	0.49355			7.28639e-06	0.49355
		4.14282e-06	0.493857			7.28779e-06	0.493857
		4.14704e-06	0.494165			7.28979e-06	0.494165
		4.14951e-06	0.494472			7.2903e-06	0.494472
		4.14951e-06	0.494779			7.29311e-06	0.494779
		4.16067e-06	0.495086			7.2932e-06	0.495086
		4.16177e-06	0.495393			7.29998e-06	0.495393
		4.17019e-06	0.4957			7.30041e-06	0.4957
		4.18019e-06	0.496007			7.30481e-06	0.496007
		4.18237e-06	0.496314			7.30872e-06	0.496314
		4.18438e-06	0.496622			7.32044e-06	0.496622
		4.19041e-06	0.496929			7.32821e-06	0.496929
		4.19553e-06	0.497236			7.33211e-06	0.497236
		4.20307e-06	0.497543			7.33251e-06	0.497543
		4.20784e-06	0.49785			7.33413e-06	0.49785
		4.20928e-06	0.498157			7.34762e-06	0.498157
		4.21418e-06	0.498464			7.34768e-06	0.498464
		4.22013e-06	0.498771			7.34768e-06	0.498771
		4.22095e-06	0.499079			7.35811e-06	0.499079
		4.22104e-06	0.499386			7.35811e-06	0.499386
		4.22388e-06	0.499693			7.36599e-06	0.499693
		4.2394e-06	0.5			7.36855e-06	0.5
		4.24099e-06	0.500307			7.37501e-06	0.500307
		4.24141e-06	0.500614			7.37749e-06	0.500614
		4.24372e-06	0.500921			7.38484e-06	0.500921
		4.24717e-06	0.501229			7.38619e-06	0.501229
		4.26686e-06	0.501536			7.39194e-06	0.501536
		4.27098e-06	0.501843			7.39368e-06	0.501843
		4.27674e-06	0.50215			7.39451e-06	0.50215
		4.27964e-06	0.502457			7.39534e-06	0.502457
		4.28568e-06	0.502764			7.405e-06	0.502764
		4.28624e-06	0.503071			7.4167e-06	0.503071
		4.28931e-06	0.503378			7.41816e-06	0.503378
		4.30594e-06	0.503686			7.42181e-06	0.503686
		4.30861e-06	0.503993			7.42606e-06	0.503993
		4.31004e-06	0.5043			7.43051e-06	0.5043
		4.31038e-06	0.504607			7.43686e-06	0.504607
		4.3137e-06	0.504914			7.44257e-06	0.504914
		4.32294e-06	0.505221			7.45215e-06	0.505221
		4.3392e-06	0.505528			7.45663e-06	0.505528
		4.36612e-06	0.505835			7.459e-06	0.505835
		4.36612e-06	0.506143			7.46226e-06	0.506143
		4.37087e-06	0.50645			7.4624e-06	0.50645
		4.38739e-06	0.506757			7.47025e-06	0.506757
		4.39576e-06	0.507064			7.47366e-06	0.507064
		4.40213e-06	0.507371			7.47913e-06	0.507371
		4.40336e-06	0.507678			7.48477e-06	0.507678
		4.40386e-06	0.507985			7.48477e-06	0.507985
		4.40395e-06	0.508292			7.49262e-06	0.508292
		4.40395e-06	0.5086			7.49591e-06	0.5086
		4.40794e-06	0.508907			7.49599e-06	0.508907
		4.40894e-06	0.509214			7.49859e-06	0.509214
		4.41097e-06	0.509521			7.51475e-06	0.509521
		4.41351e-06	0.509828			7.51792e-06	0.509828
		4.41649e-06	0.510135			7.53147e-06	0.510135
		4.42628e-06	0.510442			7.53308e-06	0.510442
		4.43017e-06	0.510749			7.53881e-06	0.510749
		4.43178e-06	0.511057			7.54262e-06	0.511057
		4.43278e-06	0.511364			7.54516e-06	0.511364
		4.43909e-06	0.511671			7.54657e-06	0.511671
		4.46592e-06	0.511978			7.55481e-06	0.511978
		4.47847e-06	0.512285			7.55496e-06	0.512285
		4.48244e-06	0.512592			7.55537e-06	0.512592
		4.48782e-06	0.512899			7.55669e-06	0.512899
		4.49017e-06	0.513206			7.56284e-06	0.513206
		4.49125e-06	0.513514			7.56611e-06	0.513514
		4.49721e-06	0.513821			7.56666e-06	0.513821
		4.51705e-06	0.514128			7.57042e-06	0.514128
		4.5187e-06	0.514435			7.57781e-06	0.514435
		4.53459e-06	0.514742			7.58029e-06	0.514742
		4.54246e-06	0.515049			7.58561e-06	0.515049
		4.54629e-06	0.515356			7.58602e-06	0.515356
		4.54658e-06	0.515663			7.58703e-06	0.515663
		4.55576e-06	0.515971			7.58942e-06	0.515971
		4.56908e-06	0.516278			7.5904e-06	0.516278
		4.56936e-06	0.516585			7.59222e-06	0.516585
		4.59753e-06	0.516892			7.59378e-06	0.516892
		4.60595e-06	0.517199			7.60085e-06	0.517199
		4.60921e-06	0.517506			7.60511e-06	0.517506
		4.61489e-06	0.517813			7.61064e-06	0.517813
		4.61694e-06	0.51812			7.61801e-06	0.51812
		4.61755e-06	0.518428			7.62007e-06	0.518428
		4.62541e-06	0.518735			7.62276e-06	0.518735
		4.62605e-06	0.519042			7.6275e-06	0.519042
		4.62829e-06	0.519349			7.63057e-06	0.519349
		4.62913e-06	0.519656			7.64099e-06	0.519656
		4.63751e-06	0.519963			7.64801e-06	0.519963
		4.64041e-06	0.52027			7.6511e-06	0.52027
		4.64179e-06	0.520577			7.66751e-06	0.520577
		4.64384e-06	0.520885			7.67451e-06	0.520885
		4.64486e-06	0.521192			7.68063e-06	0.521192
		4.64509e-06	0.521499			7.68816e-06	0.521499
		4.65014e-06	0.521806			7.69157e-06	0.521806
		4.65628e-06	0.522113			7.69414e-06	0.522113
		4.66068e-06	0.52242			7.69481e-06	0.52242
		4.66663e-06	0.522727			7.6989e-06	0.522727
		4.66922e-06	0.523034			7.70178e-06	0.523034
		4.66967e-06	0.523342			7.70519e-06	0.523342
		4.67188e-06	0.523649			7.7154e-06	0.523649
		4.69162e-06	0.523956			7.71594e-06	0.523956
		4.69174e-06	0.524263			7.71899e-06	0.524263
		4.69852e-06	0.52457			7.72529e-06	0.52457
		4.70089e-06	0.524877			7.72766e-06	0.524877
		4.70278e-06	0.525184			7.72819e-06	0.525184
		4.70503e-06	0.525491			7.7311e-06	0.525491
		4.70537e-06	0.525799			7.73203e-06	0.525799
		4.70699e-06	0.526106			7.73606e-06	0.526106
		4.71125e-06	0.526413			7.74024e-06	0.526413
		4.71684e-06	0.52672			7.74321e-06	0.52672
		4.71886e-06	0.527027			7.74551e-06	0.527027
		4.71962e-06	0.527334			7.74552e-06	0.527334
		4.73078e-06	0.527641			7.74817e-06	0.527641
		4.73492e-06	0.527948			7.74889e-06	0.527948
		4.74527e-06	0.528256			7.75124e-06	0.528256
		4.74699e-06	0.528563			7.75181e-06	0.528563
		4.74746e-06	0.52887			7.75331e-06	0.52887
		4.75147e-06	0.529177			7.75575e-06	0.529177
		4.75789e-06	0.529484			7.75968e-06	0.529484
		4.76266e-06	0.529791			7.7747e-06	0.529791
		4.76451e-06	0.530098			7.77671e-06	0.530098
		4.76593e-06	0.530405			7.79118e-06	0.530405
		4.77383e-06	0.530713			7.79512e-06	0.530713
		4.77726e-06	0.53102			7.79712e-06	0.53102
		4.77726e-06	0.531327			7.80284e-06	0.531327
		4.77834e-06	0.531634			7.80358e-06	0.531634
		4.77882e-06	0.531941			7.80951e-06	0.531941
		4.78488e-06	0.532248			7.81103e-06	0.532248
		4.7856e-06	0.532555			7.8197e-06	0.532555
		4.79276e-06	0.532862			7.82322e-06	0.532862
		4.79386e-06	0.53317			7.83241e-06	0.53317
		4.79481e-06	0.533477			7.84668e-06	0.533477
		4.79961e-06	0.533784			7.85116e-06	0.533784
		4.80234e-06	0.534091			7.86251e-06	0.534091
		4.80269e-06	0.534398			7.86521e-06	0.534398
		4.80556e-06	0.534705			7.86641e-06	0.534705
		4.82769e-06	0.535012			7.87365e-06	0.535012
		4.83144e-06	0.535319			7.89354e-06	0.535319
		4.83274e-06	0.535627			7.89354e-06	0.535627
		4.83839e-06	0.535934			7.89389e-06	0.535934
		4.84044e-06	0.536241			7.89875e-06	0.536241
		4.84442e-06	0.536548			7.90065e-06	0.536548
		4.84596e-06	0.536855			7.9035e-06	0.536855
		4.8482e-06	0.537162			7.92086e-06	0.537162
		4.86066e-06	0.537469			7.92244e-06	0.537469
		4.86066e-06	0.537776			7.93098e-06	0.537776
		4.86572e-06	0.538084			7.94012e-06	0.538084
		4.86705e-06	0.538391			7.94153e-06	0.538391
		4.87397e-06	0.538698			7.94633e-06	0.538698
		4.90587e-06	0.539005			7.9562e-06	0.539005
		4.90866e-06	0.539312			7.96002e-06	0.539312
		4.90931e-06	0.539619			7.9644e-06	0.539619
		4.91313e-06	0.539926			7.9644e-06	0.539926
		4.92326e-06	0.540233			7.97088e-06	0.540233
		4.92936e-06	0.540541			7.97995e-06	0.540541
		4.94112e-06	0.540848			7.98299e-06	0.540848
		4.94112e-06	0.541155			7.98477e-06	0.541155
		4.94487e-06	0.541462			7.9883e-06	0.541462
		4.95002e-06	0.541769			7.99484e-06	0.541769
		4.95246e-06	0.542076			7.99753e-06	0.542076
		4.96346e-06	0.542383			7.99842e-06	0.542383
		4.96346e-06	0.54269			7.99984e-06	0.54269
		4.97687e-06	0.542998			8.00237e-06	0.542998
		4.97911e-06	0.543305			8.00854e-06	0.543305
		4.97946e-06	0.543612			8.01072e-06	0.543612
		4.98065e-06	0.543919			8.01174e-06	0.543919
		4.98276e-06	0.544226			8.0177e-06	0.544226
		4.98595e-06	0.544533			8.01865e-06	0.544533
		4.99749e-06	0.54484			8.02184e-06	0.54484
		4.99772e-06	0.545147			8.03214e-06	0.545147
		4.99779e-06	0.545455			8.03386e-06	0.545455
		5.00815e-06	0.545762			8.04226e-06	0.545762
		5.0101e-06	0.546069			8.0627e-06	0.546069
		5.01087e-06	0.546376			8.06922e-06	0.546376
		5.02007e-06	0.546683			8.07935e-06	0.546683
		5.02119e-06	0.54699			8.07988e-06	0.54699
		5.02365e-06	0.547297			8.08e-06	0.547297
		5.03117e-06	0.547604			8.08872e-06	0.547604
		5.03282e-06	0.547912			8.08946e-06	0.547912
		5.03496e-06	0.548219			8.09334e-06	0.548219
		5.03538e-06	0.548526			8.09432e-06	0.548526
		5.04534e-06	0.548833			8.10613e-06	0.548833
		5.05361e-06	0.54914			8.10652e-06	0.54914
		5.05631e-06	0.549447			8.1097e-06	0.549447
		5.0681e-06	0.549754			8.12188e-06	0.549754
		5.07369e-06	0.550061			8.12238e-06	0.550061
		5.07667e-06	0.550369			8.12318e-06	0.550369
		5.0817e-06	0.550676			8.1319e-06	0.550676
		5.08518e-06	0.550983			8.13796e-06	0.550983
		5.08884e-06	0.55129			8.138e-06	0.55129
		5.09423e-06	0.551597			8.13949e-06	0.551597
		5.09983e-06	0.551904			8.14332e-06	0.551904
		5.12191e-06	0.552211			8.14409e-06	0.552211
		5.12434e-06	0.552518			8.1455e-06	0.552518
		5.12583e-06	0.552826			8.15093e-06	0.552826
		5.13209e-06	0.553133			8.16144e-06	0.553133
		5.13391e-06	0.55344			8.16251e-06	0.55344
		5.13477e-06	0.553747			8.16825e-06	0.553747
		5.13775e-06	0.554054			8.16997e-06	0.554054
		5.14483e-06	0.554361			8.17842e-06	0.554361
		5.17866e-06	0.554668			8.17918e-06	0.554668
		5.17985e-06	0.554975			8.18388e-06	0.554975
		5.18095e-06	0.555283			8.18656e-06	0.555283
		5.19206e-06	0.55559			8.19012e-06	0.55559
		5.1989e-06	0.555897			8.19613e-06	0.555897
		5.19905e-06	0.556204			8.2057e-06	0.556204
		5.20055e-06	0.556511			8.21243e-06	0.556511
		5.21815e-06	0.556818			8.21251e-06	0.556818
		5.22274e-06	0.557125			8.21309e-06	0.557125
		5.22634e-06	0.557432			8.21742e-06	0.557432
		5.22819e-06	0.55774			8.22272e-06	0.55774
		5.24202e-06	0.558047			8.22522e-06	0.558047
		5.24553e-06	0.558354			8.22953e-06	0.558354
		5.24649e-06	0.558661			8.23446e-06	0.558661
		5.24852e-06	0.558968			8.24077e-06	0.558968
		5.25096e-06	0.559275			8.24786e-06	0.559275
		5.2585e-06	0.559582			8.24786e-06	0.559582
		5.25907e-06	0.559889			8.25337e-06	0.559889
		5.26905e-06	0.560197			8.25459e-06	0.560197
		5.27747e-06	0.560504			8.25785e-06	0.560504
		5.28104e-06	0.560811			8.25806e-06	0.560811
		5.28827e-06	0.561118			8.26018e-06	0.561118
		5.29517e-06	0.561425			8.26879e-06	0.561425
		5.29863e-06	0.561732			8.26952e-06	0.561732
		5.30195e-06	0.562039			8.27542e-06	0.562039
		5.30273e-06	0.562346			8.27848e-06	0.562346
		5.30332e-06	0.562654			8.28221e-06	0.562654
		5.3073e-06	0.562961			8.28329e-06	0.562961
		5.3206e-06	0.563268			8.28504e-06	0.563268
		5.32379e-06	0.563575			8.2895e-06	0.563575
		5.32799e-06	0.563882			8.29059e-06	0.563882
		5.32842e-06	0.564189			8.29476e-06	0.564189
		5.32885e-06	0.564496			8.29902e-06	0.564496
		5.33086e-06	0.564803			8.29902e-06	0.564803
		5.33499e-06	0.565111			8.31466e-06	0.565111
		5.33851e-06	0.565418			8.31539e-06	0.565418
		5.34812e-06	0.565725			8.31539e-06	0.565725
		5.35775e-06	0.566032			8.31806e-06	0.566032
		5.3602e-06	0.566339			8.32223e-06	0.566339
		5.3746e-06	0.566646			8.32692e-06	0.566646
		5.38056e-06	0.566953			8.33175e-06	0.566953
		5.38354e-06	0.56726			8.33235e-06	0.56726
		5.40146e-06	0.567568			8.33285e-06	0.567568
		5.40167e-06	0.567875			8.33841e-06	0.567875
		5.4083e-06	0.568182			8.3453e-06	0.568182
		5.41184e-06	0.568489			8.34911e-06	0.568489
		5.41676e-06	0.568796			8.35416e-06	0.568796
		5.41968e-06	0.569103			8.36768e-06	0.569103
		5.42062e-06	0.56941			8.3752e-06	0.56941
		5.43306e-06	0.569717			8.39292e-06	0.569717
		5.43815e-06	0.570025			8.39969e-06	0.570025
		5.44583e-06	0.570332			8.40072e-06	0.570332
		5.44814e-06	0.570639			8.40191e-06	0.570639
		5.45206e-06	0.570946			8.40534e-06	0.570946
		5.45506e-06	0.571253			8.40999e-06	0.571253
		5.45764e-06	0.57156			8.41029e-06	0.57156
		5.4602e-06	0.571867			8.41318e-06	0.571867
		5.46272e-06	0.572174			8.41365e-06	0.572174
		5.46553e-06	0.572482			8.42109e-06	0.572482
		5.47247e-06	0.572789			8.42901e-06	0.572789
		5.4805e-06	0.573096			8.44015e-06	0.573096
		5.4805e-06	0.573403			8.44186e-06	0.573403
		5.48483e-06	0.57371			8.44362e-06	0.57371
		5.49441e-06	0.574017			8.44573e-06	0.574017
		5.50136e-06	0.574324			8.45138e-06	0.574324
		5.50216e-06	0.574631			8.45142e-06	0.574631
		5.5069e-06	0.574939			8.45364e-06	0.574939
		5.5102e-06	0.575246			8.46376e-06	0.575246
		5.51303e-06	0.575553			8.4674e-06	0.575553
		5.51799e-06	0.57586			8.46982e-06	0.57586
		5.52631e-06	0.576167			8.48471e-06	0.576167
		5.53781e-06	0.576474			8.48879e-06	0.576474
		5.54068e-06	0.576781			8.49195e-06	0.576781
		5.54144e-06	0.577088			8.49195e-06	0.577088
		5.54682e-06	0.577396			8.49511e-06	0.577396
		5.55126e-06	0.577703			8.50192e-06	0.577703
		5.55739e-06	0.57801			8.50192e-06	0.57801
		5.5589e-06	0.578317			8.50212e-06	0.578317
		5.56308e-06	0.578624			8.50533e-06	0.578624
		5.57122e-06	0.578931			8.511e-06	0.578931
		5.57639e-06	0.579238			8.51385e-06	0.579238
		5.57688e-06	0.579545			8.51434e-06	0.579545
		5.57719e-06	0.579853			8.51434e-06	0.579853
		5.5934e-06	0.58016			8.52108e-06	0.58016
		5.59358e-06	0.580467			8.52345e-06	0.580467
		5.59656e-06	0.580774			8.53526e-06	0.580774
		5.60449e-06	0.581081			8.53722e-06	0.581081
		5.6177e-06	0.581388			8.53938e-06	0.581388
		5.63082e-06	0.581695			8.54278e-06	0.581695
		5.63624e-06	0.582002			8.54608e-06	0.582002
		5.63744e-06	0.58231			8.553e-06	0.58231
		5.64899e-06	0.582617			8.553e-06	0.582617
		5.65621e-06	0.582924			8.56015e-06	0.582924
		5.65843e-06	0.583231			8.56282e-06	0.583231
		5.66508e-06	0.583538			8.56842e-06	0.583538
		5.67112e-06	0.583845			8.57463e-06	0.583845
		5.67194e-06	0.584152			8.57683e-06	0.584152
		5.67546e-06	0.584459			8.58023e-06	0.584459
		5.67677e-06	0.584767			8.58279e-06	0.584767
		5.68664e-06	0.585074			8.58792e-06	0.585074
		5.68915e-06	0.585381			8.59182e-06	0.585381
		5.6899e-06	0.585688			8.59864e-06	0.585688
		5.69308e-06	0.585995			8.60375e-06	0.585995
		5.69346e-06	0.586302			8.60612e-06	0.586302
		5.69472e-06	0.586609			8.6074e-06	0.586609
		5.71791e-06	0.586916			8.60875e-06	0.586916
		5.72169e-06	0.587224			8.61272e-06	0.587224
		5.73505e-06	0.587531			8.61725e-06	0.587531
		5.74088e-06	0.587838			8.61803e-06	0.587838
		5.7427e-06	0.588145			8.62187e-06	0.588145
		5.74754e-06	0.588452			8.62289e-06	0.588452
		5.75717e-06	0.588759			8.62302e-06	0.588759
		5.76174e-06	0.589066			8.62581e-06	0.589066
		5.76528e-06	0.589373			8.62692e-06	0.589373
		5.76965e-06	0.589681			8.63915e-06	0.589681
		5.77169e-06	0.589988			8.65511e-06	0.589988
		5.77524e-06	0.590295			8.65596e-06	0.590295
		5.77593e-06	0.590602			8.65813e-06	0.590602
		5.77848e-06	0.590909			8.65948e-06	0.590909
		5.79953e-06	0.591216			8.65972e-06	0.591216
		5.80307e-06	0.591523			8.66007e-06	0.591523
		5.80833e-06	0.59183			8.66195e-06	0.59183
		5.80937e-06	0.592138			8.66518e-06	0.592138
		5.81724e-06	0.592445			8.68153e-06	0.592445
		5.83532e-06	0.592752			8.68238e-06	0.592752
		5.83674e-06	0.593059			8.68274e-06	0.593059
		5.85288e-06	0.593366			8.68543e-06	0.593366
		5.85732e-06	0.593673			8.68631e-06	0.593673
		5.86916e-06	0.59398			8.69143e-06	0.59398
		5.87009e-06	0.594287			8.69507e-06	0.594287
		5.87095e-06	0.594595			8.70217e-06	0.594595
		5.87412e-06	0.594902			8.70455e-06	0.594902
		5.88867e-06	0.595209			8.71666e-06	0.595209
		5.89597e-06	0.595516			8.717e-06	0.595516
		5.89642e-06	0.595823			8.71983e-06	0.595823
		5.91236e-06	0.59613			8.73338e-06	0.59613
		5.92193e-06	0.596437			8.73338e-06	0.596437
		5.92718e-06	0.596744			8.73867e-06	0.596744
		5.9294e-06	0.597052			8.74096e-06	0.597052
		5.94263e-06	0.597359			8.74363e-06	0.597359
		5.94271e-06	0.597666			8.74391e-06	0.597666
		5.94475e-06	0.597973			8.74565e-06	0.597973
		5.96118e-06	0.59828			8.74701e-06	0.59828
		5.96152e-06	0.598587			8.76049e-06	0.598587
		5.96263e-06	0.598894			8.76343e-06	0.598894
		5.9828e-06	0.599201			8.76561e-06	0.599201
		5.99106e-06	0.599509			8.76563e-06	0.599509
		5.99558e-06	0.599816			8.76812e-06	0.599816
		6.00153e-06	0.600123			8.76951e-06	0.600123
		6.00536e-06	0.60043			8.77123e-06	0.60043
		6.00763e-06	0.600737			8.77772e-06	0.600737
		6.02005e-06	0.601044			8.77942e-06	0.601044
		6.02115e-06	0.601351			8.7873e-06	0.601351
		6.02413e-06	0.601658			8.79134e-06	0.601658
		6.0304e-06	0.601966			8.79806e-06	0.601966
		6.03807e-06	0.602273			8.80243e-06	0.602273
		6.04075e-06	0.60258			8.80849e-06	0.60258
		6.05042e-06	0.602887			8.81176e-06	0.602887
		6.08254e-06	0.603194			8.81463e-06	0.603194
		6.08516e-06	0.603501			8.81782e-06	0.603501
		6.09426e-06	0.603808			8.81857e-06	0.603808
		6.10056e-06	0.604115			8.82198e-06	0.604115
		6.11348e-06	0.604423			8.82456e-06	0.604423
		6.11495e-06	0.60473			8.82973e-06	0.60473
		6.1153e-06	0.605037			8.83753e-06	0.605037
		6.11793e-06	0.605344			8.85262e-06	0.605344
		6.12634e-06	0.605651			8.85992e-06	0.605651
		6.14699e-06	0.605958			8.86202e-06	0.605958
		6.15003e-06	0.606265			8.86624e-06	0.606265
		6.15319e-06	0.606572			8.87038e-06	0.606572
		6.19092e-06	0.60688			8.87419e-06	0.60688
		6.19595e-06	0.607187			8.88327e-06	0.607187
		6.20552e-06	0.607494			8.89895e-06	0.607494
		6.21034e-06	0.607801			8.90371e-06	0.607801
		6.22158e-06	0.608108			8.9071e-06	0.608108
		6.22242e-06	0.608415			8.90832e-06	0.608415
		6.22369e-06	0.608722			8.91163e-06	0.608722
		6.23263e-06	0.609029			8.9132e-06	0.609029
		6.23435e-06	0.609337			8.91401e-06	0.609337
		6.23768e-06	0.609644			8.91702e-06	0.609644
		6.23852e-06	0.609951			8.93595e-06	0.609951
		6.25051e-06	0.610258			8.94933e-06	0.610258
		6.26394e-06	0.610565			8.95423e-06	0.610565
		6.2654e-06	0.610872			8.95843e-06	0.610872
		6.27234e-06	0.611179			8.96158e-06	0.611179
		6.27237e-06	0.611486			8.96936e-06	0.611486
		6.27538e-06	0.611794			8.97263e-06	0.611794
		6.28402e-06	0.612101			8.97263e-06	0.612101
		6.29644e-06	0.612408			8.97293e-06	0.612408
		6.30335e-06	0.612715			8.98305e-06	0.612715
		6.30418e-06	0.613022			8.98371e-06	0.613022
		6.30848e-06	0.613329			8.98541e-06	0.613329
		6.30897e-06	0.613636			8.99298e-06	0.613636
[truncated: 1,258 more rows]

## Sheet: ED6H
Coverage	Frequency	Coverage	Frequency	Coverage	Frequency	Coverage	Frequency
+RSC&Reduced TBP, TATA	+RSC&Reduced TBP, TATA	+RSC&Reduced TBP, TATA-mismatch	+RSC&Reduced TBP, TATA-mismatch	-RSC&Reduced TBP, TATA	-RSC&Reduced TBP, TATA	-RSC&Reduced TBP, TATA-mismatch	-RSC&Reduced TBP, TATA-mismatch
5.5466e-08	0.00145773	0	0.000307125	7.14047e-08	0.00145773	0	0.000307125
9.42184e-08	0.00291545	0	0.000614251	1.65894e-07	0.00291545	0	0.000614251
1.14204e-07	0.00437318	0	0.000921376	4.29194e-07	0.00437318	0	0.000921376
1.56633e-07	0.0058309	0	0.0012285	4.79803e-07	0.0058309	0	0.0012285
1.59886e-07	0.00728863	0	0.00153563	5.07298e-07	0.00728863	0	0.00153563
1.64344e-07	0.00874636	0	0.00184275	5.1099e-07	0.00874636	0	0.00184275
1.70506e-07	0.0102041	0	0.00214988	5.36145e-07	0.0102041	0	0.00214988
1.70506e-07	0.0116618	0	0.002457	6.07263e-07	0.0116618	0	0.002457
1.70506e-07	0.0131195	0	0.00276413	6.16395e-07	0.0131195	0	0.00276413
1.80759e-07	0.0145773	0	0.00307125	6.28571e-07	0.0145773	0	0.00307125
2.09538e-07	0.016035	0	0.00337838	6.29392e-07	0.016035	0	0.00337838
2.1981e-07	0.0174927	0	0.0036855	6.68361e-07	0.0174927	0	0.0036855
2.22108e-07	0.0189504	0	0.00399263	6.80624e-07	0.0189504	0	0.00399263
2.23455e-07	0.0204082	0	0.00429975	6.98581e-07	0.0204082	0	0.00429975
2.23607e-07	0.0218659	0	0.00460688	7.16279e-07	0.0218659	0	0.00460688
2.24308e-07	0.0233236	0	0.004914	7.51981e-07	0.0233236	0	0.004914
2.3495e-07	0.0247813	0	0.00522113	7.56303e-07	0.0247813	0	0.00522113
2.39829e-07	0.0262391	0	0.00552826	7.649e-07	0.0262391	0	0.00552826
2.41012e-07	0.0276968	0	0.00583538	8.01072e-07	0.0276968	0	0.00583538
2.41017e-07	0.0291545	0	0.00614251	8.18816e-07	0.0291545	0	0.00614251
2.41131e-07	0.0306122	5.41728e-09	0.00644963	8.37123e-07	0.0306122	0	0.00644963
2.42684e-07	0.03207	5.41728e-09	0.00675676	8.43468e-07	0.03207	0	0.00675676
2.45539e-07	0.0335277	5.41728e-09	0.00706388	8.4469e-07	0.0335277	1.52176e-08	0.00706388
2.62591e-07	0.0349854	5.41728e-09	0.00737101	8.66633e-07	0.0349854	2.58734e-08	0.00737101
2.65338e-07	0.0364431	5.41728e-09	0.00767813	9.03716e-07	0.0364431	2.58734e-08	0.00767813
2.69113e-07	0.0379009	5.41728e-09	0.00798526	9.70658e-07	0.0379009	2.92216e-08	0.00798526
2.6913e-07	0.0393586	5.41728e-09	0.00829238	9.86278e-07	0.0393586	3.10045e-08	0.00829238
2.6917e-07	0.0408163	2.25972e-08	0.00859951	9.86507e-07	0.0408163	3.10045e-08	0.00859951
2.94839e-07	0.0422741	2.28408e-08	0.00890663	9.89276e-07	0.0422741	6.91733e-08	0.00890663
3.03368e-07	0.0437318	2.87601e-08	0.00921376	9.95204e-07	0.0437318	6.91733e-08	0.00921376
3.03368e-07	0.0451895	2.87601e-08	0.00952088	1.01882e-06	0.0451895	6.91733e-08	0.00952088
3.03368e-07	0.0466472	4.31402e-08	0.00982801	1.0258e-06	0.0466472	6.91733e-08	0.00982801
3.27941e-07	0.048105	4.3462e-08	0.0101351	1.06656e-06	0.048105	6.91733e-08	0.0101351
3.28337e-07	0.0495627	4.47214e-08	0.0104423	1.10196e-06	0.0495627	6.91733e-08	0.0104423
3.34047e-07	0.0510204	4.56817e-08	0.0107494	1.10647e-06	0.0510204	6.97895e-08	0.0107494
3.35843e-07	0.0524781	4.56817e-08	0.0110565	1.11306e-06	0.0524781	7.03538e-08	0.0110565
3.42612e-07	0.0539359	4.65532e-08	0.0113636	1.1157e-06	0.0539359	7.03538e-08	0.0113636
3.55393e-07	0.0553936	5.6077e-08	0.0116708	1.12016e-06	0.0553936	7.03538e-08	0.0116708
3.57771e-07	0.0568513	5.6077e-08	0.0119779	1.1293e-06	0.0568513	8.88e-08	0.0119779
3.63115e-07	0.058309	5.6077e-08	0.012285	1.16165e-06	0.058309	1.03494e-07	0.012285
3.65453e-07	0.0597668	6.16288e-08	0.0125921	1.25329e-06	0.0597668	1.32411e-07	0.0125921
3.88294e-07	0.0612245	6.32175e-08	0.0128993	1.25642e-06	0.0612245	1.5524e-07	0.0128993
3.94004e-07	0.0626822	6.42698e-08	0.0132064	1.26297e-06	0.0626822	1.68938e-07	0.0132064
4.04696e-07	0.0641399	6.42698e-08	0.0135135	1.279e-06	0.0641399	1.75884e-07	0.0135135
4.05425e-07	0.0655977	6.56674e-08	0.0138206	1.28975e-06	0.0655977	1.7807e-07	0.0138206
4.18816e-07	0.0670554	6.85225e-08	0.0141278	1.30594e-06	0.0670554	1.80743e-07	0.0141278
4.22555e-07	0.0685131	7.39546e-08	0.0144349	1.30839e-06	0.0685131	1.89669e-07	0.0144349
4.36033e-07	0.0699708	7.70878e-08	0.014742	1.32311e-06	0.0699708	1.94464e-07	0.014742
4.42522e-07	0.0714286	7.70878e-08	0.0150491	1.36151e-06	0.0714286	2.20908e-07	0.0150491
4.49634e-07	0.0728863	7.70878e-08	0.0153563	1.3631e-06	0.0728863	2.29434e-07	0.0153563
4.51106e-07	0.074344	7.70878e-08	0.0156634	1.37738e-06	0.074344	2.37426e-07	0.0156634
4.59672e-07	0.0758017	7.70878e-08	0.0159705	1.4137e-06	0.0758017	2.45036e-07	0.0159705
4.61939e-07	0.0772595	7.70878e-08	0.0162776	1.44665e-06	0.0772595	2.46558e-07	0.0162776
4.65382e-07	0.0787172	7.91404e-08	0.0165848	1.45041e-06	0.0787172	2.50117e-07	0.0165848
4.71303e-07	0.0801749	7.99429e-08	0.0168919	1.51588e-06	0.0801749	2.79041e-07	0.0168919
4.73947e-07	0.0816327	8.21718e-08	0.017199	1.54202e-06	0.0816327	2.79041e-07	0.017199
4.7672e-07	0.0830904	8.37957e-08	0.0175061	1.55023e-06	0.0830904	2.85619e-07	0.0175061
4.87555e-07	0.0845481	8.37957e-08	0.0178133	1.55392e-06	0.0845481	2.85944e-07	0.0178133
4.89935e-07	0.0860058	8.62804e-08	0.0181204	1.57685e-06	0.0860058	2.92313e-07	0.0181204
4.90057e-07	0.0874636	8.62804e-08	0.0184275	1.59643e-06	0.0874636	2.96783e-07	0.0184275
4.93031e-07	0.0889213	8.83347e-08	0.0187346	1.61107e-06	0.0889213	3.03845e-07	0.0187346
4.93478e-07	0.090379	9.70735e-08	0.0190418	1.61785e-06	0.090379	3.19749e-07	0.0190418
5.09224e-07	0.0918367	9.77617e-08	0.0193489	1.62261e-06	0.0918367	3.21321e-07	0.0193489
5.14296e-07	0.0932945	9.87773e-08	0.019656	1.64494e-06	0.0932945	3.25784e-07	0.019656
5.31049e-07	0.0947522	1.00939e-07	0.0199631	1.6692e-06	0.0947522	3.3471e-07	0.0199631
5.3676e-07	0.0962099	1.02715e-07	0.0202703	1.67416e-06	0.0962099	3.50351e-07	0.0202703
5.4247e-07	0.0976676	1.04769e-07	0.0205774	1.69282e-06	0.0976676	3.50693e-07	0.0205774
5.4818e-07	0.0991254	1.08455e-07	0.0208845	1.70256e-06	0.0991254	3.54054e-07	0.0208845
5.4818e-07	0.100583	1.1504e-07	0.0211916	1.70608e-06	0.100583	4.14946e-07	0.0211916
5.49555e-07	0.102041	1.17394e-07	0.0214988	1.72487e-06	0.102041	4.3249e-07	0.0214988
5.62877e-07	0.103499	1.19778e-07	0.0218059	1.75178e-06	0.103499	4.44918e-07	0.0218059
5.63397e-07	0.104956	1.19914e-07	0.022113	1.80156e-06	0.104956	4.53936e-07	0.022113
5.67529e-07	0.106414	1.19914e-07	0.0224201	1.82051e-06	0.106414	4.99204e-07	0.0224201
5.72908e-07	0.107872	1.21203e-07	0.0227273	1.83644e-06	0.107872	5.13849e-07	0.0227273
5.75857e-07	0.109329	1.22484e-07	0.0230344	1.87884e-06	0.109329	5.4878e-07	0.0230344
5.97011e-07	0.110787	1.22769e-07	0.0233415	1.88115e-06	0.110787	5.48924e-07	0.0233415
6.20397e-07	0.112245	1.25312e-07	0.0236486	1.93633e-06	0.112245	5.55443e-07	0.0236486
6.37279e-07	0.113703	1.30015e-07	0.0239558	1.95639e-06	0.113703	5.61604e-07	0.0239558
6.42698e-07	0.11516	1.31475e-07	0.0242629	2.01228e-06	0.11516	5.98007e-07	0.0242629
6.57374e-07	0.116618	1.31475e-07	0.02457	2.0215e-06	0.116618	6.01579e-07	0.02457
6.58781e-07	0.118076	1.34164e-07	0.0248771	2.044e-06	0.118076	6.06296e-07	0.0248771
6.59529e-07	0.119534	1.3419e-07	0.0251843	2.04551e-06	0.119534	6.07846e-07	0.0251843
6.73805e-07	0.120991	1.34585e-07	0.0254914	2.04842e-06	0.120991	6.11403e-07	0.0254914
6.87591e-07	0.122449	1.34585e-07	0.0257985	2.07139e-06	0.122449	6.2256e-07	0.0257985
7.06677e-07	0.123907	1.37045e-07	0.0261057	2.10239e-06	0.123907	6.25342e-07	0.0261057
7.09663e-07	0.125364	1.37638e-07	0.0264128	2.11179e-06	0.125364	6.34354e-07	0.0264128
7.15081e-07	0.126822	1.38206e-07	0.0267199	2.22511e-06	0.126822	6.42643e-07	0.0267199
7.38854e-07	0.12828	1.47419e-07	0.027027	2.2314e-06	0.12828	6.51095e-07	0.027027
7.54659e-07	0.129738	1.47419e-07	0.0273342	2.25592e-06	0.129738	6.60494e-07	0.0273342
7.62313e-07	0.131195	1.47419e-07	0.0276413	2.27379e-06	0.131195	6.75543e-07	0.0276413
7.72415e-07	0.132653	1.47909e-07	0.0279484	2.32172e-06	0.132653	6.87271e-07	0.0279484
7.73903e-07	0.134111	1.4897e-07	0.0282555	2.35945e-06	0.134111	6.87271e-07	0.0282555
7.86267e-07	0.135569	1.4897e-07	0.0285627	2.37578e-06	0.135569	6.92443e-07	0.0285627
7.86749e-07	0.137026	1.50142e-07	0.0288698	2.43222e-06	0.137026	6.93414e-07	0.0288698
8.01757e-07	0.138484	1.52018e-07	0.0291769	2.46406e-06	0.138484	6.98428e-07	0.0291769
8.09974e-07	0.139942	1.57049e-07	0.029484	2.48414e-06	0.139942	7.19889e-07	0.029484
8.1656e-07	0.141399	1.57101e-07	0.0297912	2.49421e-06	0.141399	7.22933e-07	0.0297912
8.2227e-07	0.142857	1.5758e-07	0.0300983	2.49587e-06	0.142857	7.25977e-07	0.0300983
8.27881e-07	0.144315	1.58044e-07	0.0304054	2.51255e-06	0.144315	7.35581e-07	0.0304054
8.31989e-07	0.145773	1.58044e-07	0.0307125	2.52594e-06	0.145773	7.61326e-07	0.0307125
8.42256e-07	0.14723	1.58044e-07	0.0310197	2.57958e-06	0.14723	7.63323e-07	0.0310197
8.44315e-07	0.148688	1.61995e-07	0.0313268	2.58319e-06	0.148688	7.69401e-07	0.0313268
8.49706e-07	0.150146	1.64344e-07	0.0316339	2.60577e-06	0.150146	7.82686e-07	0.0316339
8.65889e-07	0.151603	1.64344e-07	0.031941	2.61017e-06	0.151603	7.94465e-07	0.031941
8.83247e-07	0.153061	1.68451e-07	0.0322482	2.61626e-06	0.153061	7.99917e-07	0.0322482
8.99358e-07	0.154519	1.71306e-07	0.0325553	2.67177e-06	0.154519	8.21154e-07	0.0325553
9.16653e-07	0.155977	1.78885e-07	0.0328624	2.74016e-06	0.155977	8.27821e-07	0.0328624
9.36931e-07	0.157434	1.80759e-07	0.0331695	2.74908e-06	0.157434	8.28586e-07	0.0331695
9.42094e-07	0.158892	1.80778e-07	0.0334767	2.75019e-06	0.158892	8.37123e-07	0.0334767
9.51138e-07	0.16035	1.8175e-07	0.0337838	2.77809e-06	0.16035	8.45971e-07	0.0337838
9.72047e-07	0.161808	1.82832e-07	0.0340909	2.79148e-06	0.161808	8.55471e-07	0.0340909
9.86955e-07	0.163265	1.83844e-07	0.034398	2.79585e-06	0.163265	8.58503e-07	0.034398
1.01225e-06	0.164723	1.84274e-07	0.0347052	2.8003e-06	0.164723	8.66231e-07	0.0347052
1.01845e-06	0.166181	1.85582e-07	0.0350123	2.80041e-06	0.166181	8.74708e-07	0.0350123
1.02028e-06	0.167638	1.89652e-07	0.0353194	2.81655e-06	0.167638	8.8382e-07	0.0353194
1.0245e-06	0.169096	1.90662e-07	0.0356265	2.81696e-06	0.169096	8.90001e-07	0.0356265
1.03124e-06	0.170554	1.91292e-07	0.0359337	2.88073e-06	0.170554	8.94914e-07	0.0359337
1.03348e-06	0.172012	1.91292e-07	0.0362408	2.8852e-06	0.172012	8.99253e-07	0.0362408
1.03814e-06	0.173469	1.93604e-07	0.0365479	2.8999e-06	0.173469	9.00025e-07	0.0365479
1.04012e-06	0.174927	1.95158e-07	0.036855	2.90715e-06	0.174927	9.23832e-07	0.036855
1.04115e-06	0.176385	1.97212e-07	0.0371622	2.94652e-06	0.176385	9.30045e-07	0.0371622
1.04536e-06	0.177843	1.98095e-07	0.0374693	2.94768e-06	0.177843	9.42095e-07	0.0374693
1.0789e-06	0.1793	1.99267e-07	0.0377764	2.98812e-06	0.1793	9.54173e-07	0.0377764
1.08003e-06	0.180758	2.02712e-07	0.0380835	3.00346e-06	0.180758	9.57315e-07	0.0380835
1.08346e-06	0.182216	2.05457e-07	0.0383907	3.03916e-06	0.182216	9.5804e-07	0.0383907
1.09866e-06	0.183673	2.05567e-07	0.0386978	3.0561e-06	0.183673	9.64925e-07	0.0386978
1.11262e-06	0.185131	2.08423e-07	0.0390049	3.05803e-06	0.185131	9.65061e-07	0.0390049
1.11728e-06	0.186589	2.11278e-07	0.039312	3.06015e-06	0.186589	9.66195e-07	0.039312
1.12679e-06	0.188047	2.11592e-07	0.0396192	3.06743e-06	0.188047	9.70658e-07	0.0396192
1.14187e-06	0.189504	2.14133e-07	0.0399263	3.13511e-06	0.189504	9.80775e-07	0.0399263
1.14397e-06	0.190962	2.14145e-07	0.0402334	3.13524e-06	0.190962	9.80775e-07	0.0402334
1.15061e-06	0.19242	2.16522e-07	0.0405405	3.14833e-06	0.19242	9.97435e-07	0.0405405
1.15372e-06	0.193878	2.16691e-07	0.0408477	3.15727e-06	0.193878	1.00051e-06	0.0408477
1.15559e-06	0.195335	2.1731e-07	0.0411548	3.1596e-06	0.195335	1.00409e-06	0.0411548
1.16273e-06	0.196793	2.21115e-07	0.0414619	3.17171e-06	0.196793	1.0045e-06	0.0414619
1.18899e-06	0.198251	2.21129e-07	0.041769	3.18264e-06	0.198251	1.01082e-06	0.041769
1.23924e-06	0.199708	2.21129e-07	0.0420762	3.19156e-06	0.199708	1.01695e-06	0.0420762
1.24064e-06	0.201166	2.22698e-07	0.0423833	3.1951e-06	0.201166	1.02582e-06	0.0423833
1.2449e-06	0.202624	2.23455e-07	0.0426904	3.24904e-06	0.202624	1.03297e-06	0.0426904
1.24925e-06	0.204082	2.24944e-07	0.0429975	3.2623e-06	0.204082	1.04034e-06	0.0429975
1.28411e-06	0.205539	2.25553e-07	0.0433047	3.27346e-06	0.205539	1.04407e-06	0.0433047
1.29622e-06	0.206997	2.28961e-07	0.0436118	3.27792e-06	0.206997	1.04653e-06	0.0436118
1.30037e-06	0.208455	2.31818e-07	0.0439189	3.29801e-06	0.208455	1.05091e-06	0.0439189
1.30374e-06	0.209913	2.32978e-07	0.044226	3.30418e-06	0.209913	1.05121e-06	0.044226
1.34164e-06	0.21137	2.3495e-07	0.0445332	3.30663e-06	0.21137	1.05155e-06	0.0445332
1.35617e-06	0.212828	2.37066e-07	0.0448403	3.32435e-06	0.212828	1.05264e-06	0.0448403
1.39474e-06	0.214286	2.3836e-07	0.0451474	3.32925e-06	0.214286	1.06514e-06	0.0451474
1.40719e-06	0.215743	2.39829e-07	0.0454545	3.38057e-06	0.215743	1.06755e-06	0.0454545
1.42599e-06	0.217201	2.40352e-07	0.0457617	3.39642e-06	0.217201	1.07466e-06	0.0457617
1.43557e-06	0.218659	2.41017e-07	0.0460688	3.39916e-06	0.218659	1.08059e-06	0.0460688
1.43612e-06	0.220117	2.42684e-07	0.0463759	3.40511e-06	0.220117	1.09928e-06	0.0463759
1.43792e-06	0.221574	2.45029e-07	0.046683	3.40735e-06	0.221574	1.10921e-06	0.046683
1.46467e-06	0.223032	2.45539e-07	0.0469902	3.43088e-06	0.223032	1.10996e-06	0.0469902
1.47784e-06	0.22449	2.4857e-07	0.0472973	3.44082e-06	0.22449	1.12089e-06	0.0472973
1.50286e-06	0.225948	2.49502e-07	0.0476044	3.46759e-06	0.225948	1.14147e-06	0.0476044
1.50632e-06	0.227405	2.51249e-07	0.0479115	3.48321e-06	0.227405	1.15647e-06	0.0479115
1.52694e-06	0.228863	2.51249e-07	0.0482187	3.49443e-06	0.228863	1.15647e-06	0.0482187
1.54278e-06	0.230321	2.51249e-07	0.0485258	3.49981e-06	0.230321	1.16126e-06	0.0485258
1.54483e-06	0.231778	2.51387e-07	0.0488329	3.50356e-06	0.231778	1.16256e-06	0.0488329
1.55712e-06	0.233236	2.5287e-07	0.04914	3.50508e-06	0.233236	1.16267e-06	0.04914
1.56633e-06	0.234694	2.53377e-07	0.0494472	3.50508e-06	0.234694	1.17809e-06	0.0494472
1.56745e-06	0.236152	2.56821e-07	0.0497543	3.52561e-06	0.236152	1.17952e-06	0.0497543
1.58545e-06	0.237609	2.56959e-07	0.0500614	3.53704e-06	0.237609	1.18561e-06	0.0500614
1.6349e-06	0.239067	2.57984e-07	0.0503686	3.54368e-06	0.239067	1.18667e-06	0.0503686
1.69022e-06	0.240525	2.58841e-07	0.0506757	3.54382e-06	0.240525	1.19157e-06	0.0506757
1.71118e-06	0.241983	2.62591e-07	0.0509828	3.55054e-06	0.241983	1.19157e-06	0.0509828
1.74436e-06	0.24344	2.6267e-07	0.0512899	3.5591e-06	0.24344	1.1938e-06	0.0512899
1.75135e-06	0.244898	2.6267e-07	0.0515971	3.5591e-06	0.244898	1.19474e-06	0.0515971
1.76082e-06	0.246356	2.6267e-07	0.0519042	3.56354e-06	0.246356	1.19603e-06	0.0519042
1.77278e-06	0.247813	2.6267e-07	0.0522113	3.56799e-06	0.247813	1.19678e-06	0.0522113
1.79446e-06	0.249271	2.65004e-07	0.0525184	3.57966e-06	0.249271	1.20083e-06	0.0525184
1.81479e-06	0.250729	2.65004e-07	0.0528256	3.62762e-06	0.250729	1.21228e-06	0.0528256
1.83814e-06	0.252187	2.67058e-07	0.0531327	3.65334e-06	0.252187	1.21256e-06	0.0531327
1.85177e-06	0.253644	2.6917e-07	0.0534398	3.69837e-06	0.253644	1.21259e-06	0.0534398
1.85296e-06	0.255102	2.73147e-07	0.0537469	3.69884e-06	0.255102	1.2267e-06	0.0537469
1.90048e-06	0.25656	2.73147e-07	0.0540541	3.70347e-06	0.25656	1.25258e-06	0.0540541
1.90101e-06	0.258017	2.7409e-07	0.0543612	3.71968e-06	0.258017	1.25714e-06	0.0543612
1.90435e-06	0.259475	2.76705e-07	0.0546683	3.72441e-06	0.259475	1.26074e-06	0.0546683
1.92487e-06	0.260933	2.79384e-07	0.0549754	3.79115e-06	0.260933	1.26173e-06	0.0549754
1.93107e-06	0.262391	2.798e-07	0.0552826	3.80789e-06	0.262391	1.26269e-06	0.0552826
1.9342e-06	0.263848	2.84479e-07	0.0555897	3.838e-06	0.263848	1.27233e-06	0.0555897
1.9342e-06	0.265306	2.84479e-07	0.0558968	3.84146e-06	0.265306	1.27388e-06	0.0558968
1.93999e-06	0.266764	2.8551e-07	0.0562039	3.87862e-06	0.266764	1.28082e-06	0.0562039
1.95189e-06	0.268222	2.89214e-07	0.0565111	3.89146e-06	0.268222	1.28082e-06	0.0565111
1.95331e-06	0.269679	2.89214e-07	0.0568182	3.89956e-06	0.269679	1.30091e-06	0.0568182
1.95569e-06	0.271137	2.89214e-07	0.0571253	3.93156e-06	0.271137	1.31345e-06	0.0571253
1.96391e-06	0.272595	2.89772e-07	0.0574324	3.96033e-06	0.272595	1.32322e-06	0.0574324
1.99676e-06	0.274052	2.91221e-07	0.0577396	3.96519e-06	0.274052	1.33758e-06	0.0577396
2.00859e-06	0.27551	2.91221e-07	0.0580467	3.98602e-06	0.27551	1.34553e-06	0.0580467
2.02064e-06	0.276968	2.916e-07	0.0583538	3.98859e-06	0.276968	1.35607e-06	0.0583538
2.03086e-06	0.278426	2.92533e-07	0.0586609	3.99059e-06	0.278426	1.35669e-06	0.0586609
2.07111e-06	0.279883	2.93231e-07	0.0589681	4.02336e-06	0.279883	1.3642e-06	0.0589681
2.07309e-06	0.281341	2.99446e-07	0.0592752	4.02544e-06	0.281341	1.3652e-06	0.0592752
2.07481e-06	0.282799	3.00283e-07	0.0595823	4.03907e-06	0.282799	1.36922e-06	0.0595823
2.07895e-06	0.284257	3.01981e-07	0.0598894	4.04899e-06	0.284257	1.36933e-06	0.0598894
2.08023e-06	0.285714	3.02596e-07	0.0601966	4.05126e-06	0.285714	1.37281e-06	0.0601966
2.08606e-06	0.287172	3.04036e-07	0.0605037	4.06755e-06	0.287172	1.37454e-06	0.0605037
2.08794e-06	0.28863	3.05282e-07	0.0608108	4.0833e-06	0.28863	1.3828e-06	0.0608108
2.09024e-06	0.290087	3.0609e-07	0.0611179	4.08952e-06	0.290087	1.39239e-06	0.0611179
2.09489e-06	0.291545	3.08144e-07	0.0614251	4.09865e-06	0.291545	1.41071e-06	0.0614251
2.11689e-06	0.293003	3.08185e-07	0.0617322	4.1174e-06	0.293003	1.42151e-06	0.0617322
2.19558e-06	0.294461	3.08423e-07	0.0620393	4.14583e-06	0.294461	1.42257e-06	0.0620393
2.1981e-06	0.295918	3.08785e-07	0.0623464	4.14817e-06	0.295918	1.42632e-06	0.0623464
2.21115e-06	0.297376	3.12136e-07	0.0626536	4.158e-06	0.297376	1.42875e-06	0.0626536
2.21271e-06	0.298834	3.14307e-07	0.0629607	4.17586e-06	0.298834	1.43256e-06	0.0629607
2.21364e-06	0.300292	3.17873e-07	0.0632678	4.18943e-06	0.300292	1.44377e-06	0.0632678
2.22534e-06	0.301749	3.1875e-07	0.0635749	4.19149e-06	0.301749	1.47619e-06	0.0635749
2.23555e-06	0.303207	3.19639e-07	0.0638821	4.19366e-06	0.303207	1.48512e-06	0.0638821
2.23632e-06	0.304665	3.19772e-07	0.0641892	4.1998e-06	0.304665	1.48622e-06	0.0641892
2.26442e-06	0.306122	3.19772e-07	0.0644963	4.24189e-06	0.306122	1.50498e-06	0.0644963
2.31773e-06	0.30758	3.19772e-07	0.0648034	4.24635e-06	0.30758	1.52181e-06	0.0648034
2.31835e-06	0.309038	3.21349e-07	0.0651106	4.27863e-06	0.309038	1.52275e-06	0.0651106
2.34183e-06	0.310496	3.22627e-07	0.0654177	4.28718e-06	0.310496	1.52653e-06	0.0654177
2.35388e-06	0.311953	3.25366e-07	0.0657248	4.31324e-06	0.311953	1.5387e-06	0.0657248
2.3579e-06	0.313411	3.25482e-07	0.0660319	4.33012e-06	0.313411	1.55752e-06	0.0660319
2.38327e-06	0.314869	3.28687e-07	0.0663391	4.33133e-06	0.314869	1.5584e-06	0.0663391
2.3836e-06	0.316327	3.2982e-07	0.0666462	4.33567e-06	0.316327	1.56421e-06	0.0666462
2.38888e-06	0.317784	3.334e-07	0.0669533	4.33648e-06	0.317784	1.56458e-06	0.0669533
2.39807e-06	0.319242	3.36902e-07	0.0672604	4.37929e-06	0.319242	1.56762e-06	0.0672604
2.40527e-06	0.3207	3.36902e-07	0.0675676	4.39238e-06	0.3207	1.56914e-06	0.0675676
2.43434e-06	0.322157	3.36902e-07	0.0678747	4.48397e-06	0.322157	1.5798e-06	0.0678747
2.4786e-06	0.323615	3.36904e-07	0.0681818	4.48945e-06	0.323615	1.61361e-06	0.0681818
2.51054e-06	0.325073	3.39757e-07	0.0684889	4.50496e-06	0.325073	1.62446e-06	0.0684889
2.52106e-06	0.326531	3.39838e-07	0.0687961	4.51792e-06	0.326531	1.63241e-06	0.0687961
2.54669e-06	0.327988	3.40907e-07	0.0691032	4.53221e-06	0.327988	1.63338e-06	0.0691032
2.54759e-06	0.329446	3.40907e-07	0.0694103	4.53697e-06	0.329446	1.63394e-06	0.0694103
2.55532e-06	0.330904	3.41424e-07	0.0697174	4.54306e-06	0.330904	1.63569e-06	0.0697174
2.55577e-06	0.332362	3.43745e-07	0.0700246	4.55813e-06	0.332362	1.64676e-06	0.0700246
2.56513e-06	0.333819	3.45468e-07	0.0703317	4.58177e-06	0.333819	1.65285e-06	0.0703317
2.56725e-06	0.335277	3.46706e-07	0.0706388	4.58867e-06	0.335277	1.67992e-06	0.0706388
2.57245e-06	0.336735	3.47176e-07	0.0709459	4.58999e-06	0.336735	1.68045e-06	0.0709459
2.59504e-06	0.338192	3.47677e-07	0.0712531	4.60722e-06	0.338192	1.68557e-06	0.0712531
2.65239e-06	0.33965	3.47727e-07	0.0715602	4.61764e-06	0.33965	1.68916e-06	0.0715602
2.66927e-06	0.341108	3.4923e-07	0.0718673	4.64623e-06	0.341108	1.6914e-06	0.0718673
2.67264e-06	0.342566	3.53784e-07	0.0721744	4.648e-06	0.342566	1.69422e-06	0.0721744
2.72662e-06	0.344023	3.54033e-07	0.0724816	4.65214e-06	0.344023	1.69779e-06	0.0724816
2.76991e-06	0.345481	3.56888e-07	0.0727887	4.67161e-06	0.345481	1.70764e-06	0.0727887
2.79176e-06	0.346939	3.57447e-07	0.0730958	4.70379e-06	0.346939	1.71198e-06	0.0730958
2.81318e-06	0.348397	3.58893e-07	0.0734029	4.71718e-06	0.348397	1.7142e-06	0.0734029
2.90935e-06	0.349854	3.58969e-07	0.0737101	4.71787e-06	0.349854	1.72182e-06	0.0737101
2.9171e-06	0.351312	3.59502e-07	0.0740172	4.72509e-06	0.351312	1.72182e-06	0.0740172
2.92776e-06	0.35277	3.61556e-07	0.0743243	4.72833e-06	0.35277	1.72286e-06	0.0743243
2.92836e-06	0.354227	3.63361e-07	0.0746314	4.74172e-06	0.354227	1.74242e-06	0.0746314
2.93285e-06	0.355685	3.65664e-07	0.0749386	4.75108e-06	0.355685	1.75178e-06	0.0749386
2.93917e-06	0.357143	3.72425e-07	0.0752457	4.79407e-06	0.357143	1.7533e-06	0.0752457
2.97645e-06	0.358601	3.73155e-07	0.0755528	4.83457e-06	0.358601	1.75787e-06	0.0755528
3.02392e-06	0.360058	3.73568e-07	0.07586	4.83728e-06	0.360058	1.75862e-06	0.07586
3.05854e-06	0.361516	3.79209e-07	0.0761671	4.84437e-06	0.361516	1.75914e-06	0.0761671
3.08351e-06	0.362974	3.79729e-07	0.0764742	4.87654e-06	0.362974	1.76243e-06	0.0764742
3.11206e-06	0.364431	3.81404e-07	0.0767813	4.8809e-06	0.364431	1.7657e-06	0.0767813
3.11709e-06	0.365889	3.82099e-07	0.0770885	4.88486e-06	0.365889	1.77977e-06	0.0770885
3.14648e-06	0.367347	3.85439e-07	0.0773956	4.88634e-06	0.367347	1.78735e-06	0.0773956
3.19486e-06	0.368805	3.86391e-07	0.0777027	4.88783e-06	0.368805	1.79404e-06	0.0777027
3.21292e-06	0.370262	3.86976e-07	0.0780098	4.95461e-06	0.370262	1.79472e-06	0.0780098
3.23346e-06	0.37172	3.86976e-07	0.078317	4.95461e-06	0.37172	1.80048e-06	0.078317
3.27195e-06	0.373178	3.88262e-07	0.0786241	4.96855e-06	0.373178	1.80505e-06	0.0786241
3.2766e-06	0.374636	3.90044e-07	0.0789312	4.98615e-06	0.374636	1.80513e-06	0.0789312
3.28702e-06	0.376093	3.91149e-07	0.0792383	5.00391e-06	0.376093	1.80787e-06	0.0792383
3.35612e-06	0.377551	3.91312e-07	0.0795455	5.03821e-06	0.377551	1.83644e-06	0.0795455
3.37102e-06	0.379009	3.9237e-07	0.0798526	5.04987e-06	0.379009	1.83895e-06	0.0798526
3.37584e-06	0.380466	3.94425e-07	0.0801597	5.06547e-06	0.380466	1.85071e-06	0.0801597
3.3822e-06	0.381924	3.95109e-07	0.0804668	5.0742e-06	0.381924	1.85097e-06	0.0804668
3.38705e-06	0.383382	3.95461e-07	0.080774	5.1001e-06	0.383382	1.85378e-06	0.080774
3.39323e-06	0.38484	3.96859e-07	0.0810811	5.11436e-06	0.38484	1.85594e-06	0.0810811
3.43795e-06	0.386297	3.99715e-07	0.0813882	5.13815e-06	0.386297	1.86991e-06	0.0813882
3.44051e-06	0.387755	4.00517e-07	0.0816953	5.14733e-06	0.387755	1.86991e-06	0.0816953
3.45081e-06	0.389213	4.00879e-07	0.0820025	5.1533e-06	0.389213	1.87049e-06	0.0820025
3.46254e-06	0.390671	4.02985e-07	0.0823096	5.16042e-06	0.390671	1.88131e-06	0.0823096
3.49277e-06	0.392128	4.05703e-07	0.0826167	5.1842e-06	0.392128	1.89438e-06	0.0826167
3.49414e-06	0.393586	4.0675e-07	0.0829238	5.19059e-06	0.393586	1.90058e-06	0.0829238
3.52393e-06	0.395044	4.12748e-07	0.083231	5.25128e-06	0.395044	1.9055e-06	0.083231
3.53484e-06	0.396501	4.12913e-07	0.0835381	5.25494e-06	0.396501	1.90702e-06	0.0835381
3.53544e-06	0.397959	4.14323e-07	0.0838452	5.2578e-06	0.397959	1.91231e-06	0.0838452
3.5375e-06	0.399417	4.1497e-07	0.0841523	5.26833e-06	0.399417	1.91714e-06	0.0841523
3.54366e-06	0.400875	4.1713e-07	0.0844595	5.27008e-06	0.400875	1.9235e-06	0.0844595
3.55915e-06	0.402332	4.17754e-07	0.0847666	5.27635e-06	0.402332	1.92481e-06	0.0847666
3.60284e-06	0.40379	4.18797e-07	0.0850737	5.28973e-06	0.40379	1.93033e-06	0.0850737
3.61178e-06	0.405248	4.19076e-07	0.0853808	5.29957e-06	0.405248	1.93468e-06	0.0853808
3.69157e-06	0.406706	4.19224e-07	0.085688	5.3018e-06	0.406706	1.94656e-06	0.085688
3.69568e-06	0.408163	4.19263e-07	0.0859951	5.31856e-06	0.408163	1.95917e-06	0.0859951
3.70563e-06	0.409621	4.20214e-07	0.0863022	5.34291e-06	0.409621	1.96106e-06	0.0863022
3.70595e-06	0.411079	4.22548e-07	0.0866093	5.34307e-06	0.411079	1.96468e-06	0.0866093
3.70878e-06	0.412536	4.22555e-07	0.0869165	5.36188e-06	0.412536	1.96485e-06	0.0869165
3.70909e-06	0.413994	4.23634e-07	0.0872236	5.3686e-06	0.413994	1.97702e-06	0.0872236
3.73167e-06	0.415452	4.25239e-07	0.0875307	5.41117e-06	0.415452	1.97703e-06	0.0875307
3.7397e-06	0.41691	4.27489e-07	0.0878378	5.41959e-06	0.41691	1.989e-06	0.0878378
3.74773e-06	0.418367	4.28266e-07	0.088145	5.44461e-06	0.418367	1.99073e-06	0.088145
3.7491e-06	0.419825	4.28266e-07	0.0884521	5.54361e-06	0.419825	2.00595e-06	0.0884521
3.75928e-06	0.421283	4.28289e-07	0.0887592	5.57182e-06	0.421283	2.0184e-06	0.0887592
3.76017e-06	0.422741	4.29804e-07	0.0890663	5.60141e-06	0.422741	2.02269e-06	0.0890663
3.77585e-06	0.424198	4.30669e-07	0.0893735	5.60847e-06	0.424198	2.02406e-06	0.0893735
3.79443e-06	0.425656	4.30669e-07	0.0896806	5.61856e-06	0.425656	2.02707e-06	0.0896806
3.79839e-06	0.427114	4.31121e-07	0.0899877	5.65547e-06	0.427114	2.0303e-06	0.0899877
3.83726e-06	0.428571	4.33382e-07	0.0902948	5.70305e-06	0.428571	2.06226e-06	0.0902948
3.85133e-06	0.430029	4.33382e-07	0.090602	5.71187e-06	0.430029	2.06404e-06	0.090602
3.85478e-06	0.431487	4.33976e-07	0.0909091	5.74514e-06	0.431487	2.06835e-06	0.0909091
3.88009e-06	0.432945	4.3462e-07	0.0912162	5.75465e-06	0.432945	2.07419e-06	0.0912162
3.8974e-06	0.434402	4.37565e-07	0.0915233	5.7652e-06	0.434402	2.08739e-06	0.0915233
3.95146e-06	0.43586	4.37565e-07	0.0918305	5.81068e-06	0.43586	2.08813e-06	0.0918305
3.96684e-06	0.437318	4.39619e-07	0.0921376	5.81526e-06	0.437318	2.09518e-06	0.0921376
4.04987e-06	0.438776	4.39686e-07	0.0924447	5.81701e-06	0.438776	2.09733e-06	0.0924447
4.07015e-06	0.440233	4.39686e-07	0.0927518	5.90947e-06	0.440233	2.09975e-06	0.0927518
4.08113e-06	0.441691	4.41673e-07	0.093059	5.91257e-06	0.441691	2.10644e-06	0.093059
4.09136e-06	0.443149	4.42522e-07	0.0933661	5.91866e-06	0.443149	2.11537e-06	0.0933661
4.11728e-06	0.444606	4.42522e-07	0.0936732	5.93737e-06	0.444606	2.12422e-06	0.0936732
4.12335e-06	0.446064	4.42522e-07	0.0939803	5.97209e-06	0.446064	2.12433e-06	0.0939803
4.14847e-06	0.447522	4.42522e-07	0.0942875	5.99806e-06	0.447522	2.1277e-06	0.0942875
4.14847e-06	0.44898	4.44217e-07	0.0945946	6.00012e-06	0.44898	2.15358e-06	0.0945946
4.17586e-06	0.450437	4.45396e-07	0.0949017	6.01525e-06	0.450437	2.15482e-06	0.0949017
4.17987e-06	0.451895	4.45782e-07	0.0952088	6.0608e-06	0.451895	2.15662e-06	0.0952088
4.18797e-06	0.453353	4.47836e-07	0.095516	6.08056e-06	0.453353	2.16669e-06	0.095516
4.23185e-06	0.45481	4.48251e-07	0.0958231	6.08309e-06	0.45481	2.16669e-06	0.0958231
4.23735e-06	0.456268	4.48616e-07	0.0961302	6.09549e-06	0.456268	2.16824e-06	0.0961302
4.24715e-06	0.457726	4.50425e-07	0.0964373	6.10227e-06	0.457726	2.17115e-06	0.0964373
4.27499e-06	0.459184	4.51106e-07	0.0967445	6.11517e-06	0.459184	2.17132e-06	0.0967445
4.29879e-06	0.460641	4.51472e-07	0.0970516	6.11879e-06	0.460641	2.17493e-06	0.0970516
4.30443e-06	0.462099	4.54224e-07	0.0973587	6.13172e-06	0.462099	2.17561e-06	0.0973587
4.31202e-06	0.463557	4.58327e-07	0.0976658	6.13329e-06	0.463557	2.17657e-06	0.0976658
4.32258e-06	0.465015	4.58327e-07	0.097973	6.13485e-06	0.465015	2.18138e-06	0.097973
4.33867e-06	0.466472	4.58327e-07	0.0982801	6.15025e-06	0.466472	2.1839e-06	0.0982801
4.3541e-06	0.46793	4.59831e-07	0.0985872	6.15867e-06	0.46793	2.19163e-06	0.0985872
4.3626e-06	0.469388	4.60162e-07	0.0988943	6.17428e-06	0.469388	2.19462e-06	0.0988943
4.38997e-06	0.470845	4.61939e-07	0.0992015	6.19386e-06	0.470845	2.19793e-06	0.0992015
4.41337e-06	0.472303	4.61939e-07	0.0995086	6.20171e-06	0.472303	2.20266e-06	0.0995086
4.41442e-06	0.473761	4.63636e-07	0.0998157	6.26353e-06	0.473761	2.20711e-06	0.0998157
4.43705e-06	0.475219	4.65293e-07	0.100123	6.29484e-06	0.475219	2.21964e-06	0.100123
4.47134e-06	0.476676	4.65956e-07	0.10043	6.30942e-06	0.476676	2.22247e-06	0.10043
4.47215e-06	0.478134	4.66229e-07	0.100737	6.32431e-06	0.478134	2.22663e-06	0.100737
4.47787e-06	0.479592	4.66325e-07	0.101044	6.32493e-06	0.479592	2.22788e-06	0.101044
4.57388e-06	0.48105	4.69973e-07	0.101351	6.32939e-06	0.48105	2.2293e-06	0.101351
4.57685e-06	0.482507	4.71713e-07	0.101658	6.35511e-06	0.482507	2.22934e-06	0.101658
4.59931e-06	0.483965	4.71713e-07	0.101966	6.37298e-06	0.483965	2.22968e-06	0.101966
4.62241e-06	0.485423	4.73295e-07	0.102273	6.37504e-06	0.485423	2.23086e-06	0.102273
4.65096e-06	0.48688	4.73947e-07	0.10258	6.40858e-06	0.48688	2.23543e-06	0.10258
4.65753e-06	0.488338	4.74843e-07	0.102887	6.42419e-06	0.488338	2.24026e-06	0.102887
4.6786e-06	0.489796	4.7672e-07	0.103194	6.44874e-06	0.489796	2.24337e-06	0.103194
4.69973e-06	0.491254	4.76802e-07	0.103501	6.48736e-06	0.491254	2.2438e-06	0.103501
4.71666e-06	0.492711	4.79498e-07	0.103808	6.52461e-06	0.492711	2.24466e-06	0.103808
4.73487e-06	0.494169	4.79498e-07	0.104115	6.54454e-06	0.494169	2.24702e-06	0.104115
4.75637e-06	0.495627	4.79498e-07	0.104423	6.55138e-06	0.495627	2.24946e-06	0.104423
4.75998e-06	0.497085	4.80705e-07	0.10473	6.57593e-06	0.497085	2.25221e-06	0.10473
4.80229e-06	0.498542	4.85368e-07	0.105037	6.58226e-06	0.498542	2.25707e-06	0.105037
4.80514e-06	0.5	4.8604e-07	0.105344	6.59064e-06	0.5	2.26487e-06	0.105344
4.83655e-06	0.501458	4.88327e-07	0.105651	6.62677e-06	0.501458	2.26925e-06	0.105651
4.83786e-06	0.502915	4.91935e-07	0.105958	6.62727e-06	0.502915	2.28124e-06	0.105958
4.92494e-06	0.504373	4.93464e-07	0.106265	6.63395e-06	0.504373	2.28725e-06	0.106265
4.95467e-06	0.505831	4.93582e-07	0.106572	6.63714e-06	0.505831	2.2873e-06	0.106572
4.95701e-06	0.507289	4.93933e-07	0.10688	6.64443e-06	0.507289	2.28755e-06	0.10688
4.96523e-06	0.508746	4.96788e-07	0.107187	6.6769e-06	0.508746	2.28903e-06	0.107187
4.99023e-06	0.510204	4.96788e-07	0.107494	6.68054e-06	0.510204	2.2936e-06	0.107494
5.00837e-06	0.511662	4.96788e-07	0.107801	6.69515e-06	0.511662	2.29433e-06	0.107801
5.03265e-06	0.51312	4.97015e-07	0.108108	6.73638e-06	0.51312	2.29969e-06	0.108108
5.04143e-06	0.514577	4.99085e-07	0.108415	6.7615e-06	0.514577	2.3028e-06	0.108415
5.05254e-06	0.516035	5.01195e-07	0.108722	6.76765e-06	0.516035	2.30905e-06	0.108722
5.08618e-06	0.517493	5.01789e-07	0.109029	6.77687e-06	0.517493	2.31614e-06	0.109029
5.09054e-06	0.51895	5.02108e-07	0.109337	6.78267e-06	0.51895	2.32099e-06	0.109337
5.10861e-06	0.520408	5.03115e-07	0.109644	6.80201e-06	0.520408	2.33044e-06	0.109644
5.11635e-06	0.521866	5.03807e-07	0.109951	6.8047e-06	0.521866	2.34297e-06	0.109951
5.12953e-06	0.523324	5.05353e-07	0.110258	6.81977e-06	0.523324	2.34394e-06	0.110258
5.19174e-06	0.524781	5.06754e-07	0.110565	6.82691e-06	0.524781	2.35412e-06	0.110565
5.20465e-06	0.526239	5.0743e-07	0.110872	6.86489e-06	0.526239	2.36974e-06	0.110872
5.22327e-06	0.527697	5.08565e-07	0.111179	6.89623e-06	0.527697	2.37334e-06	0.111179
5.24461e-06	0.529155	5.09691e-07	0.111486	6.92699e-06	0.529155	2.3743e-06	0.111486
5.26105e-06	0.530612	5.09691e-07	0.111794	6.94192e-06	0.530612	2.3772e-06	0.111794
5.27748e-06	0.53207	5.10142e-07	0.112101	6.94889e-06	0.53207	2.37792e-06	0.112101
5.28731e-06	0.533528	5.11064e-07	0.112408	6.94928e-06	0.533528	2.38313e-06	0.112408
5.30226e-06	0.534985	5.11361e-07	0.112715	6.95432e-06	0.534985	2.38843e-06	0.112715
5.31049e-06	0.536443	5.12085e-07	0.113022	6.97111e-06	0.536443	2.39429e-06	0.113022
5.36097e-06	0.537901	5.13642e-07	0.113329	6.98418e-06	0.537901	2.40622e-06	0.113329
5.40186e-06	0.539359	5.13919e-07	0.113636	6.99962e-06	0.539359	2.41536e-06	0.113636
5.4227e-06	0.540816	5.15968e-07	0.113943	7.02293e-06	0.540816	2.42107e-06	0.113943
5.44856e-06	0.542274	5.17593e-07	0.114251	7.0378e-06	0.542274	2.42776e-06	0.114251
5.46279e-06	0.543732	5.20059e-07	0.114558	7.04721e-06	0.543732	2.42825e-06	0.114558
5.47498e-06	0.54519	5.20575e-07	0.114865	7.05353e-06	0.54519	2.44292e-06	0.114865
5.57541e-06	0.546647	5.21516e-07	0.115172	7.06639e-06	0.546647	2.4458e-06	0.115172
5.58806e-06	0.548105	5.23496e-07	0.115479	7.08606e-06	0.548105	2.44732e-06	0.115479
5.65156e-06	0.549563	5.25495e-07	0.115786	7.11926e-06	0.549563	2.45008e-06	0.115786
5.70164e-06	0.55102	5.26209e-07	0.116093	7.12753e-06	0.55102	2.45008e-06	0.116093
5.71523e-06	0.552478	5.27124e-07	0.1164	7.14047e-06	0.552478	2.45136e-06	0.1164
5.72163e-06	0.553936	5.30893e-07	0.116708	7.16882e-06	0.553936	2.45231e-06	0.116708
5.73551e-06	0.555394	5.31049e-07	0.117015	7.20579e-06	0.555394	2.45485e-06	0.117015
5.74094e-06	0.556851	5.31834e-07	0.117322	7.20579e-06	0.556851	2.45912e-06	0.117322
5.74161e-06	0.558309	5.33904e-07	0.117629	7.21208e-06	0.558309	2.46101e-06	0.117629
5.7686e-06	0.559767	5.35362e-07	0.117936	7.21208e-06	0.559767	2.46254e-06	0.117936
5.79301e-06	0.561224	5.38339e-07	0.118243	7.22096e-06	0.561224	2.46254e-06	0.118243
5.80035e-06	0.562682	5.38339e-07	0.11855	7.23526e-06	0.562682	2.47016e-06	0.11855
5.80984e-06	0.56414	5.39615e-07	0.118857	7.24266e-06	0.56414	2.47211e-06	0.118857
5.83228e-06	0.565598	5.40017e-07	0.119165	7.26908e-06	0.565598	2.47317e-06	0.119165
5.84322e-06	0.567055	5.413e-07	0.119472	7.31302e-06	0.567055	2.48153e-06	0.119472
5.85947e-06	0.568513	5.43947e-07	0.119779	7.33361e-06	0.568513	2.49602e-06	0.119779
5.88722e-06	0.569971	5.44672e-07	0.120086	7.38528e-06	0.569971	2.50196e-06	0.120086
5.91863e-06	0.571429	5.45251e-07	0.120393	7.38808e-06	0.571429	2.5082e-06	0.120393
5.98208e-06	0.572886	5.45251e-07	0.1207	7.40699e-06	0.572886	2.51255e-06	0.1207
6.03516e-06	0.574344	5.48497e-07	0.121007	7.47901e-06	0.574344	2.51929e-06	0.121007
6.04568e-06	0.575802	5.49555e-07	0.121314	7.5038e-06	0.575802	2.52292e-06	0.121314
6.0488e-06	0.577259	5.5031e-07	0.121622	7.5062e-06	0.577259	2.53255e-06	0.121622
6.05191e-06	0.578717	5.50551e-07	0.121929	7.54167e-06	0.578717	2.53775e-06	0.121929
6.07277e-06	0.580175	5.5389e-07	0.122236	7.55271e-06	0.580175	2.53863e-06	0.122236
6.07831e-06	0.581633	5.53983e-07	0.122543	7.55732e-06	0.581633	2.54917e-06	0.122543
6.08073e-06	0.58309	5.54327e-07	0.12285	7.5628e-06	0.58309	2.55538e-06	0.12285
6.10527e-06	0.584548	5.54327e-07	0.123157	7.58502e-06	0.584548	2.57212e-06	0.123157
6.14029e-06	0.586006	5.54327e-07	0.123464	7.59678e-06	0.586006	2.57338e-06	0.123464
6.15224e-06	0.587464	5.54327e-07	0.123771	7.60524e-06	0.587464	2.59647e-06	0.123771
6.16766e-06	0.588921	5.56714e-07	0.124079	7.63113e-06	0.588921	2.60128e-06	0.124079
6.1916e-06	0.590379	5.56745e-07	0.124386	7.66417e-06	0.590379	2.6085e-06	0.124386
6.23417e-06	0.591837	5.56745e-07	0.124693	7.68133e-06	0.591837	2.6152e-06	0.124693
6.27266e-06	0.593294	5.60822e-07	0.125	7.71938e-06	0.593294	2.61825e-06	0.125
6.28623e-06	0.594752	5.62037e-07	0.125307	7.75931e-06	0.594752	2.62878e-06	0.125307
6.34261e-06	0.59621	5.62361e-07	0.125614	7.7996e-06	0.59621	2.63069e-06	0.125614
6.36117e-06	0.597668	5.64607e-07	0.125921	7.81661e-06	0.597668	2.63305e-06	0.125921
6.40322e-06	0.599125	5.66643e-07	0.126229	7.82974e-06	0.599125	2.64141e-06	0.126229
6.41521e-06	0.600583	5.67949e-07	0.126536	7.85965e-06	0.600583	2.64669e-06	0.126536
6.41895e-06	0.602041	5.68166e-07	0.126843	7.90926e-06	0.602041	2.64979e-06	0.126843
6.43238e-06	0.603499	5.74411e-07	0.12715	7.91384e-06	0.603499	2.65536e-06	0.12715
6.44296e-06	0.604956	5.75846e-07	0.127457	7.92036e-06	0.604956	2.65983e-06	0.127457
6.46715e-06	0.606414	5.76731e-07	0.127764	7.93019e-06	0.606414	2.66206e-06	0.127764
6.47263e-06	0.607872	5.7686e-07	0.128071	7.94336e-06	0.607872	2.66429e-06	0.128071
6.50488e-06	0.609329	5.77151e-07	0.128378	7.94573e-06	0.609329	2.66652e-06	0.128378
6.50488e-06	0.610787	5.78428e-07	0.128686	7.94586e-06	0.610787	2.6817e-06	0.128686
6.50745e-06	0.612245	5.81915e-07	0.128993	7.95526e-06	0.612245	2.68437e-06	0.128993
6.5114e-06	0.613703	5.83324e-07	0.1293	7.95598e-06	0.613703	2.6869e-06	0.1293
6.61986e-06	0.61516	5.84361e-07	0.129607	7.96197e-06	0.61516	2.69328e-06	0.129607
6.6813e-06	0.616618	5.85066e-07	0.129914	8.04612e-06	0.616618	2.6933e-06	0.129914
6.76289e-06	0.618076	5.85066e-07	0.130221	8.09172e-06	0.618076	2.70559e-06	0.130221
6.80382e-06	0.619534	5.88713e-07	0.130528	8.09948e-06	0.619534	2.70605e-06	0.130528
6.83197e-06	0.620991	5.88808e-07	0.130835	8.09997e-06	0.620991	2.70909e-06	0.130835
6.83678e-06	0.622449	5.89583e-07	0.131143	8.13048e-06	0.622449	2.72231e-06	0.131143
6.84797e-06	0.623907	5.89678e-07	0.13145	8.20905e-06	0.623907	2.7225e-06	0.13145
6.88101e-06	0.625364	5.91007e-07	0.131757	8.29678e-06	0.625364	2.72395e-06	0.131757
6.88675e-06	0.626822	5.978e-07	0.132064	8.31122e-06	0.626822	2.729e-06	0.132064
6.89143e-06	0.62828	5.98281e-07	0.132371	8.31934e-06	0.62828	2.73434e-06	0.132371
6.89294e-06	0.629738	5.98513e-07	0.132678	8.33236e-06	0.629738	2.7377e-06	0.132678
6.94516e-06	0.631195	5.99572e-07	0.132985	8.37433e-06	0.631195	2.74016e-06	0.132985
6.95319e-06	0.632653	6.02427e-07	0.133292	8.39155e-06	0.632653	2.75131e-06	0.133292
6.97386e-06	0.634111	6.05282e-07	0.1336	8.4e-06	0.634111	2.75171e-06	0.1336
6.98948e-06	0.635569	6.08071e-07	0.133907	8.43147e-06	0.635569	2.75936e-06	0.133907
7.05829e-06	0.637026	6.09328e-07	0.134214	8.44404e-06	0.637026	2.76436e-06	0.134214
7.0606e-06	0.638484	6.09847e-07	0.134521	8.44597e-06	0.638484	2.77458e-06	0.134521
7.13172e-06	0.639942	6.09847e-07	0.134828	8.48455e-06	0.639942	2.77491e-06	0.134828
7.16103e-06	0.641399	6.11752e-07	0.135135	8.55471e-06	0.641399	2.77801e-06	0.135135
7.16991e-06	0.642857	6.14502e-07	0.135442	8.55725e-06	0.642857	2.78215e-06	0.135442
7.20178e-06	0.644315	6.14919e-07	0.135749	8.56103e-06	0.644315	2.78671e-06	0.135749
7.21199e-06	0.645773	6.1637e-07	0.136057	8.58009e-06	0.645773	2.79859e-06	0.136057
7.21199e-06	0.64723	6.17319e-07	0.136364	8.58316e-06	0.64723	2.79943e-06	0.136364
7.2225e-06	0.648688	6.18597e-07	0.136671	8.60715e-06	0.648688	2.8004e-06	0.136671
7.24833e-06	0.650146	6.19558e-07	0.136978	8.61764e-06	0.650146	2.8055e-06	0.136978
7.25445e-06	0.651603	6.22614e-07	0.137285	8.65983e-06	0.651603	2.8065e-06	0.137285
7.26363e-06	0.653061	6.22987e-07	0.137592	8.71058e-06	0.653061	2.80975e-06	0.137592
7.36879e-06	0.654519	6.24273e-07	0.137899	8.72871e-06	0.654519	2.81211e-06	0.137899
7.46713e-06	0.655977	6.24506e-07	0.138206	8.75346e-06	0.655977	2.81259e-06	0.138206
7.48126e-06	0.657434	6.28062e-07	0.138514	8.75701e-06	0.657434	2.81677e-06	0.138514
7.52996e-06	0.658892	6.28614e-07	0.138821	8.75771e-06	0.658892	2.82012e-06	0.138821
7.56907e-06	0.66035	6.28614e-07	0.139128	8.77122e-06	0.66035	2.82049e-06	0.139128
7.58289e-06	0.661808	6.32175e-07	0.139435	8.81689e-06	0.661808	2.82295e-06	0.139435
7.61313e-06	0.663265	6.33123e-07	0.139742	8.82137e-06	0.663265	2.82781e-06	0.139742
7.66548e-06	0.664723	6.33123e-07	0.140049	8.8342e-06	0.664723	2.83388e-06	0.140049
7.67455e-06	0.666181	6.34777e-07	0.140356	8.8592e-06	0.666181	2.83388e-06	0.140356
7.69937e-06	0.667638	6.39545e-07	0.140663	8.86784e-06	0.667638	2.83542e-06	0.140663
7.74774e-06	0.669096	6.42698e-07	0.140971	8.93241e-06	0.669096	2.84503e-06	0.140971
7.77904e-06	0.670554	6.42994e-07	0.141278	8.96518e-06	0.670554	2.84514e-06	0.141278
7.79194e-06	0.672012	6.47103e-07	0.141585	8.96576e-06	0.672012	2.862e-06	0.141585
7.8068e-06	0.673469	6.49567e-07	0.141892	8.97103e-06	0.673469	2.86958e-06	0.141892
7.83097e-06	0.674927	6.50631e-07	0.142199	9.04045e-06	0.674927	2.87412e-06	0.142199
7.83303e-06	0.676385	6.50631e-07	0.142506	9.11286e-06	0.676385	2.87453e-06	0.142506
7.84087e-06	0.677843	6.54174e-07	0.142813	9.12642e-06	0.677843	2.88257e-06	0.142813
7.87215e-06	0.6793	6.55144e-07	0.14312	9.16959e-06	0.6793	2.8852e-06	0.14312
7.88294e-06	0.680758	6.57374e-07	0.143428	9.23242e-06	0.680758	2.88652e-06	0.143428
7.90537e-06	0.682216	6.58766e-07	0.143735	9.23242e-06	0.682216	2.88709e-06	0.143735
8.03897e-06	0.683673	6.58766e-07	0.144042	9.2447e-06	0.683673	2.88966e-06	0.144042
8.06932e-06	0.685131	6.58781e-07	0.144349	9.26519e-06	0.685131	2.89412e-06	0.144349
8.10756e-06	0.686589	6.58781e-07	0.144656	9.28276e-06	0.686589	2.89477e-06	0.144656
8.11728e-06	0.688047	6.59529e-07	0.144963	9.29419e-06	0.688047	2.89477e-06	0.144963
8.20637e-06	0.689504	6.61709e-07	0.14527	9.34696e-06	0.689504	2.89823e-06	0.14527
8.22701e-06	0.690962	6.61709e-07	0.145577	9.35266e-06	0.690962	2.91304e-06	0.145577
8.28551e-06	0.69242	6.62384e-07	0.145885	9.37904e-06	0.69242	2.91371e-06	0.145885
8.31538e-06	0.693878	6.63387e-07	0.146192	9.42741e-06	0.693878	2.91456e-06	0.146192
8.38319e-06	0.695335	6.65711e-07	0.146499	9.4406e-06	0.695335	2.91703e-06	0.146499
8.43055e-06	0.696793	6.70366e-07	0.146806	9.45045e-06	0.696793	2.91968e-06	0.146806
8.44009e-06	0.698251	6.72924e-07	0.147113	9.45639e-06	0.698251	2.92759e-06	0.147113
8.4555e-06	0.699708	6.73809e-07	0.14742	9.47297e-06	0.699708	2.92759e-06	0.14742
8.48695e-06	0.701166	6.78087e-07	0.147727	9.53792e-06	0.701166	2.93116e-06	0.147727
8.54305e-06	0.702624	6.79588e-07	0.148034	9.54377e-06	0.702624	2.94652e-06	0.148034
8.55855e-06	0.704082	6.80545e-07	0.148342	9.54696e-06	0.704082	2.94703e-06	0.148342
8.5849e-06	0.705539	6.82001e-07	0.148649	9.60617e-06	0.705539	2.94768e-06	0.148649
8.59722e-06	0.706997	6.82001e-07	0.148956	9.62858e-06	0.706997	2.95078e-06	0.148956
8.72182e-06	0.708455	6.82849e-07	0.149263	9.63531e-06	0.708455	2.95413e-06	0.149263
8.75303e-06	0.709913	6.86422e-07	0.14957	9.63865e-06	0.709913	2.95783e-06	0.14957
8.77164e-06	0.71137	6.8808e-07	0.149877	9.65033e-06	0.71137	2.9587e-06	0.149877
8.77164e-06	0.712828	6.88987e-07	0.150184	9.66848e-06	0.712828	2.96174e-06	0.150184
8.7939e-06	0.714286	6.909e-07	0.150491	9.69124e-06	0.714286	2.96716e-06	0.150491
8.83016e-06	0.715743	6.9379e-07	0.150799	9.69202e-06	0.715743	2.96999e-06	0.150799
8.85456e-06	0.717201	6.95454e-07	0.151106	9.71762e-06	0.717201	2.97392e-06	0.151106
8.89123e-06	0.718659	6.9598e-07	0.151413	9.74675e-06	0.718659	2.97445e-06	0.151413
8.98185e-06	0.720117	6.96645e-07	0.15172	9.76939e-06	0.720117	2.97668e-06	0.15172
8.99665e-06	0.721574	6.98829e-07	0.152027	9.77299e-06	0.721574	2.97668e-06	0.152027
9.0364e-06	0.723032	6.995e-07	0.152334	9.81261e-06	0.723032	2.97848e-06	0.152334
9.07551e-06	0.72449	7.00242e-07	0.152641	9.81617e-06	0.72449	2.98264e-06	0.152641
9.1013e-06	0.725948	7.02951e-07	0.152948	9.82723e-06	0.725948	2.9937e-06	0.152948
9.12158e-06	0.727405	7.03294e-07	0.153256	9.83598e-06	0.727405	3.00588e-06	0.153256
9.17563e-06	0.728863	7.04361e-07	0.153563	9.86026e-06	0.728863	3.0074e-06	0.153563
9.24472e-06	0.730321	7.04361e-07	0.15387	9.86213e-06	0.730321	3.01044e-06	0.15387
9.24797e-06	0.731778	7.05211e-07	0.154177	9.89355e-06	0.731778	3.01567e-06	0.154177
9.25173e-06	0.733236	7.05211e-07	0.154484	9.92365e-06	0.733236	3.01671e-06	0.154484
9.2721e-06	0.734694	7.08514e-07	0.154791	9.93628e-06	0.734694	3.01958e-06	0.154791
9.27755e-06	0.736152	7.09663e-07	0.155098	9.96096e-06	0.736152	3.02578e-06	0.155098
9.28522e-06	0.737609	7.09952e-07	0.155405	9.96417e-06	0.737609	3.03023e-06	0.155405
9.31995e-06	0.739067	7.10786e-07	0.155713	9.9799e-06	0.739067	3.03693e-06	0.155713
9.32716e-06	0.740525	7.11197e-07	0.15602	1.00119e-05	0.740525	3.03936e-06	0.15602
9.3592e-06	0.741983	7.1284e-07	0.156327	1.00405e-05	0.741983	3.04801e-06	0.156327
9.40981e-06	0.74344	7.15002e-07	0.156634	1.0091e-05	0.74344	3.04809e-06	0.156634
9.42065e-06	0.744898	7.15081e-07	0.156941	1.01925e-05	0.744898	3.05085e-06	0.156941
9.42985e-06	0.746356	7.16631e-07	0.157248	1.01925e-05	0.746356	3.05215e-06	0.157248
9.45458e-06	0.747813	7.16631e-07	0.157555	1.02004e-05	0.747813	3.05329e-06	0.157555
9.45961e-06	0.749271	7.17937e-07	0.157862	1.02114e-05	0.749271	3.0561e-06	0.157862
9.47823e-06	0.750729	7.19099e-07	0.15817	1.02491e-05	0.750729	3.05765e-06	0.15817
9.59227e-06	0.752187	7.21574e-07	0.158477	1.02797e-05	0.752187	3.06219e-06	0.158477
9.64524e-06	0.753644	7.22341e-07	0.158784	1.032e-05	0.753644	3.0739e-06	0.158784
9.65085e-06	0.755102	7.23277e-07	0.159091	1.03369e-05	0.755102	3.0835e-06	0.159091
9.65513e-06	0.75656	7.27052e-07	0.159398	1.03609e-05	0.75656	3.08495e-06	0.159398
9.67841e-06	0.758017	7.27052e-07	0.159705	1.03943e-05	0.758017	3.09111e-06	0.159705
9.69693e-06	0.759475	7.28052e-07	0.160012	1.04292e-05	0.759475	3.09272e-06	0.160012
9.79081e-06	0.760933	7.30885e-07	0.160319	1.0436e-05	0.760933	3.09565e-06	0.160319
9.86847e-06	0.762391	7.31069e-07	0.160627	1.0487e-05	0.762391	3.09874e-06	0.160627
9.87378e-06	0.763848	7.33762e-07	0.160934	1.04932e-05	0.763848	3.10937e-06	0.160934
1.00043e-05	0.765306	7.3409e-07	0.161241	1.05256e-05	0.765306	3.10937e-06	0.161241
1.00679e-05	0.766764	7.35375e-07	0.161548	1.05443e-05	0.766764	3.11502e-06	0.161548
1.01583e-05	0.768222	7.36617e-07	0.161855	1.05517e-05	0.768222	3.11755e-06	0.161855
1.01672e-05	0.769679	7.38854e-07	0.162162	1.05731e-05	0.769679	3.12036e-06	0.162162
1.0186e-05	0.771137	7.38854e-07	0.162469	1.06893e-05	0.771137	3.12173e-06	0.162469
1.02007e-05	0.772595	7.39103e-07	0.162776	1.07345e-05	0.772595	3.13068e-06	0.162776
1.0209e-05	0.774052	7.41704e-07	0.163084	1.08433e-05	0.774052	3.13824e-06	0.163084
1.03347e-05	0.77551	7.43493e-07	0.163391	1.0871e-05	0.77551	3.14076e-06	0.163391
1.03642e-05	0.776968	7.44851e-07	0.163698	1.09224e-05	0.776968	3.14181e-06	0.163698
1.03675e-05	0.778426	7.47852e-07	0.164005	1.09326e-05	0.778426	3.1459e-06	0.164005
1.03741e-05	0.779883	7.48736e-07	0.164312	1.09407e-05	0.779883	3.14947e-06	0.164312
1.03802e-05	0.781341	7.54162e-07	0.164619	1.09407e-05	0.781341	3.15073e-06	0.164619
1.03885e-05	0.782799	7.54659e-07	0.164926	1.09488e-05	0.782799	3.16139e-06	0.164926
1.03932e-05	0.784257	7.54659e-07	0.165233	1.09489e-05	0.784257	3.17082e-06	0.165233
1.04033e-05	0.785714	7.55525e-07	0.165541	1.09744e-05	0.785714	3.17396e-06	0.165541
1.04499e-05	0.787172	7.58035e-07	0.165848	1.09872e-05	0.787172	3.17539e-06	0.165848
1.04599e-05	0.78863	7.59187e-07	0.166155	1.1048e-05	0.78863	3.18243e-06	0.166155
1.05645e-05	0.790087	7.62647e-07	0.166462	1.10571e-05	0.790087	3.18699e-06	0.166462
1.05885e-05	0.791545	7.65672e-07	0.166769	1.10791e-05	0.791545	3.19175e-06	0.166769
1.06578e-05	0.793003	7.68023e-07	0.167076	1.10965e-05	0.793003	3.20257e-06	0.167076
1.06833e-05	0.794461	7.76588e-07	0.167383	1.11334e-05	0.794461	3.2052e-06	0.167383
1.07795e-05	0.795918	7.77766e-07	0.16769	1.12211e-05	0.795918	3.20842e-06	0.16769
1.07804e-05	0.797376	7.7947e-07	0.167998	1.12522e-05	0.797376	3.21286e-06	0.167998
1.09167e-05	0.798834	7.79933e-07	0.168305	1.12583e-05	0.798834	3.21286e-06	0.168305
1.09178e-05	0.800292	7.80632e-07	0.168612	1.13094e-05	0.800292	3.21469e-06	0.168612
1.09256e-05	0.801749	7.83166e-07	0.168919	1.1315e-05	0.801749	3.22134e-06	0.168919
1.0935e-05	0.803207	7.86795e-07	0.169226	1.13484e-05	0.803207	3.23106e-06	0.169226
1.09375e-05	0.804665	7.87305e-07	0.169533	1.14019e-05	0.804665	3.2333e-06	0.169533
1.09462e-05	0.806122	7.90219e-07	0.16984	1.14556e-05	0.806122	3.24064e-06	0.16984
1.09847e-05	0.80758	7.90219e-07	0.170147	1.14595e-05	0.80758	3.24222e-06	0.170147
1.10182e-05	0.809038	7.90686e-07	0.170455	1.15072e-05	0.809038	3.2436e-06	0.170455
1.10797e-05	0.810496	7.90864e-07	0.170762	1.15241e-05	0.810496	3.24928e-06	0.170762
1.11117e-05	0.811953	7.91322e-07	0.171069	1.16306e-05	0.811953	3.25288e-06	0.171069
1.11257e-05	0.813411	7.92723e-07	0.171376	1.16554e-05	0.813411	3.25338e-06	0.171376
1.11488e-05	0.814869	8.03229e-07	0.171683	1.16657e-05	0.814869	3.25619e-06	0.171683
1.11663e-05	0.816327	8.05139e-07	0.17199	1.16685e-05	0.816327	3.257e-06	0.17199
1.12098e-05	0.817784	8.062e-07	0.172297	1.16723e-05	0.817784	3.26334e-06	0.172297
1.12179e-05	0.819242	8.062e-07	0.172604	1.16974e-05	0.819242	3.26705e-06	0.172604
1.12276e-05	0.8207	8.07509e-07	0.172912	1.17237e-05	0.8207	3.269e-06	0.172912
1.13497e-05	0.822157	8.07509e-07	0.173219	1.17321e-05	0.822157	3.27123e-06	0.173219
1.14122e-05	0.823615	8.076e-07	0.173526	1.17595e-05	0.823615	3.27282e-06	0.173526
1.15645e-05	0.825073	8.10025e-07	0.173833	1.17937e-05	0.825073	3.27569e-06	0.173833
1.1566e-05	0.826531	8.11406e-07	0.17414	1.1857e-05	0.826531	3.27983e-06	0.17414
1.15846e-05	0.827988	8.13925e-07	0.174447	1.19384e-05	0.827988	3.28028e-06	0.174447
1.16104e-05	0.829446	8.15414e-07	0.174754	1.19751e-05	0.829446	3.28362e-06	0.174754
1.18304e-05	0.830904	8.1656e-07	0.175061	1.20524e-05	0.830904	3.28414e-06	0.175061
1.18776e-05	0.832362	8.18009e-07	0.175369	1.20847e-05	0.832362	3.29139e-06	0.175369
1.19015e-05	0.833819	8.21718e-07	0.175676	1.22047e-05	0.833819	3.30589e-06	0.175676
1.19058e-05	0.835277	8.2227e-07	0.175983	1.22431e-05	0.835277	3.30589e-06	0.175983
1.19133e-05	0.836735	8.23457e-07	0.17629	1.22431e-05	0.836735	3.30818e-06	0.17629
1.19614e-05	0.838192	8.24627e-07	0.176597	1.22568e-05	0.838192	3.30868e-06	0.176597
1.20447e-05	0.83965	8.25125e-07	0.176904	1.23258e-05	0.83965	3.30951e-06	0.176904
1.20573e-05	0.841108	8.25125e-07	0.177211	1.23442e-05	0.841108	3.32478e-06	0.177211
1.21943e-05	0.842566	8.27881e-07	0.177518	1.23783e-05	0.842566	3.32549e-06	0.177518
1.2552e-05	0.844023	8.27881e-07	0.177826	1.24444e-05	0.844023	3.33594e-06	0.177826
1.2588e-05	0.845481	8.28647e-07	0.178133	1.25713e-05	0.845481	3.33594e-06	0.178133
1.26602e-05	0.846939	8.29935e-07	0.17844	1.25888e-05	0.846939	3.34002e-06	0.17844
1.28024e-05	0.848397	8.29935e-07	0.178747	1.26021e-05	0.848397	3.3404e-06	0.178747
1.281e-05	0.849854	8.2994e-07	0.179054	1.26244e-05	0.849854	3.3419e-06	0.179054
1.28531e-05	0.851312	8.30681e-07	0.179361	1.27342e-05	0.851312	3.34263e-06	0.179361
1.28845e-05	0.85277	8.31491e-07	0.179668	1.27465e-05	0.85277	3.34295e-06	0.179668
1.28977e-05	0.854227	8.33302e-07	0.179975	1.2756e-05	0.854227	3.34528e-06	0.179975
1.29094e-05	0.855685	8.33302e-07	0.180283	1.27853e-05	0.855685	3.34539e-06	0.180283
1.29581e-05	0.857143	8.3369e-07	0.18059	1.28285e-05	0.857143	3.36202e-06	0.18059
1.29635e-05	0.858601	8.35547e-07	0.180897	1.28528e-05	0.858601	3.36399e-06	0.180897
1.29721e-05	0.860058	8.37957e-07	0.181204	1.29705e-05	0.860058	3.36495e-06	0.181204
1.30978e-05	0.861516	8.37957e-07	0.181511	1.30582e-05	0.861516	3.37259e-06	0.181511
1.31249e-05	0.862974	8.47608e-07	0.181818	1.30685e-05	0.862974	3.37571e-06	0.181818
1.32105e-05	0.864431	8.48424e-07	0.182125	1.30946e-05	0.864431	3.38075e-06	0.182125
1.3359e-05	0.865889	8.49485e-07	0.182432	1.31246e-05	0.865889	3.3857e-06	0.182432
1.33681e-05	0.867347	8.49999e-07	0.18274	1.32438e-05	0.867347	3.38789e-06	0.18274
1.34192e-05	0.868805	8.5237e-07	0.183047	1.32902e-05	0.868805	3.39619e-06	0.183047
1.34728e-05	0.870262	8.54979e-07	0.183354	1.33484e-05	0.870262	3.39897e-06	0.183354
1.34731e-05	0.87172	8.5593e-07	0.183661	1.34346e-05	0.87172	3.40159e-06	0.183661
1.34928e-05	0.873178	8.59609e-07	0.183968	1.34363e-05	0.873178	3.40312e-06	0.183968
1.35282e-05	0.874636	8.61234e-07	0.184275	1.35174e-05	0.874636	3.4043e-06	0.184275
1.36408e-05	0.876093	8.61338e-07	0.184582	1.35304e-05	0.876093	3.41216e-06	0.184582
1.36558e-05	0.877551	8.65289e-07	0.184889	1.35653e-05	0.877551	3.4136e-06	0.184889
1.36604e-05	0.879009	8.67952e-07	0.185197	1.3572e-05	0.879009	3.41656e-06	0.185197
1.36898e-05	0.880466	8.67952e-07	0.185504	1.3576e-05	0.880466	3.42442e-06	0.185504
1.37752e-05	0.881924	8.69193e-07	0.185811	1.3675e-05	0.881924	3.4291e-06	0.185811
1.40872e-05	0.883382	8.70545e-07	0.186118	1.3697e-05	0.883382	3.44268e-06	0.186118
1.4284e-05	0.88484	8.71659e-07	0.186425	1.3718e-05	0.88484	3.44268e-06	0.186425
1.43283e-05	0.886297	8.75303e-07	0.186732	1.37647e-05	0.886297	3.44679e-06	0.186732
1.43667e-05	0.887755	8.76517e-07	0.187039	1.37647e-05	0.887755	3.4579e-06	0.187039
1.43872e-05	0.889213	8.76517e-07	0.187346	1.37867e-05	0.889213	3.45942e-06	0.187346
1.44036e-05	0.890671	8.79693e-07	0.187654	1.38039e-05	0.890671	3.46536e-06	0.187654
1.44111e-05	0.892128	8.80409e-07	0.187961	1.38885e-05	0.892128	3.47161e-06	0.187961
1.44118e-05	0.893586	8.82465e-07	0.188268	1.39e-05	0.893586	3.48415e-06	0.188268
1.44672e-05	0.895044	8.83016e-07	0.188575	1.40342e-05	0.895044	3.4853e-06	0.188575
1.44784e-05	0.896501	8.8371e-07	0.188882	1.42128e-05	0.896501	3.48728e-06	0.188882
1.45254e-05	0.897959	8.86017e-07	0.189189	1.42437e-05	0.897959	3.48728e-06	0.189189
1.45302e-05	0.899417	8.87937e-07	0.189496	1.44296e-05	0.899417	3.49111e-06	0.189496
1.454e-05	0.900875	8.88434e-07	0.189803	1.4436e-05	0.900875	3.49555e-06	0.189803
1.45805e-05	0.902332	8.88837e-07	0.190111	1.44682e-05	0.902332	3.49595e-06	0.190111
1.46526e-05	0.90379	8.88996e-07	0.190418	1.45348e-05	0.90379	3.49924e-06	0.190418
1.47666e-05	0.905248	8.89943e-07	0.190725	1.46235e-05	0.905248	3.50329e-06	0.190725
1.48191e-05	0.906706	8.91744e-07	0.191032	1.47047e-05	0.906706	3.50329e-06	0.191032
1.48848e-05	0.908163	8.91831e-07	0.191339	1.47477e-05	0.908163	3.5045e-06	0.191339
1.49105e-05	0.909621	8.91831e-07	0.191646	1.47564e-05	0.909621	3.50553e-06	0.191646
1.49507e-05	0.911079	8.92947e-07	0.191953	1.48128e-05	0.911079	3.5076e-06	0.191953
1.49548e-05	0.912536	8.93648e-07	0.19226	1.48751e-05	0.912536	3.51222e-06	0.19226
1.49716e-05	0.913994	8.94427e-07	0.192568	1.4893e-05	0.913994	3.52338e-06	0.192568
1.49795e-05	0.915452	8.97232e-07	0.192875	1.5096e-05	0.915452	3.52487e-06	0.192875
1.50543e-05	0.91691	8.97422e-07	0.193182	1.5105e-05	0.91691	3.52488e-06	0.193182
1.50959e-05	0.918367	8.99358e-07	0.193489	1.51724e-05	0.918367	3.53063e-06	0.193489
1.51243e-05	0.919825	8.99777e-07	0.193796	1.52712e-05	0.919825	3.5323e-06	0.193796
1.55481e-05	0.921283	9.00849e-07	0.194103	1.54529e-05	0.921283	3.53309e-06	0.194103
1.59539e-05	0.922741	9.00849e-07	0.19441	1.54613e-05	0.922741	3.53428e-06	0.19441
1.61164e-05	0.924198	9.0284e-07	0.194717	1.56018e-05	0.924198	3.54161e-06	0.194717
1.61543e-05	0.925656	9.03132e-07	0.195025	1.56506e-05	0.925656	3.54346e-06	0.195025
1.6198e-05	0.927114	9.03794e-07	0.195332	1.58379e-05	0.927114	3.54618e-06	0.195332
1.62134e-05	0.928571	9.03794e-07	0.195639	1.58431e-05	0.928571	3.54792e-06	0.195639
1.63867e-05	0.930029	9.04685e-07	0.195946	1.58732e-05	0.930029	3.5549e-06	0.195946
1.64068e-05	0.931487	9.07787e-07	0.196253	1.59842e-05	0.931487	3.57066e-06	0.196253
1.65478e-05	0.932945	9.08751e-07	0.19656	1.6031e-05	0.932945	3.57693e-06	0.19656
1.6651e-05	0.934402	9.10103e-07	0.196867	1.62144e-05	0.934402	3.57792e-06	0.196867
1.67369e-05	0.93586	9.13633e-07	0.197174	1.62195e-05	0.93586	3.58102e-06	0.197174
1.6955e-05	0.937318	9.14055e-07	0.197482	1.62247e-05	0.937318	3.58429e-06	0.197482
1.69762e-05	0.938776	9.21753e-07	0.197789	1.65639e-05	0.938776	3.59032e-06	0.197789
1.70676e-05	0.940233	9.24556e-07	0.198096	1.66734e-05	0.940233	3.59033e-06	0.198096
1.70712e-05	0.941691	9.24556e-07	0.198403	1.66889e-05	0.941691	3.59217e-06	0.198403
1.73502e-05	0.943149	9.25054e-07	0.19871	1.67966e-05	0.943149	3.59488e-06	0.19871
1.73895e-05	0.944606	9.2527e-07	0.199017	1.69509e-05	0.944606	3.60148e-06	0.199017
1.74914e-05	0.946064	9.26408e-07	0.199324	1.7004e-05	0.946064	3.60273e-06	0.199324
1.76227e-05	0.947522	9.30878e-07	0.199631	1.70213e-05	0.947522	3.60705e-06	0.199631
1.77261e-05	0.94898	9.31772e-07	0.199939	1.72232e-05	0.94898	3.61314e-06	0.199939
1.77344e-05	0.950437	9.31912e-07	0.200246	1.78648e-05	0.950437	3.61923e-06	0.200246
1.77652e-05	0.951895	9.31912e-07	0.200553	1.82404e-05	0.951895	3.62075e-06	0.200553
1.80806e-05	0.953353	9.3265e-07	0.20086	1.84946e-05	0.953353	3.63063e-06	0.20086
1.81204e-05	0.95481	9.33619e-07	0.201167	1.86083e-05	0.95481	3.63941e-06	0.201167
1.82071e-05	0.956268	9.35929e-07	0.201474	1.93448e-05	0.956268	3.64081e-06	0.201474
1.82811e-05	0.957726	9.36055e-07	0.201781	1.93644e-05	0.957726	3.64164e-06	0.201781
1.83484e-05	0.959184	9.36474e-07	0.202088	1.99057e-05	0.959184	3.64206e-06	0.202088
1.84211e-05	0.960641	9.36931e-07	0.202396	2.05052e-05	0.960641	3.64613e-06	0.202396
1.8591e-05	0.962099	9.39329e-07	0.202703	2.07321e-05	0.962099	3.6496e-06	0.202703
1.86851e-05	0.963557	9.39329e-07	0.20301	2.07644e-05	0.963557	3.65021e-06	0.20301
1.87869e-05	0.965015	9.42606e-07	0.203317	2.09927e-05	0.965015	3.65234e-06	0.203317
1.89422e-05	0.966472	9.43963e-07	0.203624	2.09928e-05	0.966472	3.65234e-06	0.203624
1.91781e-05	0.96793	9.44975e-07	0.203931	2.16271e-05	0.96793	3.654e-06	0.203931
1.96087e-05	0.969388	9.4798e-07	0.204238	2.22632e-05	0.969388	3.65544e-06	0.204238
2.08203e-05	0.970845	9.4798e-07	0.204545	2.22935e-05	0.970845	3.65677e-06	0.204545
2.19569e-05	0.972303	9.49771e-07	0.204853	2.3162e-05	0.972303	3.66274e-06	0.204853
2.42247e-05	0.973761	9.52213e-07	0.20516	2.45279e-05	0.973761	3.66489e-06	0.20516
2.57037e-05	0.975219	9.53193e-07	0.205467	2.46476e-05	0.975219	3.66619e-06	0.205467
2.63618e-05	0.976676	9.58226e-07	0.205774	2.5056e-05	0.976676	3.66793e-06	0.205774
2.69003e-05	0.978134	9.6003e-07	0.206081	2.51748e-05	0.978134	3.672e-06	0.206081
2.73601e-05	0.979592	9.64067e-07	0.206388	2.55921e-05	0.979592	3.67214e-06	0.206388
2.75948e-05	0.98105	9.64276e-07	0.206695	2.61861e-05	0.98105	3.67958e-06	0.206695
2.90149e-05	0.982507	9.65518e-07	0.207002	2.63417e-05	0.982507	3.6862e-06	0.207002
2.94659e-05	0.983965	9.65518e-07	0.20731	2.74608e-05	0.983965	3.6865e-06	0.20731
2.99813e-05	0.985423	9.65537e-07	0.207617	2.79395e-05	0.985423	3.6878e-06	0.207617
3.06386e-05	0.98688	9.65908e-07	0.207924	2.90448e-05	0.98688	3.6885e-06	0.207924
3.07075e-05	0.988338	9.69546e-07	0.208231	3.21604e-05	0.988338	3.69482e-06	0.208231
3.19136e-05	0.989796	9.70132e-07	0.208538	3.25505e-05	0.989796	3.69685e-06	0.208538
3.25704e-05	0.991254	9.71969e-07	0.208845	3.36768e-05	0.991254	3.69775e-06	0.208845
3.53778e-05	0.992711	9.80527e-07	0.209152	3.38588e-05	0.992711	3.701e-06	0.209152
3.63358e-05	0.994169	9.81261e-07	0.209459	3.58512e-05	0.994169	3.70635e-06	0.209459
4.00418e-05	0.995627	9.81953e-07	0.209767	4.1581e-05	0.995627	3.70655e-06	0.209767
4.16905e-05	0.997085	9.83822e-07	0.210074	4.2624e-05	0.997085	3.70974e-06	0.210074
4.25149e-05	0.998542	9.87164e-07	0.210381	4.30284e-05	0.998542	3.71207e-06	0.210381
5.146e-05	1	9.87164e-07	0.210688	4.551e-05	1	3.72365e-06	0.210688
		9.87648e-07	0.210995			3.72867e-06	0.210995
		9.8946e-07	0.211302			3.73185e-06	0.211302
		9.9403e-07	0.211609			3.73244e-06	0.211609
		9.94643e-07	0.211916			3.73295e-06	0.211916
		9.9505e-07	0.212224			3.73946e-06	0.212224
		9.98009e-07	0.212531			3.74535e-06	0.212531
		9.98315e-07	0.212838			3.74734e-06	0.212838
		9.98387e-07	0.213145			3.75098e-06	0.213145
		9.99688e-07	0.213452			3.754e-06	0.213452
		1.00064e-06	0.213759			3.75767e-06	0.213759
		1.00378e-06	0.214066			3.75925e-06	0.214066
		1.00422e-06	0.214373			3.7666e-06	0.214373
		1.00623e-06	0.214681			3.76863e-06	0.214681
		1.00753e-06	0.214988			3.7724e-06	0.214988
		1.00761e-06	0.215295			3.77599e-06	0.215295
		1.01148e-06	0.215602			3.78075e-06	0.215602
		1.0142e-06	0.215909			3.79031e-06	0.215909
		1.01486e-06	0.216216			3.79186e-06	0.216216
		1.01642e-06	0.216523			3.79784e-06	0.216523
		1.01951e-06	0.21683			3.79882e-06	0.21683
		1.0209e-06	0.217138			3.80643e-06	0.217138
		1.02098e-06	0.217445			3.81313e-06	0.217445
		1.02728e-06	0.217752			3.82062e-06	0.217752
		1.02832e-06	0.218059			3.82787e-06	0.218059
		1.03233e-06	0.218366			3.83193e-06	0.218366
		1.03348e-06	0.218673			3.83507e-06	0.218673
		1.03742e-06	0.21898			3.8388e-06	0.21898
		1.03914e-06	0.219287			3.84237e-06	0.219287
		1.03926e-06	0.219595			3.84448e-06	0.219595
		1.03947e-06	0.219902			3.84752e-06	0.219902
		1.04012e-06	0.220209			3.85377e-06	0.220209
		1.04576e-06	0.220516			3.85586e-06	0.220516
		1.04661e-06	0.220823			3.86032e-06	0.220823
		1.04704e-06	0.22113			3.86122e-06	0.22113
		1.04769e-06	0.221437			3.86317e-06	0.221437
		1.04864e-06	0.221744			3.86459e-06	0.221744
		1.05494e-06	0.222052			3.86701e-06	0.222052
		1.05676e-06	0.222359			3.86701e-06	0.222359
		1.05986e-06	0.222666			3.86883e-06	0.222666
		1.06002e-06	0.222973			3.87148e-06	0.222973
		1.06772e-06	0.22328			3.87187e-06	0.22328
		1.07029e-06	0.223587			3.87237e-06	0.223587
		1.07066e-06	0.223894			3.87247e-06	0.223894
		1.07234e-06	0.224201			3.87267e-06	0.224201
		1.07234e-06	0.224509			3.8758e-06	0.224509
		1.07352e-06	0.224816			3.87594e-06	0.224816
		1.07352e-06	0.225123			3.87688e-06	0.225123
		1.07645e-06	0.22543			3.87796e-06	0.22543
		1.07923e-06	0.225737			3.88709e-06	0.225737
		1.08003e-06	0.226044			3.89166e-06	0.226044
		1.08208e-06	0.226351			3.89231e-06	0.226351
		1.08655e-06	0.226658			3.90718e-06	0.226658
		1.08672e-06	0.226966			3.90718e-06	0.226966
		1.08722e-06	0.227273			3.90762e-06	0.227273
		1.08779e-06	0.22758			3.9084e-06	0.22758
		1.08806e-06	0.227887			3.91042e-06	0.227887
		1.09065e-06	0.228194			3.91164e-06	0.228194
		1.09183e-06	0.228501			3.91387e-06	0.228501
		1.09445e-06	0.228808			3.91587e-06	0.228808
		1.09821e-06	0.229115			3.92058e-06	0.229115
		1.10006e-06	0.229423			3.92222e-06	0.229423
		1.10512e-06	0.22973			3.92971e-06	0.22973
		1.11025e-06	0.230037			3.92971e-06	0.230037
		1.11137e-06	0.230344			3.93138e-06	0.230344
		1.11349e-06	0.230651			3.9322e-06	0.230651
		1.11548e-06	0.230958			3.94861e-06	0.230958
		1.11635e-06	0.231265			3.94998e-06	0.231265
		1.11669e-06	0.231572			3.95474e-06	0.231572
		1.1207e-06	0.23188			3.9604e-06	0.23188
		1.1207e-06	0.232187			3.96073e-06	0.232187
		1.12193e-06	0.232494			3.96199e-06	0.232494
		1.12362e-06	0.232801			3.96776e-06	0.232801
		1.12407e-06	0.233108			3.96928e-06	0.233108
		1.12472e-06	0.233415			3.978e-06	0.233415
		1.12491e-06	0.233722			3.98233e-06	0.233722
		1.12659e-06	0.234029			3.98528e-06	0.234029
		1.12868e-06	0.234337			3.98751e-06	0.234337
		1.12868e-06	0.234644			3.99515e-06	0.234644
		1.12986e-06	0.234951			3.9982e-06	0.234951
		1.13011e-06	0.235258			4.00733e-06	0.235258
		1.13062e-06	0.235565			4.02089e-06	0.235565
		1.13329e-06	0.235872			4.02255e-06	0.235872
		1.13348e-06	0.236179			4.03059e-06	0.236179
		1.13348e-06	0.236486			4.03989e-06	0.236486
		1.13789e-06	0.236794			4.04233e-06	0.236794
		1.13791e-06	0.237101			4.05222e-06	0.237101
		1.13808e-06	0.237408			4.05624e-06	0.237408
		1.14305e-06	0.237715			4.05668e-06	0.237715
		1.14711e-06	0.238022			4.05755e-06	0.238022
		1.14775e-06	0.238329			4.06349e-06	0.238329
		1.14835e-06	0.238636			4.06379e-06	0.238636
		1.15171e-06	0.238943			4.06973e-06	0.238943
		1.15171e-06	0.239251			4.07612e-06	0.239251
		1.15519e-06	0.239558			4.07632e-06	0.239558
		1.156e-06	0.239865			4.07938e-06	0.239865
		1.15917e-06	0.240172			4.0802e-06	0.240172
		1.16162e-06	0.240479			4.08123e-06	0.240479
		1.16383e-06	0.240786			4.08346e-06	0.240786
		1.16383e-06	0.241093			4.08346e-06	0.241093
		1.16488e-06	0.2414			4.09015e-06	0.2414
		1.16489e-06	0.241708			4.0988e-06	0.241708
		1.16684e-06	0.242015			4.0988e-06	0.242015
		1.16952e-06	0.242322			4.09908e-06	0.242322
		1.17413e-06	0.242629			4.11024e-06	0.242629
		1.1763e-06	0.242936			4.11424e-06	0.242936
		1.1763e-06	0.243243			4.11706e-06	0.243243
		1.17743e-06	0.24355			4.12585e-06	0.24355
		1.17917e-06	0.243857			4.13586e-06	0.243857
		1.17928e-06	0.244165			4.13911e-06	0.244165
		1.17953e-06	0.244472			4.14127e-06	0.244472
		1.1918e-06	0.244779			4.14887e-06	0.244779
		1.1918e-06	0.245086			4.15263e-06	0.245086
		1.19323e-06	0.245393			4.17252e-06	0.245393
		1.1956e-06	0.2457			4.17284e-06	0.2457
		1.19914e-06	0.246007			4.17931e-06	0.246007
		1.20107e-06	0.246314			4.17941e-06	0.246314
		1.20107e-06	0.246622			4.19213e-06	0.246622
		1.20107e-06	0.246929			4.20366e-06	0.246929
		1.20176e-06	0.247236			4.2141e-06	0.247236
		1.20566e-06	0.247543			4.21511e-06	0.247543
		1.20748e-06	0.24785			4.22181e-06	0.24785
		1.20876e-06	0.248157			4.2341e-06	0.248157
		1.21056e-06	0.248464			4.23519e-06	0.248464
		1.2116e-06	0.248771			4.23966e-06	0.248771
		1.21299e-06	0.249079			4.24476e-06	0.249079
		1.2167e-06	0.249386			4.24628e-06	0.249386
		1.22231e-06	0.249693			4.24862e-06	0.249693
		1.22436e-06	0.25			4.24932e-06	0.25
		1.22542e-06	0.250307			4.25081e-06	0.250307
		1.22916e-06	0.250614			4.25382e-06	0.250614
		1.23087e-06	0.250921			4.25923e-06	0.250921
		1.23369e-06	0.251229			4.26504e-06	0.251229
		1.23464e-06	0.251536			4.26745e-06	0.251536
		1.23825e-06	0.251843			4.26933e-06	0.251843
		1.24846e-06	0.25215			4.27367e-06	0.25215
		1.24922e-06	0.252457			4.27982e-06	0.252457
		1.25054e-06	0.252764			4.28793e-06	0.252764
		1.2525e-06	0.253071			4.29194e-06	0.253071
		1.25612e-06	0.253378			4.29988e-06	0.253378
		1.25625e-06	0.253686			4.30192e-06	0.253686
		1.2604e-06	0.253993			4.3068e-06	0.253993
		1.26159e-06	0.2543			4.31776e-06	0.2543
		1.26223e-06	0.254607			4.33205e-06	0.254607
		1.26625e-06	0.254914			4.33784e-06	0.254914
		1.26773e-06	0.255221			4.34064e-06	0.255221
		1.27295e-06	0.255528			4.34374e-06	0.255528
		1.27556e-06	0.255835			4.34453e-06	0.255835
		1.28247e-06	0.256143			4.35312e-06	0.256143
		1.28247e-06	0.25645			4.36015e-06	0.25645
		1.28411e-06	0.256757			4.36043e-06	0.256757
		1.28411e-06	0.257064			4.36435e-06	0.257064
		1.28599e-06	0.257371			4.36771e-06	0.257371
		1.2863e-06	0.257678			4.3716e-06	0.257678
		1.28651e-06	0.257985			4.38478e-06	0.257985
		1.29201e-06	0.258292			4.39585e-06	0.258292
		1.30386e-06	0.2586			4.39644e-06	0.2586
		1.30556e-06	0.258907			4.39905e-06	0.258907
		1.30835e-06	0.259214			4.40478e-06	0.259214
		1.31176e-06	0.259521			4.4055e-06	0.259521
		1.31571e-06	0.259828			4.41147e-06	0.259828
		1.31756e-06	0.260135			4.41817e-06	0.260135
		1.32182e-06	0.260442			4.41873e-06	0.260442
		1.32329e-06	0.260749			4.42709e-06	0.260749
		1.32669e-06	0.261057			4.43351e-06	0.261057
		1.32762e-06	0.261364			4.43351e-06	0.261364
		1.33142e-06	0.261671			4.43571e-06	0.261671
		1.33619e-06	0.261978			4.44605e-06	0.261978
		1.33735e-06	0.262285			4.4487e-06	0.262285
		1.33807e-06	0.262592			4.45e-06	0.262592
		1.34073e-06	0.262899			4.45135e-06	0.262899
		1.34145e-06	0.263206			4.4561e-06	0.263206
		1.34585e-06	0.263514			4.46056e-06	0.263514
		1.34723e-06	0.263821			4.46073e-06	0.263821
		1.3489e-06	0.264128			4.46087e-06	0.264128
		1.34967e-06	0.264435			4.47111e-06	0.264435
		1.34981e-06	0.264742			4.47672e-06	0.264742
		1.35127e-06	0.265049			4.47842e-06	0.265049
		1.35617e-06	0.265356			4.48051e-06	0.265356
		1.35617e-06	0.265663			4.48678e-06	0.265663
		1.35841e-06	0.265971			4.48734e-06	0.265971
		1.36866e-06	0.266278			4.48734e-06	0.266278
		1.37091e-06	0.266585			4.49485e-06	0.266585
		1.37797e-06	0.266892			4.49825e-06	0.266892
		1.3818e-06	0.267199			4.50501e-06	0.267199
		1.38206e-06	0.267506			4.51567e-06	0.267506
		1.38288e-06	0.267813			4.52081e-06	0.267813
		1.3851e-06	0.26812			4.52356e-06	0.26812
		1.38666e-06	0.268428			4.52751e-06	0.268428
		1.38758e-06	0.268735			4.53378e-06	0.268735
		1.39076e-06	0.269042			4.53596e-06	0.269042
		1.39303e-06	0.269349			4.54068e-06	0.269349
		1.39303e-06	0.269656			4.54685e-06	0.269656
		1.40103e-06	0.269963			4.54763e-06	0.269963
		1.40125e-06	0.27027			4.55205e-06	0.27027
		1.40186e-06	0.270577			4.55428e-06	0.270577
		1.40313e-06	0.270885			4.55541e-06	0.270885
		1.40849e-06	0.271192			4.55571e-06	0.271192
		1.40925e-06	0.271499			4.56081e-06	0.271499
		1.41042e-06	0.271806			4.56387e-06	0.271806
		1.41344e-06	0.272113			4.56544e-06	0.272113
		1.41988e-06	0.27242			4.5686e-06	0.27242
		1.42239e-06	0.272727			4.57137e-06	0.272727
		1.42436e-06	0.273034			4.58179e-06	0.273034
		1.42568e-06	0.273342			4.58415e-06	0.273342
		1.42599e-06	0.273649			4.58682e-06	0.273649
		1.4284e-06	0.273956			4.58999e-06	0.273956
		1.42918e-06	0.274263			4.59329e-06	0.274263
		1.42988e-06	0.27457			4.6009e-06	0.27457
		1.4303e-06	0.274877			4.60417e-06	0.274877
		1.43041e-06	0.275184			4.60546e-06	0.275184
		1.43425e-06	0.275491			4.61899e-06	0.275491
		1.43558e-06	0.275799			4.6222e-06	0.275799
		1.43587e-06	0.276106			4.62829e-06	0.276106
		1.43731e-06	0.276413			4.63015e-06	0.276413
		1.44315e-06	0.27672			4.63091e-06	0.27672
		1.44449e-06	0.277027			4.63894e-06	0.277027
		1.45199e-06	0.277334			4.63944e-06	0.277334
		1.45344e-06	0.277641			4.64302e-06	0.277641
		1.45432e-06	0.277948			4.64577e-06	0.277948
		1.46177e-06	0.278256			4.64758e-06	0.278256
		1.46214e-06	0.278563			4.65374e-06	0.278563
		1.46361e-06	0.27887			4.65569e-06	0.27887
		1.46462e-06	0.279177			4.6633e-06	0.279177
		1.46471e-06	0.279484			4.66714e-06	0.279484
		1.46471e-06	0.279791			4.66938e-06	0.279791
		1.46498e-06	0.280098			4.67876e-06	0.280098
		1.46579e-06	0.280405			4.6837e-06	0.280405
		1.47087e-06	0.280713			4.6837e-06	0.280713
		1.4735e-06	0.28102			4.68765e-06	0.28102
		1.4735e-06	0.281327			4.70051e-06	0.281327
		1.4741e-06	0.281634			4.70147e-06	0.281634
		1.4741e-06	0.281941			4.70602e-06	0.281941
		1.47761e-06	0.282248			4.70735e-06	0.282248
		1.47771e-06	0.282555			4.70931e-06	0.282555
		1.47894e-06	0.282862			4.71718e-06	0.282862
		1.48139e-06	0.28317			4.72164e-06	0.28317
		1.48388e-06	0.283477			4.72388e-06	0.283477
		1.48465e-06	0.283784			4.7288e-06	0.283784
		1.48699e-06	0.284091			4.73056e-06	0.284091
		1.4875e-06	0.284398			4.73439e-06	0.284398
		1.48801e-06	0.284705			4.73569e-06	0.284705
		1.48822e-06	0.285012			4.73726e-06	0.285012
		1.49161e-06	0.285319			4.73726e-06	0.285319
		1.49347e-06	0.285627			4.73744e-06	0.285627
		1.49427e-06	0.285934			4.73749e-06	0.285934
		1.49607e-06	0.286241			4.75734e-06	0.286241
		1.49701e-06	0.286548			4.76014e-06	0.286548
		1.49901e-06	0.286855			4.7607e-06	0.286855
		1.50367e-06	0.287162			4.76403e-06	0.287162
		1.50832e-06	0.287469			4.77481e-06	0.287469
		1.50935e-06	0.287776			4.77519e-06	0.287776
		1.51066e-06	0.288084			4.77527e-06	0.288084
		1.51566e-06	0.288391			4.78412e-06	0.288391
		1.52226e-06	0.288698			4.78977e-06	0.288698
		1.52512e-06	0.289005			4.80165e-06	0.289005
		1.52529e-06	0.289312			4.80296e-06	0.289312
		1.5309e-06	0.289619			4.80643e-06	0.289619
		1.53456e-06	0.289926			4.81245e-06	0.289926
		1.53661e-06	0.290233			4.81313e-06	0.290233
		1.53846e-06	0.290541			4.81933e-06	0.290541
		1.53867e-06	0.290848			4.8242e-06	0.290848
		1.54072e-06	0.291155			4.82462e-06	0.291155
		1.5433e-06	0.291462			4.82875e-06	0.291462
		1.54545e-06	0.291769			4.83544e-06	0.291769
		1.5479e-06	0.292076			4.8392e-06	0.292076
		1.55051e-06	0.292383			4.84396e-06	0.292383
		1.55712e-06	0.29269			4.84892e-06	0.29269
		1.56018e-06	0.292998			4.85001e-06	0.292998
		1.56455e-06	0.293305			4.85329e-06	0.293305
		1.56463e-06	0.293612			4.8539e-06	0.293612
		1.56924e-06	0.293919			4.86203e-06	0.293919
		1.57094e-06	0.294226			4.86445e-06	0.294226
		1.57101e-06	0.294533			4.87535e-06	0.294533
		1.57101e-06	0.29484			4.87725e-06	0.29484
		1.57253e-06	0.295147			4.88519e-06	0.295147
		1.5735e-06	0.295455			4.8855e-06	0.295455
		1.57359e-06	0.295762			4.89122e-06	0.295762
		1.57443e-06	0.296069			4.89872e-06	0.296069
		1.58281e-06	0.296376			4.8992e-06	0.296376
		1.58466e-06	0.296683			4.90036e-06	0.296683
		1.58476e-06	0.29699			4.90461e-06	0.29699
		1.58507e-06	0.297297			4.90529e-06	0.297297
		1.58545e-06	0.297604			4.90976e-06	0.297604
		1.58744e-06	0.297912			4.91131e-06	0.297912
		1.59229e-06	0.298219			4.91899e-06	0.298219
		1.59469e-06	0.298526			4.9247e-06	0.298526
		1.59886e-06	0.298833			4.92924e-06	0.298833
		1.60171e-06	0.29914			4.93585e-06	0.29914
		1.60608e-06	0.299447			4.93902e-06	0.299447
		1.60893e-06	0.299754			4.93968e-06	0.299754
		1.61074e-06	0.300061			4.93999e-06	0.300061
		1.61074e-06	0.300369			4.94486e-06	0.300369
		1.6124e-06	0.300676			4.95115e-06	0.300676
		1.61599e-06	0.300983			4.95883e-06	0.300983
		1.62226e-06	0.30129			4.97933e-06	0.30129
		1.62622e-06	0.301597			4.97997e-06	0.301597
		1.63026e-06	0.301904			4.99146e-06	0.301904
		1.6306e-06	0.302211			4.99508e-06	0.302211
		1.63184e-06	0.302518			5.00056e-06	0.302518
		1.63543e-06	0.302826			5.00117e-06	0.302826
		1.63597e-06	0.303133			5.00534e-06	0.303133
		1.63786e-06	0.30344			5.01487e-06	0.30344
		1.63883e-06	0.303747			5.01841e-06	0.303747
		1.63933e-06	0.304054			5.03403e-06	0.304054
		1.6397e-06	0.304361			5.03793e-06	0.304361
		1.64146e-06	0.304668			5.04073e-06	0.304668
		1.64204e-06	0.304975			5.04519e-06	0.304975
		1.6474e-06	0.305283			5.04519e-06	0.305283
		1.64761e-06	0.30559			5.04583e-06	0.30559
		1.65227e-06	0.305897			5.04683e-06	0.305897
		1.65469e-06	0.306204			5.04835e-06	0.306204
		1.65836e-06	0.306511			5.04987e-06	0.306511
		1.65847e-06	0.306818			5.06033e-06	0.306818
		1.66167e-06	0.307125			5.06614e-06	0.307125
		1.66453e-06	0.307432			5.06758e-06	0.307432
		1.66567e-06	0.30774			5.06846e-06	0.30774
		1.66567e-06	0.308047			5.06966e-06	0.308047
		1.66573e-06	0.308354			5.07896e-06	0.308354
		1.66771e-06	0.308661			5.08089e-06	0.308661
		1.67024e-06	0.308968			5.08155e-06	0.308968
		1.68041e-06	0.309275			5.0857e-06	0.309275
		1.68057e-06	0.309582			5.08989e-06	0.309582
		1.68247e-06	0.309889			5.09029e-06	0.309889
		1.68317e-06	0.310197			5.09625e-06	0.310197
		1.68988e-06	0.310504			5.10065e-06	0.310504
		1.68988e-06	0.310811			5.10089e-06	0.310811
		1.69022e-06	0.311118			5.10098e-06	0.311118
		1.69382e-06	0.311425			5.10383e-06	0.311425
		1.6989e-06	0.311732			5.1147e-06	0.311732
		1.7045e-06	0.312039			5.11883e-06	0.312039
		1.70454e-06	0.312346			5.11988e-06	0.312346
		1.70644e-06	0.312654			5.12073e-06	0.312654
		1.71059e-06	0.312961			5.1456e-06	0.312961
		1.71596e-06	0.313268			5.14576e-06	0.313268
		1.71781e-06	0.313575			5.15469e-06	0.313575
		1.71877e-06	0.313882			5.15954e-06	0.313882
		1.72268e-06	0.314189			5.16129e-06	0.314189
		1.72811e-06	0.314496			5.16183e-06	0.314496
		1.73019e-06	0.314803			5.16707e-06	0.314803
		1.73178e-06	0.315111			5.16844e-06	0.315111
		1.73278e-06	0.315418			5.17399e-06	0.315418
		1.74243e-06	0.315725			5.17461e-06	0.315725
		1.7441e-06	0.316032			5.17461e-06	0.316032
		1.75418e-06	0.316339			5.17468e-06	0.316339
		1.76731e-06	0.316646			5.17924e-06	0.316646
		1.77016e-06	0.316953			5.18076e-06	0.316953
		1.77144e-06	0.31726			5.18289e-06	0.31726
		1.77687e-06	0.317568			5.18354e-06	0.317568
		1.77687e-06	0.317875			5.188e-06	0.317875
		1.78228e-06	0.318182			5.18862e-06	0.318182
		1.78313e-06	0.318489			5.19346e-06	0.318489
		1.78444e-06	0.318796			5.19916e-06	0.318796
		1.7877e-06	0.319103			5.20403e-06	0.319103
		1.79207e-06	0.31941			5.20776e-06	0.31941
		1.79312e-06	0.319717			5.2124e-06	0.319717
		1.79545e-06	0.320025			5.21924e-06	0.320025
		1.80157e-06	0.320332			5.22094e-06	0.320332
		1.80443e-06	0.320639			5.22238e-06	0.320639
		1.80443e-06	0.320946			5.2304e-06	0.320946
		1.80562e-06	0.321253			5.23977e-06	0.321253
		1.81355e-06	0.32156			5.24882e-06	0.32156
		1.81562e-06	0.321867			5.24925e-06	0.321867
		1.81585e-06	0.322174			5.25494e-06	0.322174
		1.816e-06	0.322482			5.25534e-06	0.322482
		1.8225e-06	0.322789			5.25717e-06	0.322789
		1.83224e-06	0.323096			5.25755e-06	0.323096
		1.8342e-06	0.323403			5.26295e-06	0.323403
		1.8342e-06	0.32371			5.26911e-06	0.32371
		1.83526e-06	0.324017			5.27008e-06	0.324017
		1.83571e-06	0.324324			5.27057e-06	0.324324
		1.83646e-06	0.324631			5.27214e-06	0.324631
		1.83646e-06	0.324939			5.27279e-06	0.324939
		1.83726e-06	0.325246			5.27279e-06	0.325246
		1.84187e-06	0.325553			5.27347e-06	0.325553
		1.84351e-06	0.32586			5.27502e-06	0.32586
		1.86176e-06	0.326167			5.28145e-06	0.326167
		1.86438e-06	0.326474			5.28326e-06	0.326474
		1.86678e-06	0.326781			5.28618e-06	0.326781
		1.86736e-06	0.327088			5.29064e-06	0.327088
		1.86887e-06	0.327396			5.29248e-06	0.327396
		1.87009e-06	0.327703			5.29339e-06	0.327703
		1.87499e-06	0.32801			5.30404e-06	0.32801
		1.88151e-06	0.328317			5.30798e-06	0.328317
		1.88173e-06	0.328624			5.30861e-06	0.328624
		1.88352e-06	0.328931			5.31407e-06	0.328931
		1.8854e-06	0.329238			5.31742e-06	0.329238
		1.89611e-06	0.329545			5.32335e-06	0.329545
		1.89652e-06	0.329853			5.32348e-06	0.329853
		1.90048e-06	0.33016			5.32928e-06	0.33016
		1.90146e-06	0.330467			5.33304e-06	0.330467
		1.90228e-06	0.330774			5.3389e-06	0.330774
		1.91006e-06	0.331081			5.33905e-06	0.331081
		1.91184e-06	0.331388			5.34227e-06	0.331388
		1.91783e-06	0.331695			5.34528e-06	0.331695
		1.9209e-06	0.332002			5.34715e-06	0.332002
		1.92216e-06	0.33231			5.34841e-06	0.33231
		1.92265e-06	0.332617			5.35073e-06	0.332617
		1.9273e-06	0.332924			5.35089e-06	0.332924
		1.93107e-06	0.333231			5.35759e-06	0.333231
		1.93291e-06	0.333538			5.36095e-06	0.333538
		1.9342e-06	0.333845			5.37313e-06	0.333845
		1.93433e-06	0.334152			5.37767e-06	0.334152
		1.93613e-06	0.334459			5.37932e-06	0.334459
		1.94147e-06	0.334767			5.37975e-06	0.334767
		1.94416e-06	0.335074			5.38859e-06	0.335074
		1.94587e-06	0.335381			5.38883e-06	0.335381
		1.94747e-06	0.335688			5.38915e-06	0.335688
		1.96425e-06	0.335995			5.39964e-06	0.335995
		1.96713e-06	0.336302			5.39965e-06	0.336302
		1.97859e-06	0.336609			5.40099e-06	0.336609
		1.98011e-06	0.336916			5.40668e-06	0.336916
		1.98144e-06	0.337224			5.40795e-06	0.337224
		1.98556e-06	0.337531			5.40799e-06	0.337531
		1.99016e-06	0.337838			5.40891e-06	0.337838
		1.99073e-06	0.338145			5.40995e-06	0.338145
		1.99572e-06	0.338452			5.41029e-06	0.338452
		1.99572e-06	0.338759			5.41362e-06	0.338759
		1.99857e-06	0.339066			5.41768e-06	0.339066
		2.00143e-06	0.339373			5.42007e-06	0.339373
		2.00195e-06	0.339681			5.4223e-06	0.339681
		2.00478e-06	0.339988			5.42676e-06	0.339988
		2.00714e-06	0.340295			5.42899e-06	0.340295
		2.00999e-06	0.340602			5.43345e-06	0.340602
		2.01246e-06	0.340909			5.44457e-06	0.340909
		2.01246e-06	0.341216			5.44907e-06	0.341216
		2.01285e-06	0.341523			5.45181e-06	0.341523
		2.0157e-06	0.34183			5.45182e-06	0.34183
		2.0157e-06	0.342138			5.45242e-06	0.342138
		2.02064e-06	0.342445			5.45242e-06	0.342445
		2.02141e-06	0.342752			5.45421e-06	0.342752
		2.03541e-06	0.343059			5.4568e-06	0.343059
		2.03655e-06	0.343366			5.458e-06	0.343366
		2.04544e-06	0.343673			5.46121e-06	0.343673
		2.05315e-06	0.34398			5.46994e-06	0.34398
		2.05522e-06	0.344287			5.48197e-06	0.344287
		2.05635e-06	0.344595			5.48807e-06	0.344595
		2.05663e-06	0.344902			5.49254e-06	0.344902
		2.07954e-06	0.345209			5.49532e-06	0.345209
		2.08209e-06	0.345516			5.50021e-06	0.345516
		2.08423e-06	0.345823			5.50043e-06	0.345823
		2.09107e-06	0.34613			5.50709e-06	0.34613
		2.1019e-06	0.346437			5.51119e-06	0.346437
		2.10289e-06	0.346744			5.51337e-06	0.346744
		2.10707e-06	0.347052			5.52168e-06	0.347052
		2.11181e-06	0.347359			5.52501e-06	0.347359
		2.11278e-06	0.347666			5.52811e-06	0.347666
		2.11534e-06	0.347973			5.53386e-06	0.347973
		2.11971e-06	0.34828			5.53387e-06	0.34828
		2.12003e-06	0.348587			5.53538e-06	0.348587
		2.12142e-06	0.348894			5.53954e-06	0.348894
		2.12376e-06	0.349201			5.53995e-06	0.349201
		2.12532e-06	0.349509			5.54756e-06	0.349509
		2.12899e-06	0.349816			5.55821e-06	0.349816
		2.13441e-06	0.350123			5.56064e-06	0.350123
		2.13466e-06	0.35043			5.56278e-06	0.35043
		2.13562e-06	0.350737			5.56288e-06	0.350737
		2.13847e-06	0.351044			5.56674e-06	0.351044
		2.13847e-06	0.351351			5.56774e-06	0.351351
		2.14103e-06	0.351658			5.57233e-06	0.351658
		2.14524e-06	0.351966			5.57506e-06	0.351966
		2.15219e-06	0.352273			5.57554e-06	0.352273
		2.15304e-06	0.35258			5.58316e-06	0.35258
		2.1573e-06	0.352887			5.58341e-06	0.352887
		2.16007e-06	0.353194			5.58965e-06	0.353194
		2.16017e-06	0.353501			5.59364e-06	0.353501
		2.16988e-06	0.353808			5.6045e-06	0.353808
		2.17233e-06	0.354115			5.6142e-06	0.354115
		2.1731e-06	0.354423			5.61909e-06	0.354423
		2.17312e-06	0.35473			5.63431e-06	0.35473
		2.17612e-06	0.355037			5.64283e-06	0.355037
		2.17755e-06	0.355344			5.64756e-06	0.355344
		2.188e-06	0.355651			5.65097e-06	0.355651
		2.188e-06	0.355958			5.65213e-06	0.355958
		2.19399e-06	0.356265			5.65523e-06	0.356265
		2.19558e-06	0.356572			5.65844e-06	0.356572
		2.19822e-06	0.35688			5.6586e-06	0.35688
		2.20012e-06	0.357187			5.66143e-06	0.357187
		2.20668e-06	0.357494			5.66174e-06	0.357494
		2.21129e-06	0.357801			5.66998e-06	0.357801
		2.21556e-06	0.358108			5.67388e-06	0.358108
		2.21567e-06	0.358415			5.67445e-06	0.358415
		2.22524e-06	0.358722			5.68003e-06	0.358722
		2.2265e-06	0.359029			5.69106e-06	0.359029
		2.22698e-06	0.359337			5.6923e-06	0.359337
		2.22936e-06	0.359644			5.69688e-06	0.359644
		2.23237e-06	0.359951			5.70174e-06	0.359951
		2.24308e-06	0.360258			5.70265e-06	0.360258
		2.2474e-06	0.360565			5.70287e-06	0.360565
		2.24852e-06	0.360872			5.70556e-06	0.360872
		2.24982e-06	0.361179			5.70873e-06	0.361179
		2.25212e-06	0.361486			5.728e-06	0.361486
		2.26398e-06	0.361794			5.72964e-06	0.361794
		2.26402e-06	0.362101			5.74092e-06	0.362101
		2.26695e-06	0.362408			5.7526e-06	0.362408
		2.27012e-06	0.362715			5.7582e-06	0.362715
		2.2718e-06	0.363022			5.76147e-06	0.363022
		2.27552e-06	0.363329			5.76593e-06	0.363329
		2.28067e-06	0.363636			5.7714e-06	0.363636
		2.28079e-06	0.363943			5.77341e-06	0.363943
		2.28095e-06	0.364251			5.78378e-06	0.364251
		2.28111e-06	0.364558			5.7866e-06	0.364558
		2.28638e-06	0.364865			5.78825e-06	0.364865
		2.29223e-06	0.365172			5.78855e-06	0.365172
		2.29558e-06	0.365479			5.79048e-06	0.365479
		2.29954e-06	0.365786			5.79165e-06	0.365786
		2.30234e-06	0.366093			5.80405e-06	0.366093
		2.30315e-06	0.3664			5.80856e-06	0.3664
		2.30874e-06	0.366708			5.809e-06	0.366708
		2.30904e-06	0.367015			5.81434e-06	0.367015
		2.30978e-06	0.367322			5.81526e-06	0.367322
		2.31369e-06	0.367629			5.82575e-06	0.367629
		2.31835e-06	0.367936			5.82611e-06	0.367936
		2.32159e-06	0.368243			5.82618e-06	0.368243
		2.3242e-06	0.36855			5.8278e-06	0.36855
		2.32646e-06	0.368857			5.83287e-06	0.368857
		2.32978e-06	0.369165			5.83497e-06	0.369165
		2.33107e-06	0.369472			5.83683e-06	0.369472
		2.34183e-06	0.369779			5.83734e-06	0.369779
		2.34395e-06	0.370086			5.83734e-06	0.370086
		2.3469e-06	0.370393			5.84398e-06	0.370393
		2.35546e-06	0.3707			5.84849e-06	0.3707
		2.35559e-06	0.371007			5.85286e-06	0.371007
		2.35682e-06	0.371314			5.856e-06	0.371314
		2.36025e-06	0.371622			5.85676e-06	0.371622
		2.36275e-06	0.371929			5.8578e-06	0.371929
		2.3686e-06	0.372236			5.85965e-06	0.372236
		2.37023e-06	0.372543			5.86135e-06	0.372543
		2.37069e-06	0.37285			5.86589e-06	0.37285
		2.37253e-06	0.373157			5.87081e-06	0.373157
		2.38352e-06	0.373464			5.87527e-06	0.373464
		2.3836e-06	0.373771			5.87846e-06	0.373771
		2.38579e-06	0.374079			5.87846e-06	0.374079
		2.38635e-06	0.374386			5.88156e-06	0.374386
		2.38657e-06	0.374693			5.88197e-06	0.374693
		2.38709e-06	0.375			5.8842e-06	0.375
		2.39003e-06	0.375307			5.88687e-06	0.375307
		2.39736e-06	0.375614			5.89089e-06	0.375614
		2.40226e-06	0.375921			5.89089e-06	0.375921
		2.4061e-06	0.376229			5.90117e-06	0.376229
		2.40971e-06	0.376536			5.91002e-06	0.376536
		2.41069e-06	0.376843			5.91767e-06	0.376843
		2.41256e-06	0.37715			5.91877e-06	0.37715
		2.41556e-06	0.377457			5.92291e-06	0.377457
		2.4249e-06	0.377764			5.92497e-06	0.377764
		2.42684e-06	0.378071			5.93376e-06	0.378071
		2.42781e-06	0.378378			5.94373e-06	0.378378
		2.43008e-06	0.378686			5.94384e-06	0.378686
		2.4354e-06	0.378993			5.95313e-06	0.378993
		2.4405e-06	0.3793			5.95626e-06	0.3793
		2.44251e-06	0.379607			5.9593e-06	0.379607
		2.44573e-06	0.379914			5.96453e-06	0.379914
		2.44849e-06	0.380221			5.96837e-06	0.380221
		2.44861e-06	0.380528			5.97122e-06	0.380528
		2.45545e-06	0.380835			5.97122e-06	0.380835
		2.45832e-06	0.381143			5.97421e-06	0.381143
		2.46721e-06	0.38145			5.98338e-06	0.38145
		2.46912e-06	0.381757			5.98461e-06	0.381757
		2.48965e-06	0.382064			5.98759e-06	0.382064
		2.49186e-06	0.382371			5.99192e-06	0.382371
		2.49536e-06	0.382678			5.99577e-06	0.382678
		2.51136e-06	0.382985			5.99699e-06	0.382985
		2.51278e-06	0.383292			5.998e-06	0.383292
		2.52062e-06	0.3836			5.998e-06	0.3836
		2.52117e-06	0.383907			5.998e-06	0.383907
		2.52129e-06	0.384214			5.99917e-06	0.384214
		2.52661e-06	0.384521			5.99917e-06	0.384521
		2.53062e-06	0.384828			5.99938e-06	0.384828
		2.53068e-06	0.385135			6.0028e-06	0.385135
		2.53249e-06	0.385442			6.00469e-06	0.385442
		2.53295e-06	0.385749			6.00642e-06	0.385749
		2.53522e-06	0.386057			6.01266e-06	0.386057
		2.53545e-06	0.386364			6.01579e-06	0.386364
		2.53881e-06	0.386671			6.01808e-06	0.386671
		2.55111e-06	0.386978			6.02701e-06	0.386978
		2.55577e-06	0.387285			6.02817e-06	0.387285
		2.55636e-06	0.387592			6.02817e-06	0.387592
		2.56426e-06	0.387899			6.02985e-06	0.387899
		2.56779e-06	0.388206			6.03459e-06	0.388206
		2.56779e-06	0.388514			6.0453e-06	0.388514
		2.56787e-06	0.388821			6.05209e-06	0.388821
		2.56959e-06	0.389128			6.05471e-06	0.389128
		2.56959e-06	0.389435			6.06442e-06	0.389435
		2.57148e-06	0.389742			6.06805e-06	0.389742
		2.57403e-06	0.390049			6.06906e-06	0.390049
		2.57523e-06	0.390356			6.07243e-06	0.390356
		2.57611e-06	0.390663			6.07274e-06	0.390663
		2.57954e-06	0.390971			6.08346e-06	0.390971
		2.58266e-06	0.391278			6.08785e-06	0.391278
		2.59488e-06	0.391585			6.08949e-06	0.391585
		2.59868e-06	0.391892			6.08949e-06	0.391892
		2.60758e-06	0.392199			6.09412e-06	0.392199
		2.60895e-06	0.392506			6.09418e-06	0.392506
		2.61113e-06	0.392813			6.09725e-06	0.392813
		2.61717e-06	0.39312			6.10287e-06	0.39312
		2.62094e-06	0.393428			6.10287e-06	0.393428
		2.6244e-06	0.393735			6.1079e-06	0.393735
		2.6256e-06	0.394042			6.12635e-06	0.394042
		2.62738e-06	0.394349			6.12742e-06	0.394349
		2.6328e-06	0.394656			6.13197e-06	0.394656
		2.63506e-06	0.394963			6.13707e-06	0.394963
		2.64683e-06	0.39527			6.13858e-06	0.39527
		2.64888e-06	0.395577			6.14054e-06	0.395577
		2.65113e-06	0.395885			6.14065e-06	0.395885
		2.65513e-06	0.396192			6.1478e-06	0.396192
		2.65515e-06	0.396499			6.14973e-06	0.396499
		2.65816e-06	0.396806			6.1575e-06	0.396806
		2.65816e-06	0.397113			6.16312e-06	0.397113
		2.66647e-06	0.39742			6.16312e-06	0.39742
		2.66737e-06	0.397727			6.16789e-06	0.397727
		2.67523e-06	0.398034			6.16932e-06	0.398034
		2.68119e-06	0.398342			6.16982e-06	0.398342
		2.68279e-06	0.398649			6.17428e-06	0.398649
		2.68702e-06	0.398956			6.17611e-06	0.398956
		2.68951e-06	0.399263			6.18042e-06	0.399263
		2.6904e-06	0.39957			6.18674e-06	0.39957
		2.70005e-06	0.399877			6.20775e-06	0.399877
		2.70961e-06	0.400184			6.21251e-06	0.400184
		2.71045e-06	0.400491			6.21571e-06	0.400491
		2.71235e-06	0.400799			6.21632e-06	0.400799
		2.71413e-06	0.401106			6.21951e-06	0.401106
		2.7152e-06	0.401413			6.23811e-06	0.401413
		2.72343e-06	0.40172			6.24027e-06	0.40172
		2.72386e-06	0.402027			6.25654e-06	0.402027
		2.72489e-06	0.402334			6.2613e-06	0.402334
		2.7281e-06	0.402641			6.26887e-06	0.402641
		2.72948e-06	0.402948			6.27222e-06	0.402948
		2.73187e-06	0.403256			6.27358e-06	0.403256
		2.73733e-06	0.403563			6.27466e-06	0.403563
		2.74083e-06	0.40387			6.27469e-06	0.40387
		2.74217e-06	0.404177			6.27692e-06	0.404177
		2.74352e-06	0.404484			6.2781e-06	0.404484
		2.74454e-06	0.404791			6.28772e-06	0.404791
		2.75036e-06	0.405098			6.30816e-06	0.405098
		2.75129e-06	0.405405			6.32179e-06	0.405405
		2.75155e-06	0.405713			6.32305e-06	0.405713
		2.75557e-06	0.40602			6.33009e-06	0.40602
		2.75595e-06	0.406327			6.33366e-06	0.406327
		2.75657e-06	0.406634			6.34163e-06	0.406634
		2.75786e-06	0.406941			6.34716e-06	0.406941
		2.7625e-06	0.407248			6.34857e-06	0.407248
		2.76374e-06	0.407555			6.3542e-06	0.407555
		2.76991e-06	0.407862			6.35889e-06	0.407862
		2.77231e-06	0.40817			6.35957e-06	0.40817
		2.77367e-06	0.408477			6.36213e-06	0.408477
		2.77453e-06	0.408784			6.36446e-06	0.408784
		2.77516e-06	0.409091			6.36671e-06	0.409091
		2.77923e-06	0.409398			6.36841e-06	0.409398
		2.7806e-06	0.409705			6.36891e-06	0.409705
		2.78658e-06	0.410012			6.37287e-06	0.410012
		2.78715e-06	0.410319			6.38138e-06	0.410319
		2.78715e-06	0.410627			6.38199e-06	0.410627
		2.79705e-06	0.410934			6.3837e-06	0.410934
		2.8e-06	0.411241			6.38467e-06	0.411241
		2.80377e-06	0.411548			6.38551e-06	0.411548
		2.81553e-06	0.411855			6.38694e-06	0.411855
		2.81582e-06	0.412162			6.38849e-06	0.412162
		2.81698e-06	0.412469			6.389e-06	0.412469
		2.81799e-06	0.412776			6.389e-06	0.412776
		2.82055e-06	0.413084			6.39314e-06	0.413084
		2.82304e-06	0.413391			6.39442e-06	0.413391
		2.83028e-06	0.413698			6.39901e-06	0.413698
		2.83865e-06	0.414005			6.40118e-06	0.414005
		2.8444e-06	0.414312			6.40188e-06	0.414312
		2.84502e-06	0.414619			6.40244e-06	0.414619
		2.84939e-06	0.414926			6.40659e-06	0.414926
		2.85993e-06	0.415233			6.40872e-06	0.415233
		2.86768e-06	0.415541			6.41332e-06	0.415541
		2.87206e-06	0.415848			6.41603e-06	0.415848
		2.87584e-06	0.416155			6.42104e-06	0.416155
		2.87584e-06	0.416462			6.42419e-06	0.416462
		2.8808e-06	0.416769			6.42624e-06	0.416769
		2.88575e-06	0.417076			6.42938e-06	0.417076
		2.8863e-06	0.417383			6.43017e-06	0.417383
		2.88806e-06	0.41769			6.43298e-06	0.41769
		2.88806e-06	0.417998			6.43312e-06	0.417998
		2.89311e-06	0.418305			6.43344e-06	0.418305
		2.89311e-06	0.418612			6.43654e-06	0.418612
		2.8945e-06	0.418919			6.43964e-06	0.418919
		2.90135e-06	0.419226			6.44044e-06	0.419226
		2.90149e-06	0.419533			6.4414e-06	0.419533
		2.908e-06	0.41984			6.45131e-06	0.41984
		2.91135e-06	0.420147			6.45519e-06	0.420147
		2.91221e-06	0.420455			6.45767e-06	0.420455
		2.92381e-06	0.420762			6.46384e-06	0.420762
		2.93353e-06	0.421069			6.46445e-06	0.421069
		2.94593e-06	0.421376			6.46834e-06	0.421376
		2.96682e-06	0.421683			6.47227e-06	0.421683
		2.96866e-06	0.42199			6.47766e-06	0.42199
		2.97667e-06	0.422297			6.47775e-06	0.422297
		2.97912e-06	0.422604			6.47775e-06	0.422604
		2.98284e-06	0.422912			6.48134e-06	0.422912
		2.98855e-06	0.423219			6.49014e-06	0.423219
		2.989e-06	0.423526			6.50453e-06	0.423526
		2.99243e-06	0.423833			6.51057e-06	0.423833
		3.00012e-06	0.42414			6.51122e-06	0.42414
		3.01133e-06	0.424447			6.51122e-06	0.424447
		3.01213e-06	0.424754			6.51405e-06	0.424754
		3.01213e-06	0.425061			6.51641e-06	0.425061
		3.01468e-06	0.425369			6.52024e-06	0.425369
		3.01784e-06	0.425676			6.53382e-06	0.425676
		3.03214e-06	0.425983			6.54043e-06	0.425983
		3.03592e-06	0.42629			6.55362e-06	0.42629
		3.03783e-06	0.426597			6.55609e-06	0.426597
		3.0488e-06	0.426904			6.56924e-06	0.426904
		3.05496e-06	0.427211			6.56929e-06	0.427211
		3.05815e-06	0.427518			6.57553e-06	0.427518
		3.06067e-06	0.427826			6.57606e-06	0.427826
		3.0618e-06	0.428133			6.57671e-06	0.428133
		3.06817e-06	0.42844			6.58162e-06	0.42844
		3.07251e-06	0.428747			6.58709e-06	0.428747
		3.07302e-06	0.429054			6.59162e-06	0.429054
		3.07863e-06	0.429361			6.59458e-06	0.429361
		3.08066e-06	0.429668			6.59544e-06	0.429668
		3.08555e-06	0.429975			6.60815e-06	0.429975
		3.09582e-06	0.430283			6.60976e-06	0.430283
		3.10813e-06	0.43059			6.61577e-06	0.43059
		3.10905e-06	0.430897			6.61966e-06	0.430897
		3.11106e-06	0.431204			6.62364e-06	0.431204
		3.12035e-06	0.431511			6.62677e-06	0.431511
		3.1249e-06	0.431818			6.62725e-06	0.431818
		3.13119e-06	0.432125			6.63085e-06	0.432125
		3.1392e-06	0.432432			6.64803e-06	0.432432
		3.14592e-06	0.43274			6.64957e-06	0.43274
		3.15745e-06	0.433047			6.65184e-06	0.433047
		3.15827e-06	0.433354			6.65617e-06	0.433354
		3.17668e-06	0.433661			6.66295e-06	0.433661
		3.17837e-06	0.433968			6.67188e-06	0.433968
		3.18334e-06	0.434275			6.67703e-06	0.434275
		3.18537e-06	0.434582			6.67942e-06	0.434582
		3.18585e-06	0.434889			6.68365e-06	0.434889
		3.19078e-06	0.435197			6.69107e-06	0.435197
		3.19639e-06	0.435504			6.69257e-06	0.435504
		3.20057e-06	0.435811			6.69388e-06	0.435811
		3.202e-06	0.436118			6.70089e-06	0.436118
		3.20829e-06	0.436425			6.7044e-06	0.436425
		3.20914e-06	0.436732			6.70981e-06	0.436732
		3.21098e-06	0.437039			6.71288e-06	0.437039
		3.21224e-06	0.437346			6.7192e-06	0.437346
		3.21882e-06	0.437654			6.7232e-06	0.437654
		3.22019e-06	0.437961			6.7232e-06	0.437961
		3.22613e-06	0.438268			6.72326e-06	0.438268
		3.23079e-06	0.438575			6.72596e-06	0.438575
		3.23199e-06	0.438882			6.72758e-06	0.438882
		3.23412e-06	0.439189			6.72767e-06	0.439189
		3.23564e-06	0.439496			6.73398e-06	0.439496
		3.23671e-06	0.439803			6.73729e-06	0.439803
		3.23671e-06	0.440111			6.74349e-06	0.440111
		3.23731e-06	0.440418			6.74775e-06	0.440418
		3.23953e-06	0.440725			6.75315e-06	0.440725
		3.25037e-06	0.441032			6.75315e-06	0.441032
		3.25175e-06	0.441339			6.75523e-06	0.441339
		3.25244e-06	0.441646			6.76337e-06	0.441646
		3.25315e-06	0.441953			6.76819e-06	0.441953
		3.27374e-06	0.44226			6.77006e-06	0.44226
		3.27559e-06	0.442568			6.77155e-06	0.442568
		3.2805e-06	0.442875			6.7733e-06	0.442875
		3.282e-06	0.443182			6.77595e-06	0.443182
		3.28337e-06	0.443489			6.77759e-06	0.443489
		3.28829e-06	0.443796			6.77852e-06	0.443796
		3.2893e-06	0.444103			6.7897e-06	0.444103
		3.29803e-06	0.44441			6.79e-06	0.44441
		3.30588e-06	0.444717			6.79794e-06	0.444717
		3.31298e-06	0.445025			6.7993e-06	0.445025
		3.31673e-06	0.445332			6.80576e-06	0.445332
		3.32855e-06	0.445639			6.81115e-06	0.445639
		3.33191e-06	0.445946			6.82202e-06	0.445946
		3.33476e-06	0.446253			6.8272e-06	0.446253
		3.33704e-06	0.44656			6.8334e-06	0.44656
		3.34458e-06	0.446867			6.837e-06	0.446867
		3.35183e-06	0.447174			6.8437e-06	0.447174
		3.3534e-06	0.447482			6.85485e-06	0.447482
		3.35821e-06	0.447789			6.85821e-06	0.447789
		3.36095e-06	0.448096			6.86118e-06	0.448096
		3.36533e-06	0.448403			6.8612e-06	0.448403
		3.36902e-06	0.44871			6.8612e-06	0.44871
		3.37315e-06	0.449017			6.86123e-06	0.449017
		3.37683e-06	0.449324			6.86552e-06	0.449324
		3.38029e-06	0.449631			6.86601e-06	0.449631
		3.38609e-06	0.449939			6.86803e-06	0.449939
		3.38777e-06	0.450246			6.88301e-06	0.450246
		3.39122e-06	0.450553			6.89502e-06	0.450553
		3.39369e-06	0.45086			6.89725e-06	0.45086
		3.39794e-06	0.451167			6.89925e-06	0.451167
		3.39851e-06	0.451474			6.90161e-06	0.451474
		3.4e-06	0.451781			6.90171e-06	0.451781
		3.40205e-06	0.452088			6.90781e-06	0.452088
		3.41559e-06	0.452396			6.90841e-06	0.452396
		3.42737e-06	0.452703			6.91503e-06	0.452703
		3.43211e-06	0.45301			6.91503e-06	0.45301
		3.43442e-06	0.453317			6.91587e-06	0.453317
		3.4404e-06	0.453624			6.91627e-06	0.453624
		3.443e-06	0.453931			6.91788e-06	0.453931
		3.44535e-06	0.454238			6.92952e-06	0.454238
		3.45049e-06	0.454545			6.93057e-06	0.454545
		3.45852e-06	0.454853			6.93295e-06	0.454853
		3.4602e-06	0.45516			6.9391e-06	0.45516
		3.46116e-06	0.455467			6.94502e-06	0.455467
		3.46906e-06	0.455774			6.94575e-06	0.455774
		3.47287e-06	0.456081			6.95432e-06	0.456081
		3.47466e-06	0.456388			6.9575e-06	0.456388
		3.47751e-06	0.456695			6.96202e-06	0.456695
		3.47752e-06	0.457002			6.96631e-06	0.457002
		3.48608e-06	0.45731			6.96672e-06	0.45731
		3.48625e-06	0.457617			6.96982e-06	0.457617
		3.48873e-06	0.457924			6.97064e-06	0.457924
		3.492e-06	0.458231			6.98222e-06	0.458231
		3.49659e-06	0.458538			6.98807e-06	0.458538
		3.50052e-06	0.458845			6.99336e-06	0.458845
		3.50257e-06	0.459152			6.99602e-06	0.459152
		3.50625e-06	0.459459			6.99964e-06	0.459459
		3.50857e-06	0.459767			6.9999e-06	0.459767
		3.51695e-06	0.460074			7.00276e-06	0.460074
		3.52034e-06	0.460381			7.01635e-06	0.460381
		3.53339e-06	0.460688			7.01902e-06	0.460688
		3.53346e-06	0.460995			7.02221e-06	0.460995
		3.53747e-06	0.461302			7.02693e-06	0.461302
		3.5429e-06	0.461609			7.03065e-06	0.461609
		3.55189e-06	0.461916			7.03409e-06	0.461916
		3.55189e-06	0.462224			7.03453e-06	0.462224
		3.56031e-06	0.462531			7.03803e-06	0.462531
		3.56296e-06	0.462838			7.04676e-06	0.462838
		3.56725e-06	0.463145			7.04857e-06	0.463145
		3.56999e-06	0.463452			7.04975e-06	0.463452
		3.57063e-06	0.463759			7.05401e-06	0.463759
		3.57099e-06	0.464066			7.05465e-06	0.464066
		3.57501e-06	0.464373			7.06835e-06	0.464373
		3.58304e-06	0.464681			7.0838e-06	0.464681
		3.58413e-06	0.464988			7.08469e-06	0.464988
		3.58759e-06	0.465295			7.08815e-06	0.465295
		3.58969e-06	0.465602			7.08948e-06	0.465602
		3.59911e-06	0.465909			7.09074e-06	0.465909
		3.6e-06	0.466216			7.09105e-06	0.466216
		3.60329e-06	0.466523			7.09361e-06	0.466523
		3.60575e-06	0.46683			7.09672e-06	0.46683
		3.60885e-06	0.467138			7.10031e-06	0.467138
		3.61892e-06	0.467445			7.11185e-06	0.467445
		3.61892e-06	0.467752			7.11554e-06	0.467752
		3.63456e-06	0.468059			7.11816e-06	0.468059
		3.63526e-06	0.468366			7.12001e-06	0.468366
		3.64026e-06	0.468673			7.12662e-06	0.468673
		3.64103e-06	0.46898			7.13073e-06	0.46898
		3.64583e-06	0.469287			7.13725e-06	0.469287
		3.64977e-06	0.469595			7.14047e-06	0.469595
		3.65168e-06	0.469902			7.14655e-06	0.469902
		3.65664e-06	0.470209			7.14688e-06	0.470209
		3.66881e-06	0.470516			7.15002e-06	0.470516
		3.67274e-06	0.470823			7.15712e-06	0.470823
		3.68242e-06	0.47113			7.16515e-06	0.47113
		3.68242e-06	0.471437			7.16558e-06	0.471437
		3.68308e-06	0.471744			7.16647e-06	0.471744
		3.68594e-06	0.472052			7.16948e-06	0.472052
		3.69427e-06	0.472359			7.17001e-06	0.472359
		3.70756e-06	0.472666			7.17098e-06	0.472666
		3.708e-06	0.472973			7.17363e-06	0.472973
		3.70852e-06	0.47328			7.17445e-06	0.47328
		3.71006e-06	0.473587			7.17508e-06	0.473587
		3.71735e-06	0.473894			7.17822e-06	0.473894
		3.71773e-06	0.474201			7.19388e-06	0.474201
		3.71773e-06	0.474509			7.19507e-06	0.474509
		3.71875e-06	0.474816			7.20363e-06	0.474816
		3.72167e-06	0.475123			7.20604e-06	0.475123
		3.72167e-06	0.47543			7.20642e-06	0.47543
		3.72591e-06	0.475737			7.22009e-06	0.475737
		3.72591e-06	0.476044			7.22835e-06	0.476044
		3.72709e-06	0.476351			7.23419e-06	0.476351
		3.72864e-06	0.476658			7.23646e-06	0.476658
		3.74776e-06	0.476966			7.23888e-06	0.476966
		3.74998e-06	0.477273			7.24266e-06	0.477273
		3.75459e-06	0.47758			7.24511e-06	0.47758
		3.75928e-06	0.477887			7.25013e-06	0.477887
		3.76141e-06	0.478194			7.2552e-06	0.478194
		3.76144e-06	0.478501			7.25687e-06	0.478501
		3.76501e-06	0.478808			7.2594e-06	0.478808
		3.76837e-06	0.479115			7.26097e-06	0.479115
		3.76874e-06	0.479423			7.26265e-06	0.479423
		3.76917e-06	0.47973			7.26908e-06	0.47973
		3.76917e-06	0.480037			7.27367e-06	0.480037
		3.77329e-06	0.480344			7.27659e-06	0.480344
		3.78587e-06	0.480651			7.28442e-06	0.480651
		3.78668e-06	0.480958			7.28601e-06	0.480958
		3.7879e-06	0.481265			7.29667e-06	0.481265
		3.78806e-06	0.481572			7.30113e-06	0.481572
		3.79729e-06	0.48188			7.3023e-06	0.48188
		3.79995e-06	0.482187			7.30413e-06	0.482187
		3.80014e-06	0.482494			7.31087e-06	0.482494
		3.80455e-06	0.482801			7.31921e-06	0.482801
		3.80661e-06	0.483108			7.32225e-06	0.483108
		3.81727e-06	0.483415			7.33461e-06	0.483415
		3.81792e-06	0.483722			7.33488e-06	0.483722
		3.81893e-06	0.484029			7.33878e-06	0.484029
		3.82405e-06	0.484337			7.34038e-06	0.484337
		3.82667e-06	0.484644			7.34353e-06	0.484644
		3.82715e-06	0.484951			7.35054e-06	0.484951
		3.83266e-06	0.485258			7.36427e-06	0.485258
		3.83598e-06	0.485565			7.3685e-06	0.485565
		3.84127e-06	0.485872			7.373e-06	0.485872
		3.85439e-06	0.486179			7.373e-06	0.486179
		3.86639e-06	0.486486			7.37561e-06	0.486486
		3.87207e-06	0.486794			7.37663e-06	0.486794
		3.87437e-06	0.487101			7.37908e-06	0.487101
		3.87438e-06	0.487408			7.37908e-06	0.487408
		3.87818e-06	0.487715			7.3845e-06	0.487715
		3.87997e-06	0.488022			7.38501e-06	0.488022
		3.88209e-06	0.488329			7.38814e-06	0.488329
		3.88294e-06	0.488636			7.38814e-06	0.488636
		3.89185e-06	0.488943			7.39148e-06	0.488943
		3.89973e-06	0.489251			7.39475e-06	0.489251
		3.90368e-06	0.489558			7.39708e-06	0.489558
		3.91435e-06	0.489865			7.39708e-06	0.489865
		3.92343e-06	0.490172			7.40132e-06	0.490172
		3.9243e-06	0.490479			7.40953e-06	0.490479
		3.92577e-06	0.490786			7.41008e-06	0.490786
		3.931e-06	0.491093			7.41319e-06	0.491093
		3.93125e-06	0.4914			7.41513e-06	0.4914
		3.93294e-06	0.491708			7.4194e-06	0.491708
		3.93653e-06	0.492015			7.42759e-06	0.492015
		3.94575e-06	0.492322			7.42822e-06	0.492322
		3.94861e-06	0.492629			7.431e-06	0.492629
		3.95432e-06	0.492936			7.43179e-06	0.492936
		3.9669e-06	0.493243			7.43725e-06	0.493243
		3.96866e-06	0.49355			7.43799e-06	0.49355
		3.97025e-06	0.493857			7.43825e-06	0.493857
		3.9748e-06	0.494165			7.43827e-06	0.494165
		3.97572e-06	0.494472			7.43991e-06	0.494472
		3.99268e-06	0.494779			7.44171e-06	0.494779
		4.00256e-06	0.495086			7.44454e-06	0.495086
		4.00797e-06	0.495393			7.45458e-06	0.495393
		4.01036e-06	0.4957			7.45875e-06	0.4957
		4.01257e-06	0.496007			7.45969e-06	0.496007
		4.01285e-06	0.496314			7.4615e-06	0.496314
		4.0182e-06	0.496622			7.46904e-06	0.496622
		4.02436e-06	0.496929			7.46996e-06	0.496929
		4.02685e-06	0.497236			7.4721e-06	0.497236
		4.03151e-06	0.497543			7.4721e-06	0.497543
		4.03904e-06	0.49785			7.47643e-06	0.49785
		4.04129e-06	0.498157			7.47741e-06	0.498157
		4.04482e-06	0.498464			7.48389e-06	0.498464
		4.04696e-06	0.498771			7.49864e-06	0.498771
		4.05139e-06	0.499079			7.50587e-06	0.499079
		4.0955e-06	0.499386			7.50961e-06	0.499386
		4.09707e-06	0.499693			7.5124e-06	0.499693
		4.09709e-06	0.5			7.51535e-06	0.5
		4.0972e-06	0.500307			7.51535e-06	0.500307
		4.1001e-06	0.500614			7.51535e-06	0.500614
		4.10278e-06	0.500921			7.51646e-06	0.500921
		4.10484e-06	0.501229			7.51661e-06	0.501229
		4.10599e-06	0.501536			7.52069e-06	0.501536
		4.12814e-06	0.501843			7.52265e-06	0.501843
		4.13673e-06	0.50215			7.52287e-06	0.50215
		4.16274e-06	0.502457			7.526e-06	0.502457
		4.16611e-06	0.502764			7.5354e-06	0.502764
		4.17171e-06	0.503071			7.53766e-06	0.503071
		4.17227e-06	0.503378			7.53998e-06	0.503378
		4.17416e-06	0.503686			7.54033e-06	0.503686
		4.18048e-06	0.503993			7.54182e-06	0.503993
		4.18513e-06	0.5043			7.547e-06	0.5043
		4.18895e-06	0.504607			7.54961e-06	0.504607
		4.18895e-06	0.504914			7.55271e-06	0.504914
		4.18959e-06	0.505221			7.55328e-06	0.505221
		4.19606e-06	0.505528			7.56679e-06	0.505528
		4.21136e-06	0.505835			7.57564e-06	0.505835
		4.21977e-06	0.506143			7.58006e-06	0.506143
		4.22372e-06	0.50645			7.58325e-06	0.50645
		4.23067e-06	0.506757			7.5841e-06	0.506757
		4.23168e-06	0.507064			7.59678e-06	0.507064
		4.24268e-06	0.507371			7.60237e-06	0.507371
		4.24853e-06	0.507678			7.60354e-06	0.507678
		4.25411e-06	0.507985			7.60499e-06	0.507985
		4.26134e-06	0.508292			7.60694e-06	0.508292
		4.26993e-06	0.5086			7.60694e-06	0.5086
		4.27695e-06	0.508907			7.60694e-06	0.508907
		4.2798e-06	0.509214			7.60862e-06	0.509214
		4.28115e-06	0.509521			7.61687e-06	0.509521
		4.2875e-06	0.509828			7.61792e-06	0.509828
		4.29553e-06	0.510135			7.61799e-06	0.510135
		4.29686e-06	0.510442			7.62674e-06	0.510442
		4.29758e-06	0.510749			7.62674e-06	0.510749
		4.30443e-06	0.511057			7.62712e-06	0.511057
		4.31548e-06	0.511364			7.6294e-06	0.511364
		4.31548e-06	0.511671			7.6368e-06	0.511671
		4.31561e-06	0.511978			7.63759e-06	0.511978
		4.32727e-06	0.512285			7.6388e-06	0.512285
		4.33018e-06	0.512592			7.64477e-06	0.512592
		4.33505e-06	0.512899			7.6482e-06	0.512899
		4.34261e-06	0.513206			7.66073e-06	0.513206
		4.34341e-06	0.513514			7.66073e-06	0.513514
		4.34597e-06	0.513821			7.66132e-06	0.513821
		4.3462e-06	0.514128			7.66299e-06	0.514128
		4.34625e-06	0.514435			7.66407e-06	0.514435
		4.35348e-06	0.514742			7.6771e-06	0.514742
		4.36203e-06	0.515049			7.67749e-06	0.515049
		4.36948e-06	0.515356			7.67749e-06	0.515356
		4.37556e-06	0.515663			7.68837e-06	0.515663
		4.37687e-06	0.515971			7.69251e-06	0.515971
		4.38599e-06	0.516278			7.69833e-06	0.516278
		4.38641e-06	0.516585			7.70725e-06	0.516585
		4.38829e-06	0.516892			7.70981e-06	0.516892
		4.39619e-06	0.517199			7.71174e-06	0.517199
		4.39928e-06	0.517506			7.71334e-06	0.517506
		4.4065e-06	0.517813			7.72361e-06	0.517813
		4.42541e-06	0.51812			7.73549e-06	0.51812
		4.427e-06	0.518428			7.73836e-06	0.518428
		4.43313e-06	0.518735			7.75006e-06	0.518735
		4.43317e-06	0.519042			7.76532e-06	0.519042
		4.43683e-06	0.519349			7.7671e-06	0.519349
		4.43708e-06	0.519656			7.77904e-06	0.519656
		4.44498e-06	0.519963			7.7798e-06	0.519963
		4.4454e-06	0.52027			7.78279e-06	0.52027
		4.45536e-06	0.520577			7.79198e-06	0.520577
		4.45812e-06	0.520885			7.79427e-06	0.520885
		4.45967e-06	0.521192			7.79547e-06	0.521192
		4.46253e-06	0.521499			7.80097e-06	0.521499
		4.46373e-06	0.521806			7.80173e-06	0.521806
		4.46398e-06	0.522113			7.80694e-06	0.522113
		4.46653e-06	0.52242			7.81004e-06	0.52242
		4.48844e-06	0.522727			7.81367e-06	0.522727
		4.49092e-06	0.523034			7.81625e-06	0.523034
		4.49347e-06	0.523342			7.8389e-06	0.523342
		4.49393e-06	0.523649			7.84005e-06	0.523649
		4.49738e-06	0.523956			7.8462e-06	0.523956
		4.5e-06	0.524263			7.86204e-06	0.524263
		4.50169e-06	0.52457			7.86753e-06	0.52457
		4.51677e-06	0.524877			7.87684e-06	0.524877
		4.51945e-06	0.525184			7.87814e-06	0.525184
		4.524e-06	0.525491			7.87814e-06	0.525491
		4.5319e-06	0.525799			7.88028e-06	0.525799
		4.54709e-06	0.526106			7.88799e-06	0.526106
		4.55512e-06	0.526413			7.89057e-06	0.526413
		4.55909e-06	0.52672			7.89206e-06	0.52672
		4.56531e-06	0.527027			7.89469e-06	0.527027
		4.56531e-06	0.527334			7.89563e-06	0.527334
		4.56677e-06	0.527641			7.8982e-06	0.527641
		4.57461e-06	0.527948			7.8993e-06	0.527948
		4.57685e-06	0.528256			7.90116e-06	0.528256
		4.58394e-06	0.528563			7.90361e-06	0.528563
		4.58446e-06	0.52887			7.90586e-06	0.52887
		4.58726e-06	0.529177			7.90926e-06	0.529177
		4.60528e-06	0.529484			7.90993e-06	0.529484
		4.60734e-06	0.529791			7.91236e-06	0.529791
		4.61136e-06	0.530098			7.91856e-06	0.530098
		4.61538e-06	0.530405			7.92166e-06	0.530405
		4.62216e-06	0.530713			7.92706e-06	0.530713
		4.63038e-06	0.53102			7.92709e-06	0.53102
		4.63098e-06	0.531327			7.93406e-06	0.531327
		4.63605e-06	0.531634			7.94601e-06	0.531634
		4.64271e-06	0.531941			7.94728e-06	0.531941
		4.64525e-06	0.532248			7.94732e-06	0.532248
		4.64802e-06	0.532555			7.94957e-06	0.532555
		4.64878e-06	0.532862			7.9502e-06	0.532862
		4.65066e-06	0.53317			7.95298e-06	0.53317
		4.65096e-06	0.533477			7.95438e-06	0.533477
		4.65102e-06	0.533784			7.9553e-06	0.533784
		4.65102e-06	0.534091			7.95612e-06	0.534091
		4.65914e-06	0.534398			7.96023e-06	0.534398
		4.66238e-06	0.534705			7.96152e-06	0.534705
		4.66561e-06	0.535012			7.96504e-06	0.535012
		4.67095e-06	0.535319			7.97055e-06	0.535319
		4.67682e-06	0.535627			7.97092e-06	0.535627
		4.68057e-06	0.535934			7.97303e-06	0.535934
		4.69406e-06	0.536241			7.98987e-06	0.536241
		4.69722e-06	0.536548			7.99607e-06	0.536548
		4.70228e-06	0.536855			8.01295e-06	0.536855
		4.70397e-06	0.537162			8.01479e-06	0.537162
		4.70975e-06	0.537469			8.02732e-06	0.537469
		4.71047e-06	0.537776			8.04723e-06	0.537776
		4.71365e-06	0.538084			8.04865e-06	0.538084
		4.72488e-06	0.538391			8.05865e-06	0.538391
		4.7264e-06	0.538698			8.06428e-06	0.538698
		4.72785e-06	0.539005			8.06516e-06	0.539005
		4.7298e-06	0.539312			8.07432e-06	0.539312
		4.73091e-06	0.539619			8.07989e-06	0.539619
		4.73851e-06	0.539926			8.08348e-06	0.539926
		4.74972e-06	0.540233			8.08659e-06	0.540233
		4.7545e-06	0.540541			8.09577e-06	0.540541
		4.76107e-06	0.540848			8.10043e-06	0.540848
		4.77088e-06	0.541155			8.10149e-06	0.541155
		4.7727e-06	0.541462			8.10831e-06	0.541462
		4.77659e-06	0.541769			8.11079e-06	0.541769
		4.78346e-06	0.542076			8.11699e-06	0.542076
		4.7881e-06	0.542383			8.12081e-06	0.542383
		4.79498e-06	0.54269			8.13869e-06	0.54269
		4.81243e-06	0.542998			8.14489e-06	0.542998
		4.81616e-06	0.543305			8.14583e-06	0.543305
		4.81877e-06	0.543612			8.14907e-06	0.543612
		4.82024e-06	0.543919			8.15655e-06	0.543919
		4.83259e-06	0.544226			8.15892e-06	0.544226
		4.8363e-06	0.544533			8.16104e-06	0.544533
		4.8392e-06	0.54484			8.1637e-06	0.54484
		4.84197e-06	0.545147			8.1637e-06	0.545147
		4.85066e-06	0.545455			8.18872e-06	0.545455
		4.85388e-06	0.545762			8.1945e-06	0.545762
		4.85653e-06	0.546069			8.19965e-06	0.546069
		4.85841e-06	0.546376			8.2031e-06	0.546376
		4.85939e-06	0.546683			8.21017e-06	0.546683
		4.86104e-06	0.54699			8.21598e-06	0.54699
		4.86252e-06	0.547297			8.21822e-06	0.547297
		4.8638e-06	0.547604			8.23098e-06	0.547604
		4.86454e-06	0.547912			8.23171e-06	0.547912
		4.87484e-06	0.548219			8.2321e-06	0.548219
		4.8875e-06	0.548526			8.23386e-06	0.548526
		4.88808e-06	0.548833			8.23516e-06	0.548833
		4.89095e-06	0.54914			8.24101e-06	0.54914
		4.90507e-06	0.549447			8.24721e-06	0.549447
		4.90671e-06	0.549754			8.25031e-06	0.549754
		4.91126e-06	0.550061			8.25261e-06	0.550061
		4.91376e-06	0.550369			8.25747e-06	0.550369
		4.91647e-06	0.550676			8.27511e-06	0.550676
		4.92613e-06	0.550983			8.28751e-06	0.550983
		4.93271e-06	0.55129			8.29051e-06	0.55129
		4.94058e-06	0.551597			8.29062e-06	0.551597
		4.94561e-06	0.551904			8.29186e-06	0.551904
		4.9479e-06	0.552211			8.30175e-06	0.552211
		4.94877e-06	0.552518			8.30277e-06	0.552518
		4.96318e-06	0.552826			8.30618e-06	0.552826
		4.97645e-06	0.553133			8.31025e-06	0.553133
		4.97964e-06	0.55344			8.32097e-06	0.55344
		4.98091e-06	0.553747			8.32373e-06	0.553747
		4.99358e-06	0.554054			8.32455e-06	0.554054
		4.99399e-06	0.554361			8.32997e-06	0.554361
		5.01098e-06	0.554668			8.33731e-06	0.554668
		5.01789e-06	0.554975			8.34085e-06	0.554975
		5.0245e-06	0.555283			8.35729e-06	0.555283
		5.0251e-06	0.55559			8.35737e-06	0.55559
		5.02556e-06	0.555897			8.3662e-06	0.555897
		5.03069e-06	0.556204			8.3662e-06	0.556204
		5.03571e-06	0.556511			8.36813e-06	0.556511
		5.04052e-06	0.556818			8.36884e-06	0.556818
		5.04171e-06	0.557125			8.3791e-06	0.557125
		5.06794e-06	0.557432			8.38137e-06	0.557432
		5.0732e-06	0.55774			8.39246e-06	0.55774
		5.09999e-06	0.558047			8.39577e-06	0.558047
		5.10207e-06	0.558354			8.39704e-06	0.558354
		5.10849e-06	0.558661			8.41147e-06	0.558661
		5.11635e-06	0.558968			8.41168e-06	0.558968
		5.12278e-06	0.559275			8.43245e-06	0.559275
		5.12741e-06	0.559582			8.43692e-06	0.559582
		5.12777e-06	0.559889			8.44504e-06	0.559889
		5.13105e-06	0.560197			8.44564e-06	0.560197
		5.13163e-06	0.560504			8.44965e-06	0.560504
		5.1345e-06	0.560811			8.46394e-06	0.560811
		5.13558e-06	0.561118			8.4702e-06	0.561118
		5.14806e-06	0.561425			8.47044e-06	0.561425
		5.14829e-06	0.561732			8.47262e-06	0.561732
		5.15061e-06	0.562039			8.47598e-06	0.562039
		5.15363e-06	0.562346			8.48284e-06	0.562346
		5.15632e-06	0.562654			8.48947e-06	0.562654
		5.16316e-06	0.562961			8.49179e-06	0.562961
		5.16408e-06	0.563268			8.49254e-06	0.563268
		5.17271e-06	0.563575			8.49525e-06	0.563575
		5.1741e-06	0.563882			8.49716e-06	0.563882
		5.18046e-06	0.564189			8.49969e-06	0.564189
		5.18137e-06	0.564496			8.50326e-06	0.564496
		5.18577e-06	0.564803			8.50455e-06	0.564803
		5.19326e-06	0.565111			8.50559e-06	0.565111
		5.19327e-06	0.565418			8.50759e-06	0.565418
		5.19436e-06	0.565725			8.50946e-06	0.565725
		5.19653e-06	0.566032			8.51278e-06	0.566032
		5.19851e-06	0.566339			8.51398e-06	0.566339
		5.19964e-06	0.566646			8.51484e-06	0.566646
		5.20485e-06	0.566953			8.51643e-06	0.566953
		5.206e-06	0.56726			8.52005e-06	0.56726
		5.20969e-06	0.567568			8.5226e-06	0.567568
		5.21342e-06	0.567875			8.53009e-06	0.567875
		5.22077e-06	0.568182			8.53804e-06	0.568182
		5.22638e-06	0.568489			8.54796e-06	0.568489
		5.23341e-06	0.568796			8.55105e-06	0.568796
		5.24201e-06	0.569103			8.55109e-06	0.569103
		5.24612e-06	0.56941			8.5537e-06	0.56941
		5.24654e-06	0.569717			8.55725e-06	0.569717
		5.25078e-06	0.570025			8.56346e-06	0.570025
		5.25517e-06	0.570332			8.56411e-06	0.570332
		5.25675e-06	0.570639			8.57646e-06	0.570639
		5.26564e-06	0.570946			8.5765e-06	0.570946
		5.27235e-06	0.571253			8.57832e-06	0.571253
		5.27685e-06	0.57156			8.57877e-06	0.57156
		5.28765e-06	0.571867			8.584e-06	0.571867
		5.29186e-06	0.572174			8.59198e-06	0.572174
		5.29318e-06	0.572482			8.59713e-06	0.572482
		5.30419e-06	0.572789			8.59977e-06	0.572789
		5.3161e-06	0.573096			8.60686e-06	0.573096
		5.32092e-06	0.573403			8.60887e-06	0.573403
		5.33218e-06	0.57371			8.61306e-06	0.57371
		5.35768e-06	0.574017			8.61616e-06	0.574017
		5.36653e-06	0.574324			8.62121e-06	0.574324
		5.36957e-06	0.574631			8.62121e-06	0.574631
		5.37055e-06	0.574939			8.62212e-06	0.574939
		5.37313e-06	0.575246			8.62577e-06	0.575246
		5.37778e-06	0.575553			8.62721e-06	0.575553
		5.39044e-06	0.57586			8.62836e-06	0.57586
		5.39663e-06	0.576167			8.63105e-06	0.576167
		5.40114e-06	0.576474			8.64033e-06	0.576474
		5.41071e-06	0.576781			8.64097e-06	0.576781
		5.41899e-06	0.577088			8.64171e-06	0.577088
		5.43041e-06	0.577396			8.65365e-06	0.577396
		5.43364e-06	0.577703			8.65647e-06	0.577703
		5.43653e-06	0.57801			8.65791e-06	0.57801
		5.43897e-06	0.578317			8.66023e-06	0.578317
		5.44065e-06	0.578624			8.66262e-06	0.578624
		5.44856e-06	0.578931			8.66698e-06	0.578931
		5.46603e-06	0.579238			8.66708e-06	0.579238
		5.46751e-06	0.579545			8.67507e-06	0.579545
		5.48905e-06	0.579853			8.67881e-06	0.579853
		5.48994e-06	0.58016			8.68158e-06	0.58016
		5.49322e-06	0.580467			8.68521e-06	0.580467
		5.49322e-06	0.580774			8.68683e-06	0.580774
		5.49524e-06	0.581081			8.68869e-06	0.581081
		5.50937e-06	0.581388			8.68883e-06	0.581388
		5.50937e-06	0.581695			8.70189e-06	0.581695
		5.51373e-06	0.582002			8.70298e-06	0.582002
		5.52363e-06	0.58231			8.70608e-06	0.58231
		5.52868e-06	0.582617			8.70624e-06	0.582617
		5.53838e-06	0.582924			8.71228e-06	0.582924
		5.53838e-06	0.583231			8.71663e-06	0.583231
		5.5389e-06	0.583538			8.7229e-06	0.583538
		5.54188e-06	0.583845			8.73088e-06	0.583845
		5.54461e-06	0.584152			8.73241e-06	0.584152
		5.54545e-06	0.584459			8.73397e-06	0.584459
		5.55587e-06	0.584767			8.73592e-06	0.584767
		5.55889e-06	0.585074			8.73598e-06	0.585074
		5.56098e-06	0.585381			8.74039e-06	0.585381
		5.56222e-06	0.585688			8.74176e-06	0.585688
		5.57946e-06	0.585995			8.74708e-06	0.585995
		5.58173e-06	0.586302			8.74948e-06	0.586302
		5.58295e-06	0.586609			8.75905e-06	0.586609
		5.58344e-06	0.586916			8.76061e-06	0.586916
		5.58458e-06	0.587224			8.76776e-06	0.587224
		5.58812e-06	0.587531			8.77119e-06	0.587531
		5.59029e-06	0.587838			8.77946e-06	0.587838
		5.59063e-06	0.588145			8.77946e-06	0.588145
		5.61313e-06	0.588452			8.78047e-06	0.588452
		5.61812e-06	0.588759			8.78979e-06	0.588759
		5.61845e-06	0.589066			8.7912e-06	0.589066
		5.6185e-06	0.589373			8.79171e-06	0.589373
		5.62037e-06	0.589681			8.79316e-06	0.589681
		5.6217e-06	0.589988			8.79422e-06	0.589988
		5.65621e-06	0.590295			8.79993e-06	0.590295
		5.65958e-06	0.590602			8.80738e-06	0.590602
		5.66369e-06	0.590909			8.81065e-06	0.590909
		5.67309e-06	0.591216			8.81208e-06	0.591216
		5.67772e-06	0.591523			8.81625e-06	0.591523
		5.67961e-06	0.59183			8.81689e-06	0.59183
		5.68957e-06	0.592138			8.82061e-06	0.592138
		5.70395e-06	0.592445			8.82943e-06	0.592445
		5.72448e-06	0.592752			8.83273e-06	0.592752
		5.72805e-06	0.593059			8.85731e-06	0.593059
		5.74411e-06	0.593366			8.8608e-06	0.593366
		5.74447e-06	0.593673			8.86925e-06	0.593673
		5.74813e-06	0.59398			8.87016e-06	0.59398
		5.74813e-06	0.594287			8.87047e-06	0.594287
		5.7535e-06	0.594595			8.88929e-06	0.594595
		5.76446e-06	0.594902			8.88929e-06	0.594902
		5.76731e-06	0.595209			8.90415e-06	0.595209
		5.77341e-06	0.595516			8.91173e-06	0.595516
		5.78161e-06	0.595823			8.9172e-06	0.595823
		5.78191e-06	0.59613			8.92621e-06	0.59613
		5.79082e-06	0.596437			8.93218e-06	0.596437
		5.79122e-06	0.596744			8.93266e-06	0.596744
		5.79545e-06	0.597052			8.93282e-06	0.597052
		5.80053e-06	0.597359			8.93493e-06	0.597359
		5.80397e-06	0.597666			8.93742e-06	0.597666
		5.80443e-06	0.597973			8.9382e-06	0.597973
		5.80518e-06	0.59828			8.9538e-06	0.59828
		5.81734e-06	0.598587			8.95411e-06	0.598587
		5.8183e-06	0.598894			8.9572e-06	0.598894
		5.82391e-06	0.599201			8.95906e-06	0.599201
		5.83441e-06	0.599509			8.95923e-06	0.599509
		5.83576e-06	0.599816			8.96077e-06	0.599816
		5.83777e-06	0.600123			8.9633e-06	0.600123
		5.8461e-06	0.60043			8.96432e-06	0.60043
		5.85532e-06	0.600737			8.96651e-06	0.600737
		5.85659e-06	0.601044			8.96961e-06	0.601044
		5.8606e-06	0.601351			8.97103e-06	0.601351
		5.86342e-06	0.601658			8.97272e-06	0.601658
		5.8657e-06	0.601966			8.98361e-06	0.601966
		5.87265e-06	0.602273			8.99294e-06	0.602273
		5.87265e-06	0.60258			8.9994e-06	0.60258
		5.87272e-06	0.602887			9.01115e-06	0.602887
		5.87866e-06	0.603194			9.01429e-06	0.603194
		5.883e-06	0.603501			9.01439e-06	0.603501
		5.89675e-06	0.603808			9.01487e-06	0.603808
		5.9015e-06	0.604115			9.02029e-06	0.604115
		5.9015e-06	0.604423			9.02369e-06	0.604423
		5.90479e-06	0.60473			9.02369e-06	0.60473
		5.91007e-06	0.605037			9.02957e-06	0.605037
		5.91282e-06	0.605344			9.03472e-06	0.605344
		5.9328e-06	0.605651			9.03493e-06	0.605651
		5.93676e-06	0.605958			9.03607e-06	0.605958
		5.94794e-06	0.606265			9.03941e-06	0.606265
		5.94817e-06	0.606572			9.04046e-06	0.606572
		5.95004e-06	0.60688			9.05365e-06	0.60688
		5.96786e-06	0.607187			9.06128e-06	0.607187
		5.9701e-06	0.607494			9.0622e-06	0.607494
		5.97277e-06	0.607801			9.06245e-06	0.607801
		5.97277e-06	0.608108			9.06442e-06	0.608108
		5.97781e-06	0.608415			9.06617e-06	0.608415
		5.98485e-06	0.608722			9.06755e-06	0.608722
		5.98674e-06	0.609029			9.08004e-06	0.609029
[truncated: 1,273 more rows]

## Sheet: ED6I
Coverage	Frequency	Coverage	Frequency	Coverage	Frequency	Coverage	Frequency
[truncated: 3,257 more rows]
