# Supplementary material for: Dynamic epistasis analysis reveals how chromatin remodeling regulates transcriptional bursting
Source: Nat Struct Mol Biol. 2023 May 1;30(5):692–702. doi: 10.1038/s41594-023-00981-1 (PMC10191856; doi:10.1038/s41594-023-00981-1)
Supplement: Source Data Extended Data Fig. 7 — Statistical Source Data. [file 41594_2023_981_MOESM18_ESM.xlsx]

## Sheet: ED7Q
BURST DURATION				BURST INTENSITY
	Fractional change	error			Fractional change	error
-RSC	0.955153	0.0260304		-RSC	0.98392	0.0049993
TATA-mut	0.761136	0.0214388		TATA-mut	0.884505	0.00511168
-RSC&TATA-mut	0.818434	0.0255329		-RSC&TATA-mut	0.963721	0.00627495
expected range	0.698508	0.755495		expected range	0.863585	0.876979

## Sheet: ED7R
ACTIVE FRACTION				BURST DURATION				BURST INTENSITY
	Fractional change	error			Fractional change	error			Fractional change	error
-RSC	0.966917	0.0717507		-RSC	0.953547	0.0269121		-RSC	0.983586	0.00521671
-MOT1	0.78154	0.0629093		-MOT1	1.02869	0.0490602		-MOT1	1.01087	0.0101133
-RSC&MOT1	0.639597	0.0842743		-RSC&MOT1	1.01921	0.0577139		-RSC&MOT1	1.04577	0.012896
expected range	0.672952	0.838416		expected range	0.926545	1.03526		expected range	0.983021	1.00554

## Sheet: ED7S
ACTIVE FRACTION				BURST DURATION				BURST INTENSITY
	Fractional change	error			Fractional change	error			Fractional change	error
-RSC	0.966917	0.0717507		-RSC	0.952935	0.0263567		-RSC	0.983955	0.00505269
-TAF1	0.947864	0.08198		-TAF1	0.993793	0.0368961		-TAF1	1.10854	0.00749433
-RSC&TAF1	0.836726	0.0956576		-RSC&TAF1	0.952633	0.0395392		-RSC&TAF1	1.0381	0.00816395
expected range	0.812061	1.02095		expected range	0.903176	0.990864		expected range	1.08149	1.10001

## Sheet: ED7T
	Relative units H3 over Pgk1
	replicate 1	replicate 2	mean value
hhf2D-hht2D	2.33542	1.936	2.13571
HHT2-HHF2	1.9267	2.16845	2.04757
	Relative units H3K79me3 over Pgk1
	replicate 1	replicate 2	mean value
hhf2D-hht2D	0.567683	0.676403	0.622043
HHT2-HHF2	0.969908	0.891932	0.93092

## Sheet: ED7U
Induction time (min)	Induction time (min)	Induction time (min)	Induction time (min)	Induction time (min)	Induction time (min)	Induction time (min)	Induction time (min)	Induction time (min)	Induction time (min)	Induction time (min)	Induction time (min)		bootstrap mean			pvalue
-RSC	-RSC&TATA-mut	-RSC&Reduced TBP	-RSC, hht2D-hhf2D	-RSC&TATA-mut, hht2D-hhf2D	-RSC&Reduced TBP, hht2D-hhf2D	+RSC	+RSC&TATA-mut	+RSC&TBP	+RSC, hht2D-hhf2D	+RSC&TATA-mut, hht2D-hhf2D	+RSC&TBP, hht2D-hhf2D		-RSC	13.0908		+/-TATA-mut, -RSC	<10E-15
15.25	22	19.25	13.25	11	20	8.75	13.5	8.25	14.75	8.25	13.75		-RSC&TATA-mut	19.1824		+/-Reduced TBP, -RSC	<10E-15
14.25	35.5	12.75	18.5	14	19.75	25.25	17.75	10.5	14	10.5	10		-RSC&Reduced TBP	20.9308		+/-hht2D-hhf2D, -RSC	<10E-15
12.25	29.75	7.25	28.75	13.75	14	13.5	22.5	38.25	14.5	38.25	20.75		-RSC, hht2D-hhf2D	17.1068		+/-TATA-mut&hht2D-hhf2D, -RSC	0.002
16.25	36.75	24	52.75	16.25	25	11.75	24.25	32	17.25	32	14.5		-RSC&TATA-mut, hht2D-hhf2D	15.2434		+/-Reduced TBP&hht2D-hhf2D, -RSC	<10E-15
21.25	20.5	11.5	18.25	13	21	5	26.5	14	33.75	14	16		-RSC&Reduced TBP, hht2D-hhf2D	18.4528		+/-TATA-mut, +RSC	<10E-15
14.5	16	8.25	16.75	10.25	16.25	8.5	8	10.25	14.5	10.25	14.75		+RSC	9.97974		+/-Reduced TBP, +RSC	<10E-15
10.5	58.5	32	40.75	17.25	11.75	3.5	18.5	15	14.75	15	13.5		+RSC&TATA-mut	18.3027		+/-hht2D-hhf2D, +RSC	<10E-15
7.75	57.5	26	25.5	15.5	22	4.75	16.25	16.75	20	16.75	12		+RSC&Reduced TBP	12.697		+/-TATA-mut&hht2D-hhf2D, +RSC	<10E-15
15	16.25	10.75	7.75	13.75	10	4.75	21.25	9.25	11.25	9.25	11		+RSC, hht2D-hhf2D	12.8638		+/-Reduced TBP&hht2D-hhf2D, +RSC	<10E-15
14.5	41.75	7.25	38.25	35.5	14.75	11.5	52.25	14.25	16	14.25	17.75		+RSC&TATA-mut, hht2D-hhf2D	12.5829
11	15.25	17.5	16	18	21	11.75	57.5	16.5	10.75	16.5	8.5		+RSC&Reduced TBP, hht2D-hhf2D	11.8258
11	39.5	11	27	21.5	10.5	11.25	17.75	16.75	12.75	16.75	12.75
21.25	24.5	24	34	15	21.5	8.25	26.75	25.5	12.5	25.5	23.75
16.25	36	9.25	22.75	12.25	24	15.25	17.5	15	15.5	15	14.75
14	19	16.5	9.5	15.75	17.75	4	34	9.75	10.5	9.75	10.75
16	10.25	36.75	14.75	34	16.25	6.25	19.5	6.5	6.25	6.5	10.75
9.5	22	9	35.25	15.5	20.5	9.5	22	9.5	20.5	9.5	8.75
9.5	42	10	28	19	15	6.5	33	11.75	4	11.75	7.75
10.25	21	35.25	15.5	52.25	22.5	10.5	13	24.25	12.25	24.25	10.25
19.75	30.75	17.5	19.5	25.25	17.75	6.5	44.75	21.75	21	21.75	14.5
7.75	26	17	21	44.25	12	5.25	36	12.5	20.5	12.5	2.5
10	11.75	11.5	21.5	57	14	7.5	40.75	20.25	7.5	20.25	14.5
21.25	19.5	13.5	5.25	23	10	7	26.25	14.25	19.75	14.25	19.5
12.5	16.5	35.5	15	54	14.5	10	25.25	9	14.75	9	11.25
9.75	12.25	14.25	9.5	16.25	10.5	11	21.5	14.75	13.75	14.75	6
12.5	24.5	8.75	34	32.5	12	7	40.25	6.75	15.5	6.75	11.25
9.75	45.5	17.25	27	43.75	22.75	18.25	12.75	10.75	10.25	10.75	20
8.75	24.75	25.5	42	21.75	11.5	8.25	20.75	11.75	16.25	11.75	10.75
14	32.5	20.25	24.75	16.25	8	9.25	15.75	12.75	15.5	12.75	7.75
11.25	25.5	17.5	17	16.5	2.5	8.75	21.25	26.25	5.25	26.25	10.25
17	56.25	13.5	28.25	16.5	34	9	10.25	8.75	22.75	8.75	13.5
22.75	11.75	16.25	21.5	12.25	10	9.75	22.75	12.75	11.75	12.75	56.75
10.75	17.75	54.25	22.5	18	14.25	8.5	27.5	10.25	21.5	10.25	17.5
19.75	33.5	13.5	15.25	9.75	16	8.5	35.75	10	12.5	10	11
11.75	22.25	16.25	14.25	19.75	18.25	2.5	34.25	13.25	27.25	13.25	18.5
4.75	19.75	36.25	11.75	30	29.75	9	29.5	10.25	20.25	10.25	6.5
14.5	19	38.5	32.75	30.75	23.5	9	15.25	29.25	15.75	29.25	13
15	17.5	16.75	14.5	5	17	14.5	15.25	10.5	17.25	10.5	35.75
22	11	9.25	23	15	21	7.75	16.75	15.75	8.25	15.75	6
22.25	18.25	10.5	16	15.75	15.75	11	27.25	10	24	10	22.25
31	18.5	17.25	20	12.5	12.25	16	20.25	8.25	10.25	8.25	9.75
10.25	12.5	27.25	10.25	21	10.5	8.75	22	18.5	16.25	18.5	9.5
19	18.75	13	22	15	17.5	3	20	8	9.75	8	3.5
11.5	16.5	11	21.75	16	15.25	7.75	12.5	12	18.5	12	8.75
13.25	44	23.75	10.25	21.75	6	9.75	32	9.5	9.5	9.5	13.25
14.5	16	37.25	19.25	39.5	18.75	3	40	16.5	7.5	16.5	13.25
19.25	31.25	13.5	18.5	2.5	13.75	7	25.5	10.5	25.75	10.5	2.5
8.25	13.5	18.75	20.75	11.5	26.75	12.25	15.5	22.5	10.5	22.5	6
19	20.25	10.75	30	24.75	15.5	2.75	20	11.5	12.5	11.5	17.25
12.75	15.75	8.75	11.75	18	12	4.25	26.25	13	17	13	9
9.25	41.75	14.25	23	21.5	13.75	7	26.75	8.75	13.25	8.75	5.75
7.5	15.25	18	18	16.5	29	9.25	19.25	11.25	23	11.25	60
7.75	14	9.75	9	13.75	20.25	5	21	11	11.25	11	13.5
7.75	21.5	26.5	15.25	13.5	19.75	16	18.5	10	17.5	10	4.25
8.25	21.25	25	21.25	12.25	8.75	2.75	18.25	17.75	21.5	17.75	12.5
8.5	26.75	13.75	15.25	11.75	12.75	6.25	35.25	14	7.25	14	2.5
12.25	28.5	24.5	9.25	11.75	19.75	7.75	21	11	10.5	11	12.25
7.25	13.5	24.5	14.25	16	25.25	9.75	15.5	7.75	14.5	7.75	23.75
14.25	21.75	19.25	14	28.25	22	2.75	13	12.5	19.5	12.5	2.5
13.5	39.5	11	50.25	17	11	3.25	20.25	11.75	9.75	11.75	4
11.25	19.75	39.75	18.5	18	15.75	2.5	21	9.25	9.5	9.25	2.75
19	13	21.25	15.5	32	30	4.25	2.5	10.5	14.75	10.5	13.5
10.25	40.5	33	15.5	11.5	18	6	13	2.5	30.25	2.5	10
16.75	14	18	12.75	7.75	13	10.75	45	20	22.75	20	2.5
22	15.5	9.5	9.5	29	13.25	5.75	22	10	16.25	10	18.5
8	15.5	13.5	12.75	30.5	10.75	2.5	13.5	11.75	15.5	11.75	36
12.75	10.25	15.5	11.25	12.75	11.5	5.75	24	7.5	11.25	7.5	5
9.75	11.75	10.25	9.25	27.25	32.75	6	14	35.5	17.75	35.5	9
9.25	25.5	32	17.5	20.5	20	7	12.5	12.5	11.75	12.5	6
10.25	19.25	23.75	15	16.75	27.25	4	22	9.5	13.75	9.5	5
10	8	19.25	14.75	15.5	13.5	6	25	7.75	22.75	7.75	12.25
16.75	37.75	15.5	15	8.5	12.25	2.5	14.25	16	14.5	16	2.5
8.5	8.5	11.5	11.25	24.25	5.75	3.75	2.5	15.5	20.5	15.5	7
9.75	15.5	11.5	14.5	50.25	27	8.75	23.5	9.25	14.25	9.25	3
15.75	11.5	11	16.25	25	51.25	12.25	13	17.25	16.5	17.25	18.5
29.5	29.5	14.25	20.75	17	15	9.75	20	10.75	29	10.75	2.5
23.75	7.25	16.75	25	7.5	31.5	11.25	18.25	8.75	30.5	8.75	2.75
21	2.5	19.5	20.75	10	18.25	8	22.75	28	14.75	28	9.75
8.75	45.5	15.75	21	11.75	14.5	6.75	22	32.75	9.5	32.75	2.5
14.75	48.25	18.5	8.25	17.25	16	13.5	20	9.75	10.75	9.75	2.5
9.75	27	11.25	57	13.75	19	14.25	9.75	16.75	9.5	16.75	8
10	50.75	16	22.5	7.75	22	14.25	20.75	17.5	13.25	17.5	5.75
8.25	28.5	10.25	23.75	19.25	20.5	10.25	15	29	22.75	29	5.25
13.5	17.5	24.25	11	42.5	40.25	10.5	2.5	16.25	14.75	16.25	16.5
12	14.25	13	12.75	23.5	23.5	14.5	29.75	10.75	9.25	10.75	5
18	46.75	11	15	29.75	14.25	13.75	29.5	11.75	15.25	11.75	12.25
11.75	35.75	19.25	30	16	22.5	6.75	27.25	13	8.75	13	22.5
16.75	13.75	14.5	5.5	15	12.75	27	32.25	10.5	9.5	10.5	2.75
7	19.75	21.25	11.25	40.25	44.75	15.75	28	20.5	15	20.5	20.25
12	16.5	10.5	10.5	16.5	17.25	13.25	17	6	15.25	6	8.5
8.25	43.75	19.5	16.75	11.5	14.75	5	21	9	15.25	9	11.25
13	16	21	26.75	10	17.5	9.5	2.5	11.75	15.25	11.75	10.25
11.5	8.25	17.5	18.75	12.25	2.5	13.25	17.25	18	8	18	4.75
15.5	36.5	23.5	11.25	54.25	15	12.5	13.75	10.25	10.75	10.25	32.75
18.25	42.75	12	23.25	18	13.5	13.5	27	9	18.5	9	6
9.5	44	23.5	16.75	13.5	13.75	13	21.5	8.75	13.5	8.75	8.75
9	53.75	22.5	13	10.25	18.25	11.25	7.75	13.5	4.5	13.5	5
2.5	32.75	16	13.5	7	12	9.25	18	16.75	13.75	16.75	2.5
10.5	22	21.25	37.75	15	21.75	10.25	18.5	18.5	15.5	18.5	12.5
11	26.5	17.75	14	16.5	27.5	11.75	18.75	9.75	15.5	9.75	9
17.5	11.25	15.25	35.5	14.25	10.25	7.75	12.5	11.5	17.5	11.5	28.75
12.5	31.25	16.75	14.25	14.75	12.75	3.75	12.25	14	10	14	21
7	27.75	13.5	5	11.25	17.75	18.25	11.5	8.75	13.75	8.75	11
16.25	53	26.5	11.75	21.25	22.5	13.25	11.25	17.75	9	17.75	30.75
12.25	11.75	9	13.5	28.5	40.75	12.5	9	6.25	22.75	6.25	9.75
37.25	19	36	12.25	12.5	8.25	2.5	9.75	16.5	15.75	16.5	11.5
8.5	7.5	18.75	11.25	19.25	19.5	15	19.25	8.5	13.25	8.5	8.25
13.75	19.25	11	12.5	22.25	10.75	8.75	19.25	8.5	7.75	8.5	17
10.25	20	10	10.5	13	9	7.75	18	15.25	6.75	15.25	13
12.5	20.75	13.75	20.5	14	12	19.75	24.75	8.75	5.5	8.75	29
14.75	11	17.75	24	19	17.5	10	29.75	13.5	11.25	13.5	11
11.75	11.5	17.25	15.5	30.5	6.5	17.5	18.25	13.75	8.25	13.75	13.75
10	13.25	9.5	10.5	7.75	17.75	9	18.5	26.5	14.75	26.5	35.75
12.25	10.75	20.25	12.25	16.5	3	6.75	30.25	11.25	3.5	11.25	15
9.75	10.25	18.5	11	28.75	18	7.5	6.25	6.75	10	6.75	5
8	39.5	17.75	24	25.25	26.25	8.75	15.5	15.75	8	15.75	10.5
35	9.75	11.5	16.5	14.25	15	10	9.5	10.5	13.25	10.5	10.75
11.75	9.75	14	11.5	14.25	25.25	10	15	10.5	9	10.5	7.75
11.5	14.5	19.25	8	14.5	13.25	9	17.75	15	14	15	16.25
11	9.75	15.75	9.5	13.75	21.75	8.75	22.75	10.5	10.5	10.5	15
8	6	16.25	13.75	9.75	17.75	9.5	19.25	12.5	4	12.5	21.5
10.75	6.75	14.75	11.5	22.25	21.75	6.5	15.25	24	12	24	12.75
11.5	7.25	12	18.75	11.75	17	16.5	11.75	9	10.5	9
10.25	13	13.25	13	19	54.25	12.25	12	16	14.75	16
8.75	4.25	30	10.75	14.25	30.75	16	8.75	12	18	12
13.75	12	5	9.75	7.25	12.5	19.75	13.25	14.75	15.25	14.75
7.75	13.25	11.25	22.75	26.25	15.75	21.25	16	14.75	7.75	14.75
12.75	10.75	13.75	14.5	25.75	17.25	18.5	9.25	11	12.75	11
12	18.25	26	14.25	12	14.25	15.25	5.5	18.5	10.25	18.5
8.5	3.75	9.5	10.25	16	13	16.5	33	11.75	14.75	11.75
8.25	9.75	14.5	9.75	2.5	20.25	22.25	24.25	11.5	8	11.5
2.5	19	26	28.5	18.25	17	28.25	10.5	12.5	9.5	12.5
17.25	9.75	14	14.25	21.25	20.75	8.5	13.75	9.5	10.25	9.5
11.75	16.5	12.5	8	11	19.25	9.25	8.75	8.75	8.5	8.75
8.75	7.5	11.5	8.75	26.25	14.75	14.25	14.75	37.5	8.25	37.5
15.75	11.75	18.75	7.75	12.25	25	7.25	23.5	27	15.25	27
9	9	14.5	7.5	18	25.5	21.5	16.75	7.75	21.25	7.75
12.75	13.75	20.25	10.75	13.25	33.75	10.5	15.25	13.25	10.5	13.25
16	11.5	19.5	25	39	11.75	13.75	18.75	27.25	15	27.25
10.5	10.5	16.25	10.25	14	16.5	13.75	2.5	33.25	9.5	33.25
18	22.25	12.25	18	16.5	21.5	2.5	9.75	15.5	10	15.5
13.5	10.5	24	10.5	31.25	14.5	6	9.25	8.25	14	8.25
10.5	32.5	9.5	22	16.75	17.25	10.5	8.75	24	7.75	24
13.75	18.25	15	11	12.5	16.25		12.75	10.5	12.5	10.5
6.25	15	22	16.25	32.5	10.5		12.5	8.5	15	8.5
7.25	15.75	10	8.25	9	23		13.25	29.5	9.5	29.5
7.25	8	17.25	13.5	11.25	26.75		7	10.5	9	10.5
9.25	13.75	17	17	58	25		17	10	12.25	10
12.5	10.5	27	16	27.75	14.75		15.75	19.5	15	19.5
11.75	9.25	18	9.5	14.5	12		9.75	23.75	13.25	23.75
6.5	12	25.5	12.75	9.25	15.25		23.5	15.75	13.25	15.75
9	5.25	20.5	12.25	14.5	22.75		11.5	10	15.75	10
12.25	29.5	22.5	11.75	11.25	21		9.5	10.75	5.75	10.75
20	6.25	20.5	14.25	11.75	20		12	16.25	9.5	16.25
10	14.75	20.75	11.75	18.75	24.75		17.25	16	8	16
9.75	11.25	12.75	16.5	21.75	13.25		5.75	10.75	14	10.75
9.75	11	12.25	7	26.25	17		26.25	36.25	7.25	36.25
12.25	23.5	23.25	18.75	15.5	20		20.25	13.5	18.25	13.5
12.25	12.25	14.5	14.75	29.25	18.5		9.75	7.5	6.75	7.5
8.5	9.75	10.5	11.5	12.5	11		18	10.25	25.5	10.25
6.75	6	34	13.75	18.75	30.75		14	6	9.75	6
2.5	15.75	19.5	13	18.75	6.75		12.25	18.5	10	18.5
16.5	12.75	17.25	12.75	13	12.5		10.5	24.75	8.25	24.75
13	17.25	19	8.5	24	17		19.5	13.25	15.25	13.25
12	26	25.5	16	36.5	12.25		7.5	20	8.25	20
13.25	14.5	8	15	9.25	29		21.5	13.5	10	13.5
17	35.75	20	14.5	12.25	36		25.25	7.25	7.75	7.25
12	11.75	16.25	6.75	14.75	16.5		7.75	21	2.5	21
35.75	12.5	10.75	26	54.25	26		25	22.25	8	22.25
17	13.25	28.75	16.75	12	8.25		8	9.5	19.75	9.5
6.25	27	18.25	11.5	10	14.25		16	11.25	7	11.25
10.5	7	12.25	11.75	31	27.5		10.25	21.25	8.5	21.25
22.5	11	23	16.5	13.75	35.25		24.25	13	8	13
9.5	15	29.5	10.25	10	35.5		15.75	37.25	9	37.25
8.5	13.25	26.75	9.25	9.5	10		11.75	16	12	16
9.75	7.5	32	11.75	10	55		11.5	16.25	6.75	16.25
13.25	13.25	20	6	10	30.25		21.25	14	8.5	14
7	20	35.75	17.25	13.5	2.5		42.25	10	9	10
8.75	7.75	28.5	22.75	11.25	35		30	10.25	11.75	10.25
9.75	18.5	34.5	18.25	13.25	32.25		19.5	9.25	19.75	9.25
15.75	5.25	20.75	10.25	16	43.5		17	21	9.25	21
11	11	34.25	10.75	16.5	18.5		10.75	25	8	25
16	7	10.75	12.25	10.25	10.75		7.75	10	8.25	10
11	10.75	18.5	11	10	30.5		17	10.75	21.75	10.75
10.75	17	36.5	12.5	15.5	26		12.75	7.5	12.25	7.5
18.5	18	17	8.5	7.75	13.5		10.75	2.5	13.25	2.5
6	22.75	17	14.25	12	14.25		7.25	13	9	13
9.5	26.25	13	8.75	7.25	25		14.25	2.5	10	2.5
12	7	12.75	9.5	7.75	15.5		11.25	17.25	10.5	17.25
11	18	12.25	14.75	16.5	36.25		14.75	20.25	7.5	20.25
9.75	14.75	19.75	11.25	18.75	7.5		14.75	14.25	10.5	14.25
20	55.75	49	16.75	12.5	16.5		8.75	14	10.25	14
24.5	16	18	14.5	7	19.5		33.5	12.25	20.5	12.25
8.25	13.5	5.25	11.75	17.5	10.75		40.5	8.75	15	8.75
11	16	21.25	4.75	16.25	20.5		8.5	9.75	14	9.75
16	13.75	25.5	5	10.5	10		29.5	9.5	9	9.5
9.5	8.5	27	11.25	10.25	13.25		17.5	10.25	7.25	10.25
10.25	9.25	46.5	17.5	24.5	11.75		12.5	12	13.25	12
14.25	11	35.5	8.5	2.5	15.25		16.75	24	10.75	24
14.25	14	9	17	8.75	15.5		9.25	14.25	7.5	14.25
12.25	10.75	30.5	11.25	12	25.25		11.75	12.5	7.5	12.5
11.5	13.75	34.25	23.5	10.75	25		7.5	10.25	7.25	10.25
15.5	6.75	31.25	17.75	17	8.75		9.5	8.5	12.25	8.5
11.75	8.75	8.25	10.5	16.75	9.5		17.5	11.5	9.25	11.5
12.75	16	10	22.5	13.5	22		14.5	10.25	8.25	10.25
37.5	6.25	23.25	14.25	11	10		9	6	10	6
21.25	13.25	11.25	10	13.5	12		16.75	11	15.25	11
10	24.5	13	7.75	20.5	27.75		20	6	13.5	6
26.25	18	14.75	17	23	18.5		13.75	10.5	7	10.5
9.75	16	22.25	7	16.25	41.75		7	10	28	10
9	14.25	44	12	8	22		10.5	18.25	11.75	18.25
7	13.75	37.5	7.25	9.75	18.75		11	11	9.75	11
14	14	30.25	8.5	10.75	10		8.75	16.25	8.5	16.25
10.75	11.25	16	11.5	8.75	14.25		14	7.5	8.75	7.5
30.25	37.75	22.75	9.25	46.75	12.75		11.75	14.75	10.25	14.75
9.75	13.75	9.5	10.25	17	8.5		9.75	11.5	8	11.5
8.5	7.5	16.75	16.5	20	12.25		21.75	17.25	13	17.25
9.5	12.25	33.5	18.75	6	11.75		30	13.25	6.25	13.25
9.75	17	13.5	13.5	14.25	15.25		17.25	10.25	12.75	10.25
16.5	17.75	27.25	12.5	15.25	15		20.25	13.25	58.5	13.25
10.75	9	25.5	14	10.5	16.75		15.75	15	15.75	15
24.5	33.75	21.75	6.25	10.75	12		16.5	15.25	11	15.25
10.5	11	23.75	3.25	11.25	3.5		12.75	6.25	17.25	6.25
23	8.25	10.25	14.25	17.75	17.5		17.25	13.5	20.75	13.5
11.25	15.5	13.5	17	30.75	13.5		14	10.25	11.25	10.25
13	13.75	9.75	11.25	11.75	26.5		28.25	20.25	8.25	20.25
10	10.75	15.75	8.5	18	11.5		8.5	7.25	11	7.25
25.75	11.25	17	12.75	50.75	12.5		2.5	7.25	11.25	7.25
9.75	6.25	43.75	2.5	27.75	15.75		14.5	15.25	9.25	15.25
2.5	36.5	48	2.5	11.75	14.25		15.25	11.25	29.75	11.25
8.5	45.25	12.5	26.75	7	24.75		13.5	11.75	14	11.75
19.5	7.5	24	14.25	17.25	7.5		36.5	13.75	9.5	13.75
6.5	11.5	16.5	8.25	9	18		12	5.5	11.5	5.5
8.25	12.75	27	13.5	10.75			24.25	17.25	6.5	17.25
27	5	50.75	12.75	12.75			15.5	4.75	6.25	4.75
3.75	7.75	11.5	14	54.5			10.75	5	13.75	5
15.5	11.75	30.75	11	21.5			18.25	21.25	16	21.25
16.75	10	27.25	8.75	10			10.5	12.5	9.75	12.5
7.25	10.5	16.25	15	27.5			20.5	7	8.5	7
15.25	10.5	23.25	16.25	9			17.75	8.75	10.5	8.75
10.25	28	23.5	14.75	12.5			25.75	6.25	9.25	6.25
12.5	9.25	49	15.25	23			8.5	6.5	15.5	6.5
24.75	19.5	21	20.5	9			11.25	6.75	10.75	6.75
10	9.5	30.25	23.5	11.75			10.75	10.75	11.25	10.75
9	10.25	39	12.75	8.5			20.5	12.25	9	12.25
18.5	20	18.75	11.5	24.75			18.5	11.5	13	11.5
11	17.75	44.5	7.75	7.5			21	7	16.25	7
18.75	22.25	31.5	46.25	54			2.5	5.75	7.5	5.75
9	11.75	18.5	8.5	18.5			14.75	10.25	8.75	10.25
9.25	13.25	30.75	14.5	5.5			23.25	4.5	9.25	4.5
11.25	6.25	24.5	17.25	11.25			16	11.75	11.5	11.75
5	5.25	19.25	12.25	12.5			17.25	13.5	13.5	13.5
11	10.5	23	11.75	6.5			8.75	8	14.25	8
15.75	11	16.25	42.75	30			17.5	3.75	16.25	3.75
10	8.5	46	6.75	11.5			11.75	16	6.75	16
13.75	19.75	35.25	12	10			32.25	9	9.75	9
7.75	23.5	20.5	7	12			22.5	28.25	17.75	28.25
3.75	13.5	27.5	15	18.25			15.75	7.5	6.25	7.5
9.75	8.75	33.75	10	11.5			32	8.25	19.5	8.25
14.75	8.25	13.75	11.25	14.25			19.75	3.75	14	3.75
10.5	20.25	34.75	2.5	13.25			21	7.25	17	7.25
9.75	22.5	14.75	11	25.25			20.75	4	11	4
10	8	23.75	10.25	12.75			18	6.75	7.5	6.75
16.25	25	10	14	15			30	8.25	11.75	8.25
21.5	7.5	21.25	9.5	9.75			22.75	7.25	8.25	7.25
8.75	22.75	27.5	12.25	15			9.75	7.25	6	7.25
18.75	39.75	17.5	12.5	2.5			13.25	4.5	10.75	4.5
26	22.25	14.25	12.5	20.75			15.75	8.25	15.25	8.25
12	15.25	27.75	14.75	18			10.5	7.25	11	7.25
35	13.75	26.25	14.75	7.5			10	6	8.5	6
37.5	30.5	2.5	12.75	10			34.25	5.75	11.25	5.75
9.25	23.25	12	23.5	4.75			13.5	7	15.75	7
9	31	34.25	13	2.75			11.25	8	11.5	8
14.75	25.25	38.25	12.5	5.75			12.5	8.25	11.5	8.25
19	38.25	18.25	13.75	7			30.25	15	8.5	15
7.75	24.75	42.75	6.25	17.5			12.25	7.25	15	7.25
30.25	24	15.25	25.5	9.5			18.75	4.5	7	4.5
12.25	20	10.25	13.75	7.75			26.5	16	12.5	16
7.75	17.25	22.75	10.75	6.75			20	3.75	7.75	3.75
6.25	23	32	10	8			14.25	9.25	11.75	9.25
12.25	2.5	11	12	17.5			26	11.25	8.5	11.25
7.5	27.75	26.25	14.5	13			16.75	11.5	7.75	11.5
10	2.5	29	10	5.75			17	7	7	7
18.25	37	26.75	14.25	7.75			24.25	7	6.5	7
17.75	29.25	26.25	17	11.25			21	7.75	8.75	7.75
8.75	19.5	27.75	8.5	34.5			15.5	7.25	7	7.25
11	34	14.25	10	7			13.75	5	22.25	5
9	10.5	38.5	9.75	6.25			19.25	6	19.25	6
12	11	18.25	12.75	5.75			16.25	7.5	8.25	7.5
8.5	33.5	41.75	11.25	5.25			13.5	6.5	2.5	6.5
13.25	18.5	15	2.5	6.25			10.75	5.75	9	5.75
14.75	24.25	2.5	11	20			17.5	12.5	7.5	12.5
	16.25	19	10.25	16.5			23.5	10	11.25	10
	31.75	19.25	15.5	14.25			31.75	7.25	16	7.25
	32.75	22.75	13.75	10.5			17.25	6	9	6
	14.5	18.75	16	3.5			22.5	11.75	12	11.75
	16.25	21	9.25	14.5			23.5	7.5	10	7.5
	21.5	19.5	12	5.75			17.75	5	18.25	5
	24.25	31.5	14.25	6.75			52.5	4.75	8.5	4.75
	45	14.5	10	14			15	5.5	8.75	5.5
	14.75	26	10.75	16.5			23.5	9.25	2.5	9.25
	21	52	12.75	8.75			11.25	4.5	6.5	4.5
	22.25	24.75	11.5	8.5			17	7.25	17.25	7.25
		44.75	19.5	42.5			14.5	9.5	6.25	9.5
		30.5	24.75	10.5			12.25	9.25	25.25	9.25
		11	28	14			13	8.5	13	8.5
		15	25	4.25			25.25	6.25	6.75	6.25
		13.5	16.5	20.5			11.25	16	35.5	16
		19.5	16	16.5			31	5.25	11.75	5.25
		13	20.25	5.5			5.25	9	14.75	9
		53.75	14.25	8.25			34	6	12.25	6
		10.75	27	5.5			14.25		13.25
		29.5	8.25	12.25			16.25		15
		25.5	7	7.75			28.25		9.75
		27.75	6.75	58.75			17		16
		43.25	10.5	11.75					14.25
		28	4.25	8.5					13.75
		14.25	22	6.25					11.75
		22.5	9.25	4.5					10.75
		31.5	10	10.5					11.25
		24.25	13.25	5					20.25
		12.25	19	10.75					11.25
		19.75	11.25	38.5					31.75
		12.25	16	3.75					7
		44.5	17	9.5					15
		12	7.25	13.25					12
		14.25	16.25	6.25
		15	11.25	6
		15.75	11.5	18.75
		19.5	20.25	12
		22	6	11.75
		11.5	17.75	8.75
		13.75	10.5	7
		16.25	13	7.5
		26.5	16	3.75
		49.25	10.25	3.5
		27.25	7.75	42.75
		13	13	5.25
		26	12.75	8
		60.25	8.25	38
			8.5	8
			9.25	6.25
			16.25	4.75
			16	11.5
			11.5	7
			10	3.5
			14	12.5
			9.5	4.5
			8.75	5.5
			12.75	4.25
			9.75	7
			15.75	8.5
			11	17.5
			18.25	3.25
			37.75	9.75
			8.75	5.75
			9.75	6.75
			7.25	23.25
			18.75	9.25
			13.25	6.5
			6	9.75
			18.25	11.5
			10.75	11.25
			13.75	10
			14.75	5.25
			18.25	8.75
			29.75	6.25
			12	15.5
			41.25	7
			22	7.25
			15.25	13.25
			32.25	22.25
			45.25	11.5
			26.25	11.5
			12	5.5
			27.25	20.25
			21.25	20.25
			25.75	7
			32.5	9.25
			35.75	30.25
			31.75	7.75
			22.75	9.25
			32.75	23.5
			11.5	6.25
			17.5	7
			18.5	15.25
			23.75	5.75
			27	41
			43.5	27.25
			12	6.25
			20.75	17.25
			28	9.25
			7.5	14.75
			9	10.25
			41.75	5.75
			27	11.75
			29.25	11
			42	16.75
			45	5.5
			22.75	10.75
			19.25	8.75
			12.5	9.25
			30.25	5.25
			15.5	3
			17.5	9.5
			20.75	8.25
			31	7
			27.25	46.75
			22	4.5
			12.5	4.75
			20	13
			32.25	13.75
			13	5.5
			17	20.5
			17.5	5.75
			27.75	5.5
			26.5	13.75
			25.25	4.5
			15	11.5
			12	55.75
			18.5	5
			16.5	13.5
			16.75	6.5
			29	14
			15.75	6
			34.25	7.75
			18.25	4.5
			17	6.5
			21.75	2.75
			12	18
			25.75	7
			28.5	9
			11.5	3.75
			15.5	4.5
			16	9.25
			9.25	5
			46.5	14
			41.75	15.5
			20	7.5
			17	9.25
			18.25	9.75
			37.5	9.5
			28	18.5
			24.25	9.75
			14.25	2.5
			20	10
			2.5	11.25
			50.5	8
			17.25	10
			12	23
			10.75	6.75
			20.5	5.75
			20	4.5
			37.25	10
			14.5	11.5
			14.75	11
			31.75	3.75
			21.5	33
			11	11
			23.5	3.5
			16.75	22.75
			9.75	6
			18
			15
			11.5
			17
			26.25
			26.5
			18.25
			12.75
			21.5
			25.5
			31.75
			28
			11.75
			8.5
			11.5
			22.5
			9
			24.25
			12.25
			14.75
			13.5
			38.5
			12
			50
			23.25
			15.5
			47
			14
			19.25
			20.5
			18.25
			8.5
			61.25
			14.25
			31.25
			14.75
			29
			16.75
			26.75
			31.25
			19.25

## Sheet: ED7V
BURST DURATION IN -RSC				BURST INTENSITY IN -RSC
	Fractional change	error			Fractional change	error
TATA-mut	0.857671	0.0250051		TATA-mut	0.979107	0.00628448
hht2D-hhf2D	0.839371	0.0247167		hht2D-hhf2D	0.811677	0.00459036
TATA-mut&hht2D-hhf2D	0.959525	0.0267305		TATA-mut&hht2D-hhf2D	0.915153	0.00498794
expected range	0.690073	0.749736		expected range	0.787919	0.801516

## Sheet: ED7W
ACTIVE FRACTION IN +RSC				INDUCTION TIME IN +RSC				BURST DURATION IN +RSC				TIME BETWEEN BURSTS IN +RSC				BURST INTENSITY IN +RSC
	Fractional change	error			Fractional change	error			Fractional change	error			Fractional change	error			Fractional change	error
TATA-mut	0.959391	0.075235		TATA-mut	1.83917	0.0928705		TATA-mut	0.759092	0.0218555		TATA-mut	1.55609	0.0770938		TATA-mut	0.88426	0.00522865
hht2D-hhf2D	0.95277	0.0739346		hht2D-hhf2D	1.2896	0.0640859		hht2D-hhf2D	0.853309	0.0290722		hht2D-hhf2D	1.057	0.0575692		hht2D-hhf2D	0.836655	0.00520052
TATA-mut&hht2D-hhf2D	1.10508	0.0869783		TATA-mut&hht2D-hhf2D	1.26238	0.0653636		TATA-mut&hht2D-hhf2D	0.956134	0.0312501		TATA-mut&hht2D-hhf2D	1.41561	0.0783457		TATA-mut&hht2D-hhf2D	0.932379	0.00621546
expected range	0.813234	1.01492		expected range	2.20376	2.53983		expected range	0.618846	0.676633		expected range	1.52369	1.76589		expected range	0.733474	0.746168

## Sheet: ED7X
ACTIVE FRACTION IN -RSC				INDUCTION TIME IN -RSC				BURST DURATION IN -RSC				TIME BETWEEN BURSTS IN -RSC				BURST INTENSITY IN -RSC
	Fractional change	error			Fractional change	error			Fractional change	error			Fractional change	error			Fractional change	error
Reduced TBP	0.734094	0.0525259		Reduced TBP	1.59889	0.0607375		Reduced TBP	0.823408	0.0205175		Reduced TBP	1.34862	0.0552606		Reduced TBP	0.829195	0.00454443
hht2D-hhf2D	0.902445	0.0585138		hht2D-hhf2D	1.30678	0.0475707		hht2D-hhf2D	0.839045	0.0237357		hht2D-hhf2D	1.288	0.0600702		hht2D-hhf2D	0.81148	0.00446802
Reduced TBP&hht2D-hhf2D	0.850937	0.0659403		Reduced TBP&hht2D-hhf2D	1.4096	0.05842		Reduced TBP&hht2D-hhf2D	0.752337	0.0258495		Reduced TBP&hht2D-hhf2D	1.91307	0.118147		Reduced TBP&hht2D-hhf2D	0.766401	0.00572383
expected range	0.59851	0.726448		expected range	1.97948	2.19934		expected range	0.664831	0.716921		expected range	1.62918	1.84485		expected range	0.667648	0.678103
