# Supplementary material for: Dynamic epistasis analysis reveals how chromatin remodeling regulates transcriptional bursting
Source: Nat Struct Mol Biol. 2023 May 1;30(5):692–702. doi: 10.1038/s41594-023-00981-1 (PMC10191856; doi:10.1038/s41594-023-00981-1)
Supplement: Source Data Extended Data Fig. 8 — Statistical Source Data. [file 41594_2023_981_MOESM19_ESM.xlsx]

## Sheet: ED8A
	Active fraction	error
+RSC	0.79	0.044441
-RSC	0.763864	0.036966
+RSC, memory (glucose)	0.75817	0.0703943
-RSC, memory (glucose)	0.771186	0.0571641
+RSC, memory (glucose+galactose)	0.578475	0.0509319
-RSC, memory (glucose+galactose)	0.695067	0.0558291
+SWI/SNF	0.912863	0.0615452
-SWI/SNF	0.931373	0.0427343
+SWI/SNF, memory (glucose)	0.715517	0.0555349
-SWI/SNF, memory (glucose)	0.835391	0.0586329
+SWI/SNF, memory (glucose+galactose)	0.622332	0.031967
-SWI/SNF, memory (glucose+galactose)	0.709302	0.0524331
+RSC&SWI/SNF	0.787129	0.0624234
-RSC&SWI/SNF	0.648968	0.0437534
+RSC&SWI/SNF, memory (glucose)	0.761905	0.0602339
-RSC&SWI/SNF, memory (glucose)	0.693512	0.0393889
+RSC&SWI/SNF, memory (glucose+galactose)	0.598338	0.0407117
-RSC&SWI/SNF, memory (glucose+galactose)	0.604994	0.0262052
+RSC&GAL4/gal4D	0.552529	0.0327866
-RSC&GAL4/gal4D	0.620462	0.0452518
+TBP	0.467105	0.0391986
Reduced TBP	0.362205	0.0308329
+RSC&TBP	0.627358	0.0543989
-RSC&Reduced TBP	0.560748	0.029554
+SWI/SNF&TBP	0.602459	0.0351361
-SWI/SNF&Reduced TBP	0.663653	0.0346424
+RSC&TATA-mut	0.757919	0.0414095
-RSC&TATA-mut	0.507788	0.0281238
+Mot1	0.606491	0.0350743
-Mot1	0.473997	0.0265387
+RSC&Mot1	0.708661	0.0746995
-RSC&Mot1	0.453258	0.0358332
+RSC&hht2D-hhf2D	0.752688	0.0402329
-RSC&hht2D-hhf2D	0.689345	0.0297474
+RSC&TATA-mut&hht2D-hhf2D	0.873016	0.0480579
-RSC&TATA-mut&hht2D-hhf2D	0.789969	0.035188
+RSC&TBP&hht2D-hhf2D	0.786535	0.0359377
-RSC&Reduced TBP&hht2D-hhf2D	0.65	0.0393398
+Taf1	0.634667	0.0411393
-Taf1	0.601578	0.0344463
+RSC&Taf1	0.734266	0.071657
-RSC&Taf1	0.614379	0.0365857

## Sheet: ED8B
+RSC&GAL4/gal4D, DMSO					-RSC&GAL4/gal4D, Rapamycin					+TBP, DMSO					Reduced TBP, Rapamycin					+RSC&TBP, DMSO					-RSC&Reduced TBP, Rapamycin					+SWI/SNF&TBP, DMSO					-SWI/SNF&Reduced TBP, Rapamycin					+RSC&TATA-mut, DMSO					-RSC&TATA-mut, Rapamycin
induction time (min)	frequency	induction time (min)	frequency		induction time (min)	frequency	induction time (min)	frequency		induction time (min)	frequency	induction time (min)	frequency		induction time (min)	frequency	induction time (min)	frequency		induction time (min)	frequency	induction time (min)	frequency		induction time (min)	frequency	induction time (min)	frequency		induction time (min)	frequency	induction time (min)	frequency		induction time (min)	frequency	induction time (min)	frequency		induction time (min)	frequency	induction time (min)	frequency		induction time (min)	frequency	induction time (min)	frequency
histogram	histogram	fit values	fit values		histogram	histogram	fit values	fit values		histogram	histogram	fit values	fit values		histogram	histogram	fit values	fit values		histogram	histogram	fit values	fit values		histogram	histogram	fit values	fit values		histogram	histogram	fit values	fit values		histogram	histogram	fit values	fit values		histogram	histogram	fit values	fit values		histogram	histogram	fit values	fit values
3.5	0.0021645	0	0		3.5	0.011236	0	0		3.5	0.0743802	0	0		3.5	0.119565	0	0		3.5	0.0446429	0	0		3.5	0	0	0		3.5	0.011236	0	0		3.5	0.00584795	0	0		3.5	0	0	0		3.5	0	0	0
4.5	0.00649351	0.12024	2.58357e-07		4.5	0.011236	0.12024	2.58357e-07		4.5	0.0826446	0.12024	0.0171926		4.5	0.119565	0.12024	0.17316		4.5	0.0178571	0.12024	5.05443e-07		4.5	0	0.12024	9.98168e-10		4.5	0.0393258	0.12024	4.33885e-08		4.5	0	0.12024	1.69791e-10		4.5	0	0.12024	1.6283e-10		4.5	0.00666667	0.12024	8.52409e-08
5.5	0.0151515	0.240481	2.16556e-06		5.5	0.0224719	0.240481	2.16556e-06		5.5	0.0991736	0.240481	0.0259713		5.5	0.119565	0.240481	0.170681		5.5	0.0625	0.240481	5.38868e-06		5.500000000000000000e+00	0.00591716	0.240481	2.26259e-08		5.5	0.0449438	0.240481	8.32032e-07		5.5	0	0.240481	6.21377e-09		5.5	0.00649351	0.240481	5.45407e-09		5.5	0.0133333	0.240481	1.00496e-06
6.500000000000000000e+00	0.025974	0.360721	7.43654e-06		6.5	0	0.360721	7.43654e-06		6.5	0.0826446	0.360721	0.0328019		6.5	0.0217391	0.360721	0.168233		6.5	0.0714286	0.360721	2.11351e-05		6.5	0	0.360721	1.38448e-07		6.5	0.0786517	0.360721	4.57211e-06		6.5	0.00584795	0.360721	5.0075e-08		6.5	0.00649351	0.360721	4.18242e-08		6.5	0.02	0.360721	4.19683e-06
7.5	0.0519481	0.480962	1.77216e-05		7.5	0.00561798	0.480962	1.77216e-05		7.5	0.0661157	0.480962	0.038501		7.5	0.0652174	0.480962	0.165818		7.5	0.00892857	0.480962	5.50454e-05		7.5	0.00591716	0.480962	4.95588e-07		7.5	0.0786517	0.480962	1.50614e-05		7.5	0.00584795	0.480962	2.17183e-07		7.5	0.0162338	0.480962	1.75384e-07		7.5	0.0433333	0.480962	1.14593e-05
8.5	0.0627706	0.601202	3.45694e-05		8.5	0.011236	0.601202	3.45694e-05		8.5	0.0413223	0.601202	0.0434115		8.5	0.0434783	0.601202	0.163436		8.5	0.0625	0.601202	0.000114554		8.5	0.00887574	0.601202	1.32242e-06		8.5	0.0955056	0.601202	3.74837e-05		8.5	0.00584795	0.601202	6.70811e-07		8.5	0.025974	0.601202	5.2834e-07		8.5	0.0366667	0.601202	2.47903e-05
9.5	0.047619	0.721443	5.9414e-05		9.5	0.0449438	0.721443	5.9414e-05		9.5	0.0743802	0.721443	0.0477205		9.5	0.0543478	0.721443	0.161088		9.5	0.0625	0.721443	0.000206858		9.5	0.035503	0.721443	2.93032e-06		9.5	0.0674157	0.721443	7.81268e-05		9.5	0.0877193	0.721443	1.67156e-06		9.5	0.0454545	0.721443	1.29116e-06		9.5	0.0266667	0.721443	4.62855e-05
10.5	0.0844156	0.841683	9.35696e-05		10.5	0.0561798	0.841683	9.35696e-05		10.5	0.0661157	0.841683	0.0515456		10.5	0.0543478	0.841683	0.158773		10.5	0.0803571	0.841683	0.000338694		10.5	0.0414201	0.841683	5.71177e-06		10.5	0.0730337	0.841683	0.000144081		10.5	0.0409357	0.841683	3.59162e-06		10.5	0.0487013	0.841683	2.73118e-06		10.5	0.06	0.841683	7.80678e-05
11.5	0.0844156	0.961924	0.000138231		11.5	0.0449438	0.961924	0.000138231		11.5	0.0330579	0.961924	0.0549675		11.5	0.0217391	0.961924	0.156491		11.5	0.107143	0.961924	0.000516198		11.5	0.0710059	0.961924	1.01359e-05		11.5	0.101124	0.961924	0.000242944		11.5	0.116959	0.961924	6.924e-06		11.5	0.0487013	0.961924	5.19791e-06		11.5	0.0733333	0.961924	0.000122235
12.5	0.0649351	1.08216	0.000194473		12.5	0.0224719	1.08216	0.000194473		12.5	0.00826446	1.08216	0.058045		12.5	0.0543478	1.08216	0.154242		12.5	0.0535714	1.08216	0.00074482		12.5	0.035503	1.08216	1.67426e-05		12.5	0.0730337	1.08216	0.000382556		12.5	0.0643275	1.08216	1.22871e-05		12.5	0.0584416	1.08216	9.1255e-06		12.5	0.05	1.08216	0.000180818
13.5	0.0541126	1.2024	0.000263256		13.5	0.0393258	1.2024	0.000263256		13.5	0.0495868	1.2024	0.0608228		13.5	0.0652174	1.2024	0.152025		13.5	0.0892857	1.2024	0.00102928		13.5	0.056213	1.2024	2.61352e-05		13.5	0.0449438	1.2024	0.000570748		13.5	0.0643275	1.2024	2.0425e-05		13.5	0.0551948	1.2024	1.50327e-05		13.5	0.05	1.2024	0.000255757
14.5	0.0692641	1.32265	0.000345428		14.5	0.0617978	1.32265	0.000345428		14.5	0.0578512	1.32265	0.0633361		14.5	0.0217391	1.32265	0.149839		14.5	0.0446429	1.32265	0.00137355		14.5	0.056213	1.32265	3.89725e-05		14.5	0.0393258	1.32265	0.000815139		14.5	0.0584795	1.32265	3.22045e-05		14.5	0.0487013	1.32265	2.35206e-05		14.5	0.06	1.32265	0.000348872
15.5	0.0519481	1.44289	0.000441732		15.5	0.0337079	1.44289	0.000441732		15.5	0.0165289	1.44289	0.0656136		15.5	0.0869565	1.44289	0.147685		15.5	0.0357143	1.44289	0.00178084		15.5	0.0325444	1.44289	5.5961e-05		15.5	0.0337079	1.44289	0.00112295		15.5	0.0409357	1.44289	4.86087e-05		15.5	0.0551948	1.44289	3.52686e-05		15.5	0.04	1.44289	0.000461852
16.5	0.04329	1.56313	0.000552804		16.5	0.0224719	1.56313	0.000552804		16.5	0.0247934	1.56313	0.0676789		16.5	0	1.56313	0.145562		16.5	0.0267857	1.56313	0.00225365		16.5	0.0502959	1.56313	7.7846e-05		16.5	0.0280899	1.56313	0.00150086		16.5	0.0175439	1.56313	7.07282e-05		16.5	0.0422078	1.56313	5.10293e-05		16.5	0.0566667	1.56313	0.00059624
17.5	0.034632	1.68337	0.000679187		17.5	0.0449438	1.68337	0.000679187		17.5	0.0578512	1.68337	0.0695518		17.5	0.0108696	1.68337	0.143469		17.5	0.0267857	1.68337	0.00279376		17.5	0.056213	1.68337	0.000105403		17.5	0.0224719	1.68337	0.0019549		17.5	0.0584795	1.68337	9.97502e-05		17.5	0.0746753	1.68337	7.16213e-05		17.5	0.02	1.68337	0.000753427
18.5	0.0367965	1.80361	0.000821327		18.5	0.0617978	1.80361	0.000821327		18.5	0.0165289	1.80361	0.0712494		18.5	0.0217391	1.80361	0.141406		18.5	0.0357143	1.80361	0.00340228		18.5	0.0414201	1.80361	0.000139431		18.5	0.0168539	1.80361	0.00249033		18.5	0.0409357	1.80361	0.000136946		18.5	0.0584416	1.80361	9.7922e-05		18.5	0.04	1.80361	0.000934646
19.5	0.030303	1.92385	0.000979586		19.5	0.0337079	1.92385	0.000979586		19.5	0.0413223	1.92385	0.0727864		19.5	0.0108696	1.92385	0.139373		19.5	0.00892857	1.92385	0.00407968		19.5	0.0621302	1.92385	0.000180743		19.5	0.011236	1.92385	0.00311161		19.5	0.0292398	1.92385	0.000183658		19.5	0.0357143	1.92385	0.000130859		19.5	0.0333333	1.92385	0.00114097
20.5	0.017316	2.04409	0.00115424		20.5	0.0337079	2.04409	0.00115424		20.5	0.0247934	2.04409	0.0741757		20.5	0.0326087	2.04409	0.137368		20.5	0.0178571	2.04409	0.00482585		20.5	0.0295858	2.04409	0.000230157		20.5	0.0168539	2.04409	0.00382234		20.5	0.0350877	2.04409	0.000241285		20.5	0.0422078	2.04409	0.000171403		20.5	0.0366667	2.04409	0.00137331
21.5	0.0151515	2.16433	0.00134549		21.5	0.0449438	2.16433	0.00134549		21.5	0.0247934	2.16433	0.0754287		21.5	0	2.16433	0.135393		21.5	0.0267857	2.16433	0.00564014		21.5	0.0295858	2.16433	0.000288493		21.5	0.0168539	2.16433	0.00462522		21.5	0.0175439	2.16433	0.000311267		21.5	0.0519481	2.16433	0.000220555		21.5	0.02	2.16433	0.00163243
22.5	0.0194805	2.28457	0.00155346		22.5	0.0393258	2.28457	0.00155346		22.5	0	2.28457	0.0765554		22.5	0.0326087	2.28457	0.133446		22.5	0.0178571	2.28457	0.00652136		22.5	0.0207101	2.28457	0.000356561		22.5	0.0449438	2.28457	0.00552209		22.5	0.0760234	2.28457	0.000395069		22.5	0.0292208	2.28457	0.000279342		22.5	0.0333333	2.28457	0.00191891
23.5	0.0108225	2.40481	0.00177822		23.5	0.0168539	2.40481	0.00177822		23.5	0.00826446	2.40481	0.0775649		23.5	0.0108696	2.40481	0.131527		23.5	0	2.40481	0.00746792		23.5	0.0325444	2.40481	0.000435161		23.5	0.011236	2.40481	0.0065139		23.5	0.0350877	2.40481	0.00049417		23.5	0.0357143	2.40481	0.000348803		23.5	0.02	2.40481	0.00223322
24.5	0.0194805	2.52505	0.00201974		24.5	0.0337079	2.52505	0.00201974		24.5	0	2.52505	0.0784655		24.5	0.0108696	2.52505	0.129636		24.5	0.0178571	2.52505	0.00847778		24.5	0.0384615	2.52505	0.00052507		24.5	0.00561798	2.52505	0.00760074		24.5	0.0233918	2.52505	0.000610046		24.5	0.0194805	2.52505	0.000429986		24.5	0.02	2.52505	0.00257564
25.5	0.0238095	2.64529	0.00227797		25.5	0.0280899	2.64529	0.00227797		25.5	0	2.64529	0.0792644		25.5	0.0108696	2.64529	0.127772		25.5	0	2.64529	0.00954856		25.5	0.0236686	2.64529	0.000627043		25.5	0	2.64529	0.00878187		25.5	0.0175439	2.64529	0.000744153		25.5	0.0227273	2.64529	0.000523933		25.5	0.02	2.64529	0.00294633
26.5	0.00865801	2.76553	0.00255279		26.5	0.0280899	2.76553	0.00255279		26.5	0.00826446	2.76553	0.0799685		26.5	0	2.76553	0.125934		26.5	0	2.76553	0.0106775		26.5	0.0325444	2.76553	0.000741802		26.5	0	2.76553	0.0100558		26.5	0.0175439	2.76553	0.000897919		26.5	0.0227273	2.76553	0.000631676		26.5	0.0133333	2.76553	0.00334532
27.5	0.00649351	2.88577	0.00284403		27.5	0.00561798	2.88577	0.00284403		27.5	0	2.88577	0.0805839		27.5	0	2.88577	0.124123		27.5	0	2.88577	0.0118617		27.5	0.0325444	2.88577	0.000870037		27.5	0	2.88577	0.0114202		27.5	0.0116959	2.88577	0.00107273		27.5	0.0194805	2.88577	0.000754226		27.5	0.01	2.88577	0.0037725
28.5	0.0108225	3.00601	0.00315145		28.5	0.011236	3.00601	0.00315145		28.5	0	3.00601	0.0811163		28.5	0	3.00601	0.122338		28.5	0	3.00601	0.0130979		28.5	0.0147929	3.00601	0.0010124		28.5	0.00561798	3.00601	0.0128723		28.5	0.0116959	3.00601	0.00126991		28.5	0.00974026	3.00601	0.000892567		28.5	0.0166667	3.00601	0.00422765
29.5	0.0108225	3.12625	0.0034748		29.5	0.00561798	3.12625	0.0034748		29.5	0.00826446	3.12625	0.0815708		29.5	0	3.12625	0.120579		29.5	0.0178571	3.12625	0.0143826		29.5	0.0118343	3.12625	0.00116951		29.5	0.011236	3.12625	0.0144084		29.5	0.0116959	3.12625	0.00149073		29.5	0.00974026	3.12625	0.00104765		29.5	0.01	3.12625	0.00471042
30.5	0.0151515	3.24649	0.00381378		30.5	0.00561798	3.24649	0.00381378		30.5	0.00826446	3.24649	0.0819524		30.5	0	3.24649	0.118845		30.5	0	3.24649	0.0157123		30.5	0.0147929	3.24649	0.00134192		30.5	0.011236	3.24649	0.0160244		30.5	0.0175439	3.24649	0.00173637		30.5	0.0227273	3.24649	0.00122039		30.5	0.00666667	3.24649	0.00522036
31.5	0.004329	3.36673	0.00416805		31.5	0.011236	3.36673	0.00416805		31.5	0	3.36673	0.0822655		31.5	0	3.36673	0.117135		31.5	0.00892857	3.36673	0.0170832		31.5	0.0177515	3.36673	0.00153015		31.5	0	3.36673	0.0177157		31.5	0	3.36673	0.00200794		31.5	0.00324675	3.36673	0.00141164		31.5	0.0133333	3.36673	0.00575693
32.5	0.0021645	3.48697	0.00453722		32.5	0.0224719	3.48697	0.00453722		32.5	0	3.48697	0.0825142		32.5	0	3.48697	0.115451		32.5	0	3.48697	0.0184915		32.5	0.0118343	3.48697	0.00173468		32.5	0	3.48697	0.0194772		32.5	0.0175439	3.48697	0.00230644		32.5	0.0162338	3.48697	0.00162222		32.5	0.01	3.48697	0.00631949
33.5	0	3.60721	0.00492089		33.5	0.0224719	3.60721	0.00492089		33.5	0	3.60721	0.0827024		33.5	0	3.60721	0.11379		33.5	0.00892857	3.60721	0.0199333		33.5	0.00591716	3.60721	0.00195593		33.5	0	3.60721	0.0213034		33.5	0.00584795	3.60721	0.00263279		33.5	0.00974026	3.60721	0.00185287		33.5	0.0133333	3.60721	0.00690731
34.5	0.00865801	3.72745	0.00531864		34.5	0.0224719	3.72745	0.00531864		34.5	0.00826446	3.72745	0.0828337		34.5	0	3.72745	0.112154		34.5	0	3.72745	0.0214046		34.5	0.0177515	3.72745	0.00219427		34.5	0	3.72745	0.0231886		34.5	0	3.72745	0.0029878		34.5	0.012987	3.72745	0.00210431		34.5	0.00666667	3.72745	0.00751958
35.5	0.004329	3.8477	0.00573		35.5	0.011236	3.8477	0.00573		35.5	0	3.8477	0.0829115		35.5	0	3.8477	0.110541		35.5	0	3.8477	0.0229015		35.5	0.0147929	3.8477	0.00245001		35.5	0	3.8477	0.0251267		35.5	0.00584795	3.8477	0.00337216		35.5	0.00324675	3.8477	0.00237714		35.5	0.00333333	3.8477	0.00815544
36.5	0.004329	3.96794	0.00615449		36.5	0.011236	3.96794	0.00615449		36.5	0	3.96794	0.0829389		36.5	0	3.96794	0.108951		36.5	0.0267857	3.96794	0.02442		36.5	0.0118343	3.96794	0.00272342		36.5	0.00561798	3.96794	0.0271115		36.5	0.00584795	3.96794	0.00378646		36.5	0.00974026	3.96794	0.00267193		36.5	0.0166667	3.96794	0.00881395
37.5	0.0021645	4.08818	0.00659162		37.5	0	4.08818	0.00659162		37.5	0	4.08818	0.0829189		37.5	0	4.08818	0.107384		37.5	0	4.08818	0.0259561		37.5	0.00887574	4.08818	0.00301471		37.5	0	4.08818	0.0291366		37.5	0	4.08818	0.00423115		37.5	0	4.08818	0.00298918		37.5	0.00666667	4.08818	0.00949411
38.5	0.004329	4.20842	0.00704088		38.5	0.0168539	4.20842	0.00704088		38.5	0	4.20842	0.0828543		38.5	0	4.20842	0.10584		38.5	0	4.20842	0.0275061		38.5	0.00887574	4.20842	0.00332403		38.5	0	4.20842	0.0311954		38.5	0.0116959	4.20842	0.00470661		38.5	0	4.20842	0.0033293		38.5	0.01	4.20842	0.0101949
39.5	0.0021645	4.32866	0.00750172		39.5	0.011236	4.32866	0.00750172		39.5	0	4.32866	0.0827477		39.5	0	4.32866	0.104317		39.5	0	4.32866	0.0290659		39.5	0.00295858	4.32866	0.00365148		39.5	0	4.32866	0.0332814		39.5	0	4.32866	0.00521304		39.5	0	4.32866	0.00369263		39.5	0.01	4.32866	0.0109152
40.5	0.004329	4.4489	0.00797362		40.5	0.0168539	4.4489	0.00797362		40.5	0	4.4489	0.0826015		40.5	0	4.4489	0.102817		40.5	0	4.4489	0.0306319		40.5	0.00295858	4.4489	0.00399713		40.5	0	4.4489	0.035388		40.5	0	4.4489	0.00575058		40.5	0.00974026	4.4489	0.00407944		40.5	0.00666667	4.4489	0.0116538
41.5	0.0021645	4.56914	0.00845601		41.5	0.011236	4.56914	0.00845601		41.5	0	4.56914	0.0824181		41.5	0	4.56914	0.101338		41.5	0	4.56914	0.0322004		41.5	0	4.56914	0.00436097		41.5	0	4.56914	0.0375087		41.5	0	4.56914	0.0063192		41.5	0.00324675	4.56914	0.00448992		41.5	0	4.56914	0.0124098
42.5	0.004329	4.68938	0.00894833		42.5	0.00561798	4.68938	0.00894833		42.5	0.00826446	4.68938	0.0821997		42.5	0	4.68938	0.0998807		42.5	0	4.68938	0.0337678		42.5	0.00295858	4.68938	0.00474294		42.5	0.00561798	4.68938	0.039637		42.5	0	4.68938	0.0069188		42.5	0.00324675	4.68938	0.00492419		42.5	0.01	4.68938	0.0131817
43.5	0.0021645	4.80962	0.00945002		43.5	0	4.80962	0.00945002		43.5	0	4.80962	0.0819483		43.5	0	4.80962	0.0984442		43.5	0	4.80962	0.0353306		43.5	0.00591716	4.80962	0.00514295		43.5	0	4.80962	0.0417665		43.5	0	4.80962	0.00754912		43.5	0	4.80962	0.0053823		43.5	0.00333333	4.80962	0.0139685
44.5	0	4.92986	0.0099605		44.5	0.00561798	4.92986	0.0099605		44.5	0.00826446	4.92986	0.0816659		44.5	0	4.92986	0.0970283		44.5	0	4.92986	0.0368855		44.5	0.0118343	4.92986	0.00556085		44.5	0	4.92986	0.0438911		44.5	0.0116959	4.92986	0.00820983		44.5	0	4.92986	0.00586421		44.5	0.01	4.92986	0.0147689
45.5	0.004329	5.0501	0.0104792		45.5	0.00561798	5.0501	0.0104792		45.5	0	5.0501	0.0813543		45.5	0	5.0501	0.0956327		45.5	0	5.0501	0.0384293		45.5	0.00295858	5.0501	0.00599644		45.5	0	5.0501	0.0460047		45.5	0	5.0501	0.00890046		45.5	0.00649351	5.0501	0.00636981		45.5	0.0133333	5.0501	0.0155817
46.5	0.0021645	5.17034	0.0110055		46.5	0.00561798	5.17034	0.0110055		46.5	0	5.17034	0.0810153		46.5	0	5.17034	0.0942573		46.5	0	5.17034	0.0399588		46.5	0.00591716	5.17034	0.00644948		46.5	0.00561798	5.17034	0.0481014		46.5	0.00584795	5.17034	0.00962046		46.5	0	5.17034	0.00689892		46.5	0	5.17034	0.0164056
47.5	0.00649351	5.29058	0.0115389		47.5	0.00561798	5.29058	0.0115389		47.5	0	5.29058	0.0806506		47.5	0	5.29058	0.0929016		47.5	0	5.29058	0.0414711		47.5	0	5.29058	0.00691969		47.5	0	5.29058	0.0501756		47.5	0	5.29058	0.0103691		47.5	0	5.29058	0.0074513		47.5	0.00333333	5.29058	0.0172394
48.5	0	5.41082	0.0120788		48.5	0.00561798	5.41082	0.0120788		48.5	0	5.41082	0.0802617		48.5	0	5.41082	0.0915654		48.5	0	5.41082	0.0429635		48.5	0.00295858	5.41082	0.00740674		48.5	0	5.41082	0.0522219		48.5	0.00584795	5.41082	0.0111458		48.5	0	5.41082	0.00802662		48.5	0.00333333	5.41082	0.0180819
49.5	0	5.53106	0.0126246		49.5	0	5.53106	0.0126246		49.5	0	5.53106	0.0798502		49.5	0	5.53106	0.0902484		49.5	0	5.53106	0.0444332		49.5	0.00887574	5.53106	0.00791026		49.5	0	5.53106	0.0542351		49.5	0.00584795	5.53106	0.0119495		49.5	0	5.53106	0.00862451		49.5	0	5.53106	0.0189318
50.5	0.0021645	5.6513	0.0131757		50.5	0	5.6513	0.0131757		50.5	0	5.6513	0.0794174		50.5	0	5.6513	0.0889503		50.5	0	5.6513	0.0458778		50.5	0	5.6513	0.00842986		50.5	0	5.6513	0.0562104		50.5	0	5.6513	0.0127793		50.5	0	5.6513	0.00924451		50.5	0	5.6513	0.0197878
51.5	0.004329	5.77154	0.0137315		51.5	0.00561798	5.77154	0.0137315		51.5	0	5.77154	0.0789647		51.5	0.0108696	5.77154	0.0876709		51.5	0	5.77154	0.0472948		51.5	0.00295858	5.77154	0.00896509		51.5	0	5.77154	0.0581432		51.5	0	5.77154	0.0136343		51.5	0	5.77154	0.00988612		51.5	0.00333333	5.77154	0.0206488
52.5	0.004329	5.89178	0.0142916		52.5	0	5.89178	0.0142916		52.5	0	5.89178	0.0784933		52.5	0	5.89178	0.0864099		52.5	0	5.89178	0.048682		52.5	0.00295858	5.89178	0.00951548		52.5	0	5.89178	0.060029		52.5	0.00584795	5.89178	0.0145132		52.5	0.00649351	5.89178	0.0105488		52.5	0	5.89178	0.0215135
53.5	0	6.01202	0.0148552		53.5	0	6.01202	0.0148552		53.5	0	6.01202	0.0780046		53.5	0	6.01202	0.0851671		53.5	0	6.01202	0.0500375		53.5	0	6.01202	0.0100805		53.5	0	6.01202	0.061864		53.5	0	6.01202	0.0154151		53.5	0	6.01202	0.0112318		53.5	0.00333333	6.01202	0.0223808
54.5	0.0021645	6.13226	0.015422		54.5	0.00561798	6.13226	0.015422		54.5	0	6.13226	0.0774996		54.5	0	6.13226	0.0839421		54.5	0	6.13226	0.0513592		54.5	0.00591716	6.13226	0.0106597		54.5	0	6.13226	0.0636444		54.5	0	6.13226	0.0163385		54.5	0	6.13226	0.0119346		54.5	0.00333333	6.13226	0.0232494
55.5	0.0021645	6.25251	0.0159913		55.5	0	6.25251	0.0159913		55.5	0	6.25251	0.0769794		55.5	0	6.25251	0.0827347		55.5	0	6.25251	0.0526454		55.5	0	6.25251	0.0112524		55.5	0	6.25251	0.0653667		55.5	0	6.25251	0.0172823		55.5	0	6.25251	0.0126564		55.5	0	6.25251	0.0241183
56.5	0	6.37275	0.0165626		56.5	0.011236	6.37275	0.0165626		56.5	0	6.37275	0.0764451		56.5	0	6.37275	0.0815447		56.5	0	6.37275	0.0538945		56.5	0	6.37275	0.0118581		56.5	0	6.37275	0.0670278		56.5	0	6.37275	0.0182451		56.5	0	6.37275	0.0133964		56.5	0.00666667	6.37275	0.0249863
57.5	0.0021645	6.49299	0.0171354		57.5	0.00561798	6.49299	0.0171354		57.5	0	6.49299	0.0758978		57.5	0	6.49299	0.0803719		57.5	0.00892857	6.49299	0.0551049		57.5	0	6.49299	0.0124762		57.5	0	6.49299	0.0686249		57.5	0	6.49299	0.0192254		57.5	0.00324675	6.49299	0.0141539		57.5	0.00333333	6.49299	0.0258524
58.5	0	6.61323	0.0177091		58.5	0	6.61323	0.0177091		58.5	0	6.61323	0.0753382		58.5	0	6.61323	0.0792158		58.5	0	6.61323	0.0562754		58.5	0	6.61323	0.013106		58.5	0	6.61323	0.0701555		58.5	0	6.61323	0.0202219		58.5	0	6.61323	0.0149279		58.5	0.00333333	6.61323	0.0267153
59.5	0	6.73347	0.0182833		59.5	0	6.73347	0.0182833		59.5	0	6.73347	0.0747674		59.5	0	6.73347	0.0780764		59.5	0	6.73347	0.0574048		59.5	0	6.73347	0.0137469		59.5	0	6.73347	0.0716172		59.5	0	6.73347	0.0212331		59.5	0	6.73347	0.0157176		59.5	0	6.73347	0.0275742
60.5	0	6.85371	0.0188574		60.5	0	6.85371	0.0188574		60.5	0	6.85371	0.0741862		60.5	0	6.85371	0.0769534		60.5	0.00892857	6.85371	0.058492		60.5	0.00295858	6.85371	0.0143983		60.5	0	6.85371	0.0730081		60.5	0	6.85371	0.0222575		60.5	0	6.85371	0.016522		60.5	0	6.85371	0.0284279
61.5	0	6.97395	0.019431		61.5	0	6.97395	0.019431		61.5	0	6.97395	0.0735955		61.5	0	6.97395	0.0758466		61.5	0	6.97395	0.059536		61.5	0	6.97395	0.0150593		61.5	0	6.97395	0.0743266		61.5	0	6.97395	0.0232936		61.5	0	6.97395	0.0173402		61.5	0	6.97395	0.0292755
62.5	0	7.09419	0.0200036		62.5	0	7.09419	0.0200036		62.5	0	7.09419	0.0729959		62.5	0	7.09419	0.0747556		62.5	0	7.09419	0.060536		62.5	0	7.09419	0.0157294		62.5	0	7.09419	0.0755713		62.5	0	7.09419	0.0243398		62.5	0	7.09419	0.0181713		62.5	0	7.09419	0.0301161
		7.21443	0.0205747				7.21443	0.0205747				7.21443	0.0723882				7.21443	0.0736804				7.21443	0.0614914				7.21443	0.0164079				7.21443	0.0767409				7.21443	0.0253946				7.21443	0.0190141				7.21443	0.0309487
		7.33467	0.0211439				7.33467	0.0211439				7.33467	0.0717732				7.33467	0.0726206				7.33467	0.0624016				7.33467	0.017094				7.33467	0.0778346				7.33467	0.0264564				7.33467	0.0198678				7.33467	0.0317725
		7.45491	0.0217107				7.45491	0.0217107				7.45491	0.0711516				7.45491	0.071576				7.45491	0.0632661				7.45491	0.017787				7.45491	0.0788518				7.45491	0.0275237				7.45491	0.0207312				7.45491	0.0325866
		7.57515	0.0222748				7.57515	0.0222748				7.57515	0.0705239				7.57515	0.0705465				7.57515	0.0640847				7.57515	0.0184862				7.57515	0.079792				7.57515	0.0285949				7.57515	0.0216032				7.57515	0.0333902
		7.69539	0.0228356				7.69539	0.0228356				7.69539	0.0698908				7.69539	0.0695318				7.69539	0.0648569				7.69539	0.0191909				7.69539	0.0806551				7.69539	0.0296684				7.69539	0.022483				7.69539	0.0341826
		7.81563	0.0233928				7.81563	0.0233928				7.81563	0.0692528				7.81563	0.0685317				7.81563	0.0655828				7.81563	0.0199003				7.81563	0.0814411				7.81563	0.0307427				7.81563	0.0233693				7.81563	0.0349629
		7.93587	0.0239461				7.93587	0.0239461				7.93587	0.0686105				7.93587	0.0675459				7.93587	0.0662623				7.93587	0.0206137				7.93587	0.0821503				7.93587	0.0318163				7.93587	0.024261				7.93587	0.0357305
		8.05611	0.024495				8.05611	0.024495				8.05611	0.0679645				8.05611	0.0665744				8.05611	0.0668954				8.05611	0.0213303				8.05611	0.082783				8.05611	0.0328876				8.05611	0.0251572				8.05611	0.0364848
		8.17635	0.0250391				8.17635	0.0250391				8.17635	0.0673153				8.17635	0.0656168				8.17635	0.0674823				8.17635	0.0220495				8.17635	0.0833398				8.17635	0.0339552				8.17635	0.0260567				8.17635	0.037225
		8.29659	0.0255782				8.29659	0.0255782				8.29659	0.0666633				8.29659	0.064673				8.29659	0.0680231				8.29659	0.0227705				8.29659	0.0838217				8.29659	0.0350175				8.29659	0.0269585				8.29659	0.0379506
		8.41683	0.0261118				8.41683	0.0261118				8.41683	0.0660089				8.41683	0.0637427				8.41683	0.0685183				8.41683	0.0234926				8.41683	0.0842293				8.41683	0.0360732				8.41683	0.0278615				8.41683	0.0386611
		8.53707	0.0266397				8.53707	0.0266397				8.53707	0.0653527				8.53707	0.0628259				8.53707	0.0689681				8.53707	0.0242152				8.53707	0.084564				8.53707	0.0371209				8.53707	0.0287646				8.53707	0.0393558
		8.65731	0.0271616				8.65731	0.0271616				8.65731	0.064695				8.65731	0.0619222				8.65731	0.069373				8.65731	0.0249374				8.65731	0.0848269				8.65731	0.0381592				8.65731	0.0296669				8.65731	0.0400344
		8.77756	0.0276771				8.77756	0.0276771				8.77756	0.0640363				8.77756	0.0610315				8.77756	0.0697335				8.77756	0.0256586				8.77756	0.0850192				8.77756	0.0391867				8.77756	0.0305672				8.77756	0.0406964
		8.8978	0.028186				8.8978	0.028186				8.8978	0.0633769				8.8978	0.0601536				8.8978	0.0700502				8.8978	0.0263781				8.8978	0.0851426				8.8978	0.0402022				8.8978	0.0314645				8.8978	0.0413413
		9.01804	0.028688				9.01804	0.028688				9.01804	0.0627171				9.01804	0.0592884				9.01804	0.0703236				9.01804	0.0270952				9.01804	0.0851985				9.01804	0.0412044				9.01804	0.0323579				9.01804	0.0419687
		9.13828	0.0291829				9.13828	0.0291829				9.13828	0.0620573				9.13828	0.0584356				9.13828	0.0705545				9.13828	0.0278094				9.13828	0.0851886				9.13828	0.0421921				9.13828	0.0332463				9.13828	0.0425784
		9.25852	0.0296703				9.25852	0.0296703				9.25852	0.0613978				9.25852	0.0575951				9.25852	0.0707436				9.25852	0.0285199				9.25852	0.0851147				9.25852	0.0431641				9.25852	0.0341288				9.25852	0.04317
		9.37876	0.0301501				9.37876	0.0301501				9.37876	0.060739				9.37876	0.0567666				9.37876	0.0708916				9.37876	0.029226				9.37876	0.0849786				9.37876	0.0441194				9.37876	0.0350045				9.37876	0.0437431
		9.499	0.0306221				9.499	0.0306221				9.499	0.0600811				9.499	0.0559501				9.499	0.0709993				9.499	0.0299273				9.499	0.0847821				9.499	0.0450569				9.499	0.0358725				9.499	0.0442976
		9.61924	0.0310859				9.61924	0.0310859				9.61924	0.0594244				9.61924	0.0551453				9.61924	0.0710676				9.61924	0.030623				9.61924	0.0845272				9.61924	0.0459755				9.61924	0.0367317				9.61924	0.0448332
		9.73948	0.0315416				9.73948	0.0315416				9.73948	0.0587692				9.73948	0.0543521				9.73948	0.0710973				9.73948	0.0313127				9.73948	0.0842158				9.73948	0.0468743				9.73948	0.0375815				9.73948	0.0453496
		9.85972	0.0319887				9.85972	0.0319887				9.85972	0.0581157				9.85972	0.0535703				9.85972	0.0710894				9.85972	0.0319956				9.85972	0.0838501				9.85972	0.0477523				9.85972	0.0384209				9.85972	0.0458468
		9.97996	0.0324272				9.97996	0.0324272				9.97996	0.0574641				9.97996	0.0527997				9.97996	0.0710447				9.97996	0.0326714				9.97996	0.083432				9.97996	0.0486088				9.97996	0.0392491				9.97996	0.0463246
		10.1002	0.032857				10.1002	0.032857				10.1002	0.0568147				10.1002	0.0520403				10.1002	0.0709642				10.1002	0.0333393				10.1002	0.0829637				10.1002	0.0494428				10.1002	0.0400653				10.1002	0.0467829
		10.2204	0.0332778				10.2204	0.0332778				10.2204	0.0561677				10.2204	0.0512917				10.2204	0.070849				10.2204	0.033999				10.2204	0.0824472				10.2204	0.0502537				10.2204	0.0408688				10.2204	0.0472216
		10.3407	0.0336895				10.3407	0.0336895				10.3407	0.0555233				10.3407	0.0505539				10.3407	0.0706998				10.3407	0.0346499				10.3407	0.0818847				10.3407	0.0510407				10.3407	0.0416589				10.3407	0.0476406
		10.4609	0.0340921				10.4609	0.0340921				10.4609	0.0548816				10.4609	0.0498267				10.4609	0.0705179				10.4609	0.0352915				10.4609	0.0812783				10.4609	0.0518032				10.4609	0.0424348				10.4609	0.0480398
		10.5812	0.0344852				10.5812	0.0344852				10.5812	0.0542429				10.5812	0.04911				10.5812	0.0703041				10.5812	0.0359234				10.5812	0.08063				10.5812	0.0525406				10.5812	0.0431959				10.5812	0.0484193
		10.7014	0.034869				10.7014	0.034869				10.7014	0.0536073				10.7014	0.0484036				10.7014	0.0700595				10.7014	0.0365451				10.7014	0.0799421				10.7014	0.0532522				10.7014	0.0439416				10.7014	0.0487791
		10.8216	0.0352432				10.8216	0.0352432				10.8216	0.0529751				10.8216	0.0477074				10.8216	0.0697851				10.8216	0.0371562				10.8216	0.0792165				10.8216	0.0539377				10.8216	0.0446712				10.8216	0.0491192
		10.9419	0.0356078				10.9419	0.0356078				10.9419	0.0523462				10.9419	0.0470212				10.9419	0.069482				10.9419	0.0377563				10.9419	0.0784555				10.9419	0.0545965				10.9419	0.0453843				10.9419	0.0494396
		11.0621	0.0359627				11.0621	0.0359627				11.0621	0.0517209				11.0621	0.0463448				11.0621	0.0691511				11.0621	0.038345				11.0621	0.077661				11.0621	0.0552283				11.0621	0.0460802				11.0621	0.0497404
		11.1824	0.0363079				11.1824	0.0363079				11.1824	0.0510994				11.1824	0.0456782				11.1824	0.0687936				11.1824	0.038922				11.1824	0.0768351				11.1824	0.0558326				11.1824	0.0467584				11.1824	0.0500218
		11.3026	0.0366431				11.3026	0.0366431				11.3026	0.0504816				11.3026	0.0450211				11.3026	0.0684104				11.3026	0.0394868				11.3026	0.0759798				11.3026	0.0564093				11.3026	0.0474185				11.3026	0.0502837
		11.4228	0.0369686				11.4228	0.0369686				11.4228	0.0498679				11.4228	0.0443735				11.4228	0.0680026				11.4228	0.0400392				11.4228	0.0750971				11.4228	0.056958				11.4228	0.04806				11.4228	0.0505264
		11.5431	0.037284				11.5431	0.037284				11.5431	0.0492582				11.5431	0.0437353				11.5431	0.0675712				11.5431	0.0405789				11.5431	0.0741889				11.5431	0.0574785				11.5431	0.0486826				11.5431	0.05075
		11.6633	0.0375896				11.6633	0.0375896				11.6633	0.0486526				11.6633	0.0431062				11.6633	0.0671172				11.6633	0.0411055				11.6633	0.0732572				11.6633	0.0579707				11.6633	0.0492858				11.6633	0.0509546
		11.7836	0.0378851				11.7836	0.0378851				11.7836	0.0480514				11.7836	0.0424861				11.7836	0.0666416				11.7836	0.0416189				11.7836	0.0723038				11.7836	0.0584344				11.7836	0.0498694				11.7836	0.0511404
		11.9038	0.0381706				11.9038	0.0381706				11.9038	0.0474544				11.9038	0.041875				11.9038	0.0661455				11.9038	0.0421186				11.9038	0.0713305				11.9038	0.0588696				11.9038	0.0504329				11.9038	0.0513076
		12.024	0.0384461				12.024	0.0384461				12.024	0.046862				12.024	0.0412726				12.024	0.0656297				12.024	0.0426046				12.024	0.0703391				12.024	0.0592762				12.024	0.0509761				12.024	0.0514565
		12.1443	0.0387116				12.1443	0.0387116				12.1443	0.046274				12.1443	0.040679				12.1443	0.0650954				12.1443	0.0430766				12.1443	0.0693314				12.1443	0.0596542				12.1443	0.0514988				12.1443	0.0515871
		12.2645	0.0389671				12.2645	0.0389671				12.2645	0.0456906				12.2645	0.0400938				12.2645	0.0645434				12.2645	0.0435343				12.2645	0.068309				12.2645	0.0600037				12.2645	0.0520006				12.2645	0.0516998
		12.3848	0.0392125				12.3848	0.0392125				12.3848	0.0451119				12.3848	0.0395171				12.3848	0.0639747				12.3848	0.0439777				12.3848	0.0672736				12.3848	0.0603247				12.3848	0.0524816				12.3848	0.0517948
		12.505	0.039448				12.505	0.039448				12.505	0.0445379				12.505	0.0389487				12.505	0.0633903				12.505	0.0444065				12.505	0.0662267				12.505	0.0606174				12.505	0.0529414				12.505	0.0518722
		12.6253	0.0396735				12.6253	0.0396735				12.6253	0.0439687				12.6253	0.0383884				12.6253	0.062791				12.6253	0.0448207				12.6253	0.06517				12.6253	0.0608819				12.6253	0.0533799				12.6253	0.0519325
		12.7455	0.039889				12.7455	0.039889				12.7455	0.0434043				12.7455	0.0378362				12.7455	0.0621777				12.7455	0.04522				12.7455	0.0641049				12.7455	0.0611184				12.7455	0.053797				12.7455	0.0519759
		12.8657	0.0400947				12.8657	0.0400947				12.8657	0.0428448				12.8657	0.037292				12.8657	0.0615514				12.8657	0.0456045				12.8657	0.0630327				12.8657	0.061327				12.8657	0.0541927				12.8657	0.0520026
		12.986	0.0402905				12.986	0.0402905				12.986	0.0422902				12.986	0.0367556				12.986	0.0609129				12.986	0.0459739				12.986	0.061955				12.986	0.0615081				12.986	0.0545669				12.986	0.0520129
		13.1062	0.0404765				13.1062	0.0404765				13.1062	0.0417405				13.1062	0.0362269				13.1062	0.0602631				13.1062	0.0463282				13.1062	0.0608731				13.1062	0.061662				13.1062	0.0549195				13.1062	0.0520071
		13.2265	0.0406528				13.2265	0.0406528				13.2265	0.0411959				13.2265	0.0357058				13.2265	0.0596028				13.2265	0.0466673				13.2265	0.0597882				13.2265	0.0617888				13.2265	0.0552505				13.2265	0.0519855
		13.3467	0.0408193				13.3467	0.0408193				13.3467	0.0406562				13.3467	0.0351922				13.3467	0.0589327				13.3467	0.0469913				13.3467	0.0587015				13.3467	0.061889				13.3467	0.05556				13.3467	0.0519485
		13.4669	0.0409762				13.4669	0.0409762				13.4669	0.0401216				13.4669	0.034686				13.4669	0.0582538				13.4669	0.0473				13.4669	0.0576143				13.4669	0.0619629				13.4669	0.055848				13.4669	0.0518962
		13.5872	0.0411235				13.5872	0.0411235				13.5872	0.039592				13.5872	0.034187				13.5872	0.0575667				13.5872	0.0475935				13.5872	0.0565276				13.5872	0.0620109				13.5872	0.0561146				13.5872	0.0518292
		13.7074	0.0412614				13.7074	0.0412614				13.7074	0.0390676				13.7074	0.0336953				13.7074	0.0568723				13.7074	0.0478717				13.7074	0.0554425				13.7074	0.0620334				13.7074	0.0563598				13.7074	0.0517476
		13.8277	0.0413898				13.8277	0.0413898				13.8277	0.0385482				13.8277	0.0332106				13.8277	0.0561712				13.8277	0.0481347				13.8277	0.0543601				13.8277	0.0620308				13.8277	0.0565838				13.8277	0.0516517
		13.9479	0.0415089				13.9479	0.0415089				13.9479	0.038034				13.9479	0.0327329				13.9479	0.0554642				13.9479	0.0483825				13.9479	0.0532814				13.9479	0.0620035				13.9479	0.0567866				13.9479	0.051542
		14.0681	0.0416187				14.0681	0.0416187				14.0681	0.0375249				14.0681	0.032262				14.0681	0.0547519				14.0681	0.0486151				14.0681	0.0522071				14.0681	0.0619519				14.0681	0.0569685				14.0681	0.0514187
		14.1884	0.0417194				14.1884	0.0417194				14.1884	0.0370209				14.1884	0.031798				14.1884	0.054035				14.1884	0.0488326				14.1884	0.0511383				14.1884	0.0618767				14.1884	0.0571295				14.1884	0.0512823
		14.3086	0.041811				14.3086	0.041811				14.3086	0.036522				14.3086	0.0313406				14.3086	0.0533142				14.3086	0.049035				14.3086	0.0500758				14.3086	0.0617782				14.3086	0.05727				14.3086	0.0511329
		14.4289	0.0418936				14.4289	0.0418936				14.4289	0.0360283				14.4289	0.0308897				14.4289	0.0525902				14.4289	0.0492225				14.4289	0.0490203				14.4289	0.0616569				14.4289	0.05739				14.4289	0.0509709
		14.5491	0.0419674				14.5491	0.0419674				14.5491	0.0355397				14.5491	0.0304454				14.5491	0.0518634				14.5491	0.049395				14.5491	0.0479725				14.5491	0.0615134				14.5491	0.0574898				14.5491	0.0507968
		14.6693	0.0420323				14.6693	0.0420323				14.6693	0.0350563				14.6693	0.0300075				14.6693	0.0511345				14.6693	0.0495527				14.6693	0.0469333				14.6693	0.0613482				14.6693	0.0575696				14.6693	0.0506108
		14.7896	0.0420886				14.7896	0.0420886				14.7896	0.034578				14.7896	0.0295758				14.7896	0.0504041				14.7896	0.0496958				14.7896	0.0459031				14.7896	0.0611618				14.7896	0.0576297				14.7896	0.0504132
		14.9098	0.0421364				14.9098	0.0421364				14.9098	0.0341048				14.9098	0.0291504				14.9098	0.0496727				14.9098	0.0498242				14.9098	0.0448827				14.9098	0.0609548				14.9098	0.0576703				14.9098	0.0502045
		15.0301	0.0421756				15.0301	0.0421756				15.0301	0.0336367				15.0301	0.0287311				15.0301	0.0489409				15.0301	0.0499382				15.0301	0.0438725				15.0301	0.0607278				15.0301	0.0576917				15.0301	0.0499848
		15.1503	0.0422066				15.1503	0.0422066				15.1503	0.0331738				15.1503	0.0283178				15.1503	0.0482091				15.1503	0.0500379				15.1503	0.0428732				15.1503	0.0604811				15.1503	0.0576941				15.1503	0.0497547
		15.2705	0.0422293				15.2705	0.0422293				15.2705	0.0327159				15.2705	0.0279105				15.2705	0.0474779				15.2705	0.0501234				15.2705	0.0418851				15.2705	0.0602156				15.2705	0.057678				15.2705	0.0495143
		15.3908	0.0422438				15.3908	0.0422438				15.3908	0.0322631				15.3908	0.027509				15.3908	0.0467477				15.3908	0.0501949				15.3908	0.0409089				15.3908	0.0599316				15.3908	0.0576435				15.3908	0.0492641
		15.511	0.0422504				15.511	0.0422504				15.511	0.0318153				15.511	0.0271133				15.511	0.0460189				15.511	0.0502525				15.511	0.0399447				15.511	0.0596299				15.511	0.0575911				15.511	0.0490044
		15.6313	0.0422492				15.6313	0.0422492				15.6313	0.0313726				15.6313	0.0267233				15.6313	0.0452921				15.6313	0.0502965				15.6313	0.0389931				15.6313	0.0593109				15.6313	0.057521				15.6313	0.0487354
		15.7515	0.0422401				15.7515	0.0422401				15.7515	0.0309349				15.7515	0.0263389				15.7515	0.0445676				15.7515	0.0503269				15.7515	0.0380544				15.7515	0.0589753				15.7515	0.0574335				15.7515	0.0484576
		15.8717	0.0422235				15.8717	0.0422235				15.8717	0.0305022				15.8717	0.02596				15.8717	0.0438457				15.8717	0.0503439				15.8717	0.0371289				15.8717	0.0586236				15.8717	0.057329				15.8717	0.0481713
		15.992	0.0421993				15.992	0.0421993				15.992	0.0300745				15.992	0.0255866				15.992	0.043127				15.992	0.0503479				15.992	0.0362169				15.992	0.0582564				15.992	0.057208				15.992	0.0478767
		16.1122	0.0421677				16.1122	0.0421677				16.1122	0.0296518				16.1122	0.0252185				16.1122	0.0424117				16.1122	0.0503388				16.1122	0.0353186				16.1122	0.0578743				16.1122	0.0570706				16.1122	0.0475742
		16.2325	0.0421289				16.2325	0.0421289				16.2325	0.029234				16.2325	0.0248558				16.2325	0.0417002				16.2325	0.050317				16.2325	0.0344342				16.2325	0.0574778				16.2325	0.0569173				16.2325	0.0472642
		16.3527	0.042083				16.3527	0.042083				16.3527	0.028821				16.3527	0.0244983				16.3527	0.0409928				16.3527	0.0502827				16.3527	0.033564				16.3527	0.0570676				16.3527	0.0567485				16.3527	0.0469468
		16.4729	0.04203				16.4729	0.04203				16.4729	0.028413				16.4729	0.0241459				16.4729	0.0402898				16.4729	0.050236				16.4729	0.0327081				16.4729	0.0566442				16.4729	0.0565645				16.4729	0.0466226
		16.5932	0.0419702				16.5932	0.0419702				16.5932	0.0280098				16.5932	0.0237985				16.5932	0.0395916				16.5932	0.0501772				16.5932	0.0318667				16.5932	0.0562082				16.5932	0.0563656				16.5932	0.0462916
		16.7134	0.0419037				16.7134	0.0419037				16.7134	0.0276114				16.7134	0.0234562				16.7134	0.0388983				16.7134	0.0501065				16.7134	0.0310398				16.7134	0.0557602				16.7134	0.0561524				16.7134	0.0459543
		16.8337	0.0418305				16.8337	0.0418305				16.8337	0.0272179				16.8337	0.0231188				16.8337	0.0382104				16.8337	0.0500241				16.8337	0.0302276				16.8337	0.0553007				16.8337	0.0559252				16.8337	0.0456109
		16.9539	0.0417509				16.9539	0.0417509				16.9539	0.026829				16.9539	0.0227862				16.9539	0.0375279				16.9539	0.0499302				16.9539	0.0294301				16.9539	0.0548302				16.9539	0.0556843				16.9539	0.0452618
		17.0741	0.0416649				17.0741	0.0416649				17.0741	0.0264449				17.0741	0.0224585				17.0741	0.0368512				17.0741	0.0498251				17.0741	0.0286473				17.0741	0.0543493				17.0741	0.0554301				17.0741	0.0449072
		17.1944	0.0415727				17.1944	0.0415727				17.1944	0.0260655				17.1944	0.0221354				17.1944	0.0361804				17.1944	0.049709				17.1944	0.0278794				17.1944	0.0538587				17.1944	0.0551631				17.1944	0.0445474
		17.3146	0.0414744				17.3146	0.0414744				17.3146	0.0256908				17.3146	0.021817				17.3146	0.0355158				17.3146	0.0495821				17.3146	0.0271263				17.3146	0.0533587				17.3146	0.0548837				17.3146	0.0441826
		17.4349	0.0413701				17.4349	0.0413701				17.4349	0.0253207				17.4349	0.0215032				17.4349	0.0348576				17.4349	0.0494447				17.4349	0.0263881				17.4349	0.05285				17.4349	0.0545921				17.4349	0.0438133
		17.5551	0.0412601				17.5551	0.0412601				17.5551	0.0249551				17.5551	0.0211939				17.5551	0.0342059				17.5551	0.049297				17.5551	0.0256646				17.5551	0.052333				17.5551	0.0542889				17.5551	0.0434396
		17.6754	0.0411443				17.6754	0.0411443				17.6754	0.0245942				17.6754	0.020889				17.6754	0.033561				17.6754	0.0491393				17.6754	0.0249558				17.6754	0.0518083				17.6754	0.0539743				17.6754	0.0430617
		17.7956	0.0410229				17.7956	0.0410229				17.7956	0.0242377				17.7956	0.0205885				17.7956	0.0329229				17.7956	0.0489717				17.7956	0.0242618				17.7956	0.0512763				17.7956	0.0536489				17.7956	0.0426801
		17.9158	0.0408962				17.9158	0.0408962				17.9158	0.0238858				17.9158	0.0202924				17.9158	0.0322918				17.9158	0.0487945				17.9158	0.0235824				17.9158	0.0507377				17.9158	0.0533129				17.9158	0.0422948
		18.0361	0.0407641				18.0361	0.0407641				18.0361	0.0235383				18.0361	0.0200005				18.0361	0.0316678				18.0361	0.0486081				18.0361	0.0229175				18.0361	0.0501928				18.0361	0.0529669				18.0361	0.0419062
		18.1563	0.0406268				18.1563	0.0406268				18.1563	0.0231952				18.1563	0.0197128				18.1563	0.0310511				18.1563	0.0484125				18.1563	0.022267				18.1563	0.0496421				18.1563	0.0526111				18.1563	0.0415146
		18.2766	0.0404845				18.2766	0.0404845				18.2766	0.0228565				18.2766	0.0194292				18.2766	0.0304418				18.2766	0.0482082				18.2766	0.0216309				18.2766	0.0490862				18.2766	0.0522459				18.2766	0.04112
		18.3968	0.0403373				18.3968	0.0403373				18.3968	0.0225221				18.3968	0.0191497				18.3968	0.0298399				18.3968	0.0479952				18.3968	0.0210091				18.3968	0.0485254				18.3968	0.0518717				18.3968	0.0407229
		18.517	0.0401853				18.517	0.0401853				18.517	0.022192				18.517	0.0188743				18.517	0.0292456				18.517	0.0477738				18.517	0.0204013				18.517	0.0479603				18.517	0.051489				18.517	0.0403234
		18.6373	0.0400287				18.6373	0.0400287				18.6373	0.0218662				18.6373	0.0186028				18.6373	0.028659				18.6373	0.0475444				18.6373	0.0198075				18.6373	0.0473912				18.6373	0.0510981				18.6373	0.0399218
		18.7575	0.0398674				18.7575	0.0398674				18.7575	0.0215446				18.7575	0.0183352				18.7575	0.02808				18.7575	0.0473071				18.7575	0.0192274				18.7575	0.0468187				18.7575	0.0506993				18.7575	0.0395182
		18.8778	0.0397018				18.8778	0.0397018				18.8778	0.0212272				18.8778	0.0180714				18.8778	0.0275088				18.8778	0.0470622				18.8778	0.0186611				18.8778	0.046243				18.8778	0.050293				18.8778	0.0391129
		18.998	0.0395319				18.998	0.0395319				18.998	0.020914				18.998	0.0178115				18.998	0.0269454				18.998	0.0468099				18.998	0.0181082				18.998	0.0456647				18.998	0.0498796				18.998	0.038706
		19.1182	0.0393579				19.1182	0.0393579				19.1182	0.0206049				19.1182	0.0175553				19.1182	0.0263899				19.1182	0.0465505				19.1182	0.0175686				19.1182	0.0450841				19.1182	0.0494594				19.1182	0.0382979
		19.2385	0.0391798				19.2385	0.0391798				19.2385	0.0202998				19.2385	0.0173027				19.2385	0.0258423				19.2385	0.0462841				19.2385	0.0170422				19.2385	0.0445017				19.2385	0.0490329				19.2385	0.0378887
		19.3587	0.0389977				19.3587	0.0389977				19.3587	0.0199988				19.3587	0.0170539				19.3587	0.0253026				19.3587	0.0460112				19.3587	0.0165288				19.3587	0.0439177				19.3587	0.0486003				19.3587	0.0374786
		19.479	0.0388119				19.479	0.0388119				19.479	0.0197017				19.479	0.0168085				19.479	0.0247709				19.479	0.0457317				19.479	0.0160281				19.479	0.0433326				19.479	0.048162				19.479	0.0370677
		19.5992	0.0386224				19.5992	0.0386224				19.5992	0.0194086				19.5992	0.0165668				19.5992	0.0242471				19.5992	0.0454462				19.5992	0.0155401				19.5992	0.0427468				19.5992	0.0477183				19.5992	0.0366563
		19.7194	0.0384293				19.7194	0.0384293				19.7194	0.0191194				19.7194	0.0163285				19.7194	0.0237313				19.7194	0.0451546				19.7194	0.0150644				19.7194	0.0421605				19.7194	0.0472696				19.7194	0.0362446
		19.8397	0.0382328				19.8397	0.0382328				19.8397	0.0188341				19.8397	0.0160936				19.8397	0.0232234				19.8397	0.0448573				19.8397	0.0146009				19.8397	0.0415741				19.8397	0.0468162				19.8397	0.0358326
		19.9599	0.038033				19.9599	0.038033				19.9599	0.0185526				19.9599	0.0158621				19.9599	0.0227236				19.9599	0.0445546				19.9599	0.0141495				19.9599	0.040988				19.9599	0.0463584				19.9599	0.0354207
		20.0802	0.0378299				20.0802	0.0378299				20.0802	0.018275				20.0802	0.0156339				20.0802	0.0222316				20.0802	0.0442465				20.0802	0.0137098				20.0802	0.0404024				20.0802	0.0458965				20.0802	0.0350089
		20.2004	0.0376237				20.2004	0.0376237				20.2004	0.018001				20.2004	0.015409				20.2004	0.0217477				20.2004	0.0439335				20.2004	0.0132817				20.2004	0.0398177				20.2004	0.0454309				20.2004	0.0345974
		20.3206	0.0374146				20.3206	0.0374146				20.3206	0.0177308				20.3206	0.0151874				20.3206	0.0212716				20.3206	0.0436156				20.3206	0.012865				20.3206	0.0392341				20.3206	0.0449619				20.3206	0.0341864
		20.4409	0.0372026				20.4409	0.0372026				20.4409	0.0174643				20.4409	0.0149689				20.4409	0.0208034				20.4409	0.0432931				20.4409	0.0124595				20.4409	0.0386519				20.4409	0.0444897				20.4409	0.033776
		20.5611	0.0369878				20.5611	0.0369878				20.5611	0.0172014				20.5611	0.0147536				20.5611	0.0203431				20.5611	0.0429662				20.5611	0.012065				20.5611	0.0380715				20.5611	0.0440147				20.5611	0.0333664
		20.6814	0.0367703				20.6814	0.0367703				20.6814	0.0169421				20.6814	0.0145414				20.6814	0.0198906				20.6814	0.0426352				20.6814	0.0116812				20.6814	0.037493				20.6814	0.0435371				20.6814	0.0329576
		20.8016	0.0365503				20.8016	0.0365503				20.8016	0.0166863				20.8016	0.0143322				20.8016	0.0194459				20.8016	0.0423002				20.8016	0.011308				20.8016	0.0369168				20.8016	0.0430572				20.8016	0.03255
		20.9218	0.0363279				20.9218	0.0363279				20.9218	0.0164341				20.9218	0.014126				20.9218	0.0190089				20.9218	0.0419614				20.9218	0.010945				20.9218	0.036343				20.9218	0.0425754				20.9218	0.0321434
		21.0421	0.0361031				21.0421	0.0361031				21.0421	0.0161854				21.0421	0.0139228				21.0421	0.0185796				21.0421	0.0416191				21.0421	0.0105923				21.0421	0.0357719				21.0421	0.0420918				21.0421	0.0317382
		21.1623	0.035876				21.1623	0.035876				21.1623	0.0159401				21.1623	0.0137225				21.1623	0.018158				21.1623	0.0412735				21.1623	0.0102494				21.1623	0.0352038				21.1623	0.0416067				21.1623	0.0313344
		21.2826	0.0356468				21.2826	0.0356468				21.2826	0.0156981				21.2826	0.0135251				21.2826	0.0177439				21.2826	0.0409247				21.2826	0.00991626				21.2826	0.0346387				21.2826	0.0411204				21.2826	0.0309321
		21.4028	0.0354156				21.4028	0.0354156				21.4028	0.0154596				21.4028	0.0133306				21.4028	0.0173373				21.4028	0.0405729				21.4028	0.00959261				21.4028	0.0340771				21.4028	0.0406332				21.4028	0.0305315
		21.523	0.0351824				21.523	0.0351824				21.523	0.0152244				21.523	0.0131388				21.523	0.0169382				21.523	0.0402184				21.523	0.00927825				21.523	0.033519				21.523	0.0401452				21.523	0.0301326
		21.6433	0.0349474				21.6433	0.0349474				21.6433	0.0149925				21.6433	0.0129498				21.6433	0.0165465				21.6433	0.0398614				21.6433	0.00897297				21.6433	0.0329646				21.6433	0.0396567				21.6433	0.0297356
		21.7635	0.0347106				21.7635	0.0347106				21.7635	0.0147638				21.7635	0.0127636				21.7635	0.0161621				21.7635	0.039502				21.7635	0.00867658				21.7635	0.0324141				21.7635	0.039168				21.7635	0.0293405
		21.8838	0.0344722				21.8838	0.0344722				21.8838	0.0145383				21.8838	0.01258				21.8838	0.015785				21.8838	0.0391403				21.8838	0.00838886				21.8838	0.0318677				21.8838	0.0386793				21.8838	0.0289476
		22.004	0.0342322				22.004	0.0342322				22.004	0.014316				22.004	0.012399				22.004	0.015415				22.004	0.0387767				22.004	0.00810962				22.004	0.0313255				22.004	0.0381908				22.004	0.0285567
		22.1242	0.0339907				22.1242	0.0339907				22.1242	0.0140969				22.1242	0.0122206				22.1242	0.0150522				22.1242	0.0384112				22.1242	0.00783865				22.1242	0.0307877				22.1242	0.0377026				22.1242	0.0281681
		22.2445	0.0337478				22.2445	0.0337478				22.2445	0.0138808				22.2445	0.0120449				22.2445	0.0146964				22.2445	0.038044				22.2445	0.00757577				22.2445	0.0302545				22.2445	0.0372151				22.2445	0.0277819
		22.3647	0.0335037				22.3647	0.0335037				22.3647	0.0136678				22.3647	0.0118716				22.3647	0.0143475				22.3647	0.0376753				22.3647	0.00732078				22.3647	0.0297259				22.3647	0.0367284				22.3647	0.027398
		22.485	0.0332583				22.485	0.0332583				22.485	0.0134579				22.485	0.0117008				22.485	0.0140056				22.485	0.0373053				22.485	0.00707348				22.485	0.0292021				22.485	0.0362426				22.485	0.0270167
		22.6052	0.0330117				22.6052	0.0330117				22.6052	0.0132509				22.6052	0.0115325				22.6052	0.0136704				22.6052	0.0369341				22.6052	0.00683368				22.6052	0.0286832				22.6052	0.0357581				22.6052	0.0266378
		22.7255	0.0327642				22.7255	0.0327642				22.7255	0.0130469				22.7255	0.0113666				22.7255	0.0133419				22.7255	0.036562				22.7255	0.00660121				22.7255	0.0281694				22.7255	0.0352749				22.7255	0.0262617
		22.8457	0.0325156				22.8457	0.0325156				22.8457	0.0128458				22.8457	0.0112031				22.8457	0.01302				22.8457	0.0361889				22.8457	0.00637586				22.8457	0.0276607				22.8457	0.0347932				22.8457	0.0258882
		22.9659	0.0322662				22.9659	0.0322662				22.9659	0.0126476				22.9659	0.011042				22.9659	0.0127047				22.9659	0.0358151				22.9659	0.00615747				22.9659	0.0271572				22.9659	0.0343133				22.9659	0.0255175
		23.0862	0.032016				23.0862	0.032016				23.0862	0.0124522				23.0862	0.0108831				23.0862	0.0123958				23.0862	0.0354408				23.0862	0.00594585				23.0862	0.026659				23.0862	0.0338352				23.0862	0.0251496
		23.2064	0.031765				23.2064	0.031765				23.2064	0.0122596				23.2064	0.0107266				23.2064	0.0120934				23.2064	0.0350661				23.2064	0.00574083				23.2064	0.0261662				23.2064	0.0333591				23.2064	0.0247846
		23.3267	0.0315134				23.3267	0.0315134				23.3267	0.0120698				23.3267	0.0105723				23.3267	0.0117971				23.3267	0.034691				23.3267	0.00554223				23.3267	0.025679				23.3267	0.0328853				23.3267	0.0244225
		23.4469	0.0312612				23.4469	0.0312612				23.4469	0.0118828				23.4469	0.0104202				23.4469	0.0115071				23.4469	0.0343159				23.4469	0.00534988				23.4469	0.0251972				23.4469	0.0324137				23.4469	0.0240634
		23.5671	0.0310085				23.5671	0.0310085				23.5671	0.0116984				23.5671	0.0102703				23.5671	0.0112232				23.5671	0.0339407				23.5671	0.00516362				23.5671	0.0247211				23.5671	0.0319446				23.5671	0.0237073
		23.6874	0.0307553				23.6874	0.0307553				23.6874	0.0115168				23.6874	0.0101226				23.6874	0.0109453				23.6874	0.0335656				23.6874	0.00498327				23.6874	0.0242507				23.6874	0.0314781				23.6874	0.0233543
		23.8076	0.0305018				23.8076	0.0305018				23.8076	0.0113377				23.8076	0.00997696				23.8076	0.0106733				23.8076	0.0331909				23.8076	0.00480869				23.8076	0.023786				23.8076	0.0310143				23.8076	0.0230044
		23.9279	0.030248				23.9279	0.030248				23.9279	0.0111613				23.9279	0.00983344				23.9279	0.0104072				23.9279	0.0328164				23.9279	0.00463972				23.9279	0.023327				23.9279	0.0305533				23.9279	0.0226577
		24.0481	0.0299939				24.0481	0.0299939				24.0481	0.0109875				24.0481	0.00969199				24.0481	0.0101468				24.0481	0.0324425				24.0481	0.00447618				24.0481	0.0228739				24.0481	0.0300953				24.0481	0.0223142
		24.1683	0.0297397				24.1683	0.0297397				24.1683	0.0108162				24.1683	0.00955258				24.1683	0.00989206				24.1683	0.0320692				24.1683	0.00431795				24.1683	0.0224267				24.1683	0.0296404				24.1683	0.0219739
		24.2886	0.0294853				24.2886	0.0294853				24.2886	0.0106474				24.2886	0.00941517				24.2886	0.00964289				24.2886	0.0316966				24.2886	0.00416486				24.2886	0.0219853				24.2886	0.0291886				24.2886	0.0216368
		24.4088	0.0292309				24.4088	0.0292309				24.4088	0.010481				24.4088	0.00927973				24.4088	0.00939919				24.4088	0.0313248				24.4088	0.00401676				24.4088	0.0215498				24.4088	0.0287401				24.4088	0.0213031
		24.5291	0.0289765				24.5291	0.0289765				24.5291	0.0103171				24.5291	0.00914624				24.5291	0.00916088				24.5291	0.030954				24.5291	0.00387353				24.5291	0.0211203				24.5291	0.028295				24.5291	0.0209726
		24.6493	0.0287222				24.6493	0.0287222				24.6493	0.0101557				24.6493	0.00901468				24.6493	0.00892787				24.6493	0.0305843				24.6493	0.00373501				24.6493	0.0206967				24.6493	0.0278533				24.6493	0.0206455
		24.7695	0.0284681				24.7695	0.0284681				24.7695	0.00999657				24.7695	0.008885				24.7695	0.00870006				24.7695	0.0302156				24.7695	0.00360108				24.7695	0.020279				24.7695	0.0274152				24.7695	0.0203217
		24.8898	0.0282141				24.8898	0.0282141				24.8898	0.00983983				24.8898	0.0087572				24.8898	0.00847737				24.8898	0.0298482				24.8898	0.00347159				24.8898	0.0198674				24.8898	0.0269808				24.8898	0.0200014
		25.01	0.0279603				25.01	0.0279603				25.01	0.0096854				25.01	0.00863123				25.01	0.00825971				25.01	0.0294822				25.01	0.00334642				25.01	0.0194617				25.01	0.02655				25.01	0.0196844
		25.1303	0.0277069				25.1303	0.0277069				25.1303	0.00953325				25.1303	0.00850707				25.1303	0.008047				25.1303	0.0291176				25.1303	0.00322544				25.1303	0.0190619				25.1303	0.026123				25.1303	0.0193708
		25.2505	0.0274538				25.2505	0.0274538				25.2505	0.00938336				25.2505	0.0083847				25.2505	0.00783913				25.2505	0.0287545				25.2505	0.00310852				25.2505	0.0186681				25.2505	0.0256999				25.2505	0.0190607
		25.3707	0.027201				25.3707	0.027201				25.3707	0.0092357				25.3707	0.00826408				25.3707	0.00763604				25.3707	0.0283929				25.3707	0.00299555				25.3707	0.0182803				25.3707	0.0252807				25.3707	0.0187539
		25.491	0.0269488				25.491	0.0269488				25.491	0.00909024				25.491	0.00814521				25.491	0.00743762				25.491	0.0280331				25.491	0.0028864				25.491	0.0178984				25.491	0.0248655				25.491	0.0184507
		25.6112	0.026697				25.6112	0.026697				25.6112	0.00894694				25.6112	0.00802804				25.6112	0.0072438				25.6112	0.027675				25.6112	0.00278096				25.6112	0.0175225				25.6112	0.0244542				25.6112	0.0181508
		25.7315	0.0264458				25.7315	0.0264458				25.7315	0.00880578				25.7315	0.00791256				25.7315	0.0070545				25.7315	0.0273188				25.7315	0.00267911				25.7315	0.0171524				25.7315	0.0240471				25.7315	0.0178544
		25.8517	0.0261952				25.8517	0.0261952				25.8517	0.00866673				25.8517	0.00779874				25.8517	0.00686961				25.8517	0.0269644				25.8517	0.00258075				25.8517	0.0167883				25.8517	0.0236441				25.8517	0.0175615
		25.9719	0.0259452				25.9719	0.0259452				25.9719	0.00852976				25.9719	0.00768656				25.9719	0.00668907				25.9719	0.0266121				25.9719	0.00248576				25.9719	0.01643				25.9719	0.0232453				25.9719	0.017272
		26.0922	0.0256959				26.0922	0.0256959				26.0922	0.00839485				26.0922	0.00757599				26.0922	0.00651279				26.0922	0.0262617				26.0922	0.00239405				26.0922	0.0160775				26.0922	0.0228507				26.0922	0.016986
		26.2124	0.0254473				26.2124	0.0254473				26.2124	0.00826196				26.2124	0.00746701				26.2124	0.00634069				26.2124	0.0259135				26.2124	0.00230551				26.2124	0.0157309				26.2124	0.0224604				26.2124	0.0167035
		26.3327	0.0251994				26.3327	0.0251994				26.3327	0.00813106				26.3327	0.0073596				26.3327	0.00617268				26.3327	0.0255675				26.3327	0.00222005				26.3327	0.01539				26.3327	0.0220743				26.3327	0.0164244
		26.4529	0.0249524				26.4529	0.0249524				26.4529	0.00800214				26.4529	0.00725373				26.4529	0.00600869				26.4529	0.0252236				26.4529	0.00213755				26.4529	0.0150548				26.4529	0.0216926				26.4529	0.0161487
		26.5731	0.0247062				26.5731	0.0247062				26.5731	0.00787516				26.5731	0.00714939				26.5731	0.00584864				26.5731	0.0248821				26.5731	0.00205794				26.5731	0.0147254				26.5731	0.0213152				26.5731	0.0158765
		26.6934	0.0244609				26.6934	0.0244609				26.6934	0.00775009				26.6934	0.00704654				26.6934	0.00569244				26.6934	0.0245429				26.6934	0.00198112				26.6934	0.0144016				26.6934	0.0209422				26.6934	0.0156077
		26.8136	0.0242165				26.8136	0.0242165				26.8136	0.00762692				26.8136	0.00694518				26.8136	0.00554002				26.8136	0.0242061				26.8136	0.00190699				26.8136	0.0140834				26.8136	0.0205735				26.8136	0.0153424
		26.9339	0.023973				26.9339	0.023973				26.9339	0.0075056				26.9339	0.00684528				26.9339	0.00539131				26.9339	0.0238717				26.9339	0.00183548				26.9339	0.0137708				26.9339	0.0202093				26.9339	0.0150805
		27.0541	0.0237305				27.0541	0.0237305				27.0541	0.00738613				27.0541	0.00674681				27.0541	0.00524623				27.0541	0.0235398				27.0541	0.0017665				27.0541	0.0134637				27.0541	0.0198495				27.0541	0.0148219
		27.1743	0.023489				27.1743	0.023489				27.1743	0.00726847				27.1743	0.00664976				27.1743	0.0051047				27.1743	0.0232105				27.1743	0.00169996				27.1743	0.0131621				27.1743	0.0194941				27.1743	0.0145668
		27.2946	0.0232486				27.2946	0.0232486				27.2946	0.0071526				27.2946	0.0065541				27.2946	0.00496665				27.2946	0.0228837				27.2946	0.00163579				27.2946	0.0128659				27.2946	0.0191432				27.2946	0.0143151
		27.4148	0.0230093				27.4148	0.0230093				27.4148	0.00703848				27.4148	0.00645982				27.4148	0.00483201				27.4148	0.0225595				27.4148	0.00157391				27.4148	0.0125751				27.4148	0.0187967				27.4148	0.0140667
		27.5351	0.022771				27.5351	0.022771				27.5351	0.00692611				27.5351	0.0063669				27.5351	0.0047007				27.5351	0.0222379				27.5351	0.00151425				27.5351	0.0122897				27.5351	0.0184547				27.5351	0.0138217
		27.6553	0.0225339				27.6553	0.0225339				27.6553	0.00681545				27.6553	0.00627531				27.6553	0.00457266				27.6553	0.0219191				27.6553	0.00145672				27.6553	0.0120095				27.6553	0.0181171				27.6553	0.01358
		27.7756	0.022298				27.7756	0.022298				27.7756	0.00670648				27.7756	0.00618504				27.7756	0.00444782				27.7756	0.0216029				27.7756	0.00140127				27.7756	0.0117345				27.7756	0.017784				27.7756	0.0133416
		27.8958	0.0220632				27.8958	0.0220632				27.8958	0.00659917				27.8958	0.00609607				27.8958	0.0043261				27.8958	0.0212895				27.8958	0.00134782				27.8958	0.0114647				27.8958	0.0174553				27.8958	0.0131065
		28.016	0.0218296				28.016	0.0218296				28.016	0.00649351				28.016	0.00600838				28.016	0.00420744				28.016	0.0209789				28.016	0.0012963				28.016	0.0112001				28.016	0.0171311				28.016	0.0128747
		28.1363	0.0215973				28.1363	0.0215973				28.1363	0.00638946				28.1363	0.00592195				28.1363	0.00409177				28.1363	0.020671				28.1363	0.00124665				28.1363	0.0109404				28.1363	0.0168113				28.1363	0.0126461
		28.2565	0.0213663				28.2565	0.0213663				28.2565	0.00628701				28.2565	0.00583677				28.2565	0.00397903				28.2565	0.020366				28.2565	0.00119881				28.2565	0.0106858				28.2565	0.0164959				28.2565	0.0124208
		28.3768	0.0211365				28.3768	0.0211365				28.3768	0.00618613				28.3768	0.00575281				28.3768	0.00386916				28.3768	0.0200639				28.3768	0.00115271				28.3768	0.0104361				28.3768	0.0161849				28.3768	0.0121987
		28.497	0.0209081				28.497	0.0209081				28.497	0.00608681				28.497	0.00567005				28.497	0.00376208				28.497	0.0197646				28.497	0.0011083				28.497	0.0101912				28.497	0.0158784				28.497	0.0119799
		28.6172	0.0206809				28.6172	0.0206809				28.6172	0.00598901				28.6172	0.00558849				28.6172	0.00365774				28.6172	0.0194681				28.6172	0.00106552				28.6172	0.00995119				28.6172	0.0155762				28.6172	0.0117641
		28.7375	0.0204552				28.7375	0.0204552				28.7375	0.00589272				28.7375	0.0055081				28.7375	0.00355607				28.7375	0.0191746				28.7375	0.00102431				28.7375	0.00971591				28.7375	0.0152784				28.7375	0.0115516
		28.8577	0.0202307				28.8577	0.0202307				28.8577	0.00579791				28.8577	0.00542887				28.8577	0.00345702				28.8577	0.0188841				28.8577	0.000984618				28.8577	0.00948533				28.8577	0.0149849				28.8577	0.0113421
		28.978	0.0200077				28.978	0.0200077				28.978	0.00570457				28.978	0.00535078				28.978	0.00336053				28.978	0.0185964				28.978	0.000946394				28.978	0.00925937				28.978	0.0146958				28.978	0.0111358
		29.0982	0.0197861				29.0982	0.0197861				29.0982	0.00561267				29.0982	0.00527381				29.0982	0.00326653				29.0982	0.0183117				29.0982	0.000909586				29.0982	0.00903797				29.0982	0.014411				29.0982	0.0109325
		29.2184	0.0195659				29.2184	0.0195659				29.2184	0.00552219				29.2184	0.00519794				29.2184	0.00317498				29.2184	0.01803				29.2184	0.000874145				29.2184	0.00882108				29.2184	0.0141304				29.2184	0.0107323
		29.3387	0.0193471				29.3387	0.0193471				29.3387	0.00543311				29.3387	0.00512317				29.3387	0.00308581				29.3387	0.0177512				29.3387	0.000840022				29.3387	0.00860862				29.3387	0.0138542				29.3387	0.0105351
		29.4589	0.0191298				29.4589	0.0191298				29.4589	0.00534542				29.4589	0.00504948				29.4589	0.00299897				29.4589	0.0174754				29.4589	0.000807173				29.4589	0.00840054				29.4589	0.0135821				29.4589	0.0103409
		29.5792	0.0189139				29.5792	0.0189139				29.5792	0.00525908				29.5792	0.00497684				29.5792	0.0029144				29.5792	0.0172025				29.5792	0.000775553				29.5792	0.00819677				29.5792	0.0133143				29.5792	0.0101496
		29.6994	0.0186995				29.6994	0.0186995				29.6994	0.00517409				29.6994	0.00490525				29.6994	0.00283206				29.6994	0.0169327				29.6994	0.000745117				29.6994	0.00799724				29.6994	0.0130506				29.6994	0.00996134
		29.8196	0.0184866				29.8196	0.0184866				29.8196	0.00509042				29.8196	0.00483469				29.8196	0.00275188				29.8196	0.0166658				29.8196	0.000715825				29.8196	0.00780191				29.8196	0.0127911				29.8196	0.00977596
		29.9399	0.0182752				29.9399	0.0182752				29.9399	0.00500805				29.9399	0.00476514				29.9399	0.00267383				29.9399	0.016402				29.9399	0.000687636				29.9399	0.00761069				29.9399	0.0125357				29.9399	0.00959347
		30.0601	0.0180653				30.0601	0.0180653				30.0601	0.00492696				30.0601	0.0046966				30.0601	0.00259784				30.0601	0.0161411				30.0601	0.000660511				30.0601	0.00742353				30.0601	0.0122844				30.0601	0.00941384
		30.1804	0.017857				30.1804	0.017857				30.1804	0.00484714				30.1804	0.00462904				30.1804	0.00252387				30.1804	0.0158832				30.1804	0.000634411				30.1804	0.00724036				30.1804	0.0120371				30.1804	0.00923704
		30.3006	0.0176502				30.3006	0.0176502				30.3006	0.00476856				30.3006	0.00456245				30.3006	0.00245187				30.3006	0.0156284				30.3006	0.000609301				30.3006	0.00706112				30.3006	0.0117939				30.3006	0.00906304
		30.4208	0.0174449				30.4208	0.0174449				30.4208	0.00469122				30.4208	0.00449682				30.4208	0.0023818				30.4208	0.0153765				30.4208	0.000585145				30.4208	0.00688575				30.4208	0.0115546				30.4208	0.00889182
		30.5411	0.0172412				30.5411	0.0172412				30.5411	0.00461508				30.5411	0.00443213				30.5411	0.0023136				30.5411	0.0151275				30.5411	0.000561908				30.5411	0.00671418				30.5411	0.0113193				30.5411	0.00872334
		30.6613	0.017039				30.6613	0.017039				30.6613	0.00454013				30.6613	0.00436838				30.6613	0.00224724				30.6613	0.0148816				30.6613	0.000539558				30.6613	0.00654635				30.6613	0.0110879				30.6613	0.00855757
		30.7816	0.0168384				30.7816	0.0168384				30.7816	0.00446636				30.7816	0.00430554				30.7816	0.00218266				30.7816	0.0146387				30.7816	0.000518062				30.7816	0.0063822				30.7816	0.0108603				30.7816	0.00839448
		30.9018	0.0166394				30.9018	0.0166394				30.9018	0.00439374				30.9018	0.0042436				30.9018	0.00211982				30.9018	0.0143987				30.9018	0.000497389				30.9018	0.00622167				30.9018	0.0106366				30.9018	0.00823405
		31.022	0.0164419				31.022	0.0164419				31.022	0.00432227				31.022	0.00418256				31.022	0.00205869				31.022	0.0141616				31.022	0.00047751				31.022	0.0060647				31.022	0.0104168				31.022	0.00807625
		31.1423	0.0162461				31.1423	0.0162461				31.1423	0.00425192				31.1423	0.00412239				31.1423	0.00199921				31.1423	0.0139275				31.1423	0.000458396				31.1423	0.00591121				31.1423	0.0102006				31.1423	0.00792104
		31.2625	0.0160518				31.2625	0.0160518				31.2625	0.00418267				31.2625	0.00406309				31.2625	0.00194136				31.2625	0.0136964				31.2625	0.000440018				31.2625	0.00576116				31.2625	0.00998821				31.2625	0.00776839
		31.3828	0.0158591				31.3828	0.0158591				31.3828	0.00411452				31.3828	0.00400465				31.3828	0.00188507				31.3828	0.0134682				31.3828	0.00042235				31.3828	0.00561448				31.3828	0.00977948				31.3828	0.00761828
		31.503	0.015668				31.503	0.015668				31.503	0.00404743				31.503	0.00394704				31.503	0.00183033				31.503	0.0132429				31.503	0.000405365				31.503	0.00547112				31.503	0.00957439				31.503	0.00747068
		31.6232	0.0154786				31.6232	0.0154786				31.6232	0.00398141				31.6232	0.00389026				31.6232	0.00177709				31.6232	0.0130205				31.6232	0.000389039				31.6232	0.005331				31.6232	0.0093729				31.6232	0.00732555
		31.7435	0.0152907				31.7435	0.0152907				31.7435	0.00391643				31.7435	0.0038343				31.7435	0.00172531				31.7435	0.012801				31.7435	0.000373347				31.7435	0.00519408				31.7435	0.00917497				31.7435	0.00718286
		31.8637	0.0151044				31.8637	0.0151044				31.8637	0.00385247				31.8637	0.00377915				31.8637	0.00167495				31.8637	0.0125844				31.8637	0.000358266				31.8637	0.0050603				31.8637	0.00898056				31.8637	0.00704259
		31.984	0.0149198				31.984	0.0149198				31.984	0.00378952				31.984	0.00372478				31.984	0.00162599				31.984	0.0123706				31.984	0.000343772				31.984	0.00492959				31.984	0.00878963				31.984	0.00690471
		32.1042	0.0147368				32.1042	0.0147368				32.1042	0.00372757				32.1042	0.0036712				32.1042	0.00157837				32.1042	0.0121597				32.1042	0.000329845				32.1042	0.0048019				32.1042	0.00860214				32.1042	0.00676918
		32.2244	0.0145553				32.2244	0.0145553				32.2244	0.00366661				32.2244	0.00361839				32.2244	0.00153208				32.2244	0.0119516				32.2244	0.000316462				32.2244	0.00467717				32.2244	0.00841804				32.2244	0.00663597
		32.3447	0.0143755				32.3447	0.0143755				32.3447	0.0036066				32.3447	0.00356634				32.3447	0.00148707				32.3447	0.0117464				32.3447	0.000303604				32.3447	0.00455535				32.3447	0.00823729				32.3447	0.00650506
		32.4649	0.0141973				32.4649	0.0141973				32.4649	0.00354755				32.4649	0.00351504				32.4649	0.00144332				32.4649	0.0115439				32.4649	0.000291252				32.4649	0.00443638				32.4649	0.00805986				32.4649	0.00637641
		32.5852	0.0140207				32.5852	0.0140207				32.5852	0.00348944				32.5852	0.00346448				32.5852	0.00140079				32.5852	0.0113442				32.5852	0.000279385				32.5852	0.0043202				32.5852	0.00788569				32.5852	0.00625
		32.7054	0.0138458				32.7054	0.0138458				32.7054	0.00343224				32.7054	0.00341464				32.7054	0.00135944				32.7054	0.0111473				32.7054	0.000267985				32.7054	0.00420677				32.7054	0.00771474				32.7054	0.00612579
		32.8257	0.0136724				32.8257	0.0136724				32.8257	0.00337596				32.8257	0.00336552				32.8257	0.00131926				32.8257	0.0109531				32.8257	0.000257036				32.8257	0.00409602				32.8257	0.00754698				32.8257	0.00600376
		32.9459	0.0135006				32.9459	0.0135006				32.9459	0.00332057				32.9459	0.00331711				32.9459	0.0012802				32.9459	0.0107617				32.9459	0.00024652				32.9459	0.00398791				32.9459	0.00738236				32.9459	0.00588387
		33.0661	0.0133305				33.0661	0.0133305				33.0661	0.00326607				33.0661	0.0032694				33.0661	0.00124224				33.0661	0.0105729				33.0661	0.00023642				33.0661	0.00388237				33.0661	0.00722084				33.0661	0.0057661
		33.1864	0.0131619				33.1864	0.0131619				33.1864	0.00321243				33.1864	0.00322237				33.1864	0.00120535				33.1864	0.0103869				33.1864	0.000226721				33.1864	0.00377937				33.1864	0.00706237				33.1864	0.00565042
		33.3066	0.012995				33.3066	0.012995				33.3066	0.00315965				33.3066	0.00317601				33.3066	0.0011695				33.3066	0.0102035				33.3066	0.000217407				33.3066	0.00367885				33.3066	0.00690691				33.3066	0.0055368
		33.4269	0.0128297				33.4269	0.0128297				33.4269	0.00310771				33.4269	0.00313033				33.4269	0.00113467				33.4269	0.0100227				33.4269	0.000208465				33.4269	0.00358075				33.4269	0.00675443				33.4269	0.0054252
		33.5471	0.0126659				33.5471	0.0126659				33.5471	0.00305659				33.5471	0.0030853				33.5471	0.00110083				33.5471	0.0098446				33.5471	0.000199879				33.5471	0.00348504				33.5471	0.00660488				33.5471	0.00531561
		33.6673	0.0125037				33.6673	0.0125037				33.6673	0.0030063				33.6673	0.00304092				33.6673	0.00106794				33.6673	0.00966908				33.6673	0.000191635				33.6673	0.00339165				33.6673	0.00645821				33.6673	0.00520799
		33.7876	0.0123432				33.7876	0.0123432				33.7876	0.00295681				33.7876	0.00299717				33.7876	0.001036				33.7876	0.00949613				33.7876	0.000183722				33.7876	0.00330054				33.7876	0.00631438				33.7876	0.00510232
		33.9078	0.0121842				33.9078	0.0121842				33.9078	0.00290811				33.9078	0.00295406				33.9078	0.00100496				33.9078	0.00932573				33.9078	0.000176126				33.9078	0.00321167				33.9078	0.00617336				33.9078	0.00499856
		34.0281	0.0120268				34.0281	0.0120268				34.0281	0.00286019				34.0281	0.00291156				34.0281	0.000974815				34.0281	0.00915787				34.0281	0.000168834				34.0281	0.00312498				34.0281	0.0060351				34.0281	0.00489669
		34.1483	0.011871				34.1483	0.011871				34.1483	0.00281304				34.1483	0.00286968				34.1483	0.000945531				34.1483	0.00899252				34.1483	0.000161836				34.1483	0.00304044				34.1483	0.00589955				34.1483	0.00479667
		34.2685	0.0117167				34.2685	0.0117167				34.2685	0.00276664				34.2685	0.0028284				34.2685	0.000917086				34.2685	0.00882966				34.2685	0.000155119				34.2685	0.00295798				34.2685	0.00576669				34.2685	0.0046985
		34.3888	0.011564				34.3888	0.011564				34.3888	0.00272099				34.3888	0.00278772				34.3888	0.00088946				34.3888	0.00866926				34.3888	0.000148674				34.3888	0.00287758				34.3888	0.00563646				34.3888	0.00460212
		34.509	0.0114128				34.509	0.0114128				34.509	0.00267607				34.509	0.00274761				34.509	0.000862629				34.509	0.0085113				34.509	0.000142488				34.509	0.00279919				34.509	0.00550883				34.509	0.00450753
		34.6293	0.0112632				34.6293	0.0112632				34.6293	0.00263188				34.6293	0.00270809				34.6293	0.000836572				34.6293	0.00835576				34.6293	0.000136553				34.6293	0.00272275				34.6293	0.00538375				34.6293	0.00441468
		34.7495	0.0111152				34.7495	0.0111152				34.7495	0.00258839				34.7495	0.00266913				34.7495	0.000811268				34.7495	0.00820261				34.7495	0.000130858				34.7495	0.00264823				34.7495	0.00526119				34.7495	0.00432356
		34.8697	0.0109687				34.8697	0.0109687				34.8697	0.00254561				34.8697	0.00263074				34.8697	0.000786697				34.8697	0.00805182				34.8697	0.000125394				34.8697	0.0025756				34.8697	0.0051411				34.8697	0.00423414
		34.99	0.0108237				34.99	0.0108237				34.99	0.00250351				34.99	0.0025929				34.99	0.000762838				34.99	0.00790339				34.99	0.000120152				34.99	0.00250479				34.99	0.00502345				34.99	0.00414639
		35.1102	0.0106803				35.1102	0.0106803				35.1102	0.00246209				35.1102	0.0025556				35.1102	0.000739673				35.1102	0.00775727				35.1102	0.000115123				35.1102	0.00243579				35.1102	0.00490819				35.1102	0.00406028
		35.2305	0.0105383				35.2305	0.0105383				35.2305	0.00242134				35.2305	0.00251884				35.2305	0.000717182				35.2305	0.00761344				35.2305	0.000110299				35.2305	0.00236853				35.2305	0.00479529				35.2305	0.0039758
		35.3507	0.0103979				35.3507	0.0103979				35.3507	0.00238124				35.3507	0.0024826				35.3507	0.000695346				35.3507	0.00747189				35.3507	0.000105672				35.3507	0.002303				35.3507	0.0046847				35.3507	0.0038929
		35.4709	0.010259				35.4709	0.010259				35.4709	0.00234179				35.4709	0.00244689				35.4709	0.000674149				35.4709	0.00733258				35.4709	0.000101233				35.4709	0.00223914				35.4709	0.0045764				35.4709	0.00381158
		35.5912	0.0101215				35.5912	0.0101215				35.5912	0.00230298				35.5912	0.00241169				35.5912	0.000653571				35.5912	0.00719549				35.5912	9.69768e-05				35.5912	0.00217692				35.5912	0.00447033				35.5912	0.0037318
		35.7114	0.00998561				35.7114	0.00998561				35.7114	0.0022648				35.7114	0.002377				35.7114	0.000633596				35.7114	0.0070606				35.7114	9.28946e-05				35.7114	0.0021163				35.7114	0.00436647				35.7114	0.00365355
		35.8317	0.00985115				35.8317	0.00985115				35.8317	0.00222723				35.8317	0.00234281				35.8317	0.000614208				35.8317	0.00692788				35.8317	8.89798e-05				35.8317	0.00205724				35.8317	0.00426477				35.8317	0.00357678
		35.9519	0.00971816				35.9519	0.00971816				35.9519	0.00219027				35.9519	0.00230911				35.9519	0.00059539				35.9519	0.00679731				35.9519	8.52259e-05				35.9519	0.00199972				35.9519	0.0041652				35.9519	0.00350149
		36.0721	0.00958664				36.0721	0.00958664				36.0721	0.00215391				36.0721	0.00227589				36.0721	0.000577125				36.0721	0.00666886				36.0721	8.16263e-05				36.0721	0.00194369				36.0721	0.00406773				36.0721	0.00342764
		36.1924	0.00945657				36.1924	0.00945657				36.1924	0.00211814				36.1924	0.00224315				36.1924	0.0005594				36.1924	0.0065425				36.1924	7.8175e-05				36.1924	0.00188912				36.1924	0.00397231				36.1924	0.00335522
		36.3126	0.00932794				36.3126	0.00932794				36.3126	0.00208295				36.3126	0.00221088				36.3126	0.000542198				36.3126	0.00641822				36.3126	7.48661e-05				36.3126	0.00183597				36.3126	0.0038789				36.3126	0.00328419
		36.4329	0.00920075				36.4329	0.00920075				36.4329	0.00204833				36.4329	0.00217908				36.4329	0.000525505				36.4329	0.00629598				36.4329	7.16938e-05				36.4329	0.00178422				36.4329	0.00378748				36.4329	0.00321455
		36.5531	0.00907499				36.5531	0.00907499				36.5531	0.00201427				36.5531	0.00214774				36.5531	0.000509306				36.5531	0.00617577				36.5531	6.86526e-05				36.5531	0.00173383				36.5531	0.00369801				36.5531	0.00314625
		36.6733	0.00895065				36.6733	0.00895065				36.6733	0.00198077				36.6733	0.00211684				36.6733	0.000493589				36.6733	0.00605755				36.6733	6.57374e-05				36.6733	0.00168476				36.6733	0.00361045				36.6733	0.00307929
		36.7936	0.00882771				36.7936	0.00882771				36.7936	0.0019478				36.7936	0.00208639				36.7936	0.000478338				36.7936	0.0059413				36.7936	6.2943e-05				36.7936	0.00163699				36.7936	0.00352478				36.7936	0.00301363
		36.9138	0.00870618				36.9138	0.00870618				36.9138	0.00191538				36.9138	0.00205638				36.9138	0.000463542				36.9138	0.005827				36.9138	6.02646e-05				36.9138	0.00159049				36.9138	0.00344094				36.9138	0.00294926
		37.0341	0.00858603				37.0341	0.00858603				37.0341	0.00188348				37.0341	0.0020268				37.0341	0.000449187				37.0341	0.00571463				37.0341	5.76975e-05				37.0341	0.00154522				37.0341	0.00335892				37.0341	0.00288616
		37.1543	0.00846727				37.1543	0.00846727				37.1543	0.0018521				37.1543	0.00199764				37.1543	0.00043526				37.1543	0.00560415				37.1543	5.52373e-05				37.1543	0.00150115				37.1543	0.00327867				37.1543	0.0028243
		37.2745	0.00834988				37.2745	0.00834988				37.2745	0.00182123				37.2745	0.00196891				37.2745	0.00042175				37.2745	0.00549555				37.2745	5.28795e-05				37.2745	0.00145826				37.2745	0.00320017				37.2745	0.00276366
		37.3948	0.00823385				37.3948	0.00823385				37.3948	0.00179087				37.3948	0.00194058				37.3948	0.000408644				37.3948	0.00538879				37.3948	5.06201e-05				37.3948	0.00141652				37.3948	0.00312339				37.3948	0.00270422
		37.515	0.00811918				37.515	0.00811918				37.515	0.001761				37.515	0.00191267				37.515	0.000395931				37.515	0.00528386				37.515	4.84551e-05				37.515	0.0013759				37.515	0.00304828				37.515	0.00264596
		37.6353	0.00800584				37.6353	0.00800584				37.6353	0.00173161				37.6353	0.00188515				37.6353	0.0003836				37.6353	0.00518074				37.6353	4.63805e-05				37.6353	0.00133637				37.6353	0.00297483				37.6353	0.00258886
		37.7555	0.00789384				37.7555	0.00789384				37.7555	0.00170271				37.7555	0.00185804				37.7555	0.00037164				37.7555	0.00507938				37.7555	4.43929e-05				37.7555	0.00129791				37.7555	0.00290299				37.7555	0.00253289
		37.8758	0.00778316				37.8758	0.00778316				37.8758	0.00167428				37.8758	0.00183131				37.8758	0.00036004				37.8758	0.00497979				37.8758	4.24885e-05				37.8758	0.00126049				37.8758	0.00283274				37.8758	0.00247805
		37.996	0.00767379				37.996	0.00767379				37.996	0.00164631				37.996	0.00180497				37.996	0.00034879				37.996	0.00488192				37.996	4.06641e-05				37.996	0.00122408				37.996	0.00276404				37.996	0.00242431
		38.1162	0.00756572				38.1162	0.00756572				38.1162	0.0016188				38.1162	0.001779				38.1162	0.00033788				38.1162	0.00478575				38.1162	3.89163e-05				38.1162	0.00118866				38.1162	0.00269688				38.1162	0.00237164
		38.2365	0.00745894				38.2365	0.00745894				38.2365	0.00159174				38.2365	0.00175341				38.2365	0.0003273				38.2365	0.00469127				38.2365	3.7242e-05				38.2365	0.00115421				38.2365	0.00263121				38.2365	0.00232004
		38.3567	0.00735345				38.3567	0.00735345				38.3567	0.00156512				38.3567	0.00172819				38.3567	0.00031704				38.3567	0.00459844				38.3567	3.56382e-05				38.3567	0.00112069				38.3567	0.00256701				38.3567	0.00226948
		38.477	0.00724923				38.477	0.00724923				38.477	0.00153894				38.477	0.00170333				38.477	0.000307091				38.477	0.00450726				38.477	3.4102e-05				38.477	0.0010881				38.477	0.00250425				38.477	0.00221994
		38.5972	0.00714627				38.5972	0.00714627				38.5972	0.00151318				38.5972	0.00167883				38.5972	0.000297445				38.5972	0.00441768				38.5972	3.26307e-05				38.5972	0.00105639				38.5972	0.00244291				38.5972	0.00217141
		38.7174	0.00704455				38.7174	0.00704455				38.7174	0.00148785				38.7174	0.00165468				38.7174	0.000288091				38.7174	0.00432969				38.7174	3.12215e-05				38.7174	0.00102556				38.7174	0.00238294				38.7174	0.00212386
		38.8377	0.00694408				38.8377	0.00694408				38.8377	0.00146293				38.8377	0.00163087				38.8377	0.000279023				38.8377	0.00424327				38.8377	2.98719e-05				38.8377	0.000995577				38.8377	0.00232434				38.8377	0.00207728
		38.9579	0.00684484				38.9579	0.00684484				38.9579	0.00143843				38.9579	0.00160741				38.9579	0.000270231				38.9579	0.00415839				38.9579	2.85795e-05				38.9579	0.000966422				38.9579	0.00226706				38.9579	0.00203166
		39.0782	0.00674682				39.0782	0.00674682				39.0782	0.00141432				39.0782	0.00158429				39.0782	0.000261707				39.0782	0.00407503				39.0782	2.73419e-05				39.0782	0.000938074				39.0782	0.00221109				39.0782	0.00198697
		39.1984	0.00665				39.1984	0.00665				39.1984	0.00139061				39.1984	0.0015615				39.1984	0.000253444				39.1984	0.00399317				39.1984	2.61568e-05				39.1984	0.000910512				39.1984	0.0021564				39.1984	0.00194319
		39.3186	0.00655438				39.3186	0.00655438				39.3186	0.00136729				39.3186	0.00153904				39.3186	0.000245433				39.3186	0.00391279				39.3186	2.5022e-05				39.3186	0.000883716				39.3186	0.00210295				39.3186	0.00190031
		39.4389	0.00645995				39.4389	0.00645995				39.4389	0.00134436				39.4389	0.0015169				39.4389	0.000237668				39.4389	0.00383386				39.4389	2.39355e-05				39.4389	0.000857667				39.4389	0.00205074				39.4389	0.00185832
		39.5591	0.0063667				39.5591	0.0063667				39.5591	0.0013218				39.5591	0.00149508				39.5591	0.000230142				39.5591	0.00375637				39.5591	2.28952e-05				39.5591	0.000832344				39.5591	0.00199972				39.5591	0.0018172
		39.6794	0.00627461				39.6794	0.00627461				39.6794	0.00129961				39.6794	0.00147357				39.6794	0.000222846				39.6794	0.00368029				39.6794	2.18993e-05				39.6794	0.00080773				39.6794	0.00194988				39.6794	0.00177692
		39.7996	0.00618368				39.7996	0.00618368				39.7996	0.00127778				39.7996	0.00145238				39.7996	0.000215775				39.7996	0.0036056				39.7996	2.09458e-05				39.7996	0.000783806				39.7996	0.00190119				39.7996	0.00173748
		39.9198	0.0060939				39.9198	0.0060939				39.9198	0.00125632				39.9198	0.00143148				39.9198	0.000208922				39.9198	0.00353227				39.9198	2.00331e-05				39.9198	0.000760555				39.9198	0.00185364				39.9198	0.00169886
		40.0401	0.00600525				40.0401	0.00600525				40.0401	0.00123521				40.0401	0.00141089				40.0401	0.00020228				40.0401	0.0034603				40.0401	1.91594e-05				40.0401	0.000737957				40.0401	0.00180719				40.0401	0.00166105
		40.1603	0.00591772				40.1603	0.00591772				40.1603	0.00121445				40.1603	0.0013906				40.1603	0.000195843				40.1603	0.00338965				40.1603	1.83231e-05				40.1603	0.000715997				40.1603	0.00176182				40.1603	0.00162402
		40.2806	0.00583131				40.2806	0.00583131				40.2806	0.00119403				40.2806	0.00137059				40.2806	0.000189605				40.2806	0.00332031				40.2806	1.75226e-05				40.2806	0.000694658				40.2806	0.00171751				40.2806	0.00158777
		40.4008	0.005746				40.4008	0.005746				40.4008	0.00117394				40.4008	0.00135088				40.4008	0.00018356				40.4008	0.00325226				40.4008	1.67564e-05				40.4008	0.000673923				40.4008	0.00167424				40.4008	0.00155227
		40.521	0.00566178				40.521	0.00566178				40.521	0.00115419				40.521	0.00133144				40.521	0.000177702				40.521	0.00318547				40.521	1.60231e-05				40.521	0.000653777				40.521	0.00163198				40.521	0.00151752
		40.6413	0.00557864				40.6413	0.00557864				40.6413	0.00113476				40.6413	0.00131229				40.6413	0.000172026				40.6413	0.00311993				40.6413	1.53213e-05				40.6413	0.000634204				40.6413	0.00159072				40.6413	0.00148351
		40.7615	0.00549658				40.7615	0.00549658				40.7615	0.00111566				40.7615	0.00129341				40.7615	0.000166526				40.7615	0.00305562				40.7615	1.46497e-05				40.7615	0.000615188				40.7615	0.00155043				40.7615	0.0014502
		40.8818	0.00541558				40.8818	0.00541558				40.8818	0.00109687				40.8818	0.00127481				40.8818	0.000161197				40.8818	0.00299251				40.8818	1.4007e-05				40.8818	0.000596715				40.8818	0.0015111				40.8818	0.00141761
		41.002	0.00533562				41.002	0.00533562				41.002	0.00107839				41.002	0.00125647				41.002	0.000156034				41.002	0.00293059				41.002	1.3392e-05				41.002	0.00057877				41.002	0.0014727				41.002	0.0013857
		41.1222	0.00525671				41.1222	0.00525671				41.1222	0.00106022				41.1222	0.0012384				41.1222	0.000151031				41.1222	0.00286984				41.1222	1.28035e-05				41.1222	0.00056134				41.1222	0.00143521				41.1222	0.00135447
		41.2425	0.00517883				41.2425	0.00517883				41.2425	0.00104235				41.2425	0.00122058				41.2425	0.000146185				41.2425	0.00281024				41.2425	1.22405e-05				41.2425	0.00054441				41.2425	0.00139861				41.2425	0.0013239
		41.3627	0.00510196				41.3627	0.00510196				41.3627	0.00102477				41.3627	0.00120302				41.3627	0.00014149				41.3627	0.00275177				41.3627	1.17017e-05				41.3627	0.000527967				41.3627	0.00136289				41.3627	0.00129398
		41.483	0.00502611				41.483	0.00502611				41.483	0.00100748				41.483	0.00118572				41.483	0.000136942				41.483	0.00269441				41.483	1.11863e-05				41.483	0.000511998				41.483	0.00132803				41.483	0.0012647
		41.6032	0.00495125				41.6032	0.00495125				41.6032	0.000990485				41.6032	0.00116866				41.6032	0.000132536				41.6032	0.00263815				41.6032	1.06931e-05				41.6032	0.00049649				41.6032	0.001294				41.6032	0.00123604
		41.7234	0.00487739				41.7234	0.00487739				41.7234	0.000973768				41.7234	0.00115185				41.7234	0.000128269				41.7234	0.00258297				41.7234	1.02214e-05				41.7234	0.000481431				41.7234	0.00126078				41.7234	0.001208
		41.8437	0.0048045				41.8437	0.0048045				41.8437	0.000957328				41.8437	0.00113528				41.8437	0.000124135				41.8437	0.00252884				41.8437	9.77008e-06				41.8437	0.000466808				41.8437	0.00122837				41.8437	0.00118055
		41.9639	0.00473258				41.9639	0.00473258				41.9639	0.00094116				41.9639	0.00111895				41.9639	0.00012013				41.9639	0.00247576				41.9639	9.33838e-06				41.9639	0.00045261				41.9639	0.00119674				41.9639	0.0011537
		42.0842	0.00466162				42.0842	0.00466162				42.0842	0.000925261				42.0842	0.00110286				42.0842	0.000116252				42.0842	0.0024237				42.0842	8.92542e-06				42.0842	0.000438824				42.0842	0.00116588				42.0842	0.00112742
		42.2044	0.0045916				42.2044	0.0045916				42.2044	0.000909626				42.2044	0.00108699				42.2044	0.000112496				42.2044	0.00237264				42.2044	8.53043e-06				42.2044	0.00042544				42.2044	0.00113576				42.2044	0.00110171
		42.3246	0.00452252				42.3246	0.00452252				42.3246	0.000894251				42.3246	0.00107135				42.3246	0.000108858				42.3246	0.00232258				42.3246	8.15263e-06				42.3246	0.000412447				42.3246	0.00110638				42.3246	0.00107656
		42.4449	0.00445437				42.4449	0.00445437				42.4449	0.000879131				42.4449	0.00105594				42.4449	0.000105335				42.4449	0.00227348				42.4449	7.79129e-06				42.4449	0.000399833				42.4449	0.00107771				42.4449	0.00105195
		42.5651	0.00438714				42.5651	0.00438714				42.5651	0.000864262				42.5651	0.00104075				42.5651	0.000101922				42.5651	0.00222535				42.5651	7.4457e-06				42.5651	0.000387589				42.5651	0.00104974				42.5651	0.00102787
		42.6854	0.00432082				42.6854	0.00432082				42.6854	0.000849641				42.6854	0.00102578				42.6854	9.86181e-05				42.6854	0.00217815				42.6854	7.1152e-06				42.6854	0.000375704				42.6854	0.00102245				42.6854	0.00100431
		42.8056	0.00425539				42.8056	0.00425539				42.8056	0.000835263				42.8056	0.00101103				42.8056	9.54182e-05				42.8056	0.00213188				42.8056	6.79913e-06				42.8056	0.000364168				42.8056	0.000995838				42.8056	0.000981267
		42.9259	0.00419085				42.9259	0.00419085				42.9259	0.000821124				42.9259	0.000996483				42.9259	9.23197e-05				42.9259	0.00208652				42.9259	6.49688e-06				42.9259	0.000352972				42.9259	0.000969876				42.9259	0.000958724
		43.0461	0.00412719				43.0461	0.00412719				43.0461	0.000807221				43.0461	0.000982148				43.0461	8.93194e-05				43.0461	0.00204205				43.0461	6.20786e-06				43.0461	0.000342106				43.0461	0.000944553				43.0461	0.000936672
		43.1663	0.0040644				43.1663	0.0040644				43.1663	0.000793549				43.1663	0.00096802				43.1663	8.64142e-05				43.1663	0.00199845				43.1663	5.93149e-06				43.1663	0.000331561				43.1663	0.000919854				43.1663	0.000915102
		43.2866	0.00400247				43.2866	0.00400247				43.2866	0.000780105				43.2866	0.000954095				43.2866	8.36012e-05				43.2866	0.00195572				43.2866	5.66723e-06				43.2866	0.000321328				43.2866	0.000895765				43.2866	0.000894003
		43.4068	0.00394139				43.4068	0.00394139				43.4068	0.000766885				43.4068	0.000940371				43.4068	8.08777e-05				43.4068	0.00191383				43.4068	5.41457e-06				43.4068	0.000311398				43.4068	0.000872272				43.4068	0.000873367
		43.5271	0.00388114				43.5271	0.00388114				43.5271	0.000753885				43.5271	0.000926844				43.5271	7.82408e-05				43.5271	0.00187278				43.5271	5.173e-06				43.5271	0.000301763				43.5271	0.000849363				43.5271	0.000853183
		43.6473	0.00382173				43.6473	0.00382173				43.6473	0.000741103				43.6473	0.000913511				43.6473	7.56878e-05				43.6473	0.00183254				43.6473	4.94204e-06				43.6473	0.000292414				43.6473	0.000827022				43.6473	0.000833443
		43.7675	0.00376314				43.7675	0.00376314				43.7675	0.000728533				43.7675	0.00090037				43.7675	7.32162e-05				43.7675	0.0017931				43.7675	4.72124e-06				43.7675	0.000283343				43.7675	0.000805238				43.7675	0.000814137
		43.8878	0.00370536				43.8878	0.00370536				43.8878	0.000716173				43.8878	0.000887418				43.8878	7.08235e-05				43.8878	0.00175446				43.8878	4.51015e-06				43.8878	0.000274543				43.8878	0.000783997				43.8878	0.000795257
		44.008	0.00364838				44.008	0.00364838				44.008	0.00070402				44.008	0.000874653				44.008	6.85072e-05				44.008	0.00171659				44.008	4.30836e-06				44.008	0.000266006				44.008	0.000763288				44.008	0.000776793
		44.1283	0.0035922				44.1283	0.0035922				44.1283	0.00069207				44.1283	0.000862071				44.1283	6.62649e-05				44.1283	0.00167947				44.1283	4.11547e-06				44.1283	0.000257724				44.1283	0.000743097				44.1283	0.000758738
		44.2485	0.0035368				44.2485	0.0035368				44.2485	0.00068032				44.2485	0.00084967				44.2485	6.40944e-05				44.2485	0.00164311				44.2485	3.93109e-06				44.2485	0.00024969				44.2485	0.000723412				44.2485	0.000741083
		44.3687	0.00348217				44.3687	0.00348217				44.3687	0.000668766				44.3687	0.000837448				44.3687	6.19933e-05				44.3687	0.00160748				44.3687	3.75484e-06				44.3687	0.000241897				44.3687	0.000704222				44.3687	0.000723819
		44.489	0.00342831				44.489	0.00342831				44.489	0.000657405				44.489	0.000825401				44.489	5.99596e-05				44.489	0.00157256				44.489	3.58639e-06				44.489	0.000234338				44.489	0.000685516				44.489	0.000706939
		44.6092	0.0033752				44.6092	0.0033752				44.6092	0.000646234				44.6092	0.000813528				44.6092	5.79912e-05				44.6092	0.00153836				44.6092	3.42538e-06				44.6092	0.000227007				44.6092	0.000667281				44.6092	0.000690434
		44.7295	0.00332285				44.7295	0.00332285				44.7295	0.00063525				44.7295	0.000801825				44.7295	5.60859e-05				44.7295	0.00150485				44.7295	3.2715e-06				44.7295	0.000219897				44.7295	0.000649508				44.7295	0.000674296
		44.8497	0.00327123				44.8497	0.00327123				44.8497	0.00062445				44.8497	0.000790291				44.8497	5.42419e-05				44.8497	0.00147202				44.8497	3.12443e-06				44.8497	0.000213001				44.8497	0.000632184				44.8497	0.000658519
		44.9699	0.00322034				44.9699	0.00322034				44.9699	0.000613831				44.9699	0.000778923				44.9699	5.24572e-05				44.9699	0.00143986				44.9699	2.98388e-06				44.9699	0.000206314				44.9699	0.0006153				44.9699	0.000643094
		45.0902	0.00317018				45.0902	0.00317018				45.0902	0.00060339				45.0902	0.000767718				45.0902	5.073e-05				45.0902	0.00140836				45.0902	2.84956e-06				45.0902	0.000199829				45.0902	0.000598844				45.0902	0.000628015
		45.2104	0.00312072				45.2104	0.00312072				45.2104	0.000593124				45.2104	0.000756674				45.2104	4.90584e-05				45.2104	0.0013775				45.2104	2.72121e-06				45.2104	0.000193541				45.2104	0.000582808				45.2104	0.000613273
		45.3307	0.00307197				45.3307	0.00307197				45.3307	0.00058303				45.3307	0.00074579				45.3307	4.74408e-05				45.3307	0.00134727				45.3307	2.59856e-06				45.3307	0.000187444				45.3307	0.00056718				45.3307	0.000598862
		45.4509	0.00302392				45.4509	0.00302392				45.4509	0.000573105				45.4509	0.000735061				45.4509	4.58753e-05				45.4509	0.00131767				45.4509	2.48136e-06				45.4509	0.000181532				45.4509	0.000551952				45.4509	0.000584775
		45.5711	0.00297655				45.5711	0.00297655				45.5711	0.000563347				45.5711	0.000724488				45.5711	4.43605e-05				45.5711	0.00128867				45.5711	2.36937e-06				45.5711	0.0001758				45.5711	0.000537113				45.5711	0.000571004
		45.6914	0.00292986				45.6914	0.00292986				45.6914	0.000553752				45.6914	0.000714066				45.6914	4.28946e-05				45.6914	0.00126028				45.6914	2.26237e-06				45.6914	0.000170243				45.6914	0.000522655				45.6914	0.000557544
		45.8116	0.00288384				45.8116	0.00288384				45.8116	0.000544318				45.8116	0.000703794				45.8116	4.14761e-05				45.8116	0.00123247				45.8116	2.16014e-06				45.8116	0.000164855				45.8116	0.000508567				45.8116	0.000544388
		45.9319	0.00283849				45.9319	0.00283849				45.9319	0.000535043				45.9319	0.00069367				45.9319	4.01036e-05				45.9319	0.00120523				45.9319	2.06247e-06				45.9319	0.000159632				45.9319	0.000494842				45.9319	0.000531529
		46.0521	0.00279379				46.0521	0.00279379				46.0521	0.000525924				46.0521	0.000683692				46.0521	3.87756e-05				46.0521	0.00117856				46.0521	1.96915e-06				46.0521	0.000154569				46.0521	0.00048147				46.0521	0.000518961
		46.1723	0.00274973				46.1723	0.00274973				46.1723	0.000516958				46.1723	0.000673857				46.1723	3.74907e-05				46.1723	0.00115245				46.1723	1.88e-06				46.1723	0.000149662				46.1723	0.000468444				46.1723	0.000506677
		46.2926	0.00270631				46.2926	0.00270631				46.2926	0.000508143				46.2926	0.000664163				46.2926	3.62475e-05				46.2926	0.00112688				46.2926	1.79483e-06				46.2926	0.000144905				46.2926	0.000455754				46.2926	0.000494672
		46.4128	0.00266352				46.4128	0.00266352				46.4128	0.000499476				46.4128	0.000654609				46.4128	3.50447e-05				46.4128	0.00110184				46.4128	1.71347e-06				46.4128	0.000140294				46.4128	0.000443392				46.4128	0.00048294
		46.5331	0.00262136				46.5331	0.00262136				46.5331	0.000490954				46.5331	0.000645193				46.5331	3.38811e-05				46.5331	0.00107733				46.5331	1.63575e-06				46.5331	0.000135825				46.5331	0.000431351				46.5331	0.000471475
		46.6533	0.0025798				46.6533	0.0025798				46.6533	0.000482576				46.6533	0.000635912				46.6533	3.27553e-05				46.6533	0.00105333				46.6533	1.56151e-06				46.6533	0.000131494				46.6533	0.000419622				46.6533	0.000460271
		46.7735	0.00253886				46.7735	0.00253886				46.7735	0.000474339				46.7735	0.000626764				46.7735	3.16662e-05				46.7735	0.00102983				46.7735	1.4906e-06				46.7735	0.000127296				46.7735	0.000408199				46.7735	0.000449322
		46.8938	0.00249851				46.8938	0.00249851				46.8938	0.000466241				46.8938	0.000617748				46.8938	3.06126e-05				46.8938	0.00100683				46.8938	1.42287e-06				46.8938	0.000123229				46.8938	0.000397073				46.8938	0.000438623
		47.014	0.00245875				47.014	0.00245875				47.014	0.000458279				47.014	0.000608862				47.014	2.95934e-05				47.014	0.000984307				47.014	1.35817e-06				47.014	0.000119287				47.014	0.000386237				47.014	0.000428169
		47.1343	0.00241958				47.1343	0.00241958				47.1343	0.000450451				47.1343	0.000600103				47.1343	2.86074e-05				47.1343	0.000962263				47.1343	1.29638e-06				47.1343	0.000115467				47.1343	0.000375684				47.1343	0.000417954
		47.2545	0.00238099				47.2545	0.00238099				47.2545	0.000442756				47.2545	0.000591471				47.2545	2.76537e-05				47.2545	0.000940685				47.2545	1.23737e-06				47.2545	0.000111766				47.2545	0.000365408				47.2545	0.000407974
		47.3747	0.00234296				47.3747	0.00234296				47.3747	0.000435189				47.3747	0.000582963				47.3747	2.67312e-05				47.3747	0.000919564				47.3747	1.18101e-06				47.3747	0.000108179				47.3747	0.000355401				47.3747	0.000398222
		47.495	0.00230549				47.495	0.00230549				47.495	0.000427751				47.495	0.000574577				47.495	2.58389e-05				47.495	0.00089889				47.495	1.12719e-06				47.495	0.000104704				47.495	0.000345656				47.495	0.000388694
		47.6152	0.00226858				47.6152	0.00226858				47.6152	0.000420438				47.6152	0.000566312				47.6152	2.49758e-05				47.6152	0.000878656				47.6152	1.07578e-06				47.6152	0.000101338				47.6152	0.000336168				47.6152	0.000379386
		47.7355	0.00223221				47.7355	0.00223221				47.7355	0.000413248				47.7355	0.000558165				47.7355	2.4141e-05				47.7355	0.000858852				47.7355	1.0267e-06				47.7355	9.8076e-05				47.7355	0.000326929				47.7355	0.000370292
		47.8557	0.00219639				47.8557	0.00219639				47.8557	0.00040618				47.8557	0.000550136				47.8557	2.33335e-05				47.8557	0.000839471				47.8557	9.79824e-07				47.8557	9.49162e-05				47.8557	0.000317934				47.8557	0.000361407
		47.976	0.00216109				47.976	0.00216109				47.976	0.000399231				47.976	0.000542222				47.976	2.25526e-05				47.976	0.000820503				47.976	9.35065e-07				47.976	9.18551e-05				47.976	0.000309176				47.976	0.000352728
		48.0962	0.00212632				48.0962	0.00212632				48.0962	0.000392399				48.0962	0.000534422				48.0962	2.17974e-05				48.0962	0.000801941				48.0962	8.92326e-07				48.0962	8.88898e-05				48.0962	0.00030065				48.0962	0.00034425
		48.2164	0.00209208				48.2164	0.00209208				48.2164	0.000385683				48.2164	0.000526735				48.2164	2.1067e-05				48.2164	0.000783776				48.2164	8.51518e-07				48.2164	8.60174e-05				48.2164	0.00029235				48.2164	0.000335967
		48.3367	0.00205834				48.3367	0.00205834				48.3367	0.00037908				48.3367	0.000519158				48.3367	2.03606e-05				48.3367	0.000766002				48.3367	8.12554e-07				48.3367	8.32351e-05				48.3367	0.00028427				48.3367	0.000327877
		48.4569	0.00202511				48.4569	0.00202511				48.4569	0.000372589				48.4569	0.00051169				48.4569	1.96775e-05				48.4569	0.000748609				48.4569	7.75352e-07				48.4569	8.05401e-05				48.4569	0.000276404				48.4569	0.000319974
		48.5772	0.00199237				48.5772	0.00199237				48.5772	0.000366208				48.5772	0.000504329				48.5772	1.90169e-05				48.5772	0.00073159				48.5772	7.39833e-07				48.5772	7.79299e-05				48.5772	0.000268748				48.5772	0.000312255
		48.6974	0.00196013				48.6974	0.00196013				48.6974	0.000359934				48.6974	0.000497074				48.6974	1.83781e-05				48.6974	0.000714939				48.6974	7.05923e-07				48.6974	7.54019e-05				48.6974	0.000261295				48.6974	0.000304715
		48.8176	0.00192837				48.8176	0.00192837				48.8176	0.000353767				48.8176	0.000489924				48.8176	1.77603e-05				48.8176	0.000698647				48.8176	6.73549e-07				48.8176	7.29535e-05				48.8176	0.000254041				48.8176	0.000297351
		48.9379	0.0018971				48.9379	0.0018971				48.9379	0.000347704				48.9379	0.000482876				48.9379	1.7163e-05				48.9379	0.000682708				48.9379	6.42643e-07				48.9379	7.05824e-05				48.9379	0.000246981				48.9379	0.000290158
		49.0581	0.00186629				49.0581	0.00186629				49.0581	0.000341743				49.0581	0.00047593				49.0581	1.65854e-05				49.0581	0.000667114				49.0581	6.13139e-07				49.0581	6.82861e-05				49.0581	0.00024011				49.0581	0.000283134
		49.1784	0.00183595				49.1784	0.00183595				49.1784	0.000335884				49.1784	0.000469084				49.1784	1.60269e-05				49.1784	0.000651858				49.1784	5.84974e-07				49.1784	6.60625e-05				49.1784	0.000233422				49.1784	0.000276273
		49.2986	0.00180607				49.2986	0.00180607				49.2986	0.000330124				49.2986	0.000462336				49.2986	1.54869e-05				49.2986	0.000636934				49.2986	5.58089e-07				49.2986	6.39093e-05				49.2986	0.000226914				49.2986	0.000269573
		49.4188	0.00177665				49.4188	0.00177665				49.4188	0.000324461				49.4188	0.000455685				49.4188	1.49648e-05				49.4188	0.000622335				49.4188	5.32425e-07				49.4188	6.18244e-05				49.4188	0.000220581				49.4188	0.000263029
		49.5391	0.00174767				49.5391	0.00174767				49.5391	0.000318894				49.5391	0.00044913				49.5391	1.446e-05				49.5391	0.000608053				49.5391	5.07929e-07				49.5391	5.98055e-05				49.5391	0.000214418				49.5391	0.000256639
		49.6593	0.00171913				49.6593	0.00171913				49.6593	0.000313422				49.6593	0.00044267				49.6593	1.39719e-05				49.6593	0.000594084				49.6593	4.84547e-07				49.6593	5.78509e-05				49.6593	0.000208421				49.6593	0.000250399
		49.7796	0.00169103				49.7796	0.00169103				49.7796	0.000308042				49.7796	0.000436302				49.7796	1.35001e-05				49.7796	0.00058042				49.7796	4.6223e-07				49.7796	5.59583e-05				49.7796	0.000202585				49.7796	0.000244306
		49.8998	0.00166336				49.8998	0.00166336				49.8998	0.000302754				49.8998	0.000430026				49.8998	1.30439e-05				49.8998	0.000567056				49.8998	4.40929e-07				49.8998	5.41261e-05				49.8998	0.000196907				49.8998	0.000238355
		50.02	0.00163611				50.02	0.00163611				50.02	0.000297556				50.02	0.00042384				50.02	1.26028e-05				50.02	0.000553984				50.02	4.20599e-07				50.02	5.23522e-05				50.02	0.000191382				50.02	0.000232545
		50.1403	0.00160928				50.1403	0.00160928				50.1403	0.000292445				50.1403	0.000417743				50.1403	1.21765e-05				50.1403	0.0005412				50.1403	4.01197e-07				50.1403	5.06349e-05				50.1403	0.000186007				50.1403	0.000226872
		50.2605	0.00158285				50.2605	0.00158285				50.2605	0.000287421				50.2605	0.000411734				50.2605	1.17643e-05				50.2605	0.000528696				50.2605	3.8268e-07				50.2605	4.89725e-05				50.2605	0.000180778				50.2605	0.000221332
		50.3808	0.00155684				50.3808	0.00155684				50.3808	0.000282483				50.3808	0.000405811				50.3808	1.13658e-05				50.3808	0.000516468				50.3808	3.65009e-07				50.3808	4.73632e-05				50.3808	0.00017569				50.3808	0.000215923
		50.501	0.00153123				50.501	0.00153123				50.501	0.000277629				50.501	0.000399973				50.501	1.09807e-05				50.501	0.00050451				50.501	3.48145e-07				50.501	4.58055e-05				50.501	0.000170741				50.501	0.000210643
		50.6212	0.00150601				50.6212	0.00150601				50.6212	0.000272857				50.6212	0.00039422				50.6212	1.06083e-05				50.6212	0.000492816				50.6212	3.32052e-07				50.6212	4.42976e-05				50.6212	0.000165926				50.6212	0.000205487
		50.7415	0.00148118				50.7415	0.00148118				50.7415	0.000268166				50.7415	0.000388549				50.7415	1.02484e-05				50.7415	0.000481381				50.7415	3.16695e-07				50.7415	4.28381e-05				50.7415	0.000161242				50.7415	0.000200453
		50.8617	0.00145673				50.8617	0.00145673				50.8617	0.000263554				50.8617	0.00038296				50.8617	9.90052e-06				50.8617	0.000470199				50.8617	3.02041e-07				50.8617	4.14255e-05				50.8617	0.000156686				50.8617	0.000195538
		50.982	0.00143267				50.982	0.00143267				50.982	0.000259022				50.982	0.000377451				50.982	9.56426e-06				50.982	0.000459265				50.982	2.88058e-07				50.982	4.00583e-05				50.982	0.000152255				50.982	0.00019074
		51.1022	0.00140897				51.1022	0.00140897				51.1022	0.000254566				51.1022	0.000372021				51.1022	9.23923e-06				51.1022	0.000448574				51.1022	2.74716e-07				51.1022	3.8735e-05				51.1022	0.000147944				51.1022	0.000186057
		51.2224	0.00138565				51.2224	0.00138565				51.2224	0.000250186				51.2224	0.000366669				51.2224	8.92508e-06				51.2224	0.000438121				51.2224	2.61986e-07				51.2224	3.74544e-05				51.2224	0.000143752				51.2224	0.000181484
		51.3427	0.00136269				51.3427	0.00136269				51.3427	0.00024588				51.3427	0.000361395				51.3427	8.62145e-06				51.3427	0.000427901				51.3427	2.49839e-07				51.3427	3.62151e-05				51.3427	0.000139674				51.3427	0.000177021
		51.4629	0.00134008				51.4629	0.00134008				51.4629	0.000241648				51.4629	0.000356196				51.4629	8.32798e-06				51.4629	0.000417908				51.4629	2.3825e-07				51.4629	3.50158e-05				51.4629	0.000135708				51.4629	0.000172663
		51.5832	0.00131783				51.5832	0.00131783				51.5832	0.000237488				51.5832	0.000351072				51.5832	8.04436e-06				51.5832	0.000408139				51.5832	2.27193e-07				51.5832	3.38552e-05				51.5832	0.000131851				51.5832	0.00016841
		51.7034	0.00129593				51.7034	0.00129593				51.7034	0.000233399				51.7034	0.000346022				51.7034	7.77024e-06				51.7034	0.000398588				51.7034	2.16644e-07				51.7034	3.27322e-05				51.7034	0.000128101				51.7034	0.000164258
		51.8236	0.00127436				51.8236	0.00127436				51.8236	0.000229379				51.8236	0.000341045				51.8236	7.50533e-06				51.8236	0.000389252				51.8236	2.0658e-07				51.8236	3.16455e-05				51.8236	0.000124453				51.8236	0.000160206
		51.9439	0.00125314				51.9439	0.00125314				51.9439	0.000225428				51.9439	0.000336139				51.9439	7.24931e-06				51.9439	0.000380124				51.9439	1.96979e-07				51.9439	3.0594e-05				51.9439	0.000120906				51.9439	0.00015625
		52.0641	0.00123225				52.0641	0.00123225				52.0641	0.000221544				52.0641	0.000331303				52.0641	7.0019e-06				52.0641	0.000371202				52.0641	1.8782e-07				52.0641	2.95766e-05				52.0641	0.000117457				52.0641	0.00015239
		52.1844	0.00121169				52.1844	0.00121169				52.1844	0.000217726				52.1844	0.000326538				52.1844	6.7628e-06				52.1844	0.00036248				52.1844	1.79083e-07				52.1844	2.85923e-05				52.1844	0.000114103				52.1844	0.000148621
		52.3046	0.00119145				52.3046	0.00119145				52.3046	0.000213974				52.3046	0.00032184				52.3046	6.53175e-06				52.3046	0.000353955				52.3046	1.70748e-07				52.3046	2.76399e-05				52.3046	0.000110842				52.3046	0.000144943
		52.4248	0.00117153				52.4248	0.00117153				52.4248	0.000210285				52.4248	0.000317211				52.4248	6.30847e-06				52.4248	0.000345622				52.4248	1.62797e-07				52.4248	2.67185e-05				52.4248	0.000107671				52.4248	0.000141354
		52.5451	0.00115192				52.5451	0.00115192				52.5451	0.00020666				52.5451	0.000312648				52.5451	6.09272e-06				52.5451	0.000337477				52.5451	1.55213e-07				52.5451	2.58271e-05				52.5451	0.000104588				52.5451	0.00013785
		52.6653	0.00113262				52.6653	0.00113262				52.6653	0.000203096				52.6653	0.00030815				52.6653	5.88424e-06				52.6653	0.000329516				52.6653	1.47979e-07				52.6653	2.49648e-05				52.6653	0.00010159				52.6653	0.000134431
		52.7856	0.00111363				52.7856	0.00111363				52.7856	0.000199593				52.7856	0.000303717				52.7856	5.68278e-06				52.7856	0.000321735				52.7856	1.41079e-07				52.7856	2.41306e-05				52.7856	9.86762e-05				52.7856	0.000131095
		52.9058	0.00109494				52.9058	0.00109494				52.9058	0.000196149				52.9058	0.000299348				52.9058	5.48813e-06				52.9058	0.00031413				52.9058	1.34497e-07				52.9058	2.33237e-05				52.9058	9.58431e-05				52.9058	0.000127839
		53.0261	0.00107655				53.0261	0.00107655				53.0261	0.000192765				53.0261	0.000295042				53.0261	5.30005e-06				53.0261	0.000306698				53.0261	1.2822e-07				53.0261	2.25431e-05				53.0261	9.30889e-05				53.0261	0.000124661
		53.1463	0.00105845				53.1463	0.00105845				53.1463	0.000189438				53.1463	0.000290798				53.1463	5.11832e-06				53.1463	0.000299435				53.1463	1.22233e-07				53.1463	2.1788e-05				53.1463	9.04114e-05				53.1463	0.00012156
		53.2665	0.00104063				53.2665	0.00104063				53.2665	0.000186168				53.2665	0.000286615				53.2665	4.94274e-06				53.2665	0.000292337				53.2665	1.16523e-07				53.2665	2.10577e-05				53.2665	8.78086e-05				53.2665	0.000118534
		53.3868	0.0010231				53.3868	0.0010231				53.3868	0.000182954				53.3868	0.000282492				53.3868	4.7731e-06				53.3868	0.000285401				53.3868	1.11077e-07				53.3868	2.03513e-05				53.3868	8.52786e-05				53.3868	0.000115581
		53.507	0.00100585				53.507	0.00100585				53.507	0.000179795				53.507	0.000278428				53.507	4.60919e-06				53.507	0.000278623				53.507	1.05884e-07				53.507	1.96681e-05				53.507	8.28193e-05				53.507	0.0001127
		53.6273	0.000988878				53.6273	0.000988878				53.6273	0.00017669				53.6273	0.000274423				53.6273	4.45084e-06				53.6273	0.000271999				53.6273	1.00931e-07				53.6273	1.90073e-05				53.6273	8.04288e-05				53.6273	0.000109888
		53.7475	0.000972174				53.7475	0.000972174				53.7475	0.000173638				53.7475	0.000270476				53.7475	4.29785e-06				53.7475	0.000265527				53.7475	9.62071e-08				53.7475	1.83682e-05				53.7475	7.81053e-05				53.7475	0.000107145
		53.8677	0.000955737				53.8677	0.000955737				53.8677	0.000170638				53.8677	0.000266585				53.8677	4.15005e-06				53.8677	0.000259203				53.8677	9.17028e-08				53.8677	1.77501e-05				53.8677	7.5847e-05				53.8677	0.000104468
		53.988	0.000939564				53.988	0.000939564				53.988	0.00016769				53.988	0.00026275				53.988	4.00726e-06				53.988	0.000253024				53.988	8.74075e-08				53.988	1.71524e-05				53.988	7.36521e-05				53.988	0.000101857
		54.1082	0.00092365				54.1082	0.00092365				54.1082	0.000164792				54.1082	0.00025897				54.1082	3.86932e-06				54.1082	0.000246987				54.1082	8.33115e-08				54.1082	1.65744e-05				54.1082	7.15189e-05				54.1082	9.93085e-05
		54.2285	0.000907992				54.2285	0.000907992				54.2285	0.000161943				54.2285	0.000255245				54.2285	3.73606e-06				54.2285	0.000241088				54.2285	7.94058e-08				54.2285	1.60155e-05				54.2285	6.94457e-05				54.2285	9.68223e-05
		54.3487	0.000892585				54.3487	0.000892585				54.3487	0.000159144				54.3487	0.000251573				54.3487	3.60733e-06				54.3487	0.000235325				54.3487	7.56816e-08				54.3487	1.5475e-05				54.3487	6.74309e-05				54.3487	9.43968e-05
		54.4689	0.000877427				54.4689	0.000877427				54.4689	0.000156392				54.4689	0.000247955				54.4689	3.48298e-06				54.4689	0.000229694				54.4689	7.21305e-08				54.4689	1.49523e-05				54.4689	6.5473e-05				54.4689	9.20304e-05
		54.5892	0.000862513				54.5892	0.000862513				54.5892	0.000153687				54.5892	0.000244388				54.5892	3.36285e-06				54.5892	0.000224194				54.5892	6.87446e-08				54.5892	1.44469e-05				54.5892	6.35703e-05				54.5892	8.97217e-05
		54.7094	0.00084784				54.7094	0.00084784				54.7094	0.000151029				54.7094	0.000240872				54.7094	3.24682e-06				54.7094	0.00021882				54.7094	6.55162e-08				54.7094	1.39583e-05				54.7094	6.17213e-05				54.7094	8.74694e-05
		54.8297	0.000833404				54.8297	0.000833404				54.8297	0.000148416				54.8297	0.000237407				54.8297	3.13473e-06				54.8297	0.00021357				54.8297	6.24381e-08				54.8297	1.34858e-05				54.8297	5.99247e-05				54.8297	8.52722e-05
		54.9499	0.000819201				54.9499	0.000819201				54.9499	0.000145848				54.9499	0.000233992				54.9499	3.02647e-06				54.9499	0.000208442				54.9499	5.95034e-08				54.9499	1.30291e-05				54.9499	5.81789e-05				54.9499	8.31287e-05
		55.0701	0.000805229				55.0701	0.000805229				55.0701	0.000143324				55.0701	0.000230626				55.0701	2.92189e-06				55.0701	0.000203432				55.0701	5.67055e-08				55.0701	1.25874e-05				55.0701	5.64826e-05				55.0701	8.10377e-05
		55.1904	0.000791483				55.1904	0.000791483				55.1904	0.000140843				55.1904	0.000227309				55.1904	2.82088e-06				55.1904	0.000198539				55.1904	5.4038e-08				55.1904	1.21604e-05				55.1904	5.48344e-05				55.1904	7.89979e-05
		55.3106	0.00077796				55.3106	0.00077796				55.3106	0.000138405				55.3106	0.000224039				55.3106	2.72332e-06				55.3106	0.000193759				55.3106	5.14949e-08				55.3106	1.17477e-05				55.3106	5.3233e-05				55.3106	7.70082e-05
		55.4309	0.000764658				55.4309	0.000764658				55.4309	0.000136008				55.4309	0.000220816				55.4309	2.62909e-06				55.4309	0.00018909				55.4309	4.90705e-08				55.4309	1.13486e-05				55.4309	5.16771e-05				55.4309	7.50673e-05
		55.5511	0.000751571				55.5511	0.000751571				55.5511	0.000133653				55.5511	0.00021764				55.5511	2.53808e-06				55.5511	0.000184529				55.5511	4.67593e-08				55.5511	1.09628e-05				55.5511	5.01655e-05				55.5511	7.31741e-05
		55.6713	0.000738698				55.6713	0.000738698				55.6713	0.000131338				55.6713	0.000214509				55.6713	2.45018e-06				55.6713	0.000180075				55.6713	4.45561e-08				55.6713	1.05899e-05				55.6713	4.8697e-05				55.6713	7.13274e-05
		55.7916	0.000726035				55.7916	0.000726035				55.7916	0.000129063				55.7916	0.000211423				55.7916	2.36528e-06				55.7916	0.000175724				55.7916	4.24557e-08				55.7916	1.02294e-05				55.7916	4.72703e-05				55.7916	6.95261e-05
		55.9118	0.000713579				55.9118	0.000713579				55.9118	0.000126827				55.9118	0.000208382				55.9118	2.28329e-06				55.9118	0.000171475				55.9118	4.04536e-08				55.9118	9.88098e-06				55.9118	4.58843e-05				55.9118	6.77692e-05
		56.0321	0.000701326				56.0321	0.000701326				56.0321	0.000124629				56.0321	0.000205384				56.0321	2.20411e-06				56.0321	0.000167325				56.0321	3.85451e-08				56.0321	9.54416e-06				56.0321	4.45379e-05				56.0321	6.60556e-05
		56.1523	0.000689274				56.1523	0.000689274				56.1523	0.000122469				56.1523	0.00020243				56.1523	2.12764e-06				56.1523	0.000163273				56.1523	3.6726e-08				56.1523	9.21861e-06				56.1523	4.32299e-05				56.1523	6.43843e-05
		56.2725	0.00067742				56.2725	0.00067742				56.2725	0.000120346				56.2725	0.000199518				56.2725	2.05378e-06				56.2725	0.000159315				56.2725	3.4992e-08				56.2725	8.90394e-06				56.2725	4.19594e-05				56.2725	6.27542e-05
		56.3928	0.00066576				56.3928	0.00066576				56.3928	0.000118259				56.3928	0.000196648				56.3928	1.98246e-06				56.3928	0.000155449				56.3928	3.33391e-08				56.3928	8.59981e-06				56.3928	4.07253e-05				56.3928	6.11644e-05
		56.513	0.000654291				56.513	0.000654291				56.513	0.000116209				56.513	0.000193819				56.513	1.91359e-06				56.513	0.000151675				56.513	3.17638e-08				56.513	8.30586e-06				56.513	3.95266e-05				56.513	5.96138e-05
		56.6333	0.000643011				56.6333	0.000643011				56.6333	0.000114193				56.6333	0.000191031				56.6333	1.84708e-06				56.6333	0.000147989				56.6333	3.02623e-08				56.6333	8.02177e-06				56.6333	3.83623e-05				56.6333	5.81017e-05
		56.7535	0.000631916				56.7535	0.000631916				56.7535	0.000112212				56.7535	0.000188283				56.7535	1.78286e-06				56.7535	0.000144389				56.7535	2.88312e-08				56.7535	7.74722e-06				56.7535	3.72314e-05				56.7535	5.66269e-05
		56.8737	0.000621005				56.8737	0.000621005				56.8737	0.000110266				56.8737	0.000185574				56.8737	1.72084e-06				56.8737	0.000140875				56.8737	2.74672e-08				56.8737	7.48188e-06				56.8737	3.6133e-05				56.8737	5.51887e-05
		56.994	0.000610273				56.994	0.000610273				56.994	0.000108352				56.994	0.000182905				56.994	1.66095e-06				56.994	0.000137443				56.994	2.61672e-08				56.994	7.22547e-06				56.994	3.50662e-05				56.994	5.37862e-05
		57.1142	0.000599718				57.1142	0.000599718				57.1142	0.000106472				57.1142	0.000180274				57.1142	1.60312e-06				57.1142	0.000134092				57.1142	2.49283e-08				57.1142	6.97768e-06				57.1142	3.40301e-05				57.1142	5.24184e-05
		57.2345	0.000589338				57.2345	0.000589338				57.2345	0.000104624				57.2345	0.000177681				57.2345	1.54728e-06				57.2345	0.00013082				57.2345	2.37476e-08				57.2345	6.73822e-06				57.2345	3.30239e-05				57.2345	5.10847e-05
		57.3547	0.00057913				57.3547	0.00057913				57.3547	0.000102808				57.3547	0.000175125				57.3547	1.49337e-06				57.3547	0.000127625				57.3547	2.26224e-08				57.3547	6.50684e-06				57.3547	3.20467e-05				57.3547	4.9784e-05
		57.4749	0.00056909				57.4749	0.00056909				57.4749	0.000101023				57.4749	0.000172605				57.4749	1.44131e-06				57.4749	0.000124506				57.4749	2.15501e-08				57.4749	6.28325e-06				57.4749	3.10977e-05				57.4749	4.85158e-05
		57.5952	0.000559217				57.5952	0.000559217				57.5952	9.92687e-05				57.5952	0.000170123				57.5952	1.39104e-06				57.5952	0.00012146				57.5952	2.05282e-08				57.5952	6.06721e-06				57.5952	3.01762e-05				57.5952	4.7279e-05
		57.7154	0.000549508				57.7154	0.000549508				57.7154	9.75446e-05				57.7154	0.000167675				57.7154	1.34251e-06				57.7154	0.000118487				57.7154	1.95544e-08				57.7154	5.85846e-06				57.7154	2.92813e-05				57.7154	4.60731e-05
		57.8357	0.000539961				57.8357	0.000539961				57.8357	9.58502e-05				57.8357	0.000165263				57.8357	1.29565e-06				57.8357	0.000115584				57.8357	1.86265e-08				57.8357	5.65677e-06				57.8357	2.84123e-05				57.8357	4.48973e-05
		57.9559	0.000530572				57.9559	0.000530572				57.9559	9.41851e-05				57.9559	0.000162886				57.9559	1.2504e-06				57.9559	0.000112751				57.9559	1.77423e-08				57.9559	5.46189e-06				57.9559	2.75685e-05				57.9559	4.37507e-05
		58.0762	0.000521339				58.0762	0.000521339				58.0762	9.25486e-05				58.0762	0.000160543				58.0762	1.20672e-06				58.0762	0.000109984				58.0762	1.68997e-08				58.0762	5.27361e-06				58.0762	2.67491e-05				58.0762	4.26328e-05
		58.1964	0.00051226				58.1964	0.00051226				58.1964	9.09403e-05				58.1964	0.000158233				58.1964	1.16455e-06				58.1964	0.000107283				58.1964	1.60968e-08				58.1964	5.09171e-06				58.1964	2.59536e-05				58.1964	4.15428e-05
		58.3166	0.000503333				58.3166	0.000503333				58.3166	8.93597e-05				58.3166	0.000155957				58.3166	1.12383e-06				58.3166	0.000104647				58.3166	1.53318e-08				58.3166	4.91596e-06				58.3166	2.51811e-05				58.3166	4.04801e-05
		58.4369	0.000494554				58.4369	0.000494554				58.4369	8.78063e-05				58.4369	0.000153714				58.4369	1.08453e-06				58.4369	0.000102073				58.4369	1.46029e-08				58.4369	4.74618e-06				58.4369	2.44312e-05				58.4369	3.94439e-05
		58.5571	0.000485923				58.5571	0.000485923				58.5571	8.62797e-05				58.5571	0.000151503				58.5571	1.04658e-06				58.5571	9.95609e-05				58.5571	1.39083e-08				58.5571	4.58216e-06				58.5571	2.3703e-05				58.5571	3.84337e-05
		58.6774	0.000477436				58.6774	0.000477436				58.6774	8.47795e-05				58.6774	0.000149323				58.6774	1.00994e-06				58.6774	9.71086e-05				58.6774	1.32466e-08				58.6774	4.42371e-06				58.6774	2.2996e-05				58.6774	3.74487e-05
		58.7976	0.000469091				58.7976	0.000469091				58.7976	8.33051e-05				58.7976	0.000147175				58.7976	9.74576e-07				58.7976	9.47149e-05				58.7976	1.26161e-08				58.7976	4.27065e-06				58.7976	2.23097e-05				58.7976	3.64885e-05
		58.9178	0.000460885				58.9178	0.000460885				58.9178	8.18561e-05				58.9178	0.000145058				58.9178	9.40434e-07				58.9178	9.23784e-05				58.9178	1.20154e-08				58.9178	4.12279e-06				58.9178	2.16433e-05				58.9178	3.55523e-05
		59.0381	0.000452818				59.0381	0.000452818				59.0381	8.04321e-05				59.0381	0.000142971				59.0381	9.07474e-07				59.0381	9.00979e-05				59.0381	1.14431e-08				59.0381	3.97996e-06				59.0381	2.09965e-05				59.0381	3.46397e-05
		59.1583	0.000444886				59.1583	0.000444886				59.1583	7.90327e-05				59.1583	0.000140915				59.1583	8.75657e-07				59.1583	8.7872e-05				59.1583	1.08979e-08				59.1583	3.842e-06				59.1583	2.03685e-05				59.1583	3.37499e-05
		59.2786	0.000437087				59.2786	0.000437087				59.2786	7.76575e-05				59.2786	0.000138888				59.2786	8.44944e-07				59.2786	8.56995e-05				59.2786	1.03785e-08				59.2786	3.70874e-06				59.2786	1.97589e-05				59.2786	3.28826e-05
		59.3988	0.00042942				59.3988	0.00042942				59.3988	7.63059e-05				59.3988	0.00013689				59.3988	8.15296e-07				59.3988	8.35792e-05				59.3988	9.88361e-09				59.3988	3.58002e-06				59.3988	1.91671e-05				59.3988	3.2037e-05
		59.519	0.000421881				59.519	0.000421881				59.519	7.49777e-05				59.519	0.000134921				59.519	7.86677e-07				59.519	8.15097e-05				59.519	9.41218e-09				59.519	3.45569e-06				59.519	1.85927e-05				59.519	3.12127e-05
		59.6393	0.00041447				59.6393	0.00041447				59.6393	7.36725e-05				59.6393	0.00013298				59.6393	7.59052e-07				59.6393	7.94901e-05				59.6393	8.96307e-09				59.6393	3.33562e-06				59.6393	1.80351e-05				59.6393	3.04092e-05
		59.7595	0.000407184				59.7595	0.000407184				59.7595	7.23898e-05				59.7595	0.000131067				59.7595	7.32387e-07				59.7595	7.7519e-05				59.7595	8.53525e-09				59.7595	3.21964e-06				59.7595	1.74938e-05				59.7595	2.9626e-05
		59.8798	0.000400021				59.8798	0.000400021				59.8798	7.11292e-05				59.8798	0.000129182				59.8798	7.06649e-07				59.8798	7.55954e-05				59.8798	8.1277e-09				59.8798	3.10763e-06				59.8798	1.69685e-05				59.8798	2.88625e-05
		60	0.000392979				60	0.000392979				60	6.98904e-05				60	0.000127323				60	6.81805e-07				60	7.37183e-05				60	7.73948e-09				60	2.99946e-06				60	1.64585e-05				60	2.81182e-05
[truncated: 56 more columns]

## Sheet: ED8C
+RSC, DMSO					-RSC, Rapamycin					+RSC, memory (glucose), DMSO					-RSC, memory (glucose), Rapamycin					+RSC, memory (glucose+galactose), DMSO					-RSC, memory (glucose+galactose), Rapamycin					+SWI/SNF, DMSO					-SWI/SNF, Rapamycin					+SWI/SNF, memory (glucose), DMSO					-SWI/SNF, memory (glucose), Rapamycin
burst duration	frequency	burst duration	frequency		burst duration	frequency	burst duration	frequency		burst duration	frequency	burst duration	frequency		burst duration	frequency	burst duration	frequency		burst duration	frequency	burst duration	frequency		burst duration	frequency	burst duration	frequency		burst duration	frequency	burst duration	frequency		burst duration	frequency	burst duration	frequency		burst duration	frequency	burst duration	frequency		burst duration	frequency	burst duration	frequency
histogram	histogram	fit values	fit values		histogram	histogram	fit values	fit values		histogram	histogram	fit values	fit values		histogram	histogram	fit values	fit values		histogram	histogram	fit values	fit values		histogram	histogram	fit values	fit values		histogram	histogram	fit values	fit values		histogram	histogram	fit values	fit values		histogram	histogram	fit values	fit values		histogram	histogram	fit values	fit values
0.625	0.593548	0	0		0.625	0.545977	0	0		0.625	0.499369	0	0		0.625	0.614433	0	0		0.625	0.527578	0	0		0.625	0.583016	0	0		0.625	0.516491	0	0		0.625	0.494294	0	0		0.625	0.635922	0	0		0.625	0.467991	0	0
0.875	0.619355	0.0400802	0.032421		0.875	0.662835	0.0400802	0.0140288		0.875	0.514502	0.0400802	0.049027		0.875	0.639175	0.0400802	0.0229266		0.875	0.671463	0.0400802	0.00699024		0.875	0.669202	0.0400802	0.0204988		0.875	0.670877	0.0400802	0.00978142		0.875	0.577725	0.0400802	0.0249549		0.875	0.718447	0.0400802	0.0349839		0.875	0.445916	0.0400802	0.0922926
1.125	0.474839	0.0801603	0.0808275		1.125	0.498084	0.0801603	0.0440134		1.125	0.484237	0.0801603	0.103586		1.125	0.531959	0.0801603	0.0646359		1.125	0.594724	0.0801603	0.027132		1.125	0.542459	0.0801603	0.0596438		1.125	0.527719	0.0801603	0.0335936		1.125	0.522629	0.0801603	0.0636669		1.125	0.475728	0.0801603	0.0895292		1.125	0.357616	0.0801603	0.151146
1.375	0.477419	0.12024	0.133802		1.375	0.522989	0.12024	0.0830246		1.375	0.453972	0.12024	0.156504		1.375	0.482474	0.12024	0.114563		1.375	0.489209	0.12024	0.0576821		1.375	0.441065	0.12024	0.107622		1.375	0.460351	0.12024	0.0667392		1.375	0.429752	0.12024	0.10706		1.375	0.432039	0.12024	0.15002		1.375	0.406181	0.12024	0.198259
1.625	0.35871	0.160321	0.187311		1.625	0.360153	0.160321	0.127165		1.625	0.398487	0.160321	0.20612		1.625	0.338144	0.160321	0.167916		1.625	0.354916	0.160321	0.095844		1.625	0.365019	0.160321	0.159692		1.625	0.421053	0.160321	0.105968		1.625	0.354191	0.160321	0.151781		1.625	0.330097	0.160321	0.211368		1.625	0.309051	0.160321	0.237467
1.875	0.255484	0.200401	0.239203		1.875	0.266284	0.200401	0.173766		1.875	0.226986	0.200401	0.25179		1.875	0.280412	0.200401	0.22178		1.875	0.278177	0.200401	0.139136		1.875	0.258555	0.200401	0.212869		1.875	0.280702	0.200401	0.14881		1.875	0.28965	0.200401	0.195972		1.875	0.291262	0.200401	0.270813		1.875	0.251656	0.200401	0.270613
2.125	0.221935	0.240481	0.288229		2.125	0.212644	0.240481	0.220907		2.125	0.110971	0.240481	0.293286		2.125	0.17732	0.240481	0.274252		2.125	0.211031	0.240481	0.185446		2.125	0.187579	0.240481	0.265154		2.125	0.238596	0.240481	0.193356		2.125	0.232979	0.240481	0.238495		2.125	0.131068	0.240481	0.326741		2.125	0.19426	0.240481	0.298824
2.375	0.16	0.280561	0.333652		2.375	0.199234	0.280561	0.267188		2.375	0.126103	0.280561	0.330585		2.375	0.169072	0.280561	0.324071		2.375	0.191847	0.280561	0.233021		2.375	0.17237	0.280561	0.315185		2.375	0.171228	0.280561	0.238124		2.375	0.177883	0.280561	0.278635		2.375	0.18932	0.280561	0.378205		2.375	0.233996	0.280561	0.322881
2.625	0.139355	0.320641	0.375064		2.625	0.128352	0.320641	0.311594		2.625	0.196721	0.320641	0.363777		2.625	0.0948454	0.320641	0.370411		2.625	0.105516	0.320641	0.280437		2.625	0.101394	0.320641	0.362042		2.625	0.129123	0.320641	0.281975		2.625	0.108619	0.320641	0.315948		2.625	0.150485	0.320641	0.424688		2.625	0.211921	0.320641	0.343369
2.875	0.0748387	0.360721	0.412271		2.875	0.0900383	0.360721	0.3534		2.875	0.136192	0.360721	0.393019		2.875	0.131959	0.360721	0.412756		2.875	0.0383693	0.360721	0.326561		2.875	0.101394	0.360721	0.40513		2.875	0.115088	0.360721	0.324044		2.875	0.127509	0.360721	0.350176		2.875	0.0728155	0.360721	0.465957		2.875	0.13245	0.360721	0.360747
3.125	0.11871	0.400802	0.445226		3.125	0.0708812	0.400802	0.392106		3.125	0.126103	0.400802	0.418508		3.125	0.0824742	0.400802	0.450816		3.125	0.057554	0.400802	0.370514		3.125	0.0811153	0.400802	0.444089		3.125	0.0477193	0.400802	0.363689		3.125	0.118064	0.400802	0.381187		3.125	0.0728155	0.400802	0.501972		3.125	0.119205	0.400802	0.37539
3.375	0.0722581	0.440882	0.473986		3.375	0.0785441	0.440882	0.427387		3.375	0.0403531	0.440882	0.440459		3.375	0.0824742	0.440882	0.484466		3.375	0.0767386	0.440882	0.411634		3.375	0.0557668	0.440882	0.478736		3.375	0.0673684	0.440882	0.400454		3.375	0.0913026	0.440882	0.408946		3.375	0.0970874	0.440882	0.532829		3.375	0.10596	0.440882	0.38761
3.625	0.0774194	0.480962	0.498679		3.625	0.0651341	0.480962	0.459055		3.625	0.0706179	0.480962	0.459098		3.625	0.0536082	0.480962	0.513704		3.625	0.0191847	0.480962	0.449445		3.625	0.0608365	0.480962	0.509022		3.625	0.0505263	0.480962	0.434027		3.625	0.0629673	0.480962	0.433481		3.625	0.0631068	0.480962	0.558716		3.625	0.0794702	0.480962	0.397673
3.875	0.0412903	0.521042	0.51948		3.875	0.045977	0.521042	0.487032		3.875	0.0403531	0.521042	0.474655		3.875	0.0453608	0.521042	0.538617		3.875	0.028777	0.521042	0.483626		3.875	0.0304183	0.521042	0.534995		3.875	0.0392982	0.521042	0.464219		3.875	0.0834317	0.521042	0.454872		3.875	0.106796	0.521042	0.579882		3.875	0.0794702	0.521042	0.405809
4.125	0.0619355	0.561122	0.536597		4.125	0.0478927	0.561122	0.511318		4.125	0.0453972	0.561122	0.487355		4.125	0.0206186	0.561122	0.559357		4.125	0.0671463	0.561122	0.513983		4.125	0.0456274	0.561122	0.556779		4.125	0.0308772	0.561122	0.490935		4.125	0.0330579	0.561122	0.473232		4.125	0.0194175	0.561122	0.596615		4.125	0.0706402	0.561122	0.412221
4.375	0.0232258	0.601202	0.550257		4.375	0.0249042	0.601202	0.531982		4.375	0.0453972	0.601202	0.49742		4.375	0.0206186	0.601202	0.576122		4.375	0.0383693	0.601202	0.54043		4.375	0.035488	0.601202	0.574549		4.375	0.0421053	0.601202	0.51416		4.375	0.0220386	0.601202	0.488697		4.375	0.0291262	0.601202	0.609226		4.375	0.0927152	0.601202	0.417084
4.625	0.0258065	0.641283	0.560699		4.625	0.0268199	0.641283	0.549138		4.625	0.00504414	0.641283	0.505064		4.625	0.028866	0.641283	0.58914		4.625	0.028777	0.641283	0.562967		4.625	0.0202788	0.641283	0.588515		4.625	0.0280702	0.641283	0.533939		4.625	0.0362062	0.641283	0.50142		4.625	0.0194175	0.641283	0.618038		4.625	0.0264901	0.641283	0.420557
4.875	0.0206452	0.681363	0.568164		4.875	0.0229885	0.681363	0.562938		4.875	0.0554855	0.681363	0.510491		4.875	0.0247423	0.681363	0.59866		4.875	0.0383693	0.681363	0.58166		4.875	0.0253485	0.681363	0.598916		4.875	0.0196491	0.681363	0.550365		4.875	0.0236128	0.681363	0.511565		4.875	0.00485437	0.681363	0.623376		4.875	0.0309051	0.681363	0.42278
5.125	0.0232258	0.721443	0.572896		5.125	0.0172414	0.721443	0.573558		5.125	0.0504414	0.721443	0.513895		5.125	0.0329897	0.721443	0.604942		5.125	0	0.721443	0.596631		5.125	0.0456274	0.721443	0.606001		5.125	0.0196491	0.721443	0.563567		5.125	0.0141677	0.721443	0.5193		5.125	0.0145631	0.721443	0.62556		5.125	0.0309051	0.721443	0.42388
5.375	0.0206452	0.761523	0.575132		5.375	0.00957854	0.761523	0.581192		5.375	0.0554855	0.761523	0.515461		5.375	0.0247423	0.761523	0.608249		5.375	0.0383693	0.761523	0.608041		5.375	0.0101394	0.761523	0.610031		5.375	0.0140351	0.761523	0.573701		5.375	0.0220386	0.761523	0.524797		5.375	0.0145631	0.761523	0.624901		5.375	0.00883002	0.761523	0.42397
5.625	0.0206452	0.801603	0.575101		5.625	0.00766284	0.801603	0.586046		5.625	0.0252207	0.801603	0.515363		5.625	0.0164948	0.801603	0.608843		5.625	0.00959233	0.801603	0.616083		5.625	0.0304183	0.801603	0.611264		5.625	0.00842105	0.801603	0.580943		5.625	0.0236128	0.801603	0.528224		5.625	0.0194175	0.801603	0.6217		5.625	0.0220751	0.801603	0.423154
5.875	0.00774194	0.841683	0.573025		5.875	0.01341	0.841683	0.588331		5.875	0.035309	0.841683	0.513764		5.875	0.0206186	0.841683	0.606982		5.875	0	0.841683	0.620971		5.875	0.0101394	0.841683	0.609959		5.875	0.0224561	0.841683	0.585481		5.875	0.0204644	0.841683	0.529748		5.875	0	0.841683	0.61624		5.875	0.0220751	0.841683	0.421524
6.125	0.0129032	0.881764	0.569114		6.125	0.00191571	0.881764	0.588258		6.125	0.035309	0.881764	0.510816		6.125	0.0164948	0.881764	0.602914		6.125	0.00959233	0.881764	0.622931		6.125	0.0152091	0.881764	0.606367		6.125	0.0112281	0.881764	0.587512		6.125	0.0094451	0.881764	0.529532		6.125	0	0.881764	0.60879		6.125	0.0309051	0.881764	0.419166
6.375	0.00774194	0.921844	0.563569		6.375	0.00766284	0.921844	0.586038		6.375	0.0302648	0.921844	0.506662		6.375	0.00824742	0.921844	0.596878		6.375	0	0.921844	0.622199		6.375	0.0304183	0.921844	0.600728		6.375	0.00842105	0.921844	0.587234		6.375	0.0157418	0.921844	0.527732		6.375	0.0242718	0.921844	0.599602		6.375	0.0353201	0.921844	0.416157
6.625	0.0129032	0.961924	0.556577		6.625	0.00574713	0.961924	0.581875		6.625	0.0201765	0.961924	0.501434		6.625	0.00824742	0.961924	0.589102		6.625	0.028777	0.961924	0.619012		6.625	0.0202788	0.961924	0.593275		6.625	0.00561404	0.961924	0.584846		6.625	0.0110193	0.961924	0.524498		6.625	0	0.961924	0.588911		6.625	0.013245	0.961924	0.412566
6.875	0.00516129	1.002	0.548313		6.875	0.00957854	1.002	0.57597		6.875	0.0302648	1.002	0.495256		6.875	0.0123711	1.002	0.5798		6.875	0	1.002	0.613607		6.875	0.0101394	1.002	0.584225		6.875	0.00280702	1.002	0.580546		6.875	0.00787092	1.002	0.519973		6.875	0.00970874	1.002	0.576932		6.875	0.013245	1.002	0.408459
7.125	0.0103226	1.04208	0.538943		7.125	0.0153257	1.04208	0.568513		7.125	0.0302648	1.04208	0.488242		7.125	0	1.04208	0.569172		7.125	0.00959233	1.04208	0.606214		7.125	0.00506971	1.04208	0.573786		7.125	0.00561404	1.04208	0.574524		7.125	0.0110193	1.04208	0.514292		7.125	0.00970874	1.04208	0.563866		7.125	0.01766	1.04208	0.403893
7.375	0.0103226	1.08216	0.528618		7.375	0.00574713	1.08216	0.559685		7.375	0.0100883	1.08216	0.480497		7.375	0	1.08216	0.557406		7.375	0.00959233	1.08216	0.597057		7.375	0	1.08216	0.562149		7.375	0.00280702	1.08216	0.566965		7.375	0.0125935	1.08216	0.507584		7.375	0.00970874	1.08216	0.549897		7.375	0.01766	1.08216	0.398922
7.625	0.00774194	1.12224	0.517478		7.625	0.00574713	1.12224	0.549658		7.625	0.0100883	1.12224	0.472119		7.625	0	1.12224	0.544676		7.625	0	1.12224	0.586353		7.625	0	1.12224	0.549494		7.625	0.00280702	1.12224	0.558047		7.625	0.0094451	1.12224	0.499967		7.625	0.00970874	1.12224	0.535191		7.625	0	1.12224	0.393595
7.875	0.00258065	1.16232	0.505654		7.875	0.00383142	1.16232	0.538594		7.875	0.0100883	1.16232	0.463198		7.875	0.00412371	1.16232	0.531142		7.875	0.00959233	1.16232	0.574304		7.875	0	1.16232	0.535987		7.875	0	1.16232	0.547936		7.875	0.00157418	1.16232	0.491555		7.875	0.00485437	1.16232	0.519901		7.875	0.013245	1.16232	0.387958
8.125	0.00774194	1.2024	0.493264		8.125	0	1.2024	0.526643		8.125	0.0100883	1.2024	0.453815		8.125	0	1.2024	0.516951		8.125	0.00959233	1.2024	0.561105		8.125	0.00506971	1.2024	0.52178		8.125	0	1.2024	0.536792		8.125	0.00787092	1.2024	0.482452		8.125	0.00485437	1.2024	0.504164		8.125	0.0220751	1.2024	0.38205
8.375	0.00258065	1.24248	0.480417		8.375	0.00574713	1.24248	0.513946		8.375	0.0100883	1.24248	0.444047		8.375	0.0123711	1.24248	0.502237		8.375	0	1.24248	0.546935		8.375	0	1.24248	0.507012		8.375	0	1.24248	0.524763		8.375	0.00629673	1.24248	0.472755		8.375	0	1.24248	0.488104		8.375	0.01766	1.24248	0.375909
8.625	0.00774194	1.28257	0.467212		8.625	0.00766284	1.28257	0.500632		8.625	0	1.28257	0.433961		8.625	0.00824742	1.28257	0.487124		8.625	0.00959233	1.28257	0.531962		8.625	0.00506971	1.28257	0.491811		8.625	0.0112281	1.28257	0.511988		8.625	0.00157418	1.28257	0.462554		8.625	0	1.28257	0.471831		8.625	0.00883002	1.28257	0.369571
8.875	0.0103226	1.32265	0.453738		8.875	0.00191571	1.32265	0.486822		8.875	0	1.32265	0.423622		8.875	0.00412371	1.32265	0.471721		8.875	0	1.32265	0.516343		8.875	0.0101394	1.32265	0.476293		8.875	0	1.32265	0.498597		8.875	0	1.32265	0.451934		8.875	0	1.32265	0.455446		8.875	0.013245	1.32265	0.363065
9.125	0.00258065	1.36273	0.440077		9.125	0.00191571	1.36273	0.472624		9.125	0	1.36273	0.413087		9.125	0	1.36273	0.456128		9.125	0.00959233	1.36273	0.50022		9.125	0	1.36273	0.46056		9.125	0.00561404	1.36273	0.484708		9.125	0.00157418	1.36273	0.44097		9.125	0.00485437	1.36273	0.439036		9.125	0.013245	1.36273	0.356421
9.375	0.00258065	1.40281	0.426302		9.375	0	1.40281	0.458138		9.375	0	1.40281	0.402408		9.375	0	1.40281	0.440436		9.375	0	1.40281	0.483724		9.375	0.00506971	1.40281	0.444708		9.375	0.00280702	1.40281	0.47043		9.375	0.00629673	1.40281	0.429733		9.375	0	1.40281	0.422678		9.375	0.00883002	1.40281	0.349665
9.625	0.00258065	1.44289	0.412478		9.625	0.00191571	1.44289	0.443456		9.625	0.0201765	1.44289	0.391631		9.625	0.00412371	1.44289	0.424723		9.625	0.00959233	1.44289	0.466973		9.625	0.00506971	1.44289	0.42882		9.625	0	1.44289	0.455864		9.625	0.00472255	1.44289	0.418286		9.625	0.00485437	1.44289	0.406441		9.625	0.00883002	1.44289	0.342821
9.875	0	1.48297	0.398664		9.875	0	1.48297	0.428658		9.875	0	1.48297	0.380801		9.875	0	1.48297	0.409062		9.875	0	1.48297	0.450074		9.875	0	1.48297	0.412969		9.875	0	1.48297	0.441101		9.875	0.00157418	1.48297	0.40669		9.875	0.00485437	1.48297	0.390383		9.875	0.00441501	1.48297	0.335911
10.125	0	1.52305	0.384913		10.125	0.00191571	1.52305	0.41382		10.125	0.0100883	1.52305	0.369954		10.125	0	1.52305	0.393513		10.125	0.0191847	1.52305	0.433125		10.125	0	1.52305	0.397222		10.125	0.00561404	1.52305	0.426223		10.125	0.00314837	1.52305	0.394996		10.125	0	1.52305	0.374557		10.125	0	1.52305	0.328955
10.375	0	1.56313	0.371269		10.375	0	1.56313	0.399005		10.375	0	1.56313	0.359127		10.375	0	1.56313	0.378133		10.375	0	1.56313	0.416209		10.375	0.00506971	1.56313	0.381636		10.375	0	1.56313	0.411304		10.375	0.00472255	1.56313	0.383254		10.375	0.00485437	1.56313	0.359007		10.375	0.00883002	1.56313	0.321971
10.625	0	1.60321	0.357774		10.625	0	1.60321	0.384274		10.625	0.0100883	1.60321	0.348349		10.625	0	1.60321	0.362969		10.625	0	1.60321	0.399405		10.625	0	1.60321	0.366261		10.625	0	1.60321	0.396411		10.625	0.00157418	1.60321	0.371507		10.625	0.00485437	1.60321	0.343768		10.625	0.00441501	1.60321	0.314975
10.875	0	1.64329	0.344463		10.875	0	1.64329	0.369678		10.875	0	1.64329	0.337649		10.875	0	1.64329	0.348061		10.875	0.00959233	1.64329	0.382778		10.875	0.00506971	1.64329	0.351141		10.875	0	1.64329	0.381603		10.875	0.00314837	1.64329	0.359793		10.875	0	1.64329	0.328874		10.875	0	1.64329	0.307982
11.125	0.00258065	1.68337	0.331366		11.125	0	1.68337	0.355262		11.125	0	1.68337	0.32705		11.125	0.00412371	1.68337	0.333446		11.125	0	1.68337	0.366386		11.125	0	1.68337	0.336312		11.125	0	1.68337	0.366932		11.125	0	1.68337	0.348149		11.125	0.00485437	1.68337	0.31435		11.125	0.00441501	1.68337	0.301007
11.375	0	1.72345	0.31851		11.375	0	1.72345	0.341066		11.375	0	1.72345	0.316574		11.375	0.00412371	1.72345	0.319152		11.375	0	1.72345	0.350281		11.375	0	1.72345	0.321807		11.375	0	1.72345	0.352445		11.375	0	1.72345	0.336605		11.375	0	1.72345	0.300216		11.375	0.00883002	1.72345	0.294061
11.625	0	1.76353	0.305918		11.625	0.00191571	1.76353	0.327125		11.625	0	1.76353	0.306241		11.625	0	1.76353	0.305205		11.625	0	1.76353	0.334504		11.625	0.00506971	1.76353	0.30765		11.625	0	1.76353	0.338182		11.625	0.00157418	1.76353	0.325188		11.625	0.00485437	1.76353	0.28649		11.625	0.00441501	1.76353	0.287155
11.875	0	1.80361	0.293607		11.875	0	1.80361	0.313466		11.875	0	1.80361	0.296067		11.875	0	1.80361	0.291623		11.875	0	1.80361	0.319093		11.875	0	1.80361	0.293864		11.875	0.00561404	1.80361	0.324177		11.875	0	1.80361	0.313924		11.875	0	1.80361	0.273184		11.875	0	1.80361	0.2803
12.125	0	1.84369	0.281593		12.125	0.00191571	1.84369	0.300116		12.125	0.0100883	1.84369	0.286066		12.125	0	1.84369	0.278424		12.125	0	1.84369	0.304078		12.125	0	1.84369	0.280466		12.125	0.00280702	1.84369	0.31046		12.125	0.00157418	1.84369	0.302833		12.125	0	1.84369	0.260306		12.125	0.00883002	1.84369	0.273504
12.375	0	1.88377	0.26989		12.375	0	1.88377	0.287094		12.375	0	1.88377	0.276251		12.375	0	1.88377	0.26562		12.375	0	1.88377	0.289483		12.375	0	1.88377	0.267468		12.375	0	1.88377	0.297056		12.375	0.00157418	1.88377	0.291934		12.375	0.00485437	1.88377	0.247862		12.375	0.00883002	1.88377	0.266775
12.625	0	1.92385	0.258506		12.625	0	1.92385	0.274417		12.625	0	1.92385	0.266632		12.625	0	1.92385	0.25322		12.625	0	1.92385	0.275327		12.625	0	1.92385	0.254882		12.625	0	1.92385	0.283986		12.625	0	1.92385	0.281242		12.625	0	1.92385	0.235857		12.625	0.00883002	1.92385	0.260121
12.875	0	1.96393	0.247449		12.875	0	1.96393	0.262099		12.875	0	1.96393	0.257217		12.875	0	1.96393	0.24123		12.875	0	1.96393	0.261626		12.875	0	1.96393	0.242712		12.875	0	1.96393	0.271267		12.875	0.00157418	1.96393	0.270772		12.875	0	1.96393	0.224289		12.875	0	1.96393	0.253549
13.125	0	2.00401	0.236725		13.125	0.00191571	2.00401	0.25015		13.125	0.0100883	2.00401	0.248014		13.125	0	2.00401	0.229653		13.125	0	2.00401	0.24839		13.125	0	2.00401	0.230963		13.125	0.00280702	2.00401	0.258912		13.125	0	2.00401	0.260534		13.125	0	2.00401	0.213158		13.125	0	2.00401	0.247062
13.375	0	2.04409	0.226337		13.375	0	2.04409	0.238576		13.375	0	2.04409	0.239029		13.375	0	2.04409	0.21849		13.375	0	2.04409	0.235626		13.375	0	2.04409	0.219638		13.375	0	2.04409	0.246932		13.375	0	2.04409	0.250538		13.375	0	2.04409	0.20246		13.375	0	2.04409	0.240668
13.625	0	2.08417	0.216286		13.625	0	2.08417	0.227383		13.625	0	2.08417	0.230267		13.625	0	2.08417	0.207741		13.625	0	2.08417	0.223338		13.625	0	2.08417	0.208734		13.625	0	2.08417	0.235334		13.625	0.00157418	2.08417	0.240791		13.625	0	2.08417	0.19219		13.625	0	2.08417	0.234369
13.875	0.00258065	2.12425	0.206573		13.875	0	2.12425	0.216574		13.875	0	2.12425	0.22173		13.875	0	2.12425	0.197403		13.875	0	2.12425	0.211528		13.875	0	2.12425	0.19825		13.875	0	2.12425	0.224123		13.875	0	2.12425	0.2313		13.875	0	2.12425	0.182342		13.875	0	2.12425	0.228171
14.125	0	2.16433	0.197196		14.125	0	2.16433	0.206148		14.125	0	2.16433	0.21342		14.125	0	2.16433	0.187472		14.125	0	2.16433	0.200192		14.125	0	2.16433	0.188181		14.125	0	2.16433	0.213302		14.125	0	2.16433	0.222068		14.125	0	2.16433	0.172908		14.125	0.00441501	2.16433	0.222075
14.375	0	2.20441	0.188152		14.375	0	2.20441	0.196106		14.375	0	2.20441	0.205341		14.375	0	2.20441	0.177942		14.375	0	2.20441	0.189328		14.375	0	2.20441	0.178521		14.375	0	2.20441	0.20287		14.375	0	2.20441	0.213098		14.375	0	2.20441	0.163879		14.375	0	2.20441	0.216084
14.625	0	2.24449	0.179439		14.625	0	2.24449	0.186443		14.625	0	2.24449	0.19749		14.625	0	2.24449	0.168806		14.625	0	2.24449	0.17893		14.625	0	2.24449	0.169265		14.625	0	2.24449	0.192828		14.625	0	2.24449	0.204393		14.625	0	2.24449	0.155246		14.625	0	2.24449	0.210202
14.875	0	2.28457	0.171052		14.875	0	2.28457	0.177157		14.875	0	2.28457	0.18987		14.875	0	2.28457	0.160057		14.875	0	2.28457	0.168991		14.875	0	2.28457	0.160403		14.875	0	2.28457	0.183171		14.875	0.00157418	2.28457	0.195953		14.875	0	2.28457	0.146999		14.875	0	2.28457	0.20443
15.125	0	2.32465	0.162986		15.125	0	2.32465	0.168242		15.125	0	2.32465	0.182478		15.125	0	2.32465	0.151687		15.125	0	2.32465	0.1595		15.125	0	2.32465	0.151928		15.125	0.00280702	2.32465	0.173896		15.125	0.00157418	2.32465	0.187777		15.125	0	2.32465	0.139127		15.125	0	2.32465	0.198769
15.375	0	2.36473	0.155234		15.375	0	2.36473	0.159691		15.375	0	2.36473	0.175313		15.375	0	2.36473	0.143684		15.375	0	2.36473	0.150449		15.375	0	2.36473	0.14383		15.375	0	2.36473	0.164997		15.375	0	2.36473	0.179866		15.375	0	2.36473	0.131619		15.375	0	2.36473	0.19322
15.625	0	2.40481	0.14779		15.625	0	2.40481	0.151498		15.625	0	2.40481	0.168373		15.625	0	2.40481	0.136042		15.625	0	2.40481	0.141826		15.625	0	2.40481	0.136098		15.625	0	2.40481	0.156468		15.625	0	2.40481	0.172215		15.625	0	2.40481	0.124463		15.625	0	2.40481	0.187784
15.875	0	2.44489	0.140648		15.875	0	2.44489	0.143655		15.875	0	2.44489	0.161655		15.875	0	2.44489	0.128747		15.875	0	2.44489	0.13362		15.875	0	2.44489	0.128722		15.875	0	2.44489	0.148302		15.875	0	2.44489	0.164824		15.875	0	2.44489	0.117648		15.875	0	2.44489	0.182463
16.125	0	2.48497	0.1338		16.125	0	2.48497	0.136153		16.125	0	2.48497	0.155157		16.125	0	2.48497	0.121792		16.125	0	2.48497	0.125818		16.125	0	2.48497	0.121692		16.125	0	2.48497	0.14049		16.125	0	2.48497	0.157689		16.125	0	2.48497	0.111163		16.125	0	2.48497	0.177255
16.375	0	2.52505	0.127238		16.375	0	2.52505	0.128983		16.375	0	2.52505	0.148874		16.375	0	2.52505	0.115163		16.375	0	2.52505	0.118407		16.375	0	2.52505	0.114996		16.375	0	2.52505	0.133023		16.375	0	2.52505	0.150806		16.375	0	2.52505	0.104995		16.375	0	2.52505	0.172162
16.625	0	2.56513	0.120954		16.625	0	2.56513	0.122136		16.625	0	2.56513	0.142805		16.625	0	2.56513	0.108851		16.625	0	2.56513	0.111373		16.625	0	2.56513	0.108623		16.625	0	2.56513	0.125893		16.625	0	2.56513	0.14417		16.625	0	2.56513	0.0991317		16.625	0	2.56513	0.167182
16.875	0	2.60521	0.114941		16.875	0	2.60521	0.115603		16.875	0	2.60521	0.136943		16.875	0	2.60521	0.102845		16.875	0	2.60521	0.104704		16.875	0	2.60521	0.102562		16.875	0	2.60521	0.11909		16.875	0	2.60521	0.137778		16.875	0	2.60521	0.0935627		16.875	0	2.60521	0.162316
17.125	0	2.64529	0.10919		17.125	0	2.64529	0.109374		17.125	0	2.64529	0.131286		17.125	0	2.64529	0.0971325		17.125	0	2.64529	0.098386		17.125	0	2.64529	0.0968008		17.125	0	2.64529	0.112604		17.125	0	2.64529	0.131624		17.125	0	2.64529	0.0882757		17.125	0	2.64529	0.157562
17.375	0	2.68537	0.103692		17.375	0	2.68537	0.103438		17.375	0	2.68537	0.125829		17.375	0	2.68537	0.0917037		17.375	0	2.68537	0.0924044		17.375	0	2.68537	0.0913284		17.375	0	2.68537	0.106424		17.375	0.00157418	2.68537	0.125703		17.375	0	2.68537	0.0832594		17.375	0	2.68537	0.152921
17.625	0	2.72545	0.0984408		17.625	0	2.72545	0.0977864		17.625	0	2.72545	0.120568		17.625	0	2.72545	0.0865471		17.625	0	2.72545	0.0867461		17.625	0	2.72545	0.0861334		17.625	0	2.72545	0.100541		17.625	0	2.72545	0.120009		17.625	0	2.72545	0.0785023		17.625	0	2.72545	0.148391
17.875	0	2.76553	0.0934263		17.875	0	2.76553	0.0924078		17.875	0	2.76553	0.115497		17.875	0	2.76553	0.081652		17.875	0	2.76553	0.0813974		17.875	0	2.76553	0.0812049		17.875	0	2.76553	0.0949444		17.875	0	2.76553	0.114538		17.875	0	2.76553	0.0739935		17.875	0	2.76553	0.143971
18.125	0	2.80561	0.0886408		18.125	0	2.80561	0.0872926		18.125	0	2.80561	0.110613		18.125	0	2.80561	0.0770077		18.125	0	2.80561	0.0763449		18.125	0	2.80561	0.0765316		18.125	0	2.80561	0.0896232		18.125	0	2.80561	0.109283		18.125	0	2.80561	0.0697221		18.125	0	2.80561	0.13966
18.375	0	2.84569	0.0840759		18.375	0	2.84569	0.0824308		18.375	0	2.84569	0.10591		18.375	0	2.84569	0.0726036		18.375	0	2.84569	0.0715755		18.375	0	2.84569	0.0721028		18.375	0	2.84569	0.0845674		18.375	0	2.84569	0.104238		18.375	0	2.84569	0.0656775		18.375	0	2.84569	0.135457
18.625	0	2.88577	0.0797237		18.625	0	2.88577	0.0778125		18.625	0	2.88577	0.101383		18.625	0	2.88577	0.0684295		18.625	0	2.88577	0.0670761		18.625	0	2.88577	0.0679079		18.625	0	2.88577	0.0797667		18.625	0	2.88577	0.099397		18.625	0	2.88577	0.0618495		18.625	0	2.88577	0.13136
18.875	0	2.92585	0.075576		18.875	0	2.92585	0.0734279		18.875	0	2.92585	0.097028		18.875	0	2.92585	0.0644753		18.875	0	2.92585	0.0628343		18.875	0	2.92585	0.0639366		18.875	0	2.92585	0.0752109		18.875	0	2.92585	0.0947547		18.875	0	2.92585	0.0582281		18.875	0	2.92585	0.127369
19.125	0	2.96593	0.0716249		19.125	0	2.96593	0.0692673		19.125	0	2.96593	0.0928399		19.125	0	2.96593	0.0607312		19.125	0	2.96593	0.0588375		19.125	0	2.96593	0.0601788		19.125	0	2.96593	0.07089		19.125	0	2.96593	0.0903046		19.125	0	2.96593	0.0548036		19.125	0	2.96593	0.12348
19.375	0	3.00601	0.0678627		19.375	0	3.00601	0.0653214		19.375	0	3.00601	0.0888136		19.375	0	3.00601	0.0571877		19.375	0	3.00601	0.055074		19.375	0	3.00601	0.0566246		19.375	0	3.00601	0.0667941		19.375	0	3.00601	0.0860408		19.375	0	3.00601	0.0515666		19.375	0	3.00601	0.119694
19.625	0	3.04609	0.0642819		19.625	0	3.04609	0.0615809		19.625	0	3.04609	0.0849443		19.625	0	3.04609	0.0538354		19.625	0	3.04609	0.051532		19.625	0	3.04609	0.0532647		19.625	0	3.04609	0.0629136		19.625	0	3.04609	0.0819571		19.625	0	3.04609	0.0485081		19.625	0	3.04609	0.116007
19.875	0	3.08617	0.0608751		19.875	0	3.08617	0.0580368		19.875	0	3.08617	0.0812271		19.875	0	3.08617	0.0506656		19.875	0	3.08617	0.0482004		19.875	0	3.08617	0.0500897		19.875	0	3.08617	0.059239		19.875	0	3.08617	0.0780477		19.875	0	3.08617	0.0456194		19.875	0	3.08617	0.11242
20.125	0	3.12625	0.0576349		20.125	0	3.12625	0.0546804		20.125	0	3.12625	0.0776574		20.125	0	3.12625	0.0476694		20.125	0	3.12625	0.0450682		20.125	0	3.12625	0.0470907		20.125	0	3.12625	0.0557611		20.125	0	3.12625	0.0743066		20.125	0	3.12625	0.042892		20.125	0	3.12625	0.108928
20.375	0	3.16633	0.0545545		20.375	0	3.16633	0.0515031		20.375	0	3.16633	0.0742303		20.375	0	3.16633	0.0448385		20.375	0	3.16633	0.0421251		20.375	0	3.16633	0.0442593		20.375	0	3.16633	0.052471		20.375	0	3.16633	0.070728		20.375	0	3.16633	0.040318		20.375	0	3.16633	0.105532
20.625	0	3.20641	0.0516269		20.625	0	3.20641	0.0484967		20.625	0	3.20641	0.0709412		20.625	0	3.20641	0.0421648		20.625	0	3.20641	0.0393609		20.625	0	3.20641	0.041587		20.625	0	3.20641	0.04936		20.625	0	3.20641	0.0673061		20.625	0	3.20641	0.0378895		20.625	0	3.20641	0.10223
20.875	0	3.24649	0.0488455		20.875	0	3.24649	0.0456532		20.875	0	3.24649	0.0677855		20.875	0	3.24649	0.0396405		20.875	0	3.24649	0.0367662		20.875	0	3.24649	0.0390659		20.875	0	3.24649	0.0464196		20.875	0	3.24649	0.0640352		20.875	0	3.24649	0.0355991		20.875	0	3.24649	0.0990184
21.125	0	3.28657	0.046204		21.125	0	3.28657	0.0429648		21.125	0	3.28657	0.0647587		21.125	0	3.28657	0.0372582		21.125	0	3.28657	0.0343315		21.125	0	3.28657	0.0366884		21.125	0	3.28657	0.0436418		21.125	0	3.28657	0.0609098		21.125	0	3.28657	0.0334396		21.125	0	3.28657	0.0958966
21.375	0	3.32665	0.0436961		21.375	0	3.32665	0.0404241		21.375	0	3.32665	0.0618563		21.375	0	3.32665	0.0350107		21.375	0	3.32665	0.0320481		21.375	0	3.32665	0.034447		21.375	0	3.32665	0.0410185		21.375	0	3.32665	0.0579245		21.375	0	3.32665	0.0314043		21.375	0	3.32665	0.0928626
21.625	0	3.36673	0.0413157		21.625	0	3.36673	0.0380239		21.625	0	3.36673	0.059074		21.625	0	3.36673	0.032891		21.625	0	3.36673	0.0299074		21.625	0	3.36673	0.0323348		21.625	0	3.36673	0.0385423		21.625	0	3.36673	0.055074		21.625	0	3.36673	0.0294865		21.625	0	3.36673	0.0899146
21.875	0	3.40681	0.0390572		21.875	0	3.40681	0.0357572		21.875	0	3.40681	0.0564075		21.875	0	3.40681	0.0308926		21.875	0	3.40681	0.0279015		21.875	0	3.40681	0.0303449		21.875	0	3.40681	0.0362058		21.875	0	3.40681	0.0523529		21.875	0	3.40681	0.0276801		21.875	0	3.40681	0.0870506
22.125	0	3.44689	0.0369148		22.125	0	3.44689	0.0336174		22.125	0	3.44689	0.0538527		22.125	0	3.44689	0.0290092		22.125	0	3.44689	0.0260226		22.125	0	3.44689	0.028471		22.125	0	3.44689	0.034002		22.125	0	3.44689	0.0497563		22.125	0	3.44689	0.025979		22.125	0	3.44689	0.0842688
22.375	0	3.48697	0.0348833		22.375	0	3.48697	0.0315981		22.375	0	3.48697	0.0514055		22.375	0	3.48697	0.0272346		22.375	0	3.48697	0.0242633		22.375	0	3.48697	0.0267068		22.375	0	3.48697	0.0319241		22.375	0	3.48697	0.0472793		22.375	0	3.48697	0.0243776		22.375	0	3.48697	0.0815674
22.625	0	3.52705	0.0329573		22.625	0	3.52705	0.0296932		22.625	0	3.52705	0.0490619		22.625	0	3.52705	0.0255632		22.625	0	3.52705	0.0226167		22.625	0	3.52705	0.0250464		22.625	0	3.52705	0.0299656		22.625	0	3.52705	0.0449169		22.625	0	3.52705	0.0228705		22.625	0	3.52705	0.0789446
22.875	0	3.56713	0.031132		22.875	0	3.56713	0.0278967		22.875	0	3.56713	0.0468181		22.875	0	3.56713	0.0239893		22.875	0	3.56713	0.0210762		22.875	0	3.56713	0.0234842		22.875	0	3.56713	0.0281204		22.875	0	3.56713	0.0426646		22.875	0	3.56713	0.0214525		22.875	0	3.56713	0.0763985
23.125	0	3.60721	0.0294024		23.125	0	3.60721	0.0262031		23.125	0	3.60721	0.0446704		23.125	0	3.60721	0.0225077		23.125	0	3.60721	0.0196354		23.125	0	3.60721	0.0220148		23.125	0	3.60721	0.0263825		23.125	0	3.60721	0.0405179		23.125	0	3.60721	0.0201187		23.125	0	3.60721	0.0739273
23.375	0	3.64729	0.0277641		23.375	0	3.64729	0.0246069		23.375	0	3.64729	0.0426151		23.375	0	3.64729	0.0211135		23.375	0	3.64729	0.0182884		23.375	0	3.64729	0.0206331		23.375	0	3.64729	0.0247462		23.375	0	3.64729	0.0384722		23.375	0	3.64729	0.0188643		23.375	0	3.64729	0.0715292
23.625	0	3.68737	0.0262126		23.625	0	3.68737	0.023103		23.625	0	3.68737	0.0406486		23.625	0	3.68737	0.0198017		23.625	0	3.68737	0.0170295		23.625	0	3.68737	0.0193343		23.625	0	3.68737	0.023206		23.625	0	3.68737	0.0365235		23.625	0	3.68737	0.0176851		23.625	0	3.68737	0.0692025
23.875	0	3.72745	0.0247436		23.875	0	3.72745	0.0216865		23.875	0	3.72745	0.0387675		23.875	0	3.72745	0.0185679		23.875	0	3.72745	0.0158533		23.875	0	3.72745	0.0181137		23.875	0	3.72745	0.0217568		23.875	0	3.72745	0.0346675		23.875	0	3.72745	0.0165766		23.875	0	3.72745	0.0669453
24.125	0	3.76754	0.0233531		24.125	0	3.76754	0.0203527		24.125	0	3.76754	0.0369685		24.125	0	3.76754	0.0174077		24.125	0	3.76754	0.0147548		24.125	0	3.76754	0.0169669		24.125	0	3.76754	0.0203936		24.125	0	3.76754	0.0329003		24.125	0	3.76754	0.015535		24.125	0	3.76754	0.064756
24.375	0	3.80762	0.0220371		24.375	0	3.80762	0.0190971		24.375	0	3.80762	0.0352483		24.375	0	3.80762	0.0163171		24.375	0	3.80762	0.0137291		24.375	0	3.80762	0.0158896		24.375	0	3.80762	0.0191117		24.375	0	3.80762	0.0312181		24.375	0	3.80762	0.0145565		24.375	0	3.80762	0.0626328
24.625	0	3.8477	0.0207921		24.625	0	3.8477	0.0179154		24.625	0	3.8477	0.0336038		24.625	0	3.8477	0.015292		24.625	0	3.8477	0.0127718		24.625	0	3.8477	0.0148781		24.625	0	3.8477	0.0179066		24.625	0	3.8477	0.0296172		24.625	0	3.8477	0.0136373		24.625	0	3.8477	0.0605741
24.875	0	3.88778	0.0196143		24.875	0	3.88778	0.0168037		24.875	0	3.88778	0.032032		24.875	0	3.88778	0.0143288		24.875	0	3.88778	0.0118785		24.875	0	3.88778	0.0139284		24.875	0	3.88778	0.0167741		24.875	0	3.88778	0.0280939		24.875	0	3.88778	0.0127741		24.875	0	3.88778	0.0585781
25.125	0	3.92786	0.0185005		25.125	0	3.92786	0.015758		25.125	0	3.92786	0.0305299		25.125	0	3.92786	0.013424		25.125	0	3.92786	0.0110453		25.125	0	3.92786	0.0130371		25.125	0	3.92786	0.01571		25.125	0	3.92786	0.0266448		25.125	0	3.92786	0.0119637		25.125	0	3.92786	0.0566433
25.375	0	3.96794	0.0174473		25.375	0	3.96794	0.0147746		25.375	0	3.96794	0.0290948		25.375	0	3.96794	0.0125743		25.375	0	3.96794	0.0102683		25.375	0	3.96794	0.0122007		25.375	0	3.96794	0.0147104		25.375	0	3.96794	0.0252667		25.375	0	3.96794	0.011203		25.375	0	3.96794	0.0547679
25.625	0	4.00802	0.0164517		25.625	0	4.00802	0.0138501		25.625	0	4.00802	0.0277238		25.625	0	4.00802	0.0117763		25.625	0	4.00802	0.00954388		25.625	0	4.00802	0.011416		25.625	0	4.00802	0.0137718		25.625	0	4.00802	0.0239564		25.625	0	4.00802	0.0104891		25.625	0	4.00802	0.0529505
25.875	0	4.0481	0.0155108		25.875	0	4.0481	0.0129811		25.875	0	4.0481	0.0264143		25.875	0	4.0481	0.0110272		25.875	0	4.0481	0.00886872		25.875	0	4.0481	0.01068		25.875	0	4.0481	0.0128907		25.875	0	4.0481	0.0227107		25.875	0	4.0481	0.00981924		25.875	0	4.0481	0.0511894
26.125	0	4.08818	0.0146215		26.125	0	4.08818	0.0121646		26.125	0	4.08818	0.0251638		26.125	0	4.08818	0.0103242		26.125	0	4.08818	0.00823964		26.125	0	4.08818	0.00998979		26.125	0	4.08818	0.0120636		26.125	0	4.08818	0.0215267		26.125	0	4.08818	0.00919083		26.125	0	4.08818	0.0494832
26.375	0	4.12826	0.0137814		26.375	0	4.12826	0.0113975		26.375	0	4.12826	0.0239698		26.375	0	4.12826	0.00966445		26.375	0	4.12826	0.00765364		26.375	0	4.12826	0.00934273		26.375	0	4.12826	0.0112876		26.375	0	4.12826	0.0204016		26.375	0	4.12826	0.00860142		26.375	0	4.12826	0.0478303
26.625	0	4.16834	0.0129878		26.625	0	4.16834	0.0106769		26.625	0	4.16834	0.0228299		26.625	0	4.16834	0.0090455		26.625	0	4.16834	0.00710791		26.625	0	4.16834	0.00873621		26.625	0	4.16834	0.0105596		26.625	0	4.16834	0.0193326		26.625	0	4.16834	0.00804869		26.625	0	4.16834	0.0462292
26.875	0	4.20842	0.0122383		26.875	0	4.20842	0.0100003		26.875	0	4.20842	0.021742		26.875	0	4.20842	0.00846493		26.875	0	4.20842	0.00659982		26.875	0	4.20842	0.00816781		26.875	0	4.20842	0.00987676		26.875	0	4.20842	0.0183172		26.875	0	4.20842	0.00753045		26.875	0	4.20842	0.0446785
27.125	0	4.2485	0.0115306		27.125	0	4.2485	0.00936509		27.125	0	4.2485	0.0207036		27.125	0	4.2485	0.00792046		27.125	0	4.2485	0.00612689		27.125	0	4.2485	0.00763524		27.125	0	4.2485	0.00923652		27.125	0	4.2485	0.0173529		27.125	0	4.2485	0.00704464		27.125	0	4.2485	0.0431769
27.375	0	4.28858	0.0108624		27.375	0	4.28858	0.00876883		27.375	0	4.28858	0.0197128		27.375	0	4.28858	0.00740994		27.375	0	4.28858	0.00568678		27.375	0	4.28858	0.00713634		27.375	0	4.28858	0.00863632		27.375	0	4.28858	0.0164372		27.375	0	4.28858	0.00658931		27.375	0	4.28858	0.0417228
27.625	0	4.32866	0.0102316		27.625	0	4.32866	0.00820926		27.625	0	4.32866	0.0187676		27.625	0	4.32866	0.00693136		27.625	0	4.32866	0.00527733		27.625	0	4.32866	0.00666907		27.625	0	4.32866	0.00807378		27.625	0	4.32866	0.0155679		27.625	0	4.32866	0.00616262		27.625	0	4.32866	0.040315
27.875	0	4.36874	0.00963636		27.875	0	4.36874	0.00768423		27.875	0	4.36874	0.0178658		27.875	0	4.36874	0.00648279		27.875	0	4.36874	0.00489648		27.875	0	4.36874	0.00623151		27.875	0	4.36874	0.00754665		27.875	0	4.36874	0.0147427		27.875	0	4.36874	0.00576283		27.875	0	4.36874	0.0389521
28.125	0	4.40882	0.00907462		28.125	0	4.40882	0.00719172		28.125	0	4.40882	0.0170058		28.125	0	4.40882	0.00606242		28.125	0	4.40882	0.00454231		28.125	0	4.40882	0.00582185		28.125	0	4.40882	0.0070528		28.125	0	4.40882	0.0139595		28.125	0	4.40882	0.00538831		28.125	0	4.40882	0.0376329
28.375	0	4.4489	0.00854461		28.375	0	4.4489	0.00672978		28.375	0	4.4489	0.0161855		28.375	0	4.4489	0.00566856		28.375	0	4.4489	0.00421303		28.375	0	4.4489	0.00543837		28.375	0	4.4489	0.00659024		28.375	0	4.4489	0.0132164		28.375	0	4.4489	0.00503751		28.375	0	4.4489	0.036356
28.625	0	4.48898	0.00804464		28.625	0	4.48898	0.00629662		28.625	0	4.48898	0.0154034		28.625	0	4.48898	0.00529959		28.625	0	4.48898	0.00390696		28.625	0	4.48898	0.00507947		28.625	0	4.48898	0.00615706		28.625	0	4.48898	0.0125113		28.625	0	4.48898	0.00470899		28.625	0	4.48898	0.0351202
28.875	0	4.52906	0.00757306		28.875	0	4.52906	0.0058905		28.875	0	4.52906	0.0146577		28.875	0	4.52906	0.004954		28.875	0	4.52906	0.00362252		28.875	0	4.52906	0.00474362		28.875	0	4.52906	0.00575148		28.875	0	4.52906	0.0118425		28.875	0	4.52906	0.00440138		28.875	0	4.52906	0.0339244
29.125	0	4.56914	0.00712832		29.125	0	4.56914	0.00550981		29.125	0	4.56914	0.0139468		29.125	0	4.56914	0.00463036		29.125	0	4.56914	0.00335824		29.125	0	4.56914	0.0044294		29.125	0	4.56914	0.00537182		29.125	0	4.56914	0.0112082		29.125	0	4.56914	0.00411339		29.125	0	4.56914	0.0327673
29.375	0	4.60922	0.00670898		29.375	0	4.60922	0.00515303		29.375	0	4.60922	0.0132692		29.375	0	4.60922	0.00432733		29.375	0	4.60922	0.00311273		29.375	0	4.60922	0.00413547		29.375	0	4.60922	0.00501649		29.375	0	4.60922	0.0106067		29.375	0	4.60922	0.00384381		29.375	0	4.60922	0.0316478
29.625	0	4.6493	0.00631362		29.625	0	4.6493	0.0048187		29.625	0	4.6493	0.0126235		29.625	0	4.6493	0.00404364		29.625	0	4.6493	0.00288472		29.625	0	4.6493	0.00386056		29.625	0	4.6493	0.00468398		29.625	0	4.6493	0.0100363		29.625	0	4.6493	0.00359149		29.625	0	4.6493	0.0305647
29.875	0	4.68938	0.00594093		29.875	0	4.68938	0.00450548		29.875	0	4.68938	0.0120081		29.875	0	4.68938	0.00377809		29.875	0	4.68938	0.00267299		29.875	0	4.68938	0.00360347		29.875	0	4.68938	0.0043729		29.875	0	4.68938	0.00949564		29.875	0	4.68938	0.00335537		29.875	0	4.68938	0.029517
30.125	0	4.72946	0.00558966		30.125	0	4.72946	0.00421207		30.125	0	4.72946	0.0114217		30.125	0	4.72946	0.00352956		30.125	0	4.72946	0.00247643		30.125	0	4.72946	0.0033631		30.125	0	4.72946	0.00408191		30.125	0	4.72946	0.00898312		30.125	0	4.72946	0.00313444		30.125	0	4.72946	0.0285036
30.375	0	4.76954	0.00525862		30.375	0	4.76954	0.00393726		30.375	0	4.76954	0.0108631		30.375	0	4.76954	0.003297		30.375	0	4.76954	0.00229398		30.375	0	4.76954	0.00313839		30.375	0	4.76954	0.00380976		30.375	0	4.76954	0.00849737		30.375	0	4.76954	0.00292774		30.375	0	4.76954	0.0275235
30.625	0	4.80962	0.00494669		30.625	0	4.80962	0.00367993		30.625	0	4.80962	0.0103309		30.625	0	4.80962	0.00307941		30.625	0	4.80962	0.00212465		30.625	0	4.80962	0.00292835		30.625	0	4.80962	0.00355528		30.625	0	4.80962	0.00803707		30.625	0	4.80962	0.00273439		30.625	0	4.80962	0.0265757
30.875	0	4.8497	0.0046528		30.875	0	4.8497	0.00343899		30.875	0	4.8497	0.00982401		30.875	0	4.8497	0.00287586		30.875	0	4.8497	0.00196754		30.875	0	4.8497	0.00273206		30.875	0	4.8497	0.00331736		30.875	0	4.8497	0.00760094		30.875	0	4.8497	0.00255355		30.875	0	4.8497	0.0256591
31.125	0	4.88978	0.00437595		31.125	0	4.88978	0.00321344		31.125	0	4.88978	0.00934125		31.125	0	4.88978	0.00268547		31.125	0	4.88978	0.00182178		31.125	0	4.88978	0.00254863		31.125	0	4.88978	0.00309496		31.125	0	4.88978	0.00718777		31.125	0	4.88978	0.00238443		31.125	0	4.88978	0.0247728
31.375	0	4.92986	0.00411518		31.375	0	4.92986	0.00300233		31.375	0	4.92986	0.00888151		31.375	0	4.92986	0.00250741		31.375	0	4.92986	0.00168659		31.375	0	4.92986	0.00237725		31.375	0	4.92986	0.0028871		31.375	0	4.92986	0.00679639		31.375	0	4.92986	0.00222629		31.375	0	4.92986	0.0239159
31.625	0	4.96994	0.00386958		31.625	0	4.96994	0.00280475		31.625	0	4.96994	0.00844375		31.625	0	4.96994	0.00234091		31.625	0	4.96994	0.00156121		31.625	0	4.96994	0.00221715		31.625	0	4.96994	0.00269286		31.625	0	4.96994	0.00642571		31.625	0	4.96994	0.00207844		31.625	0	4.96994	0.0230875
31.875	0	5.01002	0.0036383		31.875	0	5.01002	0.00261988		31.875	0	5.01002	0.00802696		31.875	0	5.01002	0.00218524		31.875	0	5.01002	0.00144495		31.875	0	5.01002	0.00206761		31.875	0	5.01002	0.00251138		31.875	0	5.01002	0.00607467		31.875	0	5.01002	0.00194021		31.875	0	5.01002	0.0222866
32.125	0	5.0501	0.00342054		32.125	0	5.0501	0.00244692		32.125	0	5.0501	0.00763017		32.125	0	5.0501	0.00203971		32.125	0	5.0501	0.00133718		32.125	0	5.0501	0.00192795		32.125	0	5.0501	0.00234184		32.125	0	5.0501	0.00574228		32.125	0	5.0501	0.00181101		32.125	0	5.0501	0.0215124
32.375	0	5.09018	0.00321552		32.375	0	5.09018	0.00228512		32.375	0	5.09018	0.00725246		32.375	0	5.09018	0.00190367		32.375	0	5.09018	0.00123728		32.375	0	5.09018	0.00179754		32.375	0	5.09018	0.00218349		32.375	0	5.09018	0.00542758		32.375	0	5.09018	0.00169026		32.375	0	5.09018	0.0207642
32.625	0	5.13026	0.00302252		32.625	0	5.13026	0.00213379		32.625	0	5.13026	0.00689295		32.625	0	5.13026	0.00177653		32.625	0	5.13026	0.00114469		32.625	0	5.13026	0.00167578		32.625	0	5.13026	0.00203561		32.625	0	5.13026	0.00512966		32.625	0	5.13026	0.00157742		32.625	0	5.13026	0.020041
32.875	0	5.17034	0.00284086		32.875	0	5.17034	0.00199226		32.875	0	5.17034	0.0065508		32.875	0	5.17034	0.00165772		32.875	0	5.17034	0.0010589		32.875	0	5.17034	0.0015621		32.875	0	5.17034	0.00189752		32.875	0	5.17034	0.00484767		32.875	0	5.17034	0.00147197		32.875	0	5.17034	0.0193421
33.125	0	5.21042	0.00266989		33.125	0	5.21042	0.00185992		33.125	0	5.21042	0.00622519		33.125	0	5.21042	0.0015467		33.125	0	5.21042	0.000979411		33.125	0	5.21042	0.00145599		33.125	0	5.21042	0.00176859		33.125	0	5.21042	0.00458078		33.125	0	5.21042	0.00137346		33.125	0	5.21042	0.0186666
33.375	0	5.2505	0.002509		33.375	0	5.2505	0.00173619		33.375	0	5.2505	0.00591536		33.375	0	5.2505	0.00144299		33.375	0	5.2505	0.00090578		33.375	0	5.2505	0.00135696		33.375	0	5.2505	0.00164824		33.375	0	5.2505	0.00432822		33.375	0	5.2505	0.00128142		33.375	0	5.2505	0.018014
33.625	0	5.29058	0.0023576		33.625	0	5.29058	0.00162053		33.625	0	5.29058	0.00562057		33.625	0	5.29058	0.0013461		33.625	0	5.29058	0.000837582		33.625	0	5.29058	0.00126454		33.625	0	5.29058	0.00153591		33.625	0	5.29058	0.00408923		33.625	0	5.29058	0.00119545		33.625	0	5.29058	0.0173834
33.875	0	5.33066	0.00221517		33.875	0	5.33066	0.00151241		33.875	0	5.33066	0.00534011		33.875	0	5.33066	0.0012556		33.875	0	5.33066	0.000774425		33.875	0	5.33066	0.0011783		33.875	0	5.33066	0.00143108		33.875	0	5.33066	0.00386312		33.875	0	5.33066	0.00111515		33.875	0	5.33066	0.0167741
34.125	0	5.37074	0.00208117		34.125	0	5.37074	0.00141137		34.125	0	5.37074	0.00507332		34.125	0	5.37074	0.00117107		34.125	0	5.37074	0.000715947		34.125	0	5.37074	0.00109784		34.125	0	5.37074	0.00133326		34.125	0	5.37074	0.00364921		34.125	0	5.37074	0.00104016		34.125	0	5.37074	0.0161855
34.375	0	5.41082	0.00195512		34.375	0	5.41082	0.00131695		34.375	0	5.41082	0.00481954		34.375	0	5.41082	0.00109214		34.375	0	5.41082	0.000661806		34.375	0	5.41082	0.00102278		34.375	0	5.41082	0.00124199		34.375	0	5.41082	0.00344687		34.375	0	5.41082	0.000970138		34.375	0	5.41082	0.0156168
34.625	0	5.4509	0.00183656		34.625	0	5.4509	0.00122873		34.625	0	5.4509	0.00457816		34.625	0	5.4509	0.00101844		34.625	0	5.4509	0.00061169		34.625	0	5.4509	0.000952765		34.625	0	5.4509	0.00115686		34.625	0	5.4509	0.00325549		34.625	0	5.4509	0.000904753		34.625	0	5.4509	0.0150675
34.875	0	5.49098	0.00172506		34.875	0	5.49098	0.00114631		34.875	0	5.49098	0.00434859		34.875	0	5.49098	0.00094963		34.875	0	5.49098	0.000565305		34.875	0	5.49098	0.000887463		34.875	0	5.49098	0.00107744		34.875	0	5.49098	0.00307449		34.875	0	5.49098	0.000843707		34.875	0	5.49098	0.0145369
35.125	0	5.53106	0.0016202		35.125	0	5.53106	0.00106931		35.125	0	5.53106	0.00413028		35.125	0	5.53106	0.000885392		35.125	0	5.53106	0.000522379		35.125	0	5.53106	0.000826564		35.125	0	5.53106	0.00100338		35.125	0	5.53106	0.00290334		35.125	0	5.53106	0.000786718		35.125	0	5.53106	0.0140245
35.375	0	5.57114	0.00152161		35.375	0	5.57114	0.000997396		35.375	0	5.57114	0.00392269		35.375	0	5.57114	0.00082543		35.375	0	5.57114	0.00048266		35.375	0	5.57114	0.000769776		35.375	0	5.57114	0.000934313		35.375	0	5.57114	0.0027415		35.375	0	5.57114	0.000733523		35.375	0	5.57114	0.0135295
35.625	0	5.61122	0.00142891		35.625	0	5.61122	0.000930232		35.625	0	5.61122	0.00372531		35.625	0	5.61122	0.000769465		35.625	0	5.61122	0.000445912		35.625	0	5.61122	0.000716829		35.625	0	5.61122	0.000869915		35.625	0	5.61122	0.00258849		35.625	0	5.61122	0.000683872		35.625	0	5.61122	0.0130515
35.875	0	5.6513	0.00134175		35.875	0	5.6513	0.000867512		35.875	0	5.6513	0.00353765		35.875	0	5.6513	0.000717235		35.875	0	5.6513	0.000411919		35.875	0	5.6513	0.000667466		35.875	0	5.6513	0.000809878		35.875	0	5.6513	0.00244384		35.875	0	5.6513	0.000637534		35.875	0	5.6513	0.0125899
36.125	0	5.69138	0.00125983		36.125	0	5.69138	0.00080895		36.125	0	5.69138	0.00335925		36.125	0	5.69138	0.000668496		36.125	0	5.69138	0.000380476		36.125	0	5.69138	0.000621451		36.125	0	5.69138	0.000753912		36.125	0	5.69138	0.0023071		36.125	0	5.69138	0.000594291		36.125	0	5.69138	0.0121441
36.375	0	5.73146	0.00118282		36.375	0	5.73146	0.000754274		36.375	0	5.73146	0.00318966		36.375	0	5.73146	0.000623019		36.375	0	5.73146	0.000351398		36.375	0	5.73146	0.000578561		36.375	0	5.73146	0.000701747		36.375	0	5.73146	0.00217786		36.375	0	5.73146	0.000553942		36.375	0	5.73146	0.0117137
36.625	0	5.77154	0.00111045		36.625	0	5.77154	0.000703233		36.625	0	5.77154	0.00302846		36.625	0	5.77154	0.00058059		36.625	0	5.77154	0.000324508		36.625	0	5.77154	0.000538587		36.625	0	5.77154	0.000653131		36.625	0	5.77154	0.00205571		36.625	0	5.77154	0.000516294		36.625	0	5.77154	0.0112981
36.875	0	5.81162	0.00104243		36.875	0	5.81162	0.00065559		36.875	0	5.81162	0.00287524		36.875	0	5.81162	0.000541009		36.875	0	5.81162	0.000299646		36.875	0	5.81162	0.000501334		36.875	0	5.81162	0.000607827		36.875	0	5.81162	0.00194028		36.875	0	5.81162	0.000481171		36.875	0	5.81162	0.0108968
37.125	0	5.8517	0.000978507		37.125	0	5.8517	0.000611123		37.125	0	5.8517	0.00272962		37.125	0	5.8517	0.000504087		37.125	0	5.8517	0.000276661		37.125	0	5.8517	0.000466622		37.125	0	5.8517	0.000565614		37.125	0	5.8517	0.0018312		37.125	0	5.8517	0.000448406		37.125	0	5.8517	0.0105094
37.375	0	5.89178	0.000918445		37.375	0	5.89178	0.000569626		37.375	0	5.89178	0.00259124		37.375	0	5.89178	0.000469649		37.375	0	5.89178	0.000255414		37.375	0	5.89178	0.000434279		37.375	0	5.89178	0.000526286		37.375	0	5.89178	0.00172814		37.375	0	5.89178	0.000417844		37.375	0	5.89178	0.0101354
37.625	0	5.93186	0.000862014		37.625	0	5.93186	0.000530902		37.625	0	5.93186	0.00245974		37.625	0	5.93186	0.000437532		37.625	0	5.93186	0.000235776		37.625	0	5.93186	0.000404147		37.625	0	5.93186	0.000489649		37.625	0	5.93186	0.00163077		37.625	0	5.93186	0.000389338		37.625	0	5.93186	0.00977437
37.875	0	5.97194	0.000808997		37.875	0	5.97194	0.000494771		37.875	0	5.97194	0.00233479		37.875	0	5.97194	0.000407581		37.875	0	5.97194	0.000217627		37.875	0	5.97194	0.000376077		37.875	0	5.97194	0.000455524		37.875	0	5.97194	0.00153878		37.875	0	5.97194	0.000362752		37.875	0	5.97194	0.00942587
38.125	0	6.01202	0.000759192		38.125	0	6.01202	0.000461062		38.125	0	6.01202	0.00221607		38.125	0	6.01202	0.000379652		38.125	0	6.01202	0.000200856		38.125	0	6.01202	0.00034993		38.125	0	6.01202	0.00042374		38.125	0	6.01202	0.00145189		38.125	0	6.01202	0.000337959		38.125	0	6.01202	0.00908948
38.375	0	6.0521	0.000712409		38.375	0	6.0521	0.000429616		38.375	0	6.0521	0.00210327		38.375	0	6.0521	0.000353612		38.375	0	6.0521	0.000185361		38.375	0	6.0521	0.000325577		38.375	0	6.0521	0.00039414		38.375	0	6.0521	0.00136982		38.375	0	6.0521	0.00031484		38.375	0	6.0521	0.00876479
38.625	0	6.09218	0.000668466		38.625	0	6.09218	0.000400284		38.625	0	6.09218	0.00199612		38.625	0	6.09218	0.000329335		38.625	0	6.09218	0.000171045		38.625	0	6.09218	0.000302897		38.625	0	6.09218	0.000366578		38.625	0	6.09218	0.0012923		38.625	0	6.09218	0.000293284		38.625	0	6.09218	0.00845142
38.875	0	6.13226	0.000627195		38.875	0	6.13226	0.000372926		38.875	0	6.13226	0.00189433		38.875	0	6.13226	0.000306703		38.875	0	6.13226	0.00015782		38.875	0	6.13226	0.000281777		38.875	0	6.13226	0.000340915		38.875	0	6.13226	0.00121909		38.875	0	6.13226	0.000273186		38.875	0	6.13226	0.00814897
39.125	0	6.17234	0.000588437		39.125	0	6.17234	0.000347411		39.125	0	6.17234	0.00179764		39.125	0	6.17234	0.000285607		39.125	0	6.17234	0.000145605		39.125	0	6.17234	0.000262111		39.125	0	6.17234	0.000317023		39.125	0	6.17234	0.00114996		39.125	0	6.17234	0.00025445		39.125	0	6.17234	0.00785709
39.375	0	6.21242	0.000552041		39.375	0	6.21242	0.000323618		39.375	0	6.21242	0.0017058		39.375	0	6.21242	0.000265943		39.375	0	6.21242	0.000134324		39.375	0	6.21242	0.0002438		39.375	0	6.21242	0.000294781		39.375	0	6.21242	0.00108469		39.375	0	6.21242	0.000236984		39.375	0	6.21242	0.00757542
39.625	0	6.25251	0.000517865		39.625	0	6.25251	0.000301433		39.625	0	6.25251	0.00161858		39.625	0	6.25251	0.000247617		39.625	0	6.25251	0.000123906		39.625	0	6.25251	0.000226753		39.625	0	6.25251	0.000274079		39.625	0	6.25251	0.00102305		39.625	0	6.25251	0.000220703		39.625	0	6.25251	0.00730362
39.875	0	6.29259	0.000485776		39.875	0	6.29259	0.000280747		39.875	0	6.29259	0.00153574		39.875	0	6.29259	0.000230539		39.875	0	6.29259	0.000114286		39.875	0	6.29259	0.000210883		39.875	0	6.29259	0.00025481		39.875	0	6.29259	0.000964864		39.875	0	6.29259	0.000205528		39.875	0	6.29259	0.00704134
40.125	0	6.33267	0.00045565		40.125	0	6.33267	0.000261463		40.125	0	6.33267	0.00145707		40.125	0	6.33267	0.000214624		40.125	0	6.33267	0.000105404		40.125	0	6.33267	0.000196111		40.125	0	6.33267	0.000236878		40.125	0	6.33267	0.000909932		40.125	0	6.33267	0.000191385		40.125	0	6.33267	0.00678826
40.375	0	6.37275	0.000427367		40.375	0	6.37275	0.000243486		40.375	0	6.37275	0.00138237		40.375	0	6.37275	0.000199795		40.375	0	6.37275	9.72037e-05		40.375	0	6.37275	0.000182361		40.375	0	6.37275	0.000220191		40.375	0	6.37275	0.000858077		40.375	0	6.37275	0.000178205		40.375	0	6.37275	0.00654409
40.625	0	6.41283	0.000400818		40.625	0	6.41283	0.000226729		40.625	0	6.41283	0.00131144		40.625	0	6.41283	0.000185978		40.625	0	6.41283	8.96343e-05		40.625	0	6.41283	0.000169564		40.625	0	6.41283	0.000204664		40.625	0	6.41283	0.000809131		40.625	0	6.41283	0.000165923		40.625	0	6.41283	0.0063085
40.875	0	6.45291	0.000375896		40.875	0	6.45291	0.000211111		40.875	0	6.45291	0.00124409		40.875	0	6.45291	0.000173107		40.875	0	6.45291	8.26476e-05		40.875	0	6.45291	0.000157655		40.875	0	6.45291	0.000190217		40.875	0	6.45291	0.000762934		40.875	0	6.45291	0.000154478		40.875	0	6.45291	0.00608121
41.125	0	6.49299	0.000352505		41.125	0	6.49299	0.000196555		41.125	0	6.49299	0.00118015		41.125	0	6.49299	0.000161116		41.125	0	6.49299	7.61993e-05		41.125	0	6.49299	0.000146573		41.125	0	6.49299	0.000176778		41.125	0	6.49299	0.000719334		41.125	0	6.49299	0.000143815		41.125	0	6.49299	0.00586193
41.375	0	6.53307	0.000330552		41.375	0	6.53307	0.00018299		41.375	0	6.53307	0.00111944		41.375	0	6.53307	0.000149946		41.375	0	6.53307	7.02485e-05		41.375	0	6.53307	0.000136262		41.375	0	6.53307	0.000164276		41.375	0	6.53307	0.000678188		41.375	0	6.53307	0.00013388		41.375	0	6.53307	0.0056504
41.625	0	6.57315	0.000309949		41.625	0	6.57315	0.000170351		41.625	0	6.57315	0.00106181		41.625	0	6.57315	0.000139543		41.625	0	6.57315	6.47574e-05		41.625	0	6.57315	0.000126668		41.625	0	6.57315	0.000152647		41.625	0	6.57315	0.000639361		41.625	0	6.57315	0.000124625		41.625	0	6.57315	0.00544634
41.875	0	6.61323	0.000290615		41.875	0	6.61323	0.000158574		41.875	0	6.61323	0.0010071		41.875	0	6.61323	0.000129853		41.875	0	6.61323	5.96908e-05		41.875	0	6.61323	0.000117742		41.875	0	6.61323	0.000141832		41.875	0	6.61323	0.000602724		41.875	0	6.61323	0.000116003		41.875	0	6.61323	0.0052495
42.125	0	6.65331	0.000272473		42.125	0	6.65331	0.000147601		42.125	0	6.65331	0.00095517		42.125	0	6.65331	0.000120829		42.125	0	6.65331	5.50164e-05		42.125	0	6.65331	0.000109438		42.125	0	6.65331	0.000131773		42.125	0	6.65331	0.000568157		42.125	0	6.65331	0.000107972		42.125	0	6.65331	0.00505963
42.375	0	6.69339	0.00025545		42.375	0	6.69339	0.000137379		42.375	0	6.69339	0.00090588		42.375	0	6.69339	0.000112426		42.375	0	6.69339	5.07042e-05		42.375	0	6.69339	0.000101714		42.375	0	6.69339	0.00012242		42.375	0	6.69339	0.000535543		42.375	0	6.69339	0.000100491		42.375	0	6.69339	0.00487649
42.625	0	6.73347	0.000239479		42.625	0	6.73347	0.000127857		42.625	0	6.73347	0.000859097		42.625	0	6.73347	0.0001046		42.625	0	6.73347	4.67265e-05		42.625	0	6.73347	9.45297e-05		42.625	0	6.73347	0.000113723		42.625	0	6.73347	0.000504776		42.625	0	6.73347	9.35243e-05		42.625	0	6.73347	0.00469985
42.875	0	6.77355	0.000224494		42.875	0	6.77355	0.000118987		42.875	0	6.77355	0.000814697		42.875	0	6.77355	9.73145e-05		42.875	0	6.77355	4.30577e-05		42.875	0	6.77355	8.78475e-05		42.875	0	6.77355	0.000105636		42.875	0	6.77355	0.000475752		42.875	0	6.77355	8.70355e-05		42.875	0	6.77355	0.00452948
43.125	0	6.81363	0.000210437		43.125	0	6.81363	0.000110726		43.125	0	6.81363	0.000772559		43.125	0	6.81363	9.05309e-05		43.125	0	6.81363	3.9674e-05		43.125	0	6.81363	8.16328e-05		43.125	0	6.81363	9.81178e-05		43.125	0	6.81363	0.000448374		43.125	0	6.81363	8.09928e-05		43.125	0	6.81363	0.00436517
43.375	0	6.85371	0.00019725		43.375	0	6.85371	0.000103032		43.375	0	6.85371	0.000732572		43.375	0	6.85371	8.42155e-05		43.375	0	6.85371	3.65536e-05		43.375	0	6.85371	7.58535e-05		43.375	0	6.85371	9.11288e-05		43.375	0	6.85371	0.00042255		43.375	0	6.85371	7.53658e-05		43.375	0	6.85371	0.00420671
43.625	0	6.89379	0.000184881		43.625	0	6.89379	9.58667e-05		43.625	0	6.89379	0.000694627		43.625	0	6.89379	7.83363e-05		43.625	0	6.89379	3.36761e-05		43.625	0	6.89379	7.04793e-05		43.625	0	6.89379	8.4632e-05		43.625	0	6.89379	0.000398194		43.625	0	6.89379	7.01262e-05		43.625	0	6.89379	0.0040539
43.875	0	6.93387	0.000173279		43.875	0	6.93387	8.91945e-05		43.875	0	6.93387	0.000658621		43.875	0	6.93387	7.28636e-05		43.875	0	6.93387	3.1023e-05		43.875	0	6.93387	6.54822e-05		43.875	0	6.93387	7.85934e-05		43.875	0	6.93387	0.000375223		43.875	0	6.93387	6.52476e-05		43.875	0	6.93387	0.00390653
44.125	0	6.97395	0.000162397		44.125	0	6.97395	8.29818e-05		44.125	0	6.97395	0.000624457		44.125	0	6.97395	6.77696e-05		44.125	0	6.97395	2.8577e-05		44.125	0	6.97395	6.0836e-05		44.125	0	6.97395	7.2981e-05		44.125	0	6.97395	0.000353561		44.125	0	6.97395	6.07055e-05		44.125	0	6.97395	0.00376443
44.375	0	7.01403	0.000152192		44.375	0	7.01403	7.71973e-05		44.375	0	7.01403	0.000592043		44.375	0	7.01403	6.30283e-05		44.375	0	7.01403	2.63219e-05		44.375	0	7.01403	5.65164e-05		44.375	0	7.01403	6.77652e-05		44.375	0	7.01403	0.000333133		44.375	0	7.01403	5.64768e-05		44.375	0	7.01403	0.0036274
44.625	0	7.05411	0.000142621		44.625	0	7.05411	7.18119e-05		44.625	0	7.05411	0.000561289		44.625	0	7.05411	5.86157e-05		44.625	0	7.05411	2.42432e-05		44.625	0	7.05411	5.25006e-05		44.625	0	7.05411	6.29182e-05		44.625	0	7.05411	0.00031387		44.625	0	7.05411	5.25401e-05		44.625	0	7.05411	0.00349527
44.875	0	7.09419	0.000133646		44.875	0	7.09419	6.67983e-05		44.875	0	7.09419	0.000532114		44.875	0	7.09419	5.45092e-05		44.875	0	7.09419	2.23271e-05		44.875	0	7.09419	4.87676e-05		44.875	0	7.09419	5.84143e-05		44.875	0	7.09419	0.000295708		44.875	0	7.09419	4.88755e-05		44.875	0	7.09419	0.00336787
45.125	0	7.13427	0.00012523		45.125	0	7.13427	6.21313e-05		45.125	0	7.13427	0.000504436		45.125	0	7.13427	5.06877e-05		45.125	0	7.13427	2.05611e-05		45.125	0	7.13427	4.52976e-05		45.125	0	7.13427	5.42295e-05		45.125	0	7.13427	0.000278583		45.125	0	7.13427	4.54644e-05		45.125	0	7.13427	0.00324503
45.375	0	7.17435	0.000117339		45.375	0	7.17435	5.77872e-05		45.375	0	7.17435	0.00047818		45.375	0	7.17435	4.71317e-05		45.375	0	7.17435	1.89335e-05		45.375	0	7.17435	4.20723e-05		45.375	0	7.17435	5.03415e-05		45.375	0	7.17435	0.000262438		45.375	0	7.17435	4.22893e-05		45.375	0	7.17435	0.0031266
45.625	0	7.21443	0.00010994		45.625	0	7.21443	5.37438e-05		45.625	0	7.21443	0.000453274		45.625	0	7.21443	4.38231e-05		45.625	0	7.21443	1.74336e-05		45.625	0	7.21443	3.90746e-05		45.625	0	7.21443	4.67294e-05		45.625	0	7.21443	0.000247218		45.625	0	7.21443	3.93342e-05		45.625	0	7.21443	0.00301242
45.875	0	7.25451	0.000103003		45.875	0	7.25451	4.99806e-05		45.875	0	7.25451	0.00042965		45.875	0	7.25451	4.07446e-05		45.875	0	7.25451	1.60515e-05		45.875	0	7.25451	3.62887e-05		45.875	0	7.25451	4.3374e-05		45.875	0	7.25451	0.00023287		45.875	0	7.25451	3.6584e-05		45.875	0	7.25451	0.00290234
46.125	0	7.29459	9.64997e-05		46.125	0	7.29459	4.64783e-05		46.125	0	7.29459	0.000407243		46.125	0	7.29459	3.78805e-05		46.125	0	7.29459	1.4778e-05		46.125	0	7.29459	3.36997e-05		46.125	0	7.29459	4.02572e-05		46.125	0	7.29459	0.000219345		46.125	0	7.29459	3.40245e-05		46.125	0	7.29459	0.00279621
46.375	0	7.33467	9.0403e-05		46.375	0	7.33467	4.32192e-05		46.375	0	7.33467	0.00038599		46.375	0	7.33467	3.52161e-05		46.375	0	7.33467	1.36047e-05		46.375	0	7.33467	3.12938e-05		46.375	0	7.33467	3.73622e-05		46.375	0	7.33467	0.000206597		46.375	0	7.33467	3.16426e-05		46.375	0	7.33467	0.00269391
46.625	0	7.37475	8.4688e-05		46.625	0	7.37475	4.01865e-05		46.625	0	7.37475	0.000365834		46.625	0	7.37475	3.27375e-05		46.625	0	7.37475	1.25238e-05		46.625	0	7.37475	2.90582e-05		46.625	0	7.37475	3.46734e-05		46.625	0	7.37475	0.000194581		46.625	0	7.37475	2.94263e-05		46.625	0	7.37475	0.00259528
46.875	0	7.41483	7.93309e-05		46.875	0	7.41483	3.73647e-05		46.875	0	7.41483	0.000346719		46.875	0	7.41483	3.04319e-05		46.875	0	7.41483	1.15281e-05		46.875	0	7.41483	2.6981e-05		46.875	0	7.41483	3.21763e-05		46.875	0	7.41483	0.000183256		46.875	0	7.41483	2.73639e-05		46.875	0	7.41483	0.00250021
47.125	0	7.45491	7.43095e-05		47.125	0	7.45491	3.47392e-05		47.125	0	7.45491	0.000328591		47.125	0	7.45491	2.82873e-05		47.125	0	7.45491	1.06108e-05		47.125	0	7.45491	2.50511e-05		47.125	0	7.45491	2.98574e-05		47.125	0	7.45491	0.000172583		47.125	0	7.45491	2.5445e-05		47.125	0	7.45491	0.00240857
47.375	0	7.49499	6.96032e-05		47.375	0	7.49499	3.22965e-05		47.375	0	7.49499	0.000311401		47.375	0	7.49499	2.62926e-05		47.375	0	7.49499	9.76597e-06		47.375	0	7.49499	2.32581e-05		47.375	0	7.49499	2.77041e-05		47.375	0	7.49499	0.000162524		47.375	0	7.49499	2.36597e-05		47.375	0	7.49499	0.00232024
47.625	0	7.53507	6.51923e-05		47.625	0	7.53507	3.00241e-05		47.625	0	7.53507	0.0002951		47.625	0	7.53507	2.44375e-05		47.625	0	7.53507	8.98785e-06		47.625	0	7.53507	2.15925e-05		47.625	0	7.53507	2.57047e-05		47.625	0	7.53507	0.000153046		47.625	0	7.53507	2.19987e-05		47.625	0	7.53507	0.00223509
47.875	0	7.57515	6.10584e-05		47.875	0	7.57515	2.79102e-05		47.875	0	7.57515	0.000279643		47.875	0	7.57515	2.27122e-05		47.875	0	7.57515	8.27124e-06		47.875	0	7.57515	2.00451e-05		47.875	0	7.57515	2.38483e-05		47.875	0	7.57515	0.000144114		47.875	0	7.57515	2.04535e-05		47.875	0	7.57515	0.00215303
48.125	0	7.61523	5.71844e-05		48.125	0	7.61523	2.59438e-05		48.125	0	7.61523	0.000264987		48.125	0	7.61523	2.11078e-05		48.125	0	7.61523	7.61132e-06		48.125	0	7.61523	1.86078e-05		48.125	0	7.61523	2.21248e-05		48.125	0	7.61523	0.000135699		48.125	0	7.61523	1.9016e-05		48.125	0	7.61523	0.00207393
48.375	0	7.65531	5.35541e-05		48.375	0	7.65531	2.41148e-05		48.375	0	7.65531	0.000251091		48.375	0	7.65531	1.96158e-05		48.375	0	7.65531	7.00365e-06		48.375	0	7.65531	1.72728e-05		48.375	0	7.65531	2.05247e-05		48.375	0	7.65531	0.000127769		48.375	0	7.65531	1.76788e-05		48.375	0	7.65531	0.00199769
48.625	0	7.69539	5.01522e-05		48.625	0	7.69539	2.24136e-05		48.625	0	7.69539	0.000237916		48.625	0	7.69539	1.82285e-05		48.625	0	7.69539	6.44412e-06		48.625	0	7.69539	1.60328e-05		48.625	0	7.69539	1.90394e-05		48.625	0	7.69539	0.000120298		48.625	0	7.69539	1.6435e-05		48.625	0	7.69539	0.00192422
48.875	0	7.73547	4.69647e-05		48.875	0	7.73547	2.08314e-05		48.875	0	7.73547	0.000225426		48.875	0	7.73547	1.69386e-05		48.875	0	7.73547	5.92896e-06		48.875	0	7.73547	1.48811e-05		48.875	0	7.73547	1.76607e-05		48.875	0	7.73547	0.00011326		48.875	0	7.73547	1.52781e-05		48.875	0	7.73547	0.00185341
49.125	0	7.77555	4.39781e-05		49.125	0	7.77555	1.93601e-05		49.125	0	7.77555	0.000213584		49.125	0	7.77555	1.57392e-05		49.125	0	7.77555	5.45467e-06		49.125	0	7.77555	1.38116e-05		49.125	0	7.77555	1.63809e-05		49.125	0	7.77555	0.000106629		49.125	0	7.77555	1.42021e-05		49.125	0	7.77555	0.00178517
49.375	0	7.81563	4.11798e-05		49.375	0	7.81563	1.79917e-05		49.375	0	7.81563	0.000202358		49.375	0	7.81563	1.46242e-05		49.375	0	7.81563	5.01805e-06		49.375	0	7.81563	1.28184e-05		49.375	0	7.81563	1.51932e-05		49.375	0	7.81563	0.000100382		49.375	0	7.81563	1.32013e-05		49.375	0	7.81563	0.00171941
49.625	0	7.85571	3.85582e-05		49.625	0	7.85571	1.67194e-05		49.625	0	7.85571	0.000191717		49.625	0	7.85571	1.35875e-05		49.625	0	7.85571	4.61612e-06		49.625	0	7.85571	1.1896e-05		49.625	0	7.85571	1.40908e-05		49.625	0	7.85571	9.4498e-05		49.625	0	7.85571	1.22706e-05		49.625	0	7.85571	0.00165603
49.875	0	7.89579	3.61021e-05		49.875	0	7.89579	1.55363e-05		49.875	0	7.89579	0.000181629		49.875	0	7.89579	1.26239e-05		49.875	0	7.89579	4.24615e-06		49.875	0	7.89579	1.10396e-05		49.875	0	7.89579	1.30678e-05		49.875	0	7.89579	8.89554e-05		49.875	0	7.89579	1.1405e-05		49.875	0	7.89579	0.00159496
50.125	0	7.93587	3.38012e-05		50.125	0	7.93587	1.44362e-05		50.125	0	7.93587	0.000172067		50.125	0	7.93587	1.1728e-05		50.125	0	7.93587	3.90563e-06		50.125	0	7.93587	1.02444e-05		50.125	0	7.93587	1.21185e-05		50.125	0	7.93587	8.37347e-05		50.125	0	7.93587	1.06001e-05		50.125	0	7.93587	0.00153611
50.375	0	7.97595	3.16458e-05		50.375	0	7.97595	1.34134e-05		50.375	0	7.97595	0.000163004		50.375	0	7.97595	1.08953e-05		50.375	0	7.97595	3.59222e-06		50.375	0	7.97595	9.50604e-06		50.375	0	7.97595	1.12376e-05		50.375	0	7.97595	7.88175e-05		50.375	0	7.97595	9.85169e-06		50.375	0	7.97595	0.0014794
50.625	0	8.01603	2.96268e-05		50.625	0	8.01603	1.24626e-05		50.625	0	8.01603	0.000154413		50.625	0	8.01603	1.01214e-05		50.625	0	8.01603	3.30379e-06		50.625	0	8.01603	8.82054e-06		50.625	0	8.01603	1.04202e-05		50.625	0	8.01603	7.41864e-05		50.625	0	8.01603	9.15574e-06		50.625	0	8.01603	0.00142476
50.875	0	8.05611	2.77356e-05		50.875	0	8.05611	1.15786e-05		50.875	0	8.05611	0.000146271		50.875	0	8.05611	9.40198e-06		50.875	0	8.05611	3.03835e-06		50.875	0	8.05611	8.18414e-06		50.875	0	8.05611	9.66178e-06		50.875	0	8.05611	6.98248e-05		50.875	0	8.05611	8.50864e-06		50.875	0	8.05611	0.00137211
51.125	0	8.09619	2.59643e-05		51.125	0	8.09619	1.07569e-05		51.125	0	8.09619	0.000138554		51.125	0	8.09619	8.73337e-06		51.125	0	8.09619	2.7941e-06		51.125	0	8.09619	7.59334e-06		51.125	0	8.09619	8.95817e-06		51.125	0	8.09619	6.57174e-05		51.125	0	8.09619	7.90699e-06		51.125	0	8.09619	0.00132138
51.375	0	8.13627	2.43052e-05		51.375	0	8.13627	9.99303e-06		51.375	0	8.13627	0.000131241		51.375	0	8.13627	8.112e-06		51.375	0	8.13627	2.56935e-06		51.375	0	8.13627	7.0449e-06		51.375	0	8.13627	8.30541e-06		51.375	0	8.13627	6.18493e-05		51.375	0	8.13627	7.34762e-06		51.375	0	8.13627	0.00127251
51.625	0	8.17635	2.27513e-05		51.625	0	8.17635	9.28302e-06		51.625	0	8.17635	0.00012431		51.625	0	8.17635	7.53454e-06		51.625	0	8.17635	2.36256e-06		51.625	0	8.17635	6.53581e-06		51.625	0	8.17635	7.69986e-06		51.625	0	8.17635	5.82069e-05		51.625	0	8.17635	6.82758e-06		51.625	0	8.17635	0.00122541
51.875	0	8.21643	2.1296e-05		51.875	0	8.21643	8.62309e-06		51.875	0	8.21643	0.000117742		51.875	0	8.21643	6.99791e-06		51.875	0	8.21643	2.17231e-06		51.875	0	8.21643	6.06327e-06		51.875	0	8.21643	7.13813e-06		51.875	0	8.21643	5.4777e-05		51.875	0	8.21643	6.34411e-06		51.875	0	8.21643	0.00118004
52.125	0	8.25651	1.99332e-05		52.125	0	8.25651	8.00974e-06		52.125	0	8.25651	0.000111518		52.125	0	8.25651	6.49926e-06		52.125	0	8.25651	1.99727e-06		52.125	0	8.25651	5.62467e-06		52.125	0	8.25651	6.61708e-06		52.125	0	8.25651	5.15475e-05		52.125	0	8.25651	5.89468e-06		52.125	0	8.25651	0.00113633
52.375	0	8.29659	1.86569e-05		52.375	0	8.29659	7.4397e-06		52.375	0	8.29659	0.00010562		52.375	0	8.29659	6.03591e-06		52.375	0	8.29659	1.83625e-06		52.375	0	8.29659	5.21759e-06		52.375	0	8.29659	6.1338e-06		52.375	0	8.29659	4.85068e-05		52.375	0	8.29659	5.4769e-06		52.375	0	8.29659	0.00109421
52.625	0	8.33667	1.74618e-05		52.625	0	8.33667	6.90995e-06		52.625	0	8.33667	0.000100031		52.625	0	8.33667	5.60538e-06		52.625	0	8.33667	1.68813e-06		52.625	0	8.33667	4.83979e-06		52.625	0	8.33667	5.68555e-06		52.625	0	8.33667	4.56438e-05		52.625	0	8.33667	5.08855e-06		52.625	0	8.33667	0.00105364
52.875	0	8.37675	1.63427e-05		52.875	0	8.37675	6.41766e-06		52.875	0	8.37675	9.47351e-05		52.875	0	8.37675	5.20537e-06		52.875	0	8.37675	1.55188e-06		52.875	0	8.37675	4.48917e-06		52.875	0	8.37675	5.26983e-06		52.875	0	8.37675	4.29484e-05		52.875	0	8.37675	4.72757e-06		52.875	0	8.37675	0.00101456
53.125	0	8.41683	1.52948e-05		53.125	0	8.41683	5.9602e-06		53.125	0	8.41683	8.97173e-05		53.125	0	8.41683	4.83372e-06		53.125	0	8.41683	1.42656e-06		53.125	0	8.41683	4.1638e-06		53.125	0	8.41683	4.8843e-06		53.125	0	8.41683	4.04109e-05		53.125	0	8.41683	4.39206e-06		53.125	0	8.41683	0.000976905
53.375	0	8.45691	1.43137e-05		53.375	0	8.45691	5.53512e-06		53.375	0	8.45691	8.49632e-05		53.375	0	8.45691	4.48844e-06		53.375	0	8.45691	1.31129e-06		53.375	0	8.45691	3.86186e-06		53.375	0	8.45691	4.52678e-06		53.375	0	8.45691	3.8022e-05		53.375	0	8.45691	4.08022e-06		53.375	0	8.45691	0.000940634
53.625	0	8.49699	1.33951e-05		53.625	0	8.49699	5.14016e-06		53.625	0	8.49699	8.04588e-05		53.625	0	8.49699	4.16768e-06		53.625	0	8.49699	1.20529e-06		53.625	0	8.49699	3.58168e-06		53.625	0	8.49699	4.19524e-06		53.625	0	8.49699	3.57731e-05		53.625	0	8.49699	3.79039e-06		53.625	0	8.49699	0.000905693
53.875	0	8.53707	1.2535e-05		53.875	0	8.53707	4.77319e-06		53.875	0	8.53707	7.61912e-05		53.875	0	8.53707	3.8697e-06		53.875	0	8.53707	1.1078e-06		53.875	0	8.53707	3.32171e-06		53.875	0	8.53707	3.88783e-06		53.875	0	8.53707	3.36562e-05		53.875	0	8.53707	3.52104e-06		53.875	0	8.53707	0.000872035
54.125	0	8.57715	1.17298e-05		54.125	0	8.57715	4.43225e-06		54.125	0	8.57715	7.21482e-05		54.125	0	8.57715	3.5929e-06		54.125	0	8.57715	1.01815e-06		54.125	0	8.57715	3.08049e-06		54.125	0	8.57715	3.60278e-06		54.125	0	8.57715	3.16636e-05		54.125	0	8.57715	3.27072e-06		54.125	0	8.57715	0.000839614
54.375	0	8.61723	1.09759e-05		54.375	0	8.61723	4.1155e-06		54.375	0	8.61723	6.83179e-05		54.375	0	8.61723	3.33578e-06		54.375	0	8.61723	9.35711e-07		54.375	0	8.61723	2.85669e-06		54.375	0	8.61723	3.3385e-06		54.375	0	8.61723	2.9788e-05		54.375	0	8.61723	3.0381e-06		54.375	0	8.61723	0.000808384
54.625	0	8.65731	1.02702e-05		54.625	0	8.65731	3.82125e-06		54.625	0	8.65731	6.46894e-05		54.625	0	8.65731	3.09695e-06		54.625	0	8.65731	8.59909e-07		54.625	0	8.65731	2.64905e-06		54.625	0	8.65731	3.09348e-06		54.625	0	8.65731	2.80226e-05		54.625	0	8.65731	2.82194e-06		54.625	0	8.65731	0.000778303
54.875	0	8.69739	9.60958e-06		54.875	0	8.69739	3.54789e-06		54.875	0	8.69739	6.12521e-05		54.875	0	8.69739	2.87512e-06		54.875	0	8.69739	7.90213e-07		54.875	0	8.69739	2.45642e-06		54.875	0	8.69739	2.86632e-06		54.875	0	8.69739	2.6361e-05		54.875	0	8.69739	2.62107e-06		54.875	0	8.69739	0.000749329
55.125	0	8.73747	8.99118e-06		55.125	0	8.73747	3.29397e-06		55.125	0	8.73747	5.79959e-05		55.125	0	8.73747	2.66909e-06		55.125	0	8.73747	7.26133e-07		55.125	0	8.73747	2.27771e-06		55.125	0	8.73747	2.65574e-06		55.125	0	8.73747	2.47972e-05		55.125	0	8.73747	2.43442e-06		55.125	0	8.73747	0.000721422
55.375	0	8.77756	8.41232e-06		55.375	0	8.77756	3.05811e-06		55.375	0	8.77756	5.49116e-05		55.375	0	8.77756	2.47774e-06		55.375	0	8.77756	6.6722e-07		55.375	0	8.77756	2.11193e-06		55.375	0	8.77756	2.46053e-06		55.375	0	8.77756	2.33254e-05		55.375	0	8.77756	2.261e-06		55.375	0	8.77756	0.000694543
55.625	0	8.81764	7.8705e-06		55.625	0	8.81764	2.83903e-06		55.625	0	8.81764	5.19899e-05		55.625	0	8.81764	2.30003e-06		55.625	0	8.81764	6.1306e-07		55.625	0	8.81764	1.95815e-06		55.625	0	8.81764	2.27958e-06		55.625	0	8.81764	2.19403e-05		55.625	0	8.81764	2.09986e-06		55.625	0	8.81764	0.000668655
55.875	0	8.85772	7.36335e-06		55.875	0	8.85772	2.63555e-06		55.875	0	8.85772	4.92226e-05		55.875	0	8.85772	2.13499e-06		55.875	0	8.85772	5.63272e-07		55.875	0	8.85772	1.81551e-06		55.875	0	8.85772	2.11185e-06		55.875	0	8.85772	2.06369e-05		55.875	0	8.85772	1.95015e-06		55.875	0	8.85772	0.000643721
56.125	0	8.8978	6.88869e-06		56.125	0	8.8978	2.44656e-06		56.125	0	8.8978	4.66014e-05		56.125	0	8.8978	1.98174e-06		56.125	0	8.8978	5.17506e-07		56.125	0	8.8978	1.68319e-06		56.125	0	8.8978	1.95638e-06		56.125	0	8.8978	1.94103e-05		56.125	0	8.8978	1.81106e-06		56.125	0	8.8978	0.000619707
56.375	0	8.93788	6.44443e-06		56.375	0	8.93788	2.27105e-06		56.375	0	8.93788	4.41188e-05		56.375	0	8.93788	1.83942e-06		56.375	0	8.93788	4.75437e-07		56.375	0	8.93788	1.56047e-06		56.375	0	8.93788	1.8123e-06		56.375	0	8.93788	1.82561e-05		56.375	0	8.93788	1.68184e-06		56.375	0	8.93788	0.00059658
56.625	0	8.97796	6.02866e-06		56.625	0	8.97796	2.10805e-06		56.625	0	8.97796	4.17675e-05		56.625	0	8.97796	1.70727e-06		56.625	0	8.97796	4.3677e-07		56.625	0	8.97796	1.44665e-06		56.625	0	8.97796	1.67876e-06		56.625	0	8.97796	1.717e-05		56.625	0	8.97796	1.56179e-06		56.625	0	8.97796	0.000574307
56.875	0	9.01804	5.63954e-06		56.875	0	9.01804	1.95668e-06		56.875	0	9.01804	3.95405e-05		56.875	0	9.01804	1.58456e-06		56.875	0	9.01804	4.01231e-07		56.875	0	9.01804	1.34109e-06		56.875	0	9.01804	1.555e-06		56.875	0	9.01804	1.61481e-05		56.875	0	9.01804	1.45027e-06		56.875	0	9.01804	0.000552857
57.125	0	9.05812	5.2754e-06		57.125	0	9.05812	1.81612e-06		57.125	0	9.05812	3.74314e-05		57.125	0	9.05812	1.47062e-06		57.125	0	9.05812	3.68569e-07		57.125	0	9.05812	1.24318e-06		57.125	0	9.05812	1.44031e-06		57.125	0	9.05812	1.51865e-05		57.125	0	9.05812	1.34668e-06		57.125	0	9.05812	0.0005322
57.375	0	9.0982	4.93463e-06		57.375	0	9.0982	1.68559e-06		57.375	0	9.0982	3.54341e-05		57.375	0	9.0982	1.36483e-06		57.375	0	9.0982	3.38552e-07		57.375	0	9.0982	1.15239e-06		57.375	0	9.0982	1.33403e-06		57.375	0	9.0982	1.42818e-05		57.375	0	9.0982	1.25044e-06		57.375	0	9.0982	0.000512307
57.625	0	9.13828	4.61574e-06		57.625	0	9.13828	1.56439e-06		57.625	0	9.13828	3.35425e-05		57.625	0	9.13828	1.26662e-06		57.625	0	9.13828	3.10966e-07		57.625	0	9.13828	1.0682e-06		57.625	0	9.13828	1.23554e-06		57.625	0	9.13828	1.34306e-05		57.625	0	9.13828	1.16105e-06		57.625	0	9.13828	0.000493151
57.875	0	9.17836	4.31735e-06		57.875	0	9.17836	1.45186e-06		57.875	0	9.17836	3.17512e-05		57.875	0	9.17836	1.17543e-06		57.875	0	9.17836	2.85617e-07		57.875	0	9.17836	9.9012e-07		57.875	0	9.17836	1.14429e-06		57.875	0	9.17836	1.26298e-05		57.875	0	9.17836	1.07802e-06		57.875	0	9.17836	0.000474703
58.125	0	9.21844	4.03813e-06		58.125	0	9.21844	1.34738e-06		58.125	0	9.21844	3.00549e-05		58.125	0	9.21844	1.09078e-06		58.125	0	9.21844	2.62324e-07		58.125	0	9.21844	9.17722e-07		58.125	0	9.21844	1.05973e-06		58.125	0	9.21844	1.18765e-05		58.125	0	9.21844	1.0009e-06		58.125	0	9.21844	0.000456939
58.375	0	9.25852	3.77687e-06		58.375	0	9.25852	1.25037e-06		58.375	0	9.25852	2.84486e-05		58.375	0	9.25852	1.01219e-06		58.375	0	9.25852	2.40921e-07		58.375	0	9.25852	8.50591e-07		58.375	0	9.25852	9.81392e-07		58.375	0	9.25852	1.11677e-05		58.375	0	9.25852	9.29275e-07		58.375	0	9.25852	0.000439833
58.625	0	9.2986	3.53242e-06		58.625	0	9.2986	1.16031e-06		58.625	0	9.2986	2.69275e-05		58.625	0	9.2986	9.39235e-07		58.625	0	9.2986	2.21255e-07		58.625	0	9.2986	7.88345e-07		58.625	0	9.2986	9.08809e-07		58.625	0	9.2986	1.0501e-05		58.625	0	9.2986	8.62748e-07		58.625	0	9.2986	0.000423362
58.875	0	9.33868	3.30371e-06		58.875	0	9.33868	1.07671e-06		58.875	0	9.33868	2.54873e-05		58.875	0	9.33868	8.71512e-07		58.875	0	9.33868	2.03187e-07		58.875	0	9.33868	7.30633e-07		58.875	0	9.33868	8.41566e-07		58.875	0	9.33868	9.87377e-06		58.875	0	9.33868	8.00962e-07		58.875	0	9.33868	0.000407501
59.125	0	9.37876	3.08972e-06		59.125	0	9.37876	9.9909e-07		59.125	0	9.37876	2.41235e-05		59.125	0	9.37876	8.08649e-07		59.125	0	9.37876	1.86587e-07		59.125	0	9.37876	6.77124e-07		59.125	0	9.37876	7.7927e-07		59.125	0	9.37876	9.28379e-06		59.125	0	9.37876	7.43581e-07		59.125	0	9.37876	0.000392229
59.375	0	9.41884	2.88951e-06		59.375	0	9.41884	9.27038e-07		59.375	0	9.41884	2.28323e-05		59.375	0	9.41884	7.50298e-07		59.375	0	9.41884	1.71337e-07		59.375	0	9.41884	6.27516e-07		59.375	0	9.41884	7.21561e-07		59.375	0	9.41884	8.72883e-06		59.375	0	9.41884	6.90292e-07		59.375	0	9.41884	0.000377525
59.625	0	9.45892	2.70221e-06		59.625	0	9.45892	8.60156e-07		59.625	0	9.45892	2.16097e-05		59.625	0	9.45892	6.96137e-07		59.625	0	9.45892	1.57327e-07		59.625	0	9.45892	5.81524e-07		59.625	0	9.45892	6.68102e-07		59.625	0	9.45892	8.20682e-06		59.625	0	9.45892	6.40805e-07		59.625	0	9.45892	0.000363366
59.875	0	9.499	2.52699e-06		59.875	0	9.499	7.98073e-07		59.875	0	9.499	2.04521e-05		59.875	0	9.499	6.45867e-07		59.875	0	9.499	1.44458e-07		59.875	0	9.499	5.38887e-07		59.875	0	9.499	6.18583e-07		59.875	0	9.499	7.71584e-06		59.875	0	9.499	5.9485e-07		59.875	0	9.499	0.000349734
		9.53908	2.36307e-06				9.53908	7.40448e-07				9.53908	1.93561e-05				9.53908	5.9921e-07				9.53908	1.32636e-07				9.53908	4.99361e-07				9.53908	5.72714e-07				9.53908	7.25403e-06				9.53908	5.52176e-07				9.53908	0.000336608
		9.57916	2.20973e-06				9.57916	6.86962e-07				9.57916	1.83185e-05				9.57916	5.55907e-07				9.57916	1.21777e-07				9.57916	4.62721e-07				9.57916	5.30229e-07				9.57916	6.8197e-06				9.57916	5.1255e-07				9.57916	0.00032397
		9.61924	2.06628e-06				9.61924	6.3732e-07				9.61924	1.73362e-05				9.61924	5.15719e-07				9.61924	1.11803e-07				9.61924	4.28757e-07				9.61924	4.9088e-07				9.61924	6.41121e-06				9.61924	4.75755e-07				9.61924	0.000311803
		9.65932	1.9321e-06				9.65932	5.91247e-07				9.65932	1.64062e-05				9.65932	4.78424e-07				9.65932	1.02642e-07				9.65932	3.97275e-07				9.65932	4.54435e-07				9.65932	6.02703e-06				9.65932	4.41591e-07				9.65932	0.000300089
		9.6994	1.80659e-06				9.6994	5.48488e-07				9.6994	1.55258e-05				9.6994	4.43813e-07				9.6994	9.42285e-08				9.6994	3.68093e-07				9.6994	4.20683e-07				9.6994	5.66573e-06				9.6994	4.0987e-07				9.6994	0.000288811
		9.73948	1.68919e-06				9.73948	5.08806e-07				9.73948	1.46923e-05				9.73948	4.11694e-07				9.73948	8.65015e-08				9.73948	3.41045e-07				9.73948	3.89425e-07				9.73948	5.32596e-06				9.73948	3.80417e-07				9.73948	0.000277953
		9.77956	1.57938e-06				9.77956	4.71981e-07				9.77956	1.39033e-05				9.77956	3.8189e-07				9.77956	7.94053e-08				9.77956	3.15976e-07				9.77956	3.60477e-07				9.77956	5.00645e-06				9.77956	3.53073e-07				9.77956	0.0002675
		9.81964	1.47668e-06				9.81964	4.37808e-07				9.81964	1.31564e-05				9.81964	3.54233e-07				9.81964	7.28887e-08				9.81964	2.92742e-07				9.81964	3.33671e-07				9.81964	4.70599e-06				9.81964	3.27685e-07				9.81964	0.000257437
		9.85972	1.38062e-06				9.85972	4.06097e-07				9.85972	1.24494e-05				9.85972	3.28571e-07				9.85972	6.69046e-08				9.85972	2.71209e-07				9.85972	3.08849e-07				9.85972	4.42345e-06				9.85972	3.04116e-07				9.85972	0.000247749
		9.8998	1.29078e-06				9.8998	3.76673e-07				9.8998	1.17802e-05				9.8998	3.04759e-07				9.8998	6.14096e-08				9.8998	2.51252e-07				9.8998	2.85864e-07				9.8998	4.15777e-06				9.8998	2.82235e-07				9.8998	0.000238422
		9.93988	1.20675e-06				9.93988	3.4937e-07				9.93988	1.11467e-05				9.93988	2.82666e-07				9.93988	5.6364e-08				9.93988	2.32758e-07				9.93988	2.64581e-07				9.93988	3.90796e-06				9.93988	2.61922e-07				9.93988	0.000229444
		9.97996	1.12818e-06				9.97996	3.24037e-07				9.97996	1.05471e-05				9.97996	2.62168e-07				9.97996	5.17312e-08				9.97996	2.15619e-07				9.97996	2.44875e-07				9.97996	3.67308e-06				9.97996	2.43066e-07				9.97996	0.000220801
		10.02	1.05469e-06				10.02	3.00532e-07				10.02	9.97956e-06				10.02	2.43149e-07				10.02	4.74776e-08				10.02	1.99737e-07				10.02	2.2663e-07				10.02	3.45223e-06				10.02	2.25561e-07				10.02	0.000212481
		10.0601	9.85966e-07				10.0601	2.78724e-07				10.0601	9.44238e-06				10.0601	2.25505e-07				10.0601	4.35723e-08				10.0601	1.8502e-07				10.0601	2.09738e-07				10.0601	3.24458e-06				10.0601	2.09312e-07				10.0601	0.000204472
		10.1002	9.217e-07				10.1002	2.58491e-07				10.1002	8.93395e-06				10.1002	2.09135e-07				10.1002	3.99869e-08				10.1002	1.71382e-07				10.1002	1.94099e-07				10.1002	3.04935e-06				10.1002	1.94229e-07				10.1002	0.000196763
		10.1403	8.61605e-07				10.1403	2.39721e-07				10.1403	8.45275e-06				10.1403	1.93949e-07				10.1403	3.66953e-08				10.1403	1.58746e-07				10.1403	1.79621e-07				10.1403	2.86581e-06				10.1403	1.80229e-07				10.1403	0.000189342
		10.1804	8.05409e-07				10.1804	2.22307e-07				10.1804	7.99731e-06				10.1804	1.79861e-07				10.1804	3.36736e-08				10.1804	1.47038e-07				10.1804	1.66218e-07				10.1804	2.69325e-06				10.1804	1.67234e-07				10.1804	0.000182198
		10.2204	7.52862e-07				10.2204	2.06153e-07				10.2204	7.56628e-06				10.2204	1.66793e-07				10.2204	3.08997e-08				10.2204	1.36189e-07				10.2204	1.53811e-07				10.2204	2.53102e-06				10.2204	1.55173e-07				10.2204	0.000175322
		10.2605	7.03728e-07				10.2605	1.91167e-07				10.2605	7.15835e-06				10.2605	1.5467e-07				10.2605	2.83534e-08				10.2605	1.26138e-07				10.2605	1.42325e-07				10.2605	2.37852e-06				10.2605	1.43978e-07				10.2605	0.000168704
		10.3006	6.57786e-07				10.3006	1.77266e-07				10.3006	6.7723e-06				10.3006	1.43424e-07				10.3006	2.60161e-08				10.3006	1.16826e-07				10.3006	1.31694e-07				10.3006	2.23515e-06				10.3006	1.33588e-07				10.3006	0.000162333
		10.3407	6.14831e-07				10.3407	1.64371e-07				10.3407	6.40695e-06				10.3407	1.32993e-07				10.3407	2.38707e-08				10.3407	1.08198e-07				10.3407	1.21853e-07				10.3407	2.10038e-06				10.3407	1.23945e-07				10.3407	0.000156201
		10.3808	5.74668e-07				10.3808	1.52411e-07				10.3808	6.0612e-06				10.3808	1.23318e-07				10.3808	2.19015e-08				10.3808	1.00205e-07				10.3808	1.12744e-07				10.3808	1.97369e-06				10.3808	1.14995e-07				10.3808	0.000150299
		10.4208	5.37117e-07				10.4208	1.41317e-07				10.4208	5.73402e-06				10.4208	1.14343e-07				10.4208	2.00942e-08				10.4208	9.28005e-08				10.4208	1.04313e-07				10.4208	1.8546e-06				10.4208	1.06689e-07				10.4208	0.000144619
		10.4609	5.0201e-07				10.4609	1.31027e-07				10.4609	5.4244e-06				10.4609	1.0602e-07				10.4609	1.84354e-08				10.4609	8.59408e-08				10.4609	9.65096e-08				10.4609	1.74266e-06				10.4609	9.89814e-08				10.4609	0.000139151
		10.501	4.69187e-07				10.501	1.21483e-07				10.501	5.13141e-06				10.501	9.82996e-08				10.501	1.6913e-08				10.501	7.95862e-08				10.501	8.92877e-08				10.501	1.63745e-06				10.501	9.18283e-08				10.501	0.000133889
		10.5411	4.38501e-07				10.5411	1.12631e-07				10.5411	4.85416e-06				10.5411	9.11395e-08				10.5411	1.55159e-08				10.5411	7.36997e-08				10.5411	8.26039e-08				10.5411	1.53855e-06				10.5411	8.51904e-08				10.5411	0.000128824
		10.5812	4.09814e-07				10.5812	1.04422e-07				10.5812	4.59182e-06				10.5812	8.44989e-08				10.5812	1.42338e-08				10.5812	6.8247e-08				10.5812	7.64184e-08				10.5812	1.44559e-06				10.5812	7.90306e-08				10.5812	0.00012395
		10.6212	3.82996e-07				10.6212	9.68084e-08				10.6212	4.34358e-06				10.6212	7.83404e-08				10.6212	1.30572e-08				10.6212	6.31961e-08				10.6212	7.0694e-08				10.6212	1.35823e-06				10.6212	7.33146e-08				10.6212	0.000119258
		10.6613	3.57925e-07				10.6613	8.97478e-08				10.6613	4.1087e-06				10.6613	7.26291e-08				10.6613	1.19775e-08				10.6613	5.85177e-08				10.6613	6.53968e-08				10.6613	1.27612e-06				10.6613	6.80106e-08				10.6613	0.000114743
		10.7014	3.34489e-07				10.7014	8.32001e-08				10.7014	3.88645e-06				10.7014	6.73326e-08				10.7014	1.09868e-08				10.7014	5.41844e-08				10.7014	6.04948e-08				10.7014	1.19894e-06				10.7014	6.3089e-08				10.7014	0.000110398
		10.7415	3.12581e-07				10.7415	7.71281e-08				10.7415	3.67616e-06				10.7415	6.2421e-08				10.7415	1.00777e-08				10.7415	5.01708e-08				10.7415	5.59588e-08				10.7415	1.12641e-06				10.7415	5.85224e-08				10.7415	0.000106216
		10.7816	2.92102e-07				10.7816	7.14976e-08				10.7816	3.4772e-06				10.7816	5.78663e-08				10.7816	9.24356e-09				10.7816	4.64534e-08				10.7816	5.17615e-08				10.7816	1.05825e-06				10.7816	5.42852e-08				10.7816	0.000102191
		10.8216	2.7296e-07				10.8216	6.62764e-08				10.8216	3.28895e-06				10.8216	5.36428e-08				10.8216	8.47823e-09				10.8216	4.30105e-08				10.8216	4.78778e-08				10.8216	9.94193e-07				10.8216	5.03537e-08				10.8216	9.83178e-05
		10.8617	2.55067e-07				10.8617	6.14351e-08				10.8617	3.11084e-06				10.8617	4.97265e-08				10.8617	7.77604e-09				10.8617	3.98218e-08				10.8617	4.42843e-08				10.8617	9.33994e-07				10.8617	4.67061e-08				10.8617	9.45904e-05
		10.9018	2.38342e-07				10.9018	5.6946e-08				10.9018	2.94233e-06				10.9018	4.6095e-08				10.9018	7.13181e-09				10.9018	3.68687e-08				10.9018	4.09595e-08				10.9018	8.77423e-07				10.9018	4.33218e-08				10.9018	9.10033e-05
		10.9419	2.2271e-07				10.9419	5.27837e-08				10.9419	2.78291e-06				10.9419	4.27278e-08				10.9419	6.54077e-09				10.9419	3.41338e-08				10.9419	3.78833e-08				10.9419	8.24262e-07				10.9419	4.01819e-08				10.9419	8.75514e-05
		10.982	2.08099e-07				10.982	4.89245e-08				10.982	2.63208e-06				10.982	3.96058e-08				10.982	5.99853e-09				10.982	3.16011e-08				10.982	3.50373e-08				10.982	7.74307e-07				10.982	3.72689e-08				10.982	8.42295e-05
		11.022	1.94443e-07				11.022	4.53463e-08				11.022	2.48939e-06				11.022	3.6711e-08				11.022	5.5011e-09				11.022	2.92557e-08				11.022	3.24042e-08				11.022	7.27366e-07				11.022	3.45664e-08				11.022	8.10329e-05
		11.0621	1.81679e-07				11.0621	4.20289e-08				11.0621	2.35439e-06				11.0621	3.40272e-08				11.0621	5.04478e-09				11.0621	2.70838e-08				11.0621	2.99683e-08				11.0621	6.83257e-07				11.0621	3.20592e-08				11.0621	7.79567e-05
		11.1022	1.69751e-07				11.1022	3.89532e-08				11.1022	2.22669e-06				11.1022	3.15388e-08				11.1022	4.62618e-09				11.1022	2.50725e-08				11.1022	2.77148e-08				11.1022	6.41811e-07				11.1022	2.97333e-08				11.1022	7.49966e-05
		11.1423	1.58602e-07				11.1423	3.61018e-08				11.1423	2.10588e-06				11.1423	2.92318e-08				11.1423	4.2422e-09				11.1423	2.32101e-08				11.1423	2.56301e-08				11.1423	6.02867e-07				11.1423	2.75756e-08				11.1423	7.21482e-05
		11.1824	1.48183e-07				11.1824	3.34584e-08				11.1824	1.99159e-06				11.1824	2.7093e-08				11.1824	3.88999e-09				11.1824	2.14856e-08				11.1824	2.37016e-08				11.1824	5.66276e-07				11.1824	2.5574e-08				11.1824	6.94072e-05
		11.2224	1.38446e-07				11.2224	3.10078e-08				11.2224	1.88348e-06				11.2224	2.51102e-08				11.2224	3.56692e-09				11.2224	1.98888e-08				11.2224	2.19177e-08				11.2224	5.31896e-07				11.2224	2.37173e-08				11.2224	6.67697e-05
		11.2625	1.29346e-07				11.2625	2.87361e-08				11.2625	1.78121e-06				11.2625	2.3272e-08				11.2625	3.2706e-09				11.2625	1.84103e-08				11.2625	2.02676e-08				11.2625	4.99594e-07				11.2625	2.19949e-08				11.2625	6.42318e-05
		11.3026	1.20843e-07				11.3026	2.66301e-08				11.3026	1.68446e-06				11.3026	2.15679e-08				11.3026	2.99881e-09				11.3026	1.70413e-08				11.3026	1.87413e-08				11.3026	4.69245e-07				11.3026	2.03972e-08				11.3026	6.17898e-05
		11.3427	1.12896e-07				11.3427	2.4678e-08				11.3427	1.59295e-06				11.3427	1.99882e-08				11.3427	2.74954e-09				11.3427	1.57738e-08				11.3427	1.73295e-08				11.3427	4.40732e-07				11.3427	1.89153e-08				11.3427	5.944e-05
		11.3828	1.0547e-07				11.3828	2.28685e-08				11.3828	1.50639e-06				11.3828	1.85239e-08				11.3828	2.52092e-09				11.3828	1.46003e-08				11.3828	1.60236e-08				11.3828	4.13944e-07				11.3828	1.75407e-08				11.3828	5.71791e-05
		11.4228	9.85307e-08				11.4228	2.11912e-08				11.4228	1.42451e-06				11.4228	1.71665e-08				11.4228	2.31125e-09				11.4228	1.35138e-08				11.4228	1.48159e-08				11.4228	3.88777e-07				11.4228	1.62657e-08				11.4228	5.50036e-05
		11.4629	9.20464e-08				11.4629	1.96365e-08				11.4629	1.34707e-06				11.4629	1.59082e-08				11.4629	2.11897e-09				11.4629	1.25079e-08				11.4629	1.36988e-08				11.4629	3.65133e-07				11.4629	1.50831e-08				11.4629	5.29104e-05
		11.503	8.59873e-08				11.503	1.81954e-08				11.503	1.27381e-06				11.503	1.47418e-08				11.503	1.94263e-09				11.503	1.15766e-08				11.503	1.26656e-08				11.503	3.42922e-07				11.503	1.39862e-08				11.503	5.08964e-05
		11.5431	8.03257e-08				11.5431	1.68598e-08				11.5431	1.20452e-06				11.5431	1.36608e-08				11.5431	1.78092e-09				11.5431	1.07144e-08				11.5431	1.17101e-08				11.5431	3.22056e-07				11.5431	1.29688e-08				11.5431	4.89585e-05
		11.5832	7.50356e-08				11.5832	1.56218e-08				11.5832	1.13899e-06				11.5832	1.26587e-08				11.5832	1.63263e-09				11.5832	9.91631e-09				11.5832	1.08265e-08				11.5832	3.02454e-07				11.5832	1.20253e-08				11.5832	4.7094e-05
		11.6232	7.00927e-08				11.6232	1.44745e-08				11.6232	1.077e-06				11.6232	1.17299e-08				11.6232	1.49666e-09				11.6232	9.17744e-09				11.6232	1.00093e-08				11.6232	2.8404e-07				11.6232	1.11502e-08				11.6232	4.53001e-05
		11.6633	6.54743e-08				11.6633	1.34111e-08				11.6633	1.01838e-06				11.6633	1.08691e-08				11.6633	1.37197e-09				11.6633	8.49347e-09				11.6633	9.25355e-09				11.6633	2.66743e-07				11.6633	1.03386e-08				11.6633	4.35742e-05
		11.7034	6.11591e-08				11.7034	1.24256e-08				11.7034	9.62931e-07				11.7034	1.00712e-08				11.7034	1.25764e-09				11.7034	7.86031e-09				11.7034	8.55469e-09				11.7034	2.50495e-07				11.7034	9.58589e-09				11.7034	4.19136e-05
		11.7435	5.71274e-08				11.7435	1.15123e-08				11.7435	9.1049e-07				11.7435	9.33175e-09				11.7435	1.15281e-09				11.7435	7.27421e-09				11.7435	7.90843e-09				11.7435	2.35232e-07				11.7435	8.88784e-09				11.7435	4.03159e-05
		11.7836	5.33606e-08				11.7836	1.06659e-08				11.7836	8.60893e-07				11.7836	8.64642e-09				11.7836	1.05669e-09				11.7836	6.73168e-09				11.7836	7.31083e-09				11.7836	2.20896e-07				11.7836	8.24049e-09				11.7836	3.87788e-05
		11.8236	4.98414e-08				11.8236	9.88147e-09				11.8236	8.13987e-07				11.8236	8.01126e-09				11.8236	9.68559e-10				11.8236	6.2295e-09				11.8236	6.75824e-09				11.8236	2.0743e-07				11.8236	7.64015e-09				11.8236	3.73e-05
		11.8637	4.65535e-08				11.8637	9.15459e-09				11.8637	7.69626e-07				11.8637	7.42263e-09				11.8637	8.87759e-10				11.8637	5.76467e-09				11.8637	6.24728e-09				11.8637	1.94782e-07				11.8637	7.08343e-09				11.8637	3.58772e-05
		11.9038	4.34817e-08				11.9038	8.481e-09				11.9038	7.27673e-07				11.9038	6.87712e-09				11.9038	8.13681e-10				11.9038	5.33442e-09				11.9038	5.77483e-09				11.9038	1.82902e-07				11.9038	6.56717e-09				11.9038	3.45084e-05
		11.9439	4.0612e-08				11.9439	7.85682e-09				11.9439	6.87998e-07				11.9439	6.37159e-09				11.9439	7.45766e-10				11.9439	4.93619e-09				11.9439	5.33799e-09				11.9439	1.71744e-07				11.9439	6.08843e-09				11.9439	3.31915e-05
		11.984	3.79311e-08				11.984	7.27843e-09				11.984	6.50478e-07				11.984	5.90311e-09				11.984	6.83504e-10				11.984	4.5676e-09				11.984	4.93409e-09				11.984	1.61263e-07				11.984	5.6445e-09				11.984	3.19246e-05
		12.024	3.54266e-08				12.024	6.74249e-09				12.024	6.14995e-07				12.024	5.46897e-09				12.024	6.26425e-10				12.024	4.22646e-09				12.024	4.56065e-09				12.024	1.5142e-07				12.024	5.23285e-09				12.024	3.07058e-05
		12.0641	3.3087e-08				12.0641	6.24589e-09				12.0641	5.81441e-07				12.0641	5.06668e-09				12.0641	5.74099e-10				12.0641	3.91073e-09				12.0641	4.21539e-09				12.0641	1.42176e-07				12.0641	4.85114e-09				12.0641	2.95333e-05
		12.1042	3.09013e-08				12.1042	5.78575e-09				12.1042	5.49711e-07				12.1042	4.69389e-09				12.1042	5.26132e-10				12.1042	3.61851e-09				12.1042	3.89619e-09				12.1042	1.33493e-07				12.1042	4.49721e-09				12.1042	2.84053e-05
		12.1443	2.88596e-08				12.1443	5.3594e-09				12.1443	5.19705e-07				12.1443	4.34846e-09				12.1443	4.82162e-10				12.1443	3.34807e-09				12.1443	3.60108e-09				12.1443	1.25339e-07				12.1443	4.16903e-09				12.1443	2.73202e-05
		12.1844	2.69524e-08				12.1844	4.96438e-09				12.1844	4.91331e-07				12.1844	4.02837e-09				12.1844	4.41856e-10				12.1844	3.09779e-09				12.1844	3.32825e-09				12.1844	1.17681e-07				12.1844	3.86473e-09				12.1844	2.62763e-05
		12.2244	2.51708e-08				12.2244	4.59839e-09				12.2244	4.645e-07				12.2244	3.73178e-09				12.2244	4.04911e-10				12.2244	2.86616e-09				12.2244	3.07603e-09				12.2244	1.10489e-07				12.2244	3.58259e-09				12.2244	2.5272e-05
		12.2645	2.35067e-08				12.2645	4.25929e-09				12.2645	4.39129e-07				12.2645	3.45697e-09				12.2645	3.71046e-10				12.2645	2.65181e-09				12.2645	2.84287e-09				12.2645	1.03736e-07				12.2645	3.32099e-09				12.2645	2.4306e-05
		12.3046	2.19522e-08				12.3046	3.94513e-09				12.3046	4.15139e-07				12.3046	3.20234e-09				12.3046	3.40006e-10				12.3046	2.45344e-09				12.3046	2.62732e-09				12.3046	9.7393e-08				12.3046	3.07845e-09				12.3046	2.33767e-05
		12.3447	2.05002e-08				12.3447	3.65407e-09				12.3447	3.92454e-07				12.3447	2.96641e-09				12.3447	3.11556e-10				12.3447	2.26987e-09				12.3447	2.42807e-09				12.3447	9.14369e-08				12.3447	2.85358e-09				12.3447	2.24827e-05
		12.3848	1.9144e-08				12.3848	3.38442e-09				12.3848	3.71004e-07				12.3848	2.74782e-09				12.3848	2.8548e-10				12.3848	2.1e-09				12.3848	2.24389e-09				12.3848	8.58436e-08				12.3848	2.64509e-09				12.3848	2.16227e-05
		12.4248	1.78772e-08				12.4248	3.13462e-09				12.4248	3.50723e-07				12.4248	2.54529e-09				12.4248	2.61581e-10				12.4248	1.94281e-09				12.4248	2.07364e-09				12.4248	8.05914e-08				12.4248	2.45179e-09				12.4248	2.07955e-05
		12.4649	1.6694e-08				12.4649	2.90319e-09				12.4649	3.31546e-07				12.4649	2.35766e-09				12.4649	2.39677e-10				12.4649	1.79735e-09				12.4649	1.91626e-09				12.4649	7.56593e-08				12.4649	2.27259e-09				12.4649	1.99998e-05
		12.505	1.55889e-08				12.505	2.68881e-09				12.505	3.13414e-07				12.505	2.18381e-09				12.505	2.19603e-10				12.505	1.66276e-09				12.505	1.7708e-09				12.505	7.1028e-08				12.505	2.10645e-09				12.505	1.92343e-05
		12.5451	1.45567e-08				12.5451	2.49021e-09				12.5451	2.96269e-07				12.5451	2.02275e-09				12.5451	2.01205e-10				12.5451	1.53822e-09				12.5451	1.63634e-09				12.5451	6.66792e-08				12.5451	1.95243e-09				12.5451	1.8498e-05
		12.5852	1.35927e-08				12.5852	2.30623e-09				12.5852	2.8006e-07				12.5852	1.87354e-09				12.5852	1.84345e-10				12.5852	1.42298e-09				12.5852	1.51207e-09				12.5852	6.25957e-08				12.5852	1.80965e-09				12.5852	1.77898e-05
		12.6253	1.26923e-08				12.6253	2.13581e-09				12.6253	2.64734e-07				12.6253	1.73531e-09				12.6253	1.68895e-10				12.6253	1.31635e-09				12.6253	1.3972e-09				12.6253	5.87614e-08				12.6253	1.67728e-09				12.6253	1.71085e-05
		12.6653	1.18514e-08				12.6653	1.97795e-09				12.6653	2.50244e-07				12.6653	1.60725e-09				12.6653	1.54735e-10				12.6653	1.2177e-09				12.6653	1.29104e-09				12.6653	5.51612e-08				12.6653	1.55457e-09				12.6653	1.64532e-05
		12.7054	1.10661e-08				12.7054	1.83172e-09				12.7054	2.36544e-07				12.7054	1.48862e-09				12.7054	1.4176e-10				12.7054	1.12641e-09				12.7054	1.19292e-09				12.7054	5.17809e-08				12.7054	1.44081e-09				12.7054	1.58229e-05
		12.7455	1.03326e-08				12.7455	1.69628e-09				12.7455	2.23592e-07				12.7455	1.37872e-09				12.7455	1.29871e-10				12.7455	1.04196e-09				12.7455	1.10224e-09				12.7455	4.86069e-08				12.7455	1.33536e-09				12.7455	1.52166e-05
		12.7856	9.64763e-09				12.7856	1.57082e-09				12.7856	2.11346e-07				12.7856	1.27691e-09				12.7856	1.18976e-10				12.7856	9.63818e-10				12.7856	1.01843e-09				12.7856	4.56269e-08				12.7856	1.23761e-09				12.7856	1.46334e-05
		12.8257	9.00794e-09				12.8257	1.45462e-09				12.8257	1.99769e-07				12.8257	1.18261e-09				12.8257	1.08992e-10				12.8257	8.91524e-10				12.8257	9.40974e-10				12.8257	4.2829e-08				12.8257	1.147e-09				12.8257	1.40724e-05
		12.8657	8.41055e-09				12.8657	1.34699e-09				12.8657	1.88824e-07				12.8657	1.09525e-09				12.8657	9.98449e-11				12.8657	8.24639e-10				12.8657	8.69394e-10				12.8657	4.02021e-08				12.8657	1.06301e-09				12.8657	1.35329e-05
		12.9058	7.85267e-09				12.9058	1.2473e-09				12.9058	1.78476e-07				12.9058	1.01433e-09				12.9058	9.14632e-11				12.9058	7.62759e-10				12.9058	8.03245e-10				12.9058	3.77357e-08				12.9058	9.85154e-10				12.9058	1.3014e-05
		12.9459	7.33169e-09				12.9459	1.15497e-09				12.9459	1.68694e-07				12.9459	9.39368e-10				12.9459	8.37834e-11				12.9459	7.05512e-10				12.9459	7.42115e-10				12.9459	3.54202e-08				12.9459	9.12987e-10				12.9459	1.25148e-05
		12.986	6.84518e-09				12.986	1.06945e-09				12.986	1.59446e-07				12.986	8.69937e-10				12.986	7.67469e-11				12.986	6.52551e-10				12.986	6.85625e-10				12.986	3.32463e-08				12.986	8.46095e-10				12.986	1.20347e-05
		13.0261	6.39087e-09				13.0261	9.90254e-10				13.0261	1.50704e-07				13.0261	8.05624e-10				13.0261	7.03e-11				13.0261	6.03555e-10				13.0261	6.33423e-10				13.0261	3.12054e-08				13.0261	7.84093e-10				13.0261	1.1573e-05
		13.0661	5.96663e-09				13.0661	9.16904e-10				13.0661	1.42439e-07				13.0661	7.46055e-10				13.0661	6.43934e-11				13.0661	5.5823e-10				13.0661	5.85186e-10				13.0661	2.92894e-08				13.0661	7.26625e-10				13.0661	1.11289e-05
		13.1062	5.57048e-09				13.1062	8.48974e-10				13.1062	1.34626e-07				13.1062	6.9088e-10				13.1062	5.89819e-11				13.1062	5.16301e-10				13.1062	5.40612e-10				13.1062	2.74906e-08				13.1062	6.73359e-10				13.1062	1.07017e-05
		13.1463	5.20056e-09				13.1463	7.86063e-10				13.1463	1.2724e-07				13.1463	6.39776e-10				13.1463	5.4024e-11				13.1463	4.77513e-10				13.1463	4.99424e-10				13.1463	2.5802e-08				13.1463	6.23989e-10				13.1463	1.02909e-05
		13.1864	4.85514e-09				13.1864	7.27803e-10				13.1864	1.20258e-07				13.1864	5.92443e-10				13.1864	4.9482e-11				13.1864	4.41633e-10				13.1864	4.61367e-10				13.1864	2.42167e-08				13.1864	5.78231e-10				13.1864	9.89576e-06
		13.2265	4.5326e-09				13.2265	6.73849e-10				13.2265	1.13658e-07				13.2265	5.48604e-10				13.2265	4.5321e-11				13.2265	4.08442e-10				13.2265	4.26202e-10				13.2265	2.27286e-08				13.2265	5.35821e-10				13.2265	9.51573e-06
		13.2665	4.23144e-09				13.2665	6.23885e-10				13.2665	1.07419e-07				13.2665	5.08001e-10				13.2665	4.15091e-11				13.2665	3.7774e-10				13.2665	3.9371e-10				13.2665	2.13316e-08				13.2665	4.96515e-10				13.2665	9.15023e-06
		13.3066	3.95024e-09				13.3066	5.77616e-10				13.3066	1.01521e-07				13.3066	4.70396e-10				13.3066	3.8017e-11				13.3066	3.49341e-10				13.3066	3.63689e-10				13.3066	2.00202e-08				13.3066	4.60086e-10				13.3066	8.79871e-06
		13.3467	3.68767e-09				13.3467	5.3477e-10				13.3467	9.59461e-08				13.3467	4.35569e-10				13.3467	3.48181e-11				13.3467	3.23072e-10				13.3467	3.35951e-10				13.3467	1.87892e-08				13.3467	4.26325e-10				13.3467	8.46064e-06
		13.3868	3.44251e-09				13.3868	4.95095e-10				13.3868	9.06765e-08				13.3868	4.03314e-10				13.3868	3.18877e-11				13.3868	2.98773e-10				13.3868	3.10324e-10				13.3868	1.76336e-08				13.3868	3.95035e-10				13.3868	8.1355e-06
		13.4269	3.21361e-09				13.4269	4.58355e-10				13.4269	8.56954e-08				13.4269	3.73443e-10				13.4269	2.92035e-11				13.4269	2.76299e-10				13.4269	2.86646e-10				13.4269	1.6549e-08				13.4269	3.66037e-10				13.4269	7.82279e-06
		13.4669	2.9999e-09				13.4669	4.24336e-10				13.4669	8.0987e-08				13.4669	3.45779e-10				13.4669	2.67447e-11				13.4669	2.5551e-10				13.4669	2.64771e-10				13.4669	1.55308e-08				13.4669	3.39163e-10				13.4669	7.52206e-06
		13.507	2.80036e-09				13.507	3.92835e-10				13.507	7.65366e-08				13.507	3.20159e-10				13.507	2.44924e-11				13.507	2.36283e-10				13.507	2.44561e-10				13.507	1.45751e-08				13.507	3.14259e-10				13.507	7.23284e-06
		13.5471	2.61406e-09				13.5471	3.63667e-10				13.5471	7.233e-08				13.5471	2.96434e-10				13.5471	2.24294e-11				13.5471	2.18499e-10				13.5471	2.2589e-10				13.5471	1.3678e-08				13.5471	2.91179e-10				13.5471	6.95469e-06
		13.5872	2.44012e-09				13.5872	3.36659e-10				13.5872	6.83539e-08				13.5872	2.74463e-10				13.5872	2.05398e-11				13.5872	2.02051e-10				13.5872	2.0864e-10				13.5872	1.28359e-08				13.5872	2.69791e-10				13.5872	6.68719e-06
		13.6273	2.27773e-09				13.6273	3.11653e-10				13.6273	6.45957e-08				13.6273	2.54117e-10				13.6273	1.88091e-11				13.6273	1.86838e-10				13.6273	1.92705e-10				13.6273	1.20456e-08				13.6273	2.4997e-10				13.6273	6.42994e-06
		13.6673	2.12612e-09				13.6673	2.88499e-10				13.6673	6.10435e-08				13.6673	2.35275e-10				13.6673	1.72238e-11				13.6673	1.72768e-10				13.6673	1.77984e-10				13.6673	1.13038e-08				13.6673	2.31603e-10				13.6673	6.18254e-06
		13.7074	1.98458e-09				13.7074	2.67062e-10				13.7074	5.76861e-08				13.7074	2.17828e-10				13.7074	1.57719e-11				13.7074	1.59756e-10				13.7074	1.64385e-10				13.7074	1.06075e-08				13.7074	2.14582e-10				13.7074	5.94463e-06
		13.7475	1.85243e-09				13.7475	2.47213e-10				13.7475	5.45128e-08				13.7475	2.01672e-10				13.7475	1.44422e-11				13.7475	1.47721e-10				13.7475	1.51822e-10				13.7475	9.954e-09				13.7475	1.9881e-10				13.7475	5.71583e-06
		13.7876	1.72907e-09				13.7876	2.28837e-10				13.7876	5.15135e-08				13.7876	1.86711e-10				13.7876	1.32243e-11				13.7876	1.36591e-10				13.7876	1.40218e-10				13.7876	9.34064e-09				13.7876	1.84195e-10				13.7876	5.4958e-06
		13.8277	1.6139e-09				13.8277	2.11823e-10				13.8277	4.86788e-08				13.8277	1.72858e-10				13.8277	1.21089e-11				13.8277	1.26298e-10				13.8277	1.29498e-10				13.8277	8.76497e-09				13.8277	1.70653e-10				13.8277	5.2842e-06
		13.8677	1.50638e-09				13.8677	1.96072e-10				13.8677	4.59996e-08				13.8677	1.60031e-10				13.8677	1.10873e-11				13.8677	1.16779e-10				13.8677	1.19595e-10				13.8677	8.22468e-09				13.8677	1.58103e-10				13.8677	5.08072e-06
		13.9078	1.40602e-09				13.9078	1.81488e-10				13.9078	4.34675e-08				13.9078	1.48154e-10				13.9078	1.01518e-11				13.9078	1.07976e-10				13.9078	1.10449e-10				13.9078	7.7176e-09				13.9078	1.46475e-10				13.9078	4.88505e-06
		13.9479	1.31232e-09				13.9479	1.67988e-10				13.9479	4.10744e-08				13.9479	1.37156e-10				13.9479	9.29508e-12				13.9479	9.9835e-11				13.9479	1.02e-10				13.9479	7.24169e-09				13.9479	1.35701e-10				13.9479	4.69688e-06
		13.988	1.22485e-09				13.988	1.55489e-10				13.988	3.88126e-08				13.988	1.26973e-10				13.988	8.51049e-12				13.988	9.23066e-11				13.988	9.41958e-11				13.988	6.79505e-09				13.988	1.25717e-10				13.988	4.51593e-06
		14.0281	1.1432e-09				14.0281	1.43918e-10				14.0281	3.6675e-08				14.0281	1.17544e-10				14.0281	7.792e-12				14.0281	8.53447e-11				14.0281	8.69875e-11				14.0281	6.37588e-09				14.0281	1.16467e-10				14.0281	4.34192e-06
		14.0681	1.06698e-09				14.0681	1.33206e-10				14.0681	3.46548e-08				14.0681	1.08814e-10				14.0681	7.13404e-12				14.0681	7.89069e-11				14.0681	8.03295e-11				14.0681	5.9825e-09				14.0681	1.07896e-10				14.0681	4.17459e-06
		14.1082	9.95827e-10				14.1082	1.2329e-10				14.1082	3.27456e-08				14.1082	1.00731e-10				14.1082	6.53153e-12				14.1082	7.29537e-11				14.1082	7.41801e-11				14.1082	5.61332e-09				14.1082	9.99545e-11				14.1082	4.01369e-06
		14.1483	9.29411e-10				14.1483	1.1411e-10				14.1483	3.09413e-08				14.1483	9.32477e-11				14.1483	5.9798e-12				14.1483	6.74487e-11				14.1483	6.85003e-11				14.1483	5.26687e-09				14.1483	9.25965e-11				14.1483	3.85896e-06
		14.1884	8.67414e-10				14.1884	1.05612e-10				14.1884	2.92361e-08				14.1884	8.63189e-11				14.1884	5.47459e-12				14.1884	6.23583e-11				14.1884	6.32544e-11				14.1884	4.94173e-09				14.1884	8.5779e-11				14.1884	3.71017e-06
		14.2285	8.09543e-10				14.2285	9.7746e-11				14.2285	2.76247e-08				14.2285	7.9904e-11				14.2285	5.01197e-12				14.2285	5.76513e-11				14.2285	5.84094e-11				14.2285	4.63662e-09				14.2285	7.94626e-11				14.2285	3.5671e-06
		14.2685	7.55525e-10				14.2685	9.04644e-11				14.2685	2.61018e-08				14.2685	7.39648e-11				14.2685	4.58837e-12				14.2685	5.32989e-11				14.2685	5.39347e-11				14.2685	4.3503e-09				14.2685	7.36105e-11				14.2685	3.42953e-06
		14.3086	7.05104e-10				14.3086	8.3724e-11				14.3086	2.46626e-08				14.3086	6.84662e-11				14.3086	4.20051e-12				14.3086	4.92745e-11				14.3086	4.9802e-11				14.3086	4.0816e-09				14.3086	6.81885e-11				14.3086	3.29724e-06
		14.3487	6.5804e-10				14.3487	7.74848e-11				14.3487	2.33026e-08				14.3487	6.33756e-11				14.3487	3.84537e-12				14.3487	4.55533e-11				14.3487	4.59854e-11				14.3487	3.82947e-09				14.3487	6.31652e-11				14.3487	3.17003e-06
		14.3888	6.14111e-10				14.3888	7.17095e-11				14.3888	2.20174e-08				14.3888	5.86627e-11				14.3888	3.52019e-12				14.3888	4.21126e-11				14.3888	4.24605e-11				14.3888	3.59286e-09				14.3888	5.85112e-11				14.3888	3.04772e-06
		14.4289	5.73108e-10				14.4289	6.63638e-11				14.4289	2.08029e-08				14.4289	5.42996e-11				14.4289	3.22246e-12				14.4289	3.89313e-11				14.4289	3.92053e-11				14.4289	3.37084e-09				14.4289	5.41996e-11				14.4289	2.9301e-06
		14.4689	5.34836e-10				14.4689	6.14157e-11				14.4689	1.96552e-08				14.4689	5.02604e-11				14.4689	2.94987e-12				14.4689	3.59898e-11				14.4689	3.61991e-11				14.4689	3.1625e-09				14.4689	5.02051e-11				14.4689	2.81701e-06
		14.509	4.99115e-10				14.509	5.68358e-11				14.509	1.85706e-08				14.509	4.65211e-11				14.509	2.70029e-12				14.509	3.32702e-11				14.509	3.3423e-11				14.509	2.96701e-09				14.509	4.65044e-11				14.509	2.70827e-06
		14.5491	4.65775e-10				14.5491	5.25968e-11				14.5491	1.75458e-08				14.5491	4.30595e-11				14.5491	2.47179e-12				14.5491	3.07557e-11				14.5491	3.08593e-11				14.5491	2.78357e-09				14.5491	4.30761e-11				14.5491	2.60371e-06
		14.5892	4.34657e-10				14.5892	4.86732e-11				14.5892	1.65773e-08				14.5892	3.98549e-11				14.5892	2.26259e-12				14.5892	2.84308e-11				14.5892	2.84918e-11				14.5892	2.61144e-09				14.5892	3.99001e-11				14.5892	2.50317e-06
		14.6293	4.05614e-10				14.6293	4.50417e-11				14.6293	1.56622e-08				14.6293	3.68884e-11				14.6293	2.07106e-12				14.6293	2.62814e-11				14.6293	2.63056e-11				14.6293	2.44993e-09				14.6293	3.69578e-11				14.6293	2.4065e-06
		14.6693	3.78507e-10				14.6693	4.16806e-11				14.6693	1.47974e-08				14.6693	3.41423e-11				14.6693	1.89571e-12				14.6693	2.42942e-11				14.6693	2.42868e-11				14.6693	2.29838e-09				14.6693	3.42321e-11				14.6693	2.31355e-06
		14.7094	3.53208e-10				14.7094	3.85699e-11				14.7094	1.39803e-08				14.7094	3.16002e-11				14.7094	1.73519e-12				14.7094	2.24569e-11				14.7094	2.24226e-11				14.7094	2.15618e-09				14.7094	3.1707e-11				14.7094	2.22417e-06
		14.7495	3.29597e-10				14.7495	3.56908e-11				14.7495	1.32082e-08				14.7495	2.92471e-11				14.7495	1.58823e-12				14.7495	2.07584e-11				14.7495	2.07012e-11				14.7495	2.02276e-09				14.7495	2.9368e-11				14.7495	2.13824e-06
		14.7896	3.0756e-10				14.7896	3.30262e-11				14.7896	1.24786e-08				14.7896	2.70688e-11				14.7896	1.45369e-12				14.7896	1.91881e-11				14.7896	1.91117e-11				14.7896	1.89758e-09				14.7896	2.72011e-11				14.7896	2.05562e-06
		14.8297	2.86994e-10				14.8297	3.05601e-11				14.8297	1.17893e-08				14.8297	2.50525e-11				14.8297	1.33053e-12				14.8297	1.77363e-11				14.8297	1.76439e-11				14.8297	1.78012e-09				14.8297	2.51939e-11				14.8297	1.97617e-06
		14.8697	2.67801e-10				14.8697	2.82778e-11				14.8697	1.11379e-08				14.8697	2.31862e-11				14.8697	1.21779e-12				14.8697	1.63942e-11				14.8697	1.62887e-11				14.8697	1.66992e-09				14.8697	2.33345e-11				14.8697	1.89979e-06
		14.9098	2.49888e-10				14.9098	2.61656e-11				14.9098	1.05224e-08				14.9098	2.14586e-11				14.9098	1.11458e-12				14.9098	1.51535e-11				14.9098	1.50374e-11				14.9098	1.56652e-09				14.9098	2.16122e-11				14.9098	1.82635e-06
		14.9499	2.33172e-10				14.9499	2.42109e-11				14.9499	9.94081e-09				14.9499	1.98594e-11				14.9499	1.02011e-12				14.9499	1.40065e-11				14.9499	1.3882e-11				14.9499	1.46951e-09				14.9499	2.00167e-11				14.9499	1.75574e-06
		14.99	2.17571e-10				14.99	2.24019e-11				14.99	9.39132e-09				14.99	1.83793e-11				14.99	9.33627e-13				14.99	1.29461e-11				14.99	1.28152e-11				14.99	1.37849e-09				14.99	1.85389e-11				14.99	1.68785e-06
		15.0301	2.03012e-10				15.0301	2.07279e-11				15.0301	8.87212e-09				15.0301	1.70093e-11				15.0301	8.54464e-13				15.0301	1.19659e-11				15.0301	1.18302e-11				15.0301	1.2931e-09				15.0301	1.71699e-11				15.0301	1.62257e-06
		15.0701	1.89425e-10				15.0701	1.91786e-11				15.0701	8.38156e-09				15.0701	1.57412e-11				15.0701	7.82002e-13				15.0701	1.10598e-11				15.0701	1.09208e-11				15.0701	1.21298e-09				15.0701	1.59019e-11				15.0701	1.55981e-06
		15.1102	1.76746e-10				15.1102	1.7745e-11				15.1102	7.91806e-09				15.1102	1.45675e-11				15.1102	7.15674e-13				15.1102	1.02222e-11				15.1102	1.00811e-11				15.1102	1.13782e-09				15.1102	1.47274e-11				15.1102	1.49947e-06
		15.1503	1.64914e-10				15.1503	1.64183e-11				15.1503	7.48013e-09				15.1503	1.34811e-11				15.1503	6.54963e-13				15.1503	9.44789e-12				15.1503	9.30593e-12				15.1503	1.0673e-09				15.1503	1.36395e-11				15.1503	1.44146e-06
		15.1904	1.53872e-10				15.1904	1.51906e-11				15.1904	7.06636e-09				15.1904	1.24756e-11				15.1904	5.99393e-13				15.1904	8.73214e-12				15.1904	8.59021e-12				15.1904	1.00114e-09				15.1904	1.26318e-11				15.1904	1.38568e-06
		15.2305	1.43569e-10				15.2305	1.40546e-11				15.2305	6.67542e-09				15.2305	1.1545e-11				15.2305	5.48529e-13				15.2305	8.07052e-12				15.2305	7.92944e-12				15.2305	9.39079e-10				15.2305	1.16984e-11				15.2305	1.33206e-06
		15.2705	1.33953e-10				15.2705	1.30033e-11				15.2705	6.30607e-09				15.2705	1.06837e-11				15.2705	5.01975e-13				15.2705	7.45895e-12				15.2705	7.31939e-12				15.2705	8.80852e-10				15.2705	1.08339e-11				15.2705	1.2805e-06
		15.3106	1.24981e-10				15.3106	1.20305e-11				15.3106	5.9571e-09				15.3106	9.88654e-12				15.3106	4.59365e-13				15.3106	6.89364e-12				15.3106	6.75619e-12				15.3106	8.26227e-10				15.3106	1.00332e-11				15.3106	1.23093e-06
		15.3507	1.16609e-10				15.3507	1.11304e-11				15.3507	5.6274e-09				15.3507	9.14875e-12				15.3507	4.20366e-13				15.3507	6.3711e-12				15.3507	6.23625e-12				15.3507	7.74982e-10				15.3507	9.29159e-12				15.3507	1.18328e-06
		15.3908	1.08796e-10				15.3908	1.02975e-11				15.3908	5.3159e-09				15.3908	8.46593e-12				15.3908	3.84673e-13				15.3908	5.8881e-12				15.3908	5.75624e-12				15.3908	7.26908e-10				15.3908	8.60469e-12				15.3908	1.13746e-06
		15.4309	1.01506e-10				15.4309	9.52681e-12				15.4309	5.0216e-09				15.4309	7.83398e-12				15.4309	3.52005e-13				15.4309	5.44166e-12				15.4309	5.31311e-12				15.4309	6.8181e-10				15.4309	7.9685e-12				15.4309	1.09341e-06
		15.4709	9.4703e-11				15.4709	8.81369e-12				15.4709	4.74357e-09				15.4709	7.24913e-12				15.4709	3.22107e-13				15.4709	5.02901e-12				15.4709	4.90404e-12				15.4709	6.39503e-10				15.4709	7.37927e-12				15.4709	1.05106e-06
		15.511	8.83554e-11				15.511	8.15385e-12				15.511	4.48089e-09				15.511	6.70787e-12				15.511	2.94744e-13				15.511	4.64761e-12				15.511	4.5264e-12				15.511	5.99816e-10				15.511	6.83354e-12				15.511	1.01035e-06
		15.5511	8.24325e-11				15.5511	7.54333e-12				15.5511	4.23272e-09				15.5511	6.20695e-12				15.5511	2.69702e-13				15.5511	4.29508e-12				15.5511	4.17778e-12				15.5511	5.62586e-10				15.5511	6.32811e-12				15.5511	9.71211e-07
		15.5912	7.69059e-11				15.5912	6.97843e-12				15.5912	3.99827e-09				15.5912	5.74338e-12				15.5912	2.46784e-13				15.5912	3.96924e-12				15.5912	3.85597e-12				15.5912	5.27662e-10				15.5912	5.86e-12				15.5912	9.33581e-07
		15.6313	7.17492e-11				15.6313	6.45577e-12				15.6313	3.77677e-09				15.6313	5.31438e-12				15.6313	2.25811e-13				15.6313	3.66809e-12				15.6313	3.55891e-12				15.6313	4.94901e-10				15.6313	5.42647e-12				15.6313	8.97405e-07
		15.6713	6.69376e-11				15.6713	5.97218e-12				15.6713	3.56752e-09				15.6713	4.91737e-12				15.6713	2.06617e-13				15.6713	3.38975e-12				15.6713	3.28468e-12				15.6713	4.6417e-10				15.6713	5.02496e-12				15.6713	8.62626e-07
		15.7114	6.2448e-11				15.7114	5.52475e-12				15.7114	3.36984e-09				15.7114	4.54996e-12				15.7114	1.89052e-13				15.7114	3.13249e-12				15.7114	3.03155e-12				15.7114	4.35343e-10				15.7114	4.65312e-12				15.7114	8.29191e-07
		15.7515	5.82591e-11				15.7515	5.11078e-12				15.7515	3.18308e-09				15.7515	4.20997e-12				15.7515	1.72977e-13				15.7515	2.89473e-12				15.7515	2.7979e-12				15.7515	4.08302e-10				15.7515	4.30875e-12				15.7515	7.97048e-07
		15.7916	5.43507e-11				15.7916	4.72778e-12				15.7916	3.00665e-09				15.7916	3.89534e-12				15.7916	1.58268e-13				15.7916	2.67498e-12				15.7916	2.58222e-12				15.7916	3.82937e-10				15.7916	3.98983e-12				15.7916	7.66147e-07
		15.8317	5.0704e-11				15.8317	4.37343e-12				15.8317	2.83998e-09				15.8317	3.60418e-12				15.8317	1.44807e-13				15.8317	2.47189e-12				15.8317	2.38313e-12				15.8317	3.59145e-10				15.8317	3.69448e-12				15.8317	7.36441e-07
		15.8717	4.73015e-11				15.8717	4.04559e-12				15.8717	2.68253e-09				15.8717	3.33476e-12				15.8717	1.3249e-13				15.8717	2.2842e-12				15.8717	2.19937e-12				15.8717	3.36828e-10				15.8717	3.42096e-12				15.8717	7.07883e-07
		15.9118	4.4127e-11				15.9118	3.74229e-12				15.9118	2.53379e-09				15.9118	3.08544e-12				15.9118	1.21218e-13				15.9118	2.11073e-12				15.9118	2.02975e-12				15.9118	3.15894e-10				15.9118	3.16766e-12				15.9118	6.80429e-07
		15.9519	4.11651e-11				15.9519	3.46168e-12				15.9519	2.39328e-09				15.9519	2.85473e-12				15.9519	1.10904e-13				15.9519	1.95042e-12				15.9519	1.8732e-12				15.9519	2.96259e-10				15.9519	2.93309e-12				15.9519	6.54036e-07
		15.992	3.84017e-11				15.992	3.20208e-12				15.992	2.26055e-09				15.992	2.64125e-12				15.992	1.01466e-13				15.992	1.80226e-12				15.992	1.72869e-12				15.992	2.77842e-10				15.992	2.71586e-12				15.992	6.28664e-07
		16.0321	3.58235e-11				16.0321	2.96192e-12				16.0321	2.13516e-09				16.0321	2.44371e-12				16.0321	9.28305e-14				16.0321	1.66534e-12				16.0321	1.59532e-12				16.0321	2.60568e-10				16.0321	2.5147e-12				16.0321	6.04274e-07
		16.0721	3.34181e-11				16.0721	2.73974e-12				16.0721	2.01671e-09				16.0721	2.26092e-12				16.0721	8.49286e-14				16.0721	1.53881e-12				16.0721	1.47222e-12				16.0721	2.44365e-10				16.0721	2.32842e-12				16.0721	5.80827e-07
		16.1122	3.11739e-11				16.1122	2.53419e-12				16.1122	1.90482e-09				16.1122	2.09178e-12				16.1122	7.76982e-14				16.1122	1.42188e-12				16.1122	1.3586e-12				16.1122	2.29168e-10				16.1122	2.15591e-12				16.1122	5.58287e-07
		16.1523	2.90802e-11				16.1523	2.34405e-12				16.1523	1.79912e-09				16.1523	1.93527e-12				16.1523	7.10825e-14				16.1523	1.31381e-12				16.1523	1.25373e-12				16.1523	2.14913e-10				16.1523	1.99617e-12				16.1523	5.36619e-07
		16.1924	2.71268e-11				16.1924	2.16814e-12				16.1924	1.69928e-09				16.1924	1.79046e-12				16.1924	6.50293e-14				16.1924	1.21395e-12				16.1924	1.15695e-12				16.1924	2.01544e-10				16.1924	1.84825e-12				16.1924	5.15789e-07
		16.2325	2.53045e-11				16.2325	2.00541e-12				16.2325	1.60496e-09				16.2325	1.65646e-12				16.2325	5.94907e-14				16.2325	1.12167e-12				16.2325	1.06762e-12				16.2325	1.89005e-10				16.2325	1.71127e-12				16.2325	4.95766e-07
		16.2725	2.36043e-11				16.2725	1.85488e-12				16.2725	1.51587e-09				16.2725	1.53248e-12				16.2725	5.44232e-14				16.2725	1.03639e-12				16.2725	9.85181e-13				16.2725	1.77244e-10				16.2725	1.58444e-12				16.2725	4.76518e-07
		16.3126	2.20182e-11				16.3126	1.71563e-12				16.3126	1.43172e-09				16.3126	1.41777e-12				16.3126	4.97868e-14				16.3126	9.57589e-13				16.3126	9.09096e-13				16.3126	1.66214e-10				16.3126	1.46698e-12				16.3126	4.58015e-07
		16.3527	2.05385e-11				16.3527	1.58682e-12				16.3527	1.35222e-09				16.3527	1.31163e-12				16.3527	4.55447e-14				16.3527	8.84768e-13				16.3527	8.38878e-13				16.3527	1.55868e-10				16.3527	1.35823e-12				16.3527	4.40229e-07
		16.3928	1.91581e-11				16.3928	1.46766e-12				16.3928	1.27713e-09				16.3928	1.21342e-12				16.3928	4.16636e-14				16.3928	8.17476e-13				16.3928	7.74074e-13				16.3928	1.46166e-10				16.3928	1.25752e-12				16.3928	4.23131e-07
		16.4329	1.78703e-11				16.4329	1.35743e-12				16.4329	1.20621e-09				16.4329	1.12256e-12				16.4329	3.81127e-14				16.4329	7.55295e-13				16.4329	7.14268e-13				16.4329	1.37066e-10				16.4329	1.16428e-12				16.4329	4.06695e-07
		16.4729	1.66689e-11				16.4729	1.25547e-12				16.4729	1.13921e-09				16.4729	1.03849e-12				16.4729	3.4864e-14				16.4729	6.97837e-13				16.4729	6.59076e-13				16.4729	1.28531e-10				16.4729	1.07793e-12				16.4729	3.90896e-07
		16.513	1.55482e-11				16.513	1.16116e-12				16.513	1.07593e-09				16.513	9.60703e-13				16.513	3.18918e-14				16.513	6.44744e-13				16.513	6.08141e-13				16.513	1.20527e-10				16.513	9.97983e-13				16.513	3.7571e-07
		16.5531	1.45027e-11				16.5531	1.07392e-12				16.5531	1.01616e-09				16.5531	8.88738e-13				16.5531	2.91727e-14				16.5531	5.95684e-13				16.5531	5.61137e-13				16.5531	1.13021e-10				16.5531	9.23956e-13				16.5531	3.61111e-07
		16.5932	1.35274e-11				16.5932	9.93224e-13				16.5932	9.59697e-10				16.5932	8.22155e-13				16.5932	2.6685e-14				16.5932	5.50352e-13				16.5932	5.17759e-13				16.5932	1.05981e-10				16.5932	8.55413e-13				16.5932	3.47078e-07
		16.6333	1.26176e-11				16.6333	9.18582e-13				16.6333	9.06368e-10				16.6333	7.60554e-13				16.6333	2.44092e-14				16.6333	5.08465e-13				16.6333	4.7773e-13				16.6333	9.93784e-11				16.6333	7.91948e-13				16.6333	3.33589e-07
		16.6733	1.17688e-11				16.6733	8.49542e-13				16.6733	8.55997e-10				16.6733	7.03561e-13				16.6733	2.23273e-14				16.6733	4.69761e-13				16.6733	4.4079e-13				16.6733	9.31866e-11				16.6733	7.33185e-13				16.6733	3.20623e-07
		16.7134	1.09771e-11				16.7134	7.85682e-13				16.7134	8.0842e-10				16.7134	6.50834e-13				16.7134	2.04226e-14				16.7134	4.34e-13				16.7134	4.06703e-13				16.7134	8.73799e-11				16.7134	6.78776e-13				16.7134	3.08159e-07
		16.7535	1.02385e-11				16.7535	7.26615e-13				16.7535	7.63482e-10				16.7535	6.02052e-13				16.7535	1.86802e-14				16.7535	4.00957e-13				16.7535	3.75247e-13				16.7535	8.19343e-11				16.7535	6.284e-13				16.7535	2.96179e-07
		16.7936	9.5496e-12				16.7936	6.71982e-13				16.7936	7.21037e-10				16.7936	5.56921e-13				16.7936	1.70863e-14				16.7936	3.70426e-13				16.7936	3.46221e-13				16.7936	7.68275e-11				16.7936	5.81758e-13				16.7936	2.84663e-07
		16.8337	8.90695e-12				16.8337	6.2145e-13				16.8337	6.80947e-10				16.8337	5.15169e-13				16.8337	1.56281e-14				16.8337	3.42216e-13				16.8337	3.19436e-13				16.8337	7.20383e-11				16.8337	5.38573e-13				16.8337	2.73593e-07
		16.8737	8.30748e-12				16.8737	5.74713e-13				16.8737	6.43082e-10				16.8737	4.76543e-13				16.8737	1.42943e-14				16.8737	3.16152e-13				16.8737	2.9472e-13				16.8737	6.75472e-11				16.8737	4.9859e-13				16.8737	2.62953e-07
		16.9138	7.74829e-12				16.9138	5.31485e-13				16.9138	6.07319e-10				16.9138	4.40809e-13				16.9138	1.30741e-14				16.9138	2.92071e-13				16.9138	2.71914e-13				16.9138	6.33355e-11				16.9138	4.61571e-13				16.9138	2.52726e-07
		16.9539	7.22668e-12				16.9539	4.91504e-13				16.9539	5.73541e-10				16.9539	4.0775e-13				16.9539	1.1958e-14				16.9539	2.69821e-13				16.9539	2.5087e-13				16.9539	5.93859e-11				16.9539	4.27297e-13				16.9539	2.42895e-07
		16.994	6.74013e-12				16.994	4.54526e-13				16.994	5.41638e-10				16.994	3.77168e-13				16.994	1.0937e-14				16.994	2.49263e-13				16.994	2.31452e-13				16.994	5.56822e-11				16.994	3.95565e-13				16.994	2.33446e-07
		17.0341	6.2863e-12				17.0341	4.20326e-13				17.0341	5.11506e-10				17.0341	3.48876e-13				17.0341	1.0003e-14				17.0341	2.3027e-13				17.0341	2.13534e-13				17.0341	5.22091e-11				17.0341	3.66186e-13				17.0341	2.24363e-07
		17.0741	5.86297e-12				17.0741	3.88695e-13				17.0741	4.83047e-10				17.0741	3.22703e-13				17.0741	9.14873e-15				17.0741	2.12722e-13				17.0741	1.97002e-13				17.0741	4.89522e-11				17.0741	3.38987e-13				17.0741	2.15633e-07
		17.1142	5.46811e-12				17.1142	3.59441e-13				17.1142	4.56169e-10				17.1142	2.98491e-13				17.1142	8.3673e-15				17.1142	1.9651e-13				17.1142	1.81748e-13				17.1142	4.58981e-11				17.1142	3.13805e-13				17.1142	2.07242e-07
		17.1543	5.0998e-12				17.1543	3.32386e-13				17.1543	4.30783e-10				17.1543	2.76094e-13				17.1543	7.65253e-15				17.1543	1.81532e-13				17.1543	1.67673e-13				17.1543	4.30342e-11				17.1543	2.90492e-13				17.1543	1.99176e-07
		17.1944	4.75626e-12				17.1944	3.07364e-13				17.1944	4.06808e-10				17.1944	2.55374e-13				17.1944	6.99874e-15				17.1944	1.67693e-13				17.1944	1.54687e-13				17.1944	4.03486e-11				17.1944	2.68908e-13				17.1944	1.91424e-07
		17.2345	4.43583e-12				17.2345	2.84223e-13				17.2345	3.84165e-10				17.2345	2.36208e-13				17.2345	6.40073e-15				17.2345	1.54909e-13				17.2345	1.42704e-13				17.2345	3.78304e-11				17.2345	2.48926e-13				17.2345	1.83972e-07
		17.2745	4.13696e-12				17.2745	2.62822e-13				17.2745	3.62779e-10				17.2745	2.18478e-13				17.2745	5.85375e-15				17.2745	1.43097e-13				17.2745	1.31649e-13				17.2745	3.54691e-11				17.2745	2.30427e-13				17.2745	1.7681e-07
		17.3146	3.85819e-12				17.3146	2.4303e-13				17.3146	3.42582e-10				17.3146	2.02077e-13				17.3146	5.35346e-15				17.3146	1.32185e-13				17.3146	1.21449e-13				17.3146	3.32549e-11				17.3146	2.13302e-13				17.3146	1.69926e-07
		17.3547	3.59818e-12				17.3547	2.24726e-13				17.3547	3.23508e-10				17.3547	1.86906e-13				17.3547	4.89587e-15				17.3547	1.22104e-13				17.3547	1.12038e-13				17.3547	3.11786e-11				17.3547	1.97447e-13				17.3547	1.63309e-07
		17.3948	3.35567e-12				17.3948	2.07799e-13				17.3948	3.05493e-10				17.3948	1.72872e-13				17.3948	4.47734e-15				17.3948	1.12791e-13				17.3948	1.03355e-13				17.3948	2.92318e-11				17.3948	1.8277e-13				17.3948	1.56949e-07
		17.4349	3.12948e-12				17.4349	1.92145e-13				17.4349	2.8848e-10				17.4349	1.59891e-13				17.4349	4.09454e-15				17.4349	1.04187e-13				17.4349	9.53444e-14				17.4349	2.74063e-11				17.4349	1.69182e-13				17.4349	1.50837e-07
		17.4749	2.91851e-12				17.4749	1.77668e-13				17.4749	2.72413e-10				17.4749	1.47883e-13				17.4749	3.74443e-15				17.4749	9.62392e-14				17.4749	8.79536e-14				17.4749	2.56947e-11				17.4749	1.56603e-13				17.4749	1.44961e-07
		17.515	2.72175e-12				17.515	1.64281e-13				17.515	2.57239e-10				17.515	1.36776e-13				17.515	3.42422e-15				17.515	8.88965e-14				17.515	8.11349e-14				17.515	2.40897e-11				17.515	1.44958e-13				17.515	1.39314e-07
		17.5551	2.53823e-12				17.5551	1.51901e-13				17.5551	2.42909e-10				17.5551	1.26502e-13				17.5551	3.13136e-15				17.5551	8.21133e-14				17.5551	7.48441e-14				17.5551	2.25848e-11				17.5551	1.34178e-13				17.5551	1.33887e-07
		17.5952	2.36707e-12				17.5952	1.40453e-13				17.5952	2.29375e-10				17.5952	1.16998e-13				17.5952	2.86351e-15				17.5952	7.5847e-14				17.5952	6.90403e-14				17.5952	2.11738e-11				17.5952	1.24199e-13				17.5952	1.2867e-07
		17.6353	2.20743e-12				17.6353	1.29866e-13				17.6353	2.16595e-10				17.6353	1.08208e-13				17.6353	2.61855e-15				17.6353	7.00584e-14				17.6353	6.3686e-14				17.6353	1.98508e-11				17.6353	1.14961e-13				17.6353	1.23656e-07
		17.6754	2.05854e-12				17.6754	1.20076e-13				17.6754	2.04525e-10				17.6754	1.00078e-13				17.6754	2.39451e-15				17.6754	6.4711e-14				17.6754	5.87464e-14				17.6754	1.86103e-11				17.6754	1.0641e-13				17.6754	1.18838e-07
		17.7154	1.91969e-12				17.7154	1.11024e-13				17.7154	1.93127e-10				17.7154	9.2557e-14				17.7154	2.18962e-15				17.7154	5.97712e-14				17.7154	5.41893e-14				17.7154	1.74472e-11				17.7154	9.84935e-14				17.7154	1.14206e-07
		17.7555	1.79018e-12				17.7555	1.02652e-13				17.7555	1.82362e-10				17.7555	8.56009e-14				17.7555	2.00224e-15				17.7555	5.5208e-14				17.7555	4.99853e-14				17.7555	1.63567e-11				17.7555	9.11655e-14				17.7555	1.09754e-07
		17.7956	1.6694e-12				17.7956	9.49115e-14				17.7956	1.72197e-10				17.7956	7.9167e-14				17.7956	1.83088e-15				17.7956	5.09928e-14				17.7956	4.61069e-14				17.7956	1.53342e-11				17.7956	8.43821e-14				17.7956	1.05476e-07
		17.8357	1.55676e-12				17.8357	8.77536e-14				17.8357	1.62598e-10				17.8357	7.3216e-14				17.8357	1.67417e-15				17.8357	4.7099e-14				17.8357	4.25291e-14				17.8357	1.43755e-11				17.8357	7.81029e-14				17.8357	1.01364e-07
		17.8758	1.45171e-12				17.8758	8.11348e-14				17.8758	1.53532e-10				17.8758	6.77118e-14				17.8758	1.53085e-15				17.8758	4.35022e-14				17.8758	3.92285e-14				17.8758	1.34767e-11				17.8758	7.22904e-14				17.8758	9.7412e-08
		17.9158	1.35374e-12				17.9158	7.50145e-14				17.9158	1.44971e-10				17.9158	6.26209e-14				17.9158	1.39979e-15				17.9158	4.01797e-14				17.9158	3.61838e-14				17.9158	1.2634e-11				17.9158	6.69099e-14				17.9158	9.36136e-08
		17.9559	1.26237e-12				17.9559	6.93553e-14				17.9559	1.36887e-10				17.9559	5.79123e-14				17.9559	1.27993e-15				17.9559	3.71107e-14				17.9559	3.3375e-14				17.9559	1.18439e-11				17.9559	6.19295e-14				17.9559	8.9963e-08
		17.996	1.17716e-12				17.996	6.41224e-14				17.996	1.29253e-10				17.996	5.35574e-14				17.996	1.17032e-15				17.996	3.42758e-14				17.996	3.0784e-14				17.996	1.11031e-11				17.996	5.73193e-14				17.996	8.64544e-08
		18.0361	1.09769e-12				18.0361	5.92839e-14				18.0361	1.22044e-10				18.0361	4.95295e-14				18.0361	1.07009e-15				18.0361	3.16572e-14				18.0361	2.83938e-14				18.0361	1.04085e-11				18.0361	5.3052e-14				18.0361	8.30823e-08
		18.0762	1.02358e-12				18.0762	5.481e-14				18.0762	1.15236e-10				18.0762	4.58041e-14				18.0762	9.78437e-16				18.0762	2.92384e-14				18.0762	2.6189e-14				18.0762	9.75739e-12				18.0762	4.9102e-14				18.0762	7.98415e-08
		18.1162	9.54467e-13				18.1162	5.06732e-14				18.1162	1.08808e-10				18.1162	4.23587e-14				18.1162	8.94622e-16				18.1162	2.70042e-14				18.1162	2.41552e-14				18.1162	9.14691e-12				18.1162	4.54458e-14				18.1162	7.67268e-08
		18.1563	8.90014e-13				18.1563	4.68483e-14				18.1563	1.02737e-10				18.1563	3.91721e-14				18.1563	8.17978e-16				18.1563	2.49405e-14				18.1563	2.22791e-14				18.1563	8.57457e-12				18.1563	4.20615e-14				18.1563	7.37333e-08
		18.1964	8.29908e-13				18.1964	4.33117e-14				18.1964	9.70048e-11				18.1964	3.62249e-14				18.1964	7.47893e-16				18.1964	2.30344e-14				18.1964	2.05485e-14				18.1964	8.03798e-12				18.1964	3.89289e-14				18.1964	7.08563e-08
		18.2365	7.73856e-13				18.2365	4.00418e-14				18.2365	9.15917e-11				18.2365	3.34992e-14				18.2365	6.83806e-16				18.2365	2.12737e-14				18.2365	1.89522e-14				18.2365	7.53492e-12				18.2365	3.60294e-14				18.2365	6.80914e-08
		18.2766	7.21585e-13				18.2766	3.70184e-14				18.2766	8.64802e-11				18.2766	3.09784e-14				18.2766	6.25204e-16				18.2766	1.96475e-14				18.2766	1.74797e-14				18.2766	7.06329e-12				18.2766	3.33457e-14				18.2766	6.54341e-08
		18.3166	6.7284e-13				18.3166	3.4223e-14				18.3166	8.16535e-11				18.3166	2.8647e-14				18.3166	5.71619e-16				18.3166	1.81454e-14				18.3166	1.61215e-14				18.3166	6.62114e-12				18.3166	3.08616e-14				18.3166	6.28802e-08
		18.3567	6.27383e-13				18.3567	3.16384e-14				18.3567	7.70958e-11				18.3567	2.64909e-14				18.3567	5.22621e-16				18.3567	1.67581e-14				18.3567	1.48687e-14				18.3567	6.20662e-12				18.3567	2.85624e-14				18.3567	6.04258e-08
		18.3968	5.84994e-13				18.3968	2.92488e-14				18.3968	7.27921e-11				18.3968	2.44969e-14				18.3968	4.77818e-16				18.3968	1.54767e-14				18.3968	1.37131e-14				18.3968	5.81801e-12				18.3968	2.64342e-14				18.3968	5.8067e-08
		18.4369	5.45464e-13				18.4369	2.70394e-14				18.4369	6.87282e-11				18.4369	2.26528e-14				18.4369	4.36852e-16				18.4369	1.42931e-14				18.4369	1.26472e-14				18.4369	5.4537e-12				18.4369	2.44645e-14				18.4369	5.58001e-08
		18.477	5.08603e-13				18.477	2.49967e-14				18.477	6.48909e-11				18.477	2.09473e-14				18.477	3.99394e-16				18.477	1.32e-14				18.477	1.16641e-14				18.477	5.11216e-12				18.477	2.26414e-14				18.477	5.36215e-08
		18.517	4.74229e-13				18.517	2.31082e-14				18.517	6.12674e-11				18.517	1.93701e-14				18.517	3.65144e-16				18.517	1.21904e-14				18.517	1.07573e-14				18.517	4.79198e-12				18.517	2.0954e-14				18.517	5.15277e-08
		18.5571	4.42176e-13				18.5571	2.13621e-14				18.5571	5.7846e-11				18.5571	1.79115e-14				18.5571	3.33828e-16				18.5571	1.12579e-14				18.5571	9.92087e-15				18.5571	4.49182e-12				18.5571	1.93922e-14				18.5571	4.95156e-08
		18.5972	4.12286e-13				18.5972	1.97478e-14				18.5972	5.46154e-11				18.5972	1.65627e-14				18.5972	3.05195e-16				18.5972	1.03967e-14				18.5972	9.14942e-15				18.5972	4.21044e-12				18.5972	1.79467e-14				18.5972	4.75818e-08
		18.6373	3.84414e-13				18.6373	1.82554e-14				18.6373	5.15649e-11				18.6373	1.53153e-14				18.6373	2.79015e-16				18.6373	9.60123e-15				18.6373	8.43789e-15				18.6373	3.94666e-12				18.6373	1.66088e-14				18.6373	4.57234e-08
		18.6774	3.58424e-13				18.6774	1.68756e-14				18.6774	4.86845e-11				18.6774	1.41617e-14				18.6774	2.55079e-16				18.6774	8.86659e-15				18.6774	7.78162e-15				18.6774	3.69937e-12				18.6774	1.53706e-14				18.6774	4.39374e-08
		18.7174	3.34189e-13				18.7174	1.56e-14				18.7174	4.59648e-11				18.7174	1.30949e-14				18.7174	2.33193e-16				18.7174	8.1881e-15				18.7174	7.17632e-15				18.7174	3.46756e-12				18.7174	1.42246e-14				18.7174	4.2221e-08
		18.7575	3.11591e-13				18.7575	1.44206e-14				18.7575	4.33967e-11				18.7575	1.21084e-14				18.7575	2.13184e-16				18.7575	7.56147e-15				18.7575	6.61806e-15				18.7575	3.25025e-12				18.7575	1.31639e-14				18.7575	4.05716e-08
		18.7976	2.90519e-13				18.7976	1.33304e-14				18.7976	4.0972e-11				18.7976	1.11962e-14				18.7976	1.94889e-16				18.7976	6.98274e-15				18.7976	6.10317e-15				18.7976	3.04654e-12				18.7976	1.21823e-14				18.7976	3.89864e-08
		18.8377	2.7087e-13				18.8377	1.23224e-14				18.8377	3.86825e-11				18.8377	1.03526e-14				18.8377	1.78163e-16				18.8377	6.44826e-15				18.8377	5.62829e-15				18.8377	2.85558e-12				18.8377	1.12738e-14				18.8377	3.7463e-08
		18.8778	2.52549e-13				18.8778	1.13906e-14				18.8778	3.65207e-11				18.8778	9.57243e-15				18.8778	1.62871e-16				18.8778	5.95464e-15				18.8778	5.19031e-15				18.8778	2.67657e-12				18.8778	1.04329e-14				18.8778	3.59991e-08
		18.9178	2.35465e-13				18.9178	1.05291e-14				18.9178	3.44796e-11				18.9178	8.85104e-15				18.9178	1.48889e-16				18.9178	5.49877e-15				18.9178	4.78638e-15				18.9178	2.50877e-12				18.9178	9.65473e-15				18.9178	3.45922e-08
		18.9579	2.19535e-13				18.9579	9.73277e-15				18.9579	3.25524e-11				18.9579	8.18395e-15				18.9579	1.36107e-16				18.9579	5.07776e-15				18.9579	4.41384e-15				18.9579	2.35147e-12				18.9579	8.93452e-15				18.9579	3.32402e-08
		18.998	2.04682e-13				18.998	8.99656e-15				18.998	3.07327e-11				18.998	7.56708e-15				18.998	1.24421e-16				18.998	4.68896e-15				18.998	4.07027e-15				18.998	2.20402e-12				18.998	8.26799e-15				18.998	3.19409e-08
		19.0381	1.90833e-13				19.0381	8.31598e-15				19.0381	2.90146e-11				19.0381	6.99666e-15				19.0381	1.13737e-16				19.0381	4.32989e-15				19.0381	3.75341e-15				19.0381	2.0658e-12				19.0381	7.65113e-15				19.0381	3.06923e-08
		19.0782	1.77919e-13				19.0782	7.68682e-15				19.0782	2.73925e-11				19.0782	6.46919e-15				19.0782	1.0397e-16				19.0782	3.99828e-15				19.0782	3.46118e-15				19.0782	1.93624e-12				19.0782	7.08024e-15				19.0782	2.94924e-08
		19.1182	1.65879e-13				19.1182	7.1052e-15				19.1182	2.58608e-11				19.1182	5.98145e-15				19.1182	9.50406e-17				19.1182	3.69205e-15				19.1182	3.19168e-15				19.1182	1.81479e-12				19.1182	6.55191e-15				19.1182	2.83394e-08
		19.1583	1.54652e-13				19.1583	6.56754e-15				19.1583	2.44147e-11				19.1583	5.53044e-15				19.1583	8.68773e-17				19.1583	3.40925e-15				19.1583	2.94314e-15				19.1583	1.70095e-12				19.1583	6.06297e-15				19.1583	2.72313e-08
		19.1984	1.44184e-13				19.1984	6.07052e-15				19.1984	2.30494e-11				19.1984	5.1134e-15				19.1984	7.94144e-17				19.1984	3.14808e-15				19.1984	2.71393e-15				19.1984	1.59424e-12				19.1984	5.61048e-15				19.1984	2.61664e-08
		19.2385	1.34424e-13				19.2385	5.61107e-15				19.2385	2.17603e-11				19.2385	4.72777e-15				19.2385	7.2592e-17				19.2385	2.9069e-15				19.2385	2.50255e-15				19.2385	1.49422e-12				19.2385	5.19172e-15				19.2385	2.51431e-08
		19.2786	1.25324e-13				19.2786	5.18635e-15				19.2786	2.05431e-11				19.2786	4.3712e-15				19.2786	6.6355e-17				19.2786	2.68418e-15				19.2786	2.30762e-15				19.2786	1.40046e-12				19.2786	4.80419e-15				19.2786	2.41598e-08
		19.3186	1.16839e-13				19.3186	4.79375e-15				19.3186	1.9394e-11				19.3186	4.04149e-15				19.3186	6.06534e-17				19.3186	2.47851e-15				19.3186	2.12785e-15				19.3186	1.31257e-12				19.3186	4.44556e-15				19.3186	2.32148e-08
		19.3587	1.08928e-13				19.3587	4.43083e-15				19.3587	1.83091e-11				19.3587	3.73662e-15				19.3587	5.54411e-17				19.3587	2.28858e-15				19.3587	1.96207e-15				19.3587	1.2302e-12				19.3587	4.11367e-15				19.3587	2.23067e-08
		19.3988	1.01552e-13				19.3988	4.09536e-15				19.3988	1.72847e-11				19.3988	3.45473e-15				19.3988	5.06764e-17				19.3988	2.11318e-15				19.3988	1.80919e-15				19.3988	1.15298e-12				19.3988	3.80654e-15				19.3988	2.14341e-08
		19.4389	9.46744e-14				19.4389	3.78525e-15				19.4389	1.63176e-11				19.4389	3.19408e-15				19.4389	4.63207e-17				19.4389	1.95122e-15				19.4389	1.66821e-15				19.4389	1.08061e-12				19.4389	3.52231e-15				19.4389	2.05955e-08
		19.479	8.82624e-14				19.479	3.49861e-15				19.479	1.54045e-11				19.479	2.95308e-15				19.479	4.2339e-17				19.479	1.80166e-15				19.479	1.5382e-15				19.479	1.01277e-12				19.479	3.25929e-15				19.479	1.97897e-08
		19.519	8.22842e-14				19.519	3.23364e-15				19.519	1.45425e-11				19.519	2.73024e-15				19.519	3.86993e-17				19.519	1.66355e-15				19.519	1.41832e-15				19.519	9.4919e-13				19.519	3.01589e-15				19.519	1.90153e-08
		19.5591	7.67104e-14				19.5591	2.98872e-15				19.5591	1.37286e-11				19.5591	2.5242e-15				19.5591	3.53721e-17				19.5591	1.53601e-15				19.5591	1.30776e-15				19.5591	8.89592e-13				19.5591	2.79065e-15				19.5591	1.82712e-08
		19.5992	7.15138e-14				19.5992	2.76233e-15				19.5992	1.29602e-11				19.5992	2.3337e-15				19.5992	3.23307e-17				19.5992	1.41825e-15				19.5992	1.20582e-15				19.5992	8.33731e-13				19.5992	2.58221e-15				19.5992	1.75562e-08
		19.6393	6.66688e-14				19.6393	2.55307e-15				19.6393	1.22347e-11				19.6393	2.15755e-15				19.6393	2.95505e-17				19.6393	1.3095e-15				19.6393	1.11181e-15				19.6393	7.81373e-13				19.6393	2.38933e-15				19.6393	1.6869e-08
		19.6794	6.21517e-14				19.6794	2.35964e-15				19.6794	1.15498e-11				19.6794	1.99469e-15				19.6794	2.70092e-17				19.6794	1.20908e-15				19.6794	1.02512e-15				19.6794	7.32299e-13				19.6794	2.21085e-15				19.6794	1.62087e-08
		19.7194	5.79403e-14				19.7194	2.18086e-15				19.7194	1.09032e-11				19.7194	1.84411e-15				19.7194	2.46862e-17				19.7194	1.11636e-15				19.7194	9.4519e-16				19.7194	6.86303e-13				19.7194	2.04568e-15				19.7194	1.55743e-08
		19.7595	5.4014e-14				19.7595	2.0156e-15				19.7595	1.02928e-11				19.7595	1.70489e-15				19.7595	2.25628e-17				19.7595	1.03074e-15				19.7595	8.71481e-16				19.7595	6.43192e-13				19.7595	1.89284e-15				19.7595	1.49646e-08
		19.7996	5.03534e-14				19.7996	1.86285e-15				19.7996	9.71644e-12				19.7996	1.57616e-15				19.7996	2.06219e-17				19.7996	9.51679e-16				19.7996	8.03513e-16				19.7996	6.02785e-13				19.7996	1.75141e-15				19.7996	1.43787e-08
		19.8397	4.69406e-14				19.8397	1.72167e-15				19.8397	9.17234e-12				19.8397	1.45715e-15				19.8397	1.88478e-17				19.8397	8.78678e-16				19.8397	7.40841e-16				19.8397	5.64914e-13				19.8397	1.62054e-15				19.8397	1.38157e-08
		19.8798	4.37589e-14				19.8798	1.59118e-15				19.8798	8.65866e-12				19.8798	1.34711e-15				19.8798	1.72262e-17				19.8798	8.1127e-16				19.8798	6.83052e-16				19.8798	5.29419e-13				19.8798	1.49943e-15				19.8798	1.32747e-08
		19.9198	4.07926e-14				19.9198	1.47056e-15				19.9198	8.17372e-12				19.9198	1.24538e-15				19.9198	1.57439e-17				19.9198	7.49029e-16				19.9198	6.29766e-16				19.9198	4.96151e-13				19.9198	1.38737e-15				19.9198	1.27549e-08
		19.9599	3.80272e-14				19.9599	1.35908e-15				19.9599	7.7159e-12				19.9599	1.15132e-15				19.9599	1.43891e-17				19.9599	6.91558e-16				19.9599	5.80632e-16				19.9599	4.64971e-13				19.9599	1.28368e-15				19.9599	1.22554e-08
		20	3.5449e-14				20	1.25604e-15				20	7.28369e-12				20	1.06435e-15				20	1.31507e-17				20	6.38492e-16				20	5.35328e-16				20	4.35748e-13				20	1.18773e-15				20	1.17754e-08
[truncated: 128 more columns]

## Sheet: ED8D
+RSC, DMSO					-RSC, Rapamycin					+RSC, memory (glucose), DMSO					-RSC, memory (glucose), Rapamycin					+RSC, memory (glucose+galactose), DMSO					-RSC, memory (glucose+galactose), Rapamycin					+SWI/SNF, DMSO					-SWI/SNF, Rapamycin					+SWI/SNF, memory (glucose), DMSO					-SWI/SNF, memory (glucose), Rapamycin
time between bursts	frequency	time between bursts	frequency		time between bursts	frequency	time between bursts	frequency		time between bursts	frequency	time between bursts	frequency		time between bursts	frequency	time between bursts	frequency		time between bursts	frequency	time between bursts	frequency		time between bursts	frequency	time between bursts	frequency		time between bursts	frequency	time between bursts	frequency		time between bursts	frequency	time between bursts	frequency		time between bursts	frequency	time between bursts	frequency		time between bursts	frequency	time between bursts	frequency
histogram	histogram	fit values	fit values		histogram	histogram	fit values	fit values		histogram	histogram	fit values	fit values		histogram	histogram	fit values	fit values		histogram	histogram	fit values	fit values		histogram	histogram	fit values	fit values		histogram	histogram	fit values	fit values		histogram	histogram	fit values	fit values		histogram	histogram	fit values	fit values		histogram	histogram	fit values	fit values
0.625	0.534851	0	0		0.625	0.523384	0	0		0.625	0.635007	0	0		0.625	0.545872	0	0		0.625	0.575835	0	0		0.625	0.505682	0	0		0.625	0.509773	0	0		0.625	0.561372	0	0		0.625	0.498688	0	0		0.625	0.673887	0	0
0.875	0.386913	0.0400802	0.24326		0.875	0.363636	0.0400802	0.411287		0.875	0.369064	0.0400802	0.256743		0.875	0.311927	0.0400802	0.316521		0.875	0.401028	0.0400802	0.37257		0.875	0.346591	0.0400802	0.313567		0.875	0.369038	0.0400802	0.240134		0.875	0.32852	0.0400802	0.239734		0.875	0.346457	0.0400802	0.255293		0.875	0.34657	0.0400802	0.304954
1.125	0.335704	0.0801603	0.311575		1.125	0.308986	0.0801603	0.441771		1.125	0.396201	0.0801603	0.3368		1.125	0.316514	0.0801603	0.365216		1.125	0.390746	0.0801603	0.432849		1.125	0.210227	0.0801603	0.355561		1.125	0.278342	0.0801603	0.29775		1.125	0.31769	0.0801603	0.301605		1.125	0.278215	0.0801603	0.307387		1.125	0.361011	0.0801603	0.385576
1.375	0.347084	0.12024	0.354909		1.375	0.256437	0.12024	0.455608		1.375	0.29308	0.12024	0.388214		1.375	0.316514	0.12024	0.392424		1.375	0.257069	0.12024	0.465872		1.375	0.346591	0.12024	0.378553		1.375	0.365911	0.12024	0.333426		1.375	0.287004	0.12024	0.340368		1.375	0.32021	0.12024	0.338649		1.375	0.336943	0.12024	0.434941
1.625	0.330014	0.160321	0.385314		1.625	0.252233	0.160321	0.46212		1.625	0.374491	0.160321	0.424397		1.625	0.261468	0.160321	0.409538		1.625	0.226221	0.160321	0.485964		1.625	0.210227	0.160321	0.392764		1.625	0.253323	0.160321	0.35812		1.625	0.33574	0.160321	0.367396		1.625	0.299213	0.160321	0.359766		1.625	0.283995	0.160321	0.468233
1.875	0.238976	0.200401	0.40746		1.875	0.210194	0.200401	0.464469		1.875	0.206242	0.200401	0.450683		1.875	0.233945	0.200401	0.420621		1.875	0.329049	0.200401	0.498303		1.875	0.306818	0.200401	0.401787		1.875	0.253323	0.200401	0.375952		1.875	0.272563	0.200401	0.387017		1.875	0.215223	0.200401	0.374657		1.875	0.274368	0.200401	0.491335
2.125	0.156472	0.240481	0.423767		2.125	0.203889	0.240481	0.464143		2.125	0.157395	0.240481	0.469894		2.125	0.197248	0.240481	0.427659		2.125	0.123393	0.240481	0.505442		2.125	0.227273	0.240481	0.407357		2.125	0.200156	0.240481	0.389005		2.125	0.205776	0.240481	0.401448		2.125	0.209974	0.240481	0.385277		2.125	0.197353	0.240481	0.507295
2.375	0.173542	0.280561	0.435693		2.375	0.157646	0.280561	0.461975		2.375	0.217096	0.280561	0.483757		2.375	0.188073	0.280561	0.431792		2.375	0.123393	0.280561	0.50886		2.375	0.176136	0.280561	0.410464		2.375	0.215794	0.280561	0.398516		2.375	0.18231	0.280561	0.412009		2.375	0.152231	0.280561	0.392767		2.375	0.12515	0.280561	0.517954
2.625	0.153627	0.320641	0.444205		2.625	0.145034	0.320641	0.458479		2.625	0.151967	0.320641	0.493433		2.625	0.155963	0.320641	0.433744		2.625	0.113111	0.320641	0.509502		2.625	0.159091	0.320641	0.41173		2.625	0.143862	0.320641	0.405289		2.625	0.169675	0.320641	0.419566		2.625	0.204724	0.320641	0.397861		2.625	0.168472	0.320641	0.52453
2.875	0.116643	0.360721	0.449985		2.875	0.115607	0.360721	0.453998		2.875	0.0759837	0.360721	0.499752		2.875	0.114679	0.360721	0.434009		2.875	0.123393	0.360721	0.508015		2.875	0.125	0.360721	0.411578		2.875	0.125098	0.360721	0.409884		2.875	0.146209	0.360721	0.424728		2.875	0.173228	0.360721	0.401066		2.875	0.0818291	0.360721	0.527882
3.125	0.0796586	0.400802	0.453538		3.125	0.107199	0.400802	0.448772		3.125	0.113976	0.400802	0.503332		3.125	0.100917	0.400802	0.43294		3.125	0.123393	0.400802	0.504862		3.125	0.0738636	0.400802	0.410308		3.125	0.109461	0.400802	0.412711		3.125	0.0974729	0.400802	0.42794		3.125	0.0787402	0.400802	0.402748		3.125	0.115523	0.400802	0.528643
3.375	0.110953	0.440882	0.455249		3.375	0.0861797	0.440882	0.442976		3.375	0.0922659	0.440882	0.504653		3.375	0.137615	0.440882	0.430801		3.375	0.102828	0.440882	0.500391		3.375	0.0909091	0.440882	0.408142		3.375	0.109461	0.440882	0.414082		3.375	0.115523	0.440882	0.429543		3.375	0.0892388	0.440882	0.403185		3.375	0.101083	0.440882	0.5273
3.625	0.0910384	0.480962	0.455422		3.625	0.0903836	0.480962	0.436743		3.625	0.108548	0.480962	0.504093		3.625	0.105505	0.480962	0.427791		3.625	0.0308483	0.480962	0.494867		3.625	0.0965909	0.480962	0.40525		3.625	0.115715	0.480962	0.414237		3.625	0.0776173	0.480962	0.429802		3.625	0.146982	0.480962	0.402589		3.625	0.105897	0.480962	0.524232
3.875	0.0682788	0.521042	0.454304		3.875	0.0966894	0.521042	0.430173		3.875	0.0488467	0.521042	0.501958		3.875	0.0779817	0.521042	0.424071		3.875	0.113111	0.521042	0.488499		3.875	0.0681818	0.521042	0.401764		3.875	0.0969507	0.521042	0.413371		3.875	0.0740072	0.521042	0.42893		3.875	0.0787402	0.521042	0.401129		3.875	0.0577617	0.521042	0.519743
4.125	0.0739687	0.561122	0.452093		4.125	0.0798739	0.561122	0.423347		4.125	0.0705563	0.561122	0.4985		4.125	0.0458716	0.561122	0.419765		4.125	0.092545	0.561122	0.481452		4.125	0.0681818	0.561122	0.397791		4.125	0.056294	0.561122	0.411641		4.125	0.0722022	0.561122	0.427101		4.125	0.0629921	0.561122	0.398944		4.125	0.0577617	0.561122	0.514081
4.375	0.0711238	0.601202	0.448955		4.375	0.0924855	0.601202	0.416328		4.375	0.0542741	0.601202	0.493929		4.375	0.059633	0.601202	0.414977		4.375	0.0822622	0.601202	0.473863		4.375	0.0795455	0.601202	0.393416		4.375	0.0594214	0.601202	0.409176		4.375	0.0541516	0.601202	0.424459		4.375	0.0787402	0.601202	0.396144		4.375	0.0433213	0.601202	0.507451
4.625	0.0654339	0.641283	0.44503		4.625	0.0567525	0.641283	0.409168		4.625	0.0651289	0.641283	0.488421		4.625	0.0779817	0.641283	0.409791		4.625	0.0719794	0.641283	0.465842		4.625	0.0625	0.641283	0.38871		4.625	0.0688038	0.641283	0.406084		4.625	0.066787	0.641283	0.421125		4.625	0.0419948	0.641283	0.392822		4.625	0.0336943	0.641283	0.500021
4.875	0.0483642	0.681363	0.440436		4.875	0.0588544	0.681363	0.401908		4.875	0.0705563	0.681363	0.482125		4.875	0.0688073	0.681363	0.404279		4.875	0.0514139	0.681363	0.45748		4.875	0.0681818	0.681363	0.383731		4.875	0.0719312	0.681363	0.402458		4.875	0.034296	0.681363	0.417199		4.875	0.0419948	0.681363	0.389059		4.875	0.0240674	0.681363	0.491936
5.125	0.0426743	0.721443	0.435274		5.125	0.0630583	0.721443	0.394584		5.125	0.0162822	0.721443	0.475169		5.125	0.0504587	0.721443	0.398498		5.125	0.0719794	0.721443	0.448855		5.125	0.0795455	0.721443	0.378528		5.125	0.0218921	0.721443	0.398375		5.125	0.0523466	0.721443	0.412769		5.125	0.0629921	0.721443	0.384919		5.125	0.0529483	0.721443	0.483317
5.375	0.0512091	0.761523	0.429631		5.375	0.0462428	0.761523	0.387225		5.375	0.0651289	0.761523	0.467663		5.375	0.0229358	0.761523	0.392499		5.375	0.0205656	0.761523	0.440031		5.375	0.0568182	0.761523	0.373143		5.375	0.0437842	0.761523	0.393901		5.375	0.0379061	0.761523	0.407909		5.375	0.0314961	0.761523	0.380459		5.375	0.0336943	0.761523	0.474267
5.625	0.0341394	0.801603	0.423581		5.625	0.0546506	0.801603	0.379853		5.625	0.0162822	0.801603	0.459702		5.625	0.059633	0.801603	0.386325		5.625	0.0411311	0.801603	0.431063		5.625	0.0340909	0.801603	0.36761		5.625	0.0312744	0.801603	0.389096		5.625	0.0306859	0.801603	0.402685		5.625	0.0367454	0.801603	0.37573		5.625	0.0336943	0.801603	0.464875
5.875	0.0284495	0.841683	0.417191		5.875	0.0504467	0.841683	0.37249		5.875	0.0162822	0.841683	0.451368		5.875	0.0412844	0.841683	0.380012		5.875	0.0411311	0.841683	0.421996		5.875	0.0511364	0.841683	0.361962		5.875	0.0500391	0.841683	0.384008		5.875	0.034296	0.841683	0.397151		5.875	0.0472441	0.841683	0.370772		5.875	0.0433213	0.841683	0.455217
6.125	0.0256046	0.881764	0.410517		6.125	0.037835	0.881764	0.365153		6.125	0	0.881764	0.442733		6.125	0.0412844	0.881764	0.373592		6.125	0.0616967	0.881764	0.412871		6.125	0.0340909	0.881764	0.356223		6.125	0.0375293	0.881764	0.378682		6.125	0.0306859	0.881764	0.391358		6.125	0.0314961	0.881764	0.365624		6.125	0.0192539	0.881764	0.445358
6.375	0.0113798	0.921844	0.403609		6.375	0.0399369	0.921844	0.357855		6.375	0.0542741	0.921844	0.43386		6.375	0.0275229	0.921844	0.367093		6.375	0.0205656	0.921844	0.403722		6.375	0.0284091	0.921844	0.350416		6.375	0.0218921	0.921844	0.373157		6.375	0.0288809	0.921844	0.385348		6.375	0.0209974	0.921844	0.360317		6.375	0.0144404	0.921844	0.435355
6.625	0.0284495	0.961924	0.396512		6.625	0.0399369	0.961924	0.35061		6.625	0.0325645	0.961924	0.424803		6.625	0.0366972	0.961924	0.360538		6.625	0.0205656	0.961924	0.394576		6.625	0.0568182	0.961924	0.344561		6.625	0.0344019	0.961924	0.367466		6.625	0.0270758	0.961924	0.379159		6.625	0.0209974	0.961924	0.354879		6.625	0	0.961924	0.425258
6.875	0.0142248	1.002	0.389263		6.875	0.0294272	1.002	0.343426		6.875	0.0217096	1.002	0.41561		6.875	0.0229358	1.002	0.353948		6.875	0.0514139	1.002	0.38546		6.875	0.0113636	1.002	0.338675		6.875	0.0187647	1.002	0.361639		6.875	0.0252708	1.002	0.372825		6.875	0.0262467	1.002	0.349336		6.875	0.0144404	1.002	0.415109
7.125	0.0199147	1.04208	0.381898		7.125	0.0147136	1.04208	0.336314		7.125	0.0217096	1.04208	0.406324		7.125	0.0229358	1.04208	0.34734		7.125	0.0514139	1.04208	0.376395		7.125	0.0113636	1.04208	0.332772		7.125	0.0218921	1.04208	0.355703		7.125	0.0216606	1.04208	0.366375		7.125	0.0419948	1.04208	0.34371		7.125	0.0192539	1.04208	0.404944
7.375	0.0142248	1.08216	0.374446		7.375	0.0147136	1.08216	0.329281		7.375	0	1.08216	0.39698		7.375	0.0183486	1.08216	0.340731		7.375	0	1.08216	0.367398		7.375	0.0227273	1.08216	0.326867		7.375	0.0312744	1.08216	0.349681		7.375	0.0180505	1.08216	0.359835		7.375	0.0209974	1.08216	0.338019		7.375	0.0192539	1.08216	0.394797
7.625	0.0170697	1.12224	0.366933		7.625	0.0210194	1.12224	0.322332		7.625	0	1.12224	0.387613		7.625	0.0275229	1.12224	0.334134		7.625	0.0514139	1.12224	0.358485		7.625	0.0227273	1.12224	0.320969		7.625	0.00938233	1.12224	0.343594		7.625	0.0180505	1.12224	0.353229		7.625	0.0419948	1.12224	0.332282		7.625	0.00962696	1.12224	0.384694
7.875	0.0256046	1.16232	0.359385		7.875	0.0168156	1.16232	0.315472		7.875	0	1.16232	0.378249		7.875	0.0183486	1.16232	0.327561		7.875	0	1.16232	0.34967		7.875	0.0113636	1.16232	0.31509		7.875	0.0187647	1.16232	0.33746		7.875	0.0180505	1.16232	0.346577		7.875	0.015748	1.16232	0.326514		7.875	0	1.16232	0.374661
8.125	0.0312945	1.2024	0.351821		8.125	0.0168156	1.2024	0.308707		8.125	0.0217096	1.2024	0.368914		8.125	0.00917431	1.2024	0.321023		8.125	0.0205656	1.2024	0.340964		8.125	0.00568182	1.2024	0.309238		8.125	0.0187647	1.2024	0.331296		8.125	0.0180505	1.2024	0.339897		8.125	0.015748	1.2024	0.320728		8.125	0.00962696	1.2024	0.364716
8.375	0.0142248	1.24248	0.34426		8.375	0.0147136	1.24248	0.302039		8.375	0	1.24248	0.359629		8.375	0.0137615	1.24248	0.314528		8.375	0	1.24248	0.332376		8.375	0.0170455	1.24248	0.303421		8.375	0.0218921	1.24248	0.325116		8.375	0.0180505	1.24248	0.333206		8.375	0.015748	1.24248	0.314936		8.375	0.00481348	1.24248	0.35488
8.625	0.0142248	1.28257	0.336719		8.625	0.0210194	1.28257	0.295472		8.625	0	1.28257	0.350415		8.625	0.0183486	1.28257	0.308086		8.625	0.0205656	1.28257	0.323915		8.625	0.0170455	1.28257	0.297646		8.625	0.028147	1.28257	0.318934		8.625	0.0180505	1.28257	0.326518		8.625	0.0104987	1.28257	0.309149		8.625	0.0192539	1.28257	0.345166
8.875	0.0142248	1.32265	0.329211		8.875	0.0210194	1.32265	0.289007		8.875	0	1.32265	0.341286		8.875	0.00917431	1.32265	0.301703		8.875	0.0102828	1.32265	0.315588		8.875	0.0340909	1.32265	0.291917		8.875	0.0125098	1.32265	0.312762		8.875	0.0144404	1.32265	0.319847		8.875	0.00524934	1.32265	0.303378		8.875	0.00962696	1.32265	0.335587
9.125	0.0199147	1.36273	0.321751		9.125	0.0147136	1.36273	0.282648		9.125	0	1.36273	0.332258		9.125	0.0183486	1.36273	0.295384		9.125	0.0102828	1.36273	0.307399		9.125	0	1.36273	0.286242		9.125	0.0156372	1.36273	0.306609		9.125	0.0216606	1.36273	0.313203		9.125	0.0104987	1.36273	0.297629		9.125	0.00481348	1.36273	0.326156
9.375	0.00853485	1.40281	0.314349		9.375	0.0189175	1.40281	0.276394		9.375	0.00542741	1.40281	0.323343		9.375	0.00458716	1.40281	0.289136		9.375	0	1.40281	0.299354		9.375	0.0170455	1.40281	0.280623		9.375	0.00938233	1.40281	0.300485		9.375	0	1.40281	0.306597		9.375	0	1.40281	0.291912		9.375	0.0192539	1.40281	0.316881
9.625	0.00853485	1.44289	0.307014		9.625	0.00840778	1.44289	0.270248		9.625	0.0108548	1.44289	0.314551		9.625	0.0137615	1.44289	0.282963		9.625	0.0102828	1.44289	0.291457		9.625	0.0227273	1.44289	0.275066		9.625	0.00312744	1.44289	0.294398		9.625	0.00722022	1.44289	0.300038		9.625	0.0104987	1.44289	0.286232		9.625	0.00481348	1.44289	0.30777
9.875	0.0227596	1.48297	0.299757		9.875	0.0126117	1.48297	0.26421		9.875	0	1.48297	0.305893		9.875	0.00917431	1.48297	0.276869		9.875	0.0205656	1.48297	0.283709		9.875	0.0170455	1.48297	0.269573		9.875	0.0156372	1.48297	0.288356		9.875	0.00361011	1.48297	0.293533		9.875	0.00524934	1.48297	0.280596		9.875	0.00962696	1.48297	0.29883
10.125	0.0056899	1.52305	0.292584		10.125	0.0147136	1.52305	0.258279		10.125	0	1.52305	0.297375		10.125	0.00917431	1.52305	0.270857		10.125	0.0205656	1.52305	0.276114		10.125	0.0227273	1.52305	0.264148		10.125	0.00625489	1.52305	0.282364		10.125	0.0144404	1.52305	0.28709		10.125	0.0104987	1.52305	0.275008		10.125	0.0288809	1.52305	0.290065
10.375	0.0056899	1.56313	0.285502		10.375	0.00630583	1.56313	0.252458		10.375	0.0162822	1.56313	0.289004		10.375	0.00917431	1.56313	0.26493		10.375	0.0102828	1.56313	0.268673		10.375	0.0170455	1.56313	0.258792		10.375	0.00938233	1.56313	0.276429		10.375	0.00902527	1.56313	0.280715		10.375	0.0209974	1.56313	0.269474		10.375	0.00962696	1.56313	0.28148
10.625	0.00853485	1.60321	0.278516		10.625	0.0126117	1.60321	0.246744		10.625	0.0108548	1.60321	0.280786		10.625	0.0137615	1.60321	0.25909		10.625	0	1.60321	0.261387		10.625	0.0113636	1.60321	0.253508		10.625	0.00938233	1.60321	0.270556		10.625	0.00722022	1.60321	0.274413		10.625	0	1.60321	0.263998		10.625	0.0192539	1.60321	0.273077
10.875	0.0056899	1.64329	0.271633		10.875	0.0168156	1.64329	0.241138		10.875	0.0162822	1.64329	0.272724		10.875	0.0137615	1.64329	0.25334		10.875	0.0102828	1.64329	0.254256		10.875	0	1.64329	0.248299		10.875	0.00312744	1.64329	0.264749		10.875	0.00902527	1.64329	0.26819		10.875	0.0104987	1.64329	0.258584		10.875	0	1.64329	0.26486
11.125	0.00284495	1.68337	0.264855		11.125	0.00630583	1.68337	0.23564		11.125	0.0108548	1.68337	0.264824		11.125	0	1.68337	0.247682		11.125	0	1.68337	0.24728		11.125	0.0113636	1.68337	0.243164		11.125	0.00625489	1.68337	0.259013		11.125	0.00541516	1.68337	0.262049		11.125	0.015748	1.68337	0.253234		11.125	0	1.68337	0.25683
11.375	0.00853485	1.72345	0.258186		11.375	0.00840778	1.72345	0.230249		11.375	0	1.72345	0.257086		11.375	0.00458716	1.72345	0.242115		11.375	0.0102828	1.72345	0.24046		11.375	0.00568182	1.72345	0.238107		11.375	0.0125098	1.72345	0.253349		11.375	0.0144404	1.72345	0.255993		11.375	0.00524934	1.72345	0.247951		11.375	0	1.72345	0.248987
11.625	0.00853485	1.76353	0.25163		11.625	0.00630583	1.76353	0.224964		11.625	0.0108548	1.76353	0.249515		11.625	0.00458716	1.76353	0.236642		11.625	0	1.76353	0.233794		11.625	0.00568182	1.76353	0.233127		11.625	0.00625489	1.76353	0.247762		11.625	0.00361011	1.76353	0.250027		11.625	0	1.76353	0.242738		11.625	0	1.76353	0.241331
11.875	0.0113798	1.80361	0.245189		11.875	0.00420389	1.80361	0.219785		11.875	0.00542741	1.80361	0.242109		11.875	0.00458716	1.80361	0.231263		11.875	0	1.80361	0.227281		11.875	0.0113636	1.80361	0.228225		11.875	0.00312744	1.80361	0.242254		11.875	0.00722022	1.80361	0.244151		11.875	0	1.80361	0.237596		11.875	0.0144404	1.80361	0.233864
12.125	0	1.84369	0.238865		12.125	0.00840778	1.84369	0.214709		12.125	0	1.84369	0.234872		12.125	0.0137615	1.84369	0.225979		12.125	0.0102828	1.84369	0.220921		12.125	0.0113636	1.84369	0.223402		12.125	0.00625489	1.84369	0.236827		12.125	0.00361011	1.84369	0.23837		12.125	0.00524934	1.84369	0.232528		12.125	0.00962696	1.84369	0.226582
12.375	0.00853485	1.88377	0.232659		12.375	0.00210194	1.88377	0.209737		12.375	0	1.88377	0.227802		12.375	0.00458716	1.88377	0.220789		12.375	0	1.88377	0.214712		12.375	0	1.88377	0.218658		12.375	0.00312744	1.88377	0.231482		12.375	0.00902527	1.88377	0.232683		12.375	0.0104987	1.88377	0.227535		12.375	0	1.88377	0.219487
12.625	0.0056899	1.92385	0.226572		12.625	0.00840778	1.92385	0.204867		12.625	0.00542741	1.92385	0.2209		12.625	0	1.92385	0.215695		12.625	0	1.92385	0.208653		12.625	0.00568182	1.92385	0.213994		12.625	0	1.92385	0.226222		12.625	0.00180505	1.92385	0.227094		12.625	0.0104987	1.92385	0.222618		12.625	0	1.92385	0.212575
12.875	0	1.96393	0.220605		12.875	0.00420389	1.96393	0.200097		12.875	0	1.96393	0.214166		12.875	0.00458716	1.96393	0.210695		12.875	0.0102828	1.96393	0.202741		12.875	0	1.96393	0.209409		12.875	0	1.96393	0.221048		12.875	0	1.96393	0.221602		12.875	0.00524934	1.96393	0.217778		12.875	0.00962696	1.96393	0.205846
13.125	0.00853485	2.00401	0.214759		13.125	0.00420389	2.00401	0.195427		13.125	0	2.00401	0.207598		13.125	0.00458716	2.00401	0.205791		13.125	0	2.00401	0.196975		13.125	0.00568182	2.00401	0.204904		13.125	0.00312744	2.00401	0.21596		13.125	0.00361011	2.00401	0.216209		13.125	0	2.00401	0.213015		13.125	0.0144404	2.00401	0.199296
13.375	0.00284495	2.04409	0.209034		13.375	0.0105097	2.04409	0.190856		13.375	0	2.04409	0.201195		13.375	0.00917431	2.04409	0.20098		13.375	0.0102828	2.04409	0.191352		13.375	0	2.04409	0.200478		13.375	0.00625489	2.04409	0.210959		13.375	0	2.04409	0.210916		13.375	0	2.04409	0.208332		13.375	0	2.04409	0.192925
13.625	0.00284495	2.08417	0.20343		13.625	0.00630583	2.08417	0.186381		13.625	0.0162822	2.08417	0.194956		13.625	0	2.08417	0.196263		13.625	0	2.08417	0.185871		13.625	0	2.08417	0.196132		13.625	0.00625489	2.08417	0.206046		13.625	0.00361011	2.08417	0.205722		13.625	0.00524934	2.08417	0.203727		13.625	0.00481348	2.08417	0.186728
13.875	0	2.12425	0.197946		13.875	0.00630583	2.12425	0.182001		13.875	0	2.12425	0.188879		13.875	0	2.12425	0.191639		13.875	0	2.12425	0.180529		13.875	0.0113636	2.12425	0.191864		13.875	0.00312744	2.12425	0.201221		13.875	0	2.12425	0.200628		13.875	0.00524934	2.12425	0.199201		13.875	0.0192539	2.12425	0.180705
14.125	0.0113798	2.16433	0.192582		14.125	0.0126117	2.16433	0.177716		14.125	0.0108548	2.16433	0.182962		14.125	0	2.16433	0.187108		14.125	0	2.16433	0.175324		14.125	0	2.16433	0.187674		14.125	0.00625489	2.16433	0.196484		14.125	0.00361011	2.16433	0.195634		14.125	0	2.16433	0.194754		14.125	0.00962696	2.16433	0.17485
14.375	0.00284495	2.20441	0.187337		14.375	0	2.20441	0.173523		14.375	0	2.20441	0.177203		14.375	0	2.20441	0.182668		14.375	0	2.20441	0.170254		14.375	0	2.20441	0.183562		14.375	0	2.20441	0.191835		14.375	0	2.20441	0.19074		14.375	0	2.20441	0.190386		14.375	0.00481348	2.20441	0.169163
14.625	0	2.24449	0.18221		14.625	0.00210194	2.24449	0.169421		14.625	0	2.24449	0.1716		14.625	0	2.24449	0.17832		14.625	0	2.24449	0.165316		14.625	0	2.24449	0.179527		14.625	0	2.24449	0.187275		14.625	0.00180505	2.24449	0.185944		14.625	0	2.24449	0.186097		14.625	0.00962696	2.24449	0.163639
14.875	0.00284495	2.28457	0.177201		14.875	0.00420389	2.28457	0.165408		14.875	0.0108548	2.28457	0.16615		14.875	0.00458716	2.28457	0.17406		14.875	0	2.28457	0.160507		14.875	0.00568182	2.28457	0.175568		14.875	0.00312744	2.28457	0.182802		14.875	0.00541516	2.28457	0.181248		14.875	0.00524934	2.28457	0.181887		14.875	0	2.28457	0.158275
15.125	0.00853485	2.32465	0.172308		15.125	0.00420389	2.32465	0.161484		15.125	0	2.32465	0.160851		15.125	0	2.32465	0.16989		15.125	0.0102828	2.32465	0.155826		15.125	0	2.32465	0.171686		15.125	0	2.32465	0.178417		15.125	0.00541516	2.32465	0.176649		15.125	0	2.32465	0.177755		15.125	0.00481348	2.32465	0.153069
15.375	0.0056899	2.36473	0.167529		15.375	0.00210194	2.36473	0.157646		15.375	0.00542741	2.36473	0.155701		15.375	0.00458716	2.36473	0.165807		15.375	0	2.36473	0.151269		15.375	0	2.36473	0.167878		15.375	0.00312744	2.36473	0.174118		15.375	0.00361011	2.36473	0.172148		15.375	0.0104987	2.36473	0.173702		15.375	0.00481348	2.36473	0.148016
15.625	0	2.40481	0.162864		15.625	0.00420389	2.40481	0.153893		15.625	0.0108548	2.40481	0.150695		15.625	0.00458716	2.40481	0.161811		15.625	0.0102828	2.40481	0.146834		15.625	0	2.40481	0.164144		15.625	0	2.40481	0.169906		15.625	0	2.40481	0.167744		15.625	0.00524934	2.40481	0.169725		15.625	0.0144404	2.40481	0.143114
15.875	0	2.44489	0.158311		15.875	0.00210194	2.44489	0.150223		15.875	0	2.44489	0.145833		15.875	0.00458716	2.44489	0.157901		15.875	0	2.44489	0.142519		15.875	0	2.44489	0.160483		15.875	0.00312744	2.44489	0.165779		15.875	0.00361011	2.44489	0.163435		15.875	0	2.44489	0.165826		15.875	0.00481348	2.44489	0.138358
16.125	0.00284495	2.48497	0.153868		16.125	0.00840778	2.48497	0.146635		16.125	0	2.48497	0.14111		16.125	0.00458716	2.48497	0.154074		16.125	0	2.48497	0.13832		16.125	0.0113636	2.48497	0.156895		16.125	0.00312744	2.48497	0.161737		16.125	0.00180505	2.48497	0.15922		16.125	0.00524934	2.48497	0.162002		16.125	0	2.48497	0.133747
16.375	0	2.52505	0.149535		16.375	0	2.52505	0.143128		16.375	0	2.52505	0.136524		16.375	0	2.52505	0.150331		16.375	0	2.52505	0.134236		16.375	0.00568182	2.52505	0.153379		16.375	0.00312744	2.52505	0.157779		16.375	0	2.52505	0.155099		16.375	0	2.52505	0.158254		16.375	0	2.52505	0.129276
16.625	0	2.56513	0.145308		16.625	0	2.56513	0.1397		16.625	0	2.56513	0.132072		16.625	0	2.56513	0.14667		16.625	0	2.56513	0.130264		16.625	0.00568182	2.56513	0.149933		16.625	0	2.56513	0.153905		16.625	0	2.56513	0.15107		16.625	0	2.56513	0.154581		16.625	0	2.56513	0.124942
16.875	0.00284495	2.60521	0.141187		16.875	0	2.60521	0.136349		16.875	0	2.60521	0.127752		16.875	0	2.60521	0.143089		16.875	0	2.60521	0.126401		16.875	0.00568182	2.60521	0.146556		16.875	0	2.60521	0.150112		16.875	0.00180505	2.60521	0.147132		16.875	0.00524934	2.60521	0.150981		16.875	0	2.60521	0.120742
17.125	0	2.64529	0.137169		17.125	0.00420389	2.64529	0.133074		17.125	0	2.64529	0.12356		17.125	0	2.64529	0.139587		17.125	0	2.64529	0.122645		17.125	0	2.64529	0.143248		17.125	0	2.64529	0.146401		17.125	0.00541516	2.64529	0.143284		17.125	0	2.64529	0.147455		17.125	0.00962696	2.64529	0.116671
17.375	0	2.68537	0.133253		17.375	0.0105097	2.68537	0.129874		17.375	0.0162822	2.68537	0.119492		17.375	0	2.68537	0.136163		17.375	0	2.68537	0.118994		17.375	0	2.68537	0.140008		17.375	0.00625489	2.68537	0.14277		17.375	0.00361011	2.68537	0.139525		17.375	0	2.68537	0.144		17.375	0.00481348	2.68537	0.112728
17.625	0.00284495	2.72545	0.129437		17.625	0.00420389	2.72545	0.126746		17.625	0	2.72545	0.115548		17.625	0.00458716	2.72545	0.132816		17.625	0	2.72545	0.115444		17.625	0	2.72545	0.136834		17.625	0	2.72545	0.139217		17.625	0	2.72545	0.135853		17.625	0	2.72545	0.140617		17.625	0	2.72545	0.108908
17.875	0.00284495	2.76553	0.12572		17.875	0.00420389	2.76553	0.12369		17.875	0	2.76553	0.111722		17.875	0	2.76553	0.129544		17.875	0.0102828	2.76553	0.111994		17.875	0.00568182	2.76553	0.133726		17.875	0.00312744	2.76553	0.135743		17.875	0.00180505	2.76553	0.132266		17.875	0.00524934	2.76553	0.137305		17.875	0	2.76553	0.105209
18.125	0.00284495	2.80561	0.122099		18.125	0	2.80561	0.120704		18.125	0.00542741	2.80561	0.108013		18.125	0	2.80561	0.126346		18.125	0	2.80561	0.108641		18.125	0	2.80561	0.130683		18.125	0	2.80561	0.132346		18.125	0.00180505	2.80561	0.128764		18.125	0	2.80561	0.134061		18.125	0	2.80561	0.101627
18.375	0	2.84569	0.118572		18.375	0.00420389	2.84569	0.117787		18.375	0	2.84569	0.104418		18.375	0	2.84569	0.123221		18.375	0	2.84569	0.105382		18.375	0.00568182	2.84569	0.127703		18.375	0	2.84569	0.129024		18.375	0.00180505	2.84569	0.125346		18.375	0.0104987	2.84569	0.130886		18.375	0	2.84569	0.0981592
18.625	0	2.88577	0.115138		18.625	0	2.88577	0.114937		18.625	0	2.88577	0.100933		18.625	0	2.88577	0.120168		18.625	0	2.88577	0.102216		18.625	0.00568182	2.88577	0.124786		18.625	0	2.88577	0.125777		18.625	0	2.88577	0.122008		18.625	0	2.88577	0.127779		18.625	0	2.88577	0.0948021
18.875	0	2.92585	0.111794		18.875	0	2.92585	0.112153		18.875	0	2.92585	0.0975558		18.875	0	2.92585	0.117184		18.875	0	2.92585	0.0991397		18.875	0	2.92585	0.12193		18.875	0	2.92585	0.122604		18.875	0	2.92585	0.118751		18.875	0	2.92585	0.124737		18.875	0	2.92585	0.0915527
19.125	0	2.96593	0.108539		19.125	0.00420389	2.96593	0.109433		19.125	0	2.96593	0.0942839		19.125	0	2.96593	0.114269		19.125	0	2.96593	0.0961514		19.125	0	2.96593	0.119134		19.125	0	2.96593	0.119502		19.125	0	2.96593	0.115573		19.125	0	2.96593	0.121761		19.125	0	2.96593	0.0884082
19.375	0.00284495	3.00601	0.105371		19.375	0	3.00601	0.106777		19.375	0	3.00601	0.0911142		19.375	0	3.00601	0.111422		19.375	0	3.00601	0.0932485		19.375	0.00568182	3.00601	0.116398		19.375	0.00312744	3.00601	0.116471		19.375	0	3.00601	0.112472		19.375	0.00524934	3.00601	0.11885		19.375	0	3.00601	0.0853655
19.625	0.00284495	3.04609	0.102288		19.625	0	3.04609	0.104182		19.625	0	3.04609	0.0880441		19.625	0.00917431	3.04609	0.108641		19.625	0	3.04609	0.0904291		19.625	0	3.04609	0.113721		19.625	0	3.04609	0.11351		19.625	0.00361011	3.04609	0.109447		19.625	0.00524934	3.04609	0.116001		19.625	0.00481348	3.04609	0.0824217
19.875	0	3.08617	0.0992888		19.875	0	3.08617	0.101649		19.875	0	3.08617	0.0850708		19.875	0.00458716	3.08617	0.105924		19.875	0	3.08617	0.0876909		19.875	0.00568182	3.08617	0.1111		19.875	0	3.08617	0.110618		19.875	0	3.08617	0.106496		19.875	0	3.08617	0.113215		19.875	0	3.08617	0.0795739
20.125	0	3.12625	0.0963705		20.125	0.00210194	3.12625	0.0991739		20.125	0	3.12625	0.0821916		20.125	0	3.12625	0.103272		20.125	0	3.12625	0.0850317		20.125	0	3.12625	0.108537		20.125	0	3.12625	0.107793		20.125	0	3.12625	0.103618		20.125	0	3.12625	0.11049		20.125	0.00962696	3.12625	0.0768194
20.375	0	3.16633	0.0935317		20.375	0.00420389	3.16633	0.0967572		20.375	0	3.16633	0.079404		20.375	0.00458716	3.16633	0.100681		20.375	0	3.16633	0.0824496		20.375	0.00568182	3.16633	0.106028		20.375	0	3.16633	0.105033		20.375	0.00180505	3.16633	0.100812		20.375	0.00524934	3.16633	0.107825		20.375	0	3.16633	0.0741554
20.625	0	3.20641	0.0907706		20.625	0	3.20641	0.0943973		20.625	0	3.20641	0.0767055		20.625	0	3.20641	0.098152		20.625	0	3.20641	0.0799425		20.625	0	3.20641	0.103574		20.625	0	3.20641	0.102339		20.625	0.00180505	3.20641	0.098076		20.625	0.0104987	3.20641	0.105219		20.625	0.00481348	3.20641	0.0715793
20.875	0	3.24649	0.0880854		20.875	0.00420389	3.24649	0.0920929		20.875	0	3.24649	0.0740934		20.875	0	3.24649	0.0956826		20.875	0	3.24649	0.0775084		20.875	0.0113636	3.24649	0.101173		20.875	0	3.24649	0.0997084		20.875	0	3.24649	0.0954084		20.875	0	3.24649	0.102671		20.875	0.00481348	3.24649	0.0690884
21.125	0.00284495	3.28657	0.0854743		21.125	0.00210194	3.28657	0.0898429		21.125	0	3.28657	0.0715654		21.125	0	3.28657	0.0932717		21.125	0	3.28657	0.0751454		21.125	0	3.28657	0.0988247		21.125	0	3.28657	0.09714		21.125	0.00180505	3.28657	0.0928081		21.125	0	3.28657	0.100181		21.125	0	3.28657	0.0666801
21.375	0	3.32665	0.0829355		21.375	0	3.32665	0.0876459		21.375	0.00542741	3.32665	0.0691191		21.375	0	3.32665	0.0909182		21.375	0	3.32665	0.0728516		21.375	0	3.32665	0.0965276		21.375	0	3.32665	0.0946328		21.375	0	3.32665	0.0902735		21.375	0	3.32665	0.0977457		21.375	0	3.32665	0.0643519
21.625	0.00284495	3.36673	0.0804675		21.625	0.00210194	3.36673	0.085501		21.625	0	3.36673	0.0667519		21.625	0.00458716	3.36673	0.088621		21.625	0	3.36673	0.070625		21.625	0	3.36673	0.0942809		21.625	0	3.36673	0.0921856		21.625	0.00180505	3.36673	0.0878033		21.625	0	3.36673	0.0953657		21.625	0.00481348	3.36673	0.0621015
21.875	0	3.40681	0.0780683		21.875	0.00210194	3.40681	0.0834068		21.875	0	3.40681	0.0644618		21.875	0	3.40681	0.0863787		21.875	0	3.40681	0.068464		21.875	0	3.40681	0.0920836		21.875	0	3.40681	0.0897972		21.875	0	3.40681	0.0853962		21.875	0	3.40681	0.0930396		21.875	0	3.40681	0.0599264
22.125	0	3.44689	0.0757364		22.125	0	3.44689	0.0813624		22.125	0	3.44689	0.0622463		22.125	0	3.44689	0.0841903		22.125	0	3.44689	0.0663666		22.125	0	3.44689	0.0899348		22.125	0	3.44689	0.0874663		22.125	0	3.44689	0.0830507		22.125	0	3.44689	0.0907663		22.125	0	3.44689	0.0578243
22.375	0	3.48697	0.0734701		22.375	0	3.48697	0.0793665		22.375	0	3.48697	0.0601034		22.375	0	3.48697	0.0820546		22.375	0	3.48697	0.0643311		22.375	0	3.48697	0.0878335		22.375	0.00312744	3.48697	0.0851919		22.375	0	3.48697	0.0807655		22.375	0	3.48697	0.0885449		22.375	0.00481348	3.48697	0.055793
22.625	0	3.52705	0.0712678		22.625	0.00420389	3.52705	0.0774182		22.625	0	3.52705	0.0580307		22.625	0	3.52705	0.0799705		22.625	0	3.52705	0.0623559		22.625	0	3.52705	0.0857789		22.625	0	3.52705	0.0829727		22.625	0	3.52705	0.0785393		22.625	0	3.52705	0.0863743		22.625	0	3.52705	0.0538302
22.875	0	3.56713	0.0691279		22.875	0.00210194	3.56713	0.0755163		22.875	0	3.56713	0.0560263		22.875	0.00458716	3.56713	0.0779368		22.875	0	3.56713	0.0604393		22.875	0	3.56713	0.08377		22.875	0.00312744	3.56713	0.0808076		22.875	0	3.56713	0.0763707		22.875	0	3.56713	0.0842536		22.875	0.00481348	3.56713	0.0519338
23.125	0	3.60721	0.0670488		23.125	0	3.60721	0.0736598		23.125	0	3.60721	0.0540881		23.125	0	3.60721	0.0759524		23.125	0	3.60721	0.0585796		23.125	0	3.60721	0.0818058		23.125	0	3.60721	0.0786956		23.125	0.00180505	3.60721	0.0742584		23.125	0	3.60721	0.0821817		23.125	0.00481348	3.60721	0.0501017
23.375	0.00284495	3.64729	0.0650289		23.375	0	3.64729	0.0718477		23.375	0	3.64729	0.052214		23.375	0.00458716	3.64729	0.0740163		23.375	0	3.64729	0.0567752		23.375	0	3.64729	0.0798855		23.375	0	3.64729	0.0766353		23.375	0	3.64729	0.0722012		23.375	0	3.64729	0.0801577		23.375	0.00481348	3.64729	0.0483318
23.625	0	3.68737	0.0630668		23.625	0.00210194	3.68737	0.070079		23.625	0	3.68737	0.0504021		23.625	0	3.68737	0.0721274		23.625	0	3.68737	0.0550247		23.625	0	3.68737	0.0780083		23.625	0	3.68737	0.0746258		23.625	0	3.68737	0.0701978		23.625	0.00524934	3.68737	0.0781807		23.625	0	3.68737	0.0466222
23.875	0	3.72745	0.0611609		23.875	0	3.72745	0.0683527		23.875	0	3.72745	0.0486505		23.875	0.00458716	3.72745	0.0702847		23.875	0	3.72745	0.0533265		23.875	0	3.72745	0.0761732		23.875	0	3.72745	0.072666		23.875	0	3.72745	0.0682469		23.875	0	3.72745	0.0762496		23.875	0	3.72745	0.0449711
24.125	0.00284495	3.76754	0.0593098		24.125	0	3.76754	0.0666679		24.125	0	3.76754	0.0469573		24.125	0	3.76754	0.068487		24.125	0	3.76754	0.0516791		24.125	0	3.76754	0.0743793		24.125	0	3.76754	0.0707547		24.125	0.00180505	3.76754	0.0663473		24.125	0.00524934	3.76754	0.0743636		24.125	0.00481348	3.76754	0.0433763
24.375	0	3.80762	0.0575121		24.375	0	3.80762	0.0650235		24.375	0.0108548	3.80762	0.0453208		24.375	0	3.80762	0.0667335		24.375	0	3.80762	0.0500811		24.375	0	3.80762	0.0726259		24.375	0	3.80762	0.068891		24.375	0.00180505	3.80762	0.0644979		24.375	0	3.80762	0.0725217		24.375	0	3.80762	0.0418363
24.625	0	3.8477	0.0557664		24.625	0.00210194	3.8477	0.0634187		24.625	0	3.8477	0.0437391		24.625	0	3.8477	0.0650231		24.625	0	3.8477	0.048531		24.625	0	3.8477	0.0709122		24.625	0	3.8477	0.0670737		24.625	0	3.8477	0.0626974		24.625	0	3.8477	0.070723		24.625	0	3.8477	0.0403492
24.875	0	3.88778	0.0540713		24.875	0	3.88778	0.0618525		24.875	0	3.88778	0.0422105		24.875	0.00458716	3.88778	0.0633548		24.875	0	3.88778	0.0470276		24.875	0	3.88778	0.0692372		24.875	0	3.88778	0.0653018		24.875	0	3.88778	0.0609446		24.875	0	3.88778	0.0689666		24.875	0	3.88778	0.0389132
25.125	0	3.92786	0.0524254		25.125	0	3.92786	0.0603241		25.125	0	3.92786	0.0407334		25.125	0	3.92786	0.0617277		25.125	0	3.92786	0.0455695		25.125	0	3.92786	0.0676002		25.125	0	3.92786	0.0635744		25.125	0	3.92786	0.0592385		25.125	0	3.92786	0.0672516		25.125	0	3.92786	0.0375268
25.375	0	3.96794	0.0508274		25.375	0	3.96794	0.0588326		25.375	0	3.96794	0.0393062		25.375	0.00458716	3.96794	0.0601409		25.375	0	3.96794	0.0441554		25.375	0	3.96794	0.0660004		25.375	0	3.96794	0.0618903		25.375	0	3.96794	0.0575779		25.375	0	3.96794	0.0655772		25.375	0	3.96794	0.0361883
25.625	0	4.00802	0.0492762		25.625	0	4.00802	0.0573772		25.625	0	4.00802	0.0379272		25.625	0	4.00802	0.0585933		25.625	0	4.00802	0.0427839		25.625	0	4.00802	0.064437		25.625	0	4.00802	0.0602487		25.625	0.00180505	4.00802	0.0559616		25.625	0	4.00802	0.0639424		25.625	0	4.00802	0.0348961
25.875	0	4.0481	0.0477703		25.875	0	4.0481	0.055957		25.875	0	4.0481	0.036595		25.875	0.00458716	4.0481	0.0570842		25.875	0	4.0481	0.041454		25.875	0	4.0481	0.0629093		25.875	0	4.0481	0.0586486		25.875	0	4.0481	0.0543887		25.875	0	4.0481	0.0623465		25.875	0	4.0481	0.0336487
26.125	0	4.08818	0.0463086		26.125	0	4.08818	0.0545712		26.125	0	4.08818	0.035308		26.125	0	4.08818	0.0556125		26.125	0	4.08818	0.0401644		26.125	0	4.08818	0.0614165		26.125	0.00312744	4.08818	0.057089		26.125	0	4.08818	0.052858		26.125	0	4.08818	0.0607885		26.125	0	4.08818	0.0324447
26.375	0.00284495	4.12826	0.0448898		26.375	0	4.12826	0.0532189		26.375	0.0108548	4.12826	0.0340648		26.375	0	4.12826	0.0541776		26.375	0	4.12826	0.0389139		26.375	0	4.12826	0.0599578		26.375	0	4.12826	0.0555689		26.375	0	4.12826	0.0513686		26.375	0	4.12826	0.0592677		26.375	0	4.12826	0.0312825
26.625	0	4.16834	0.0435129		26.625	0	4.16834	0.0518995		26.625	0.0217096	4.16834	0.032864		26.625	0	4.16834	0.0527784		26.625	0	4.16834	0.0377014		26.625	0	4.16834	0.0585326		26.625	0	4.16834	0.0540876		26.625	0.00180505	4.16834	0.0499193		26.625	0	4.16834	0.0577833		26.625	0	4.16834	0.0301608
26.875	0	4.20842	0.0421766		26.875	0	4.20842	0.0506122		26.875	0	4.20842	0.0317042		26.875	0	4.20842	0.0514142		26.875	0	4.20842	0.0365258		26.875	0	4.20842	0.0571401		26.875	0	4.20842	0.0526439		26.875	0	4.20842	0.0485093		26.875	0	4.20842	0.0563345		26.875	0	4.20842	0.0290783
27.125	0	4.2485	0.0408798		27.125	0.00210194	4.2485	0.0493561		27.125	0	4.2485	0.030584		27.125	0	4.2485	0.0500841		27.125	0	4.2485	0.0353859		27.125	0	4.2485	0.0557796		27.125	0.00312744	4.2485	0.0512372		27.125	0	4.2485	0.0471374		27.125	0	4.2485	0.0549204		27.125	0	4.2485	0.0280336
27.375	0	4.28858	0.0396214		27.375	0	4.28858	0.0481306		27.375	0	4.28858	0.0295023		27.375	0	4.28858	0.0487873		27.375	0	4.28858	0.0342809		27.375	0	4.28858	0.0544505		27.375	0	4.28858	0.0498665		27.375	0	4.28858	0.0458028		27.375	0	4.28858	0.0535404		27.375	0	4.28858	0.0270256
27.625	0	4.32866	0.0384004		27.625	0	4.32866	0.046935		27.625	0	4.32866	0.0284577		27.625	0	4.32866	0.0475231		27.625	0	4.32866	0.0332095		27.625	0	4.32866	0.053152		27.625	0	4.32866	0.048531		27.625	0	4.32866	0.0445045		27.625	0.00524934	4.32866	0.0521936		27.625	0	4.32866	0.0260528
27.875	0	4.36874	0.0372158		27.875	0	4.36874	0.0457685		27.875	0	4.36874	0.027449		27.875	0	4.36874	0.0462907		27.875	0	4.36874	0.032171		27.875	0	4.36874	0.0518835		27.875	0	4.36874	0.0472298		27.875	0	4.36874	0.0432416		27.875	0.00524934	4.36874	0.0508794		27.875	0	4.36874	0.0251142
28.125	0	4.40882	0.0360664		28.125	0	4.40882	0.0446304		28.125	0	4.40882	0.0264751		28.125	0.00917431	4.40882	0.0450893		28.125	0	4.40882	0.0311642		28.125	0	4.40882	0.0506443		28.125	0	4.40882	0.0459621		28.125	0.00180505	4.40882	0.0420133		28.125	0	4.40882	0.049597		28.125	0	4.40882	0.0242086
28.375	0	4.4489	0.0349514		28.375	0	4.4489	0.0435202		28.375	0.00542741	4.4489	0.0255348		28.375	0	4.4489	0.0439182		28.375	0	4.4489	0.0301882		28.375	0	4.4489	0.0494339		28.375	0	4.4489	0.0447271		28.375	0	4.4489	0.0408185		28.375	0	4.4489	0.0483456		28.375	0	4.4489	0.023335
28.625	0	4.48898	0.0338697		28.625	0	4.48898	0.0424371		28.625	0	4.48898	0.024627		28.625	0	4.48898	0.0427766		28.625	0	4.48898	0.0292422		28.625	0	4.48898	0.0482515		28.625	0	4.48898	0.0435241		28.625	0	4.48898	0.0396565		28.625	0	4.48898	0.0471247		28.625	0	4.48898	0.0224921
28.875	0	4.52906	0.0328205		28.875	0.00210194	4.52906	0.0413804		28.875	0	4.52906	0.0237506		28.875	0	4.52906	0.0416639		28.875	0	4.52906	0.0283252		28.875	0	4.52906	0.0470965		28.875	0	4.52906	0.0423522		28.875	0	4.52906	0.0385264		28.875	0	4.52906	0.0459334		28.875	0	4.52906	0.0216789
29.125	0	4.56914	0.0318027		29.125	0	4.56914	0.0403497		29.125	0	4.56914	0.0229046		29.125	0	4.56914	0.0405793		29.125	0	4.56914	0.0274364		29.125	0	4.56914	0.0459685		29.125	0	4.56914	0.0412107		29.125	0	4.56914	0.0374274		29.125	0	4.56914	0.0447712		29.125	0	4.56914	0.0208946
29.375	0	4.60922	0.0308155		29.375	0	4.60922	0.0393442		29.375	0.0108548	4.60922	0.022088		29.375	0	4.60922	0.0395222		29.375	0	4.60922	0.026575		29.375	0	4.60922	0.0448666		29.375	0	4.60922	0.0400989		29.375	0	4.60922	0.0363587		29.375	0.00524934	4.60922	0.0436374		29.375	0	4.60922	0.020138
29.625	0	4.6493	0.0298581		29.625	0	4.6493	0.0383633		29.625	0	4.6493	0.0212997		29.625	0	4.6493	0.038492		29.625	0	4.6493	0.0257401		29.625	0	4.6493	0.0437905		29.625	0	4.6493	0.0390161		29.625	0	4.6493	0.0353195		29.625	0	4.6493	0.0425312		29.625	0	4.6493	0.0194082
29.875	0	4.68938	0.0289295		29.875	0	4.68938	0.0374065		29.875	0	4.68938	0.0205389		29.875	0	4.68938	0.0374879		29.875	0	4.68938	0.0249309		29.875	0	4.68938	0.0427395		29.875	0	4.68938	0.0379615		29.875	0	4.68938	0.0343091		29.875	0	4.68938	0.0414522		29.875	0	4.68938	0.0187043
30.125	0	4.72946	0.0280289		30.125	0	4.72946	0.0364732		30.125	0	4.72946	0.0198047		30.125	0.00458716	4.72946	0.0365093		30.125	0	4.72946	0.0241467		30.125	0	4.72946	0.041713		30.125	0	4.72946	0.0369344		30.125	0	4.72946	0.0333266		30.125	0	4.72946	0.0403996		30.125	0	4.72946	0.0180254
30.375	0	4.76954	0.0271556		30.375	0	4.76954	0.0355628		30.375	0	4.76954	0.019096		30.375	0	4.76954	0.0355557		30.375	0	4.76954	0.0233867		30.375	0	4.76954	0.0407106		30.375	0	4.76954	0.0359343		30.375	0	4.76954	0.0323714		30.375	0	4.76954	0.0393729		30.375	0	4.76954	0.0173706
30.625	0	4.80962	0.0263088		30.625	0	4.80962	0.0346747		30.625	0	4.80962	0.0184122		30.625	0.00458716	4.80962	0.0346263		30.625	0	4.80962	0.0226502		30.625	0	4.80962	0.0397316		30.625	0	4.80962	0.0349603		30.625	0	4.80962	0.0314428		30.625	0	4.80962	0.0383715		30.625	0	4.80962	0.0167392
30.875	0	4.8497	0.0254876		30.875	0	4.8497	0.0338086		30.875	0	4.8497	0.0177522		30.875	0	4.8497	0.0337207		30.875	0	4.8497	0.0219365		30.875	0	4.8497	0.0387756		30.875	0	4.8497	0.0340119		30.875	0	4.8497	0.0305399		30.875	0	4.8497	0.0373947		30.875	0	4.8497	0.0161303
31.125	0	4.88978	0.0246914		31.125	0	4.88978	0.0329637		31.125	0	4.88978	0.0171154		31.125	0	4.88978	0.0328382		31.125	0	4.88978	0.0212449		31.125	0	4.88978	0.037842		31.125	0	4.88978	0.0330884		31.125	0	4.88978	0.0296623		31.125	0	4.88978	0.036442		31.125	0	4.88978	0.0155431
31.375	0	4.92986	0.0239194		31.375	0	4.92986	0.0321397		31.375	0	4.92986	0.016501		31.375	0	4.92986	0.0319782		31.375	0.0102828	4.92986	0.0205748		31.375	0.00568182	4.92986	0.0369304		31.375	0	4.92986	0.0321892		31.375	0	4.92986	0.0288091		31.375	0	4.92986	0.0355128		31.375	0	4.92986	0.0149769
31.625	0	4.96994	0.0231709		31.625	0	4.96994	0.0313359		31.625	0	4.96994	0.0159081		31.625	0	4.96994	0.0311403		31.625	0	4.96994	0.0199254		31.625	0	4.96994	0.0360402		31.625	0	4.96994	0.0313138		31.625	0	4.96994	0.0279797		31.625	0	4.96994	0.0346066		31.625	0	4.96994	0.0144309
31.875	0	5.01002	0.0224452		31.875	0	5.01002	0.030552		31.875	0	5.01002	0.0153361		31.875	0	5.01002	0.0303238		31.875	0	5.01002	0.0192962		31.875	0	5.01002	0.0351709		31.875	0	5.01002	0.0304614		31.875	0	5.01002	0.0271736		31.875	0	5.01002	0.0337229		31.875	0	5.01002	0.0139045
32.125	0	5.0501	0.0217417		32.125	0	5.0501	0.0297874		32.125	0	5.0501	0.0147842		32.125	0	5.0501	0.0295283		32.125	0	5.0501	0.0186865		32.125	0	5.0501	0.0343222		32.125	0	5.0501	0.0296316		32.125	0	5.0501	0.0263901		32.125	0	5.0501	0.0328611		32.125	0	5.0501	0.0133969
32.375	0	5.09018	0.0210597		32.375	0	5.09018	0.0290417		32.375	0	5.09018	0.0142518		32.375	0	5.09018	0.0287532		32.375	0	5.09018	0.0180958		32.375	0	5.09018	0.0334934		32.375	0	5.09018	0.0288237		32.375	0	5.09018	0.0256285		32.375	0	5.09018	0.0320207		32.375	0	5.09018	0.0129075
32.625	0	5.13026	0.0203986		32.625	0.00210194	5.13026	0.0283144		32.625	0	5.13026	0.0137381		32.625	0	5.13026	0.027998		32.625	0	5.13026	0.0175235		32.625	0	5.13026	0.0326842		32.625	0	5.13026	0.0280372		32.625	0	5.13026	0.0248884		32.625	0	5.13026	0.0312012		32.625	0	5.13026	0.0124358
32.875	0	5.17034	0.0197577		32.875	0	5.17034	0.0276051		32.875	0	5.17034	0.0132427		32.875	0	5.17034	0.0272623		32.875	0	5.17034	0.016969		32.875	0	5.17034	0.0318942		32.875	0	5.17034	0.0272716		32.875	0	5.17034	0.024169		32.875	0	5.17034	0.030402		32.875	0	5.17034	0.0119809
33.125	0	5.21042	0.0191365		33.125	0	5.21042	0.0269133		33.125	0	5.21042	0.0127647		33.125	0	5.21042	0.0265454		33.125	0	5.21042	0.0164318		33.125	0	5.21042	0.0311228		33.125	0	5.21042	0.0265264		33.125	0	5.21042	0.0234699		33.125	0	5.21042	0.0296228		33.125	0	5.21042	0.0115425
33.375	0	5.2505	0.0185344		33.375	0	5.2505	0.0262387		33.375	0	5.2505	0.0123037		33.375	0	5.2505	0.0258471		33.375	0	5.2505	0.0159114		33.375	0	5.2505	0.0303697		33.375	0	5.2505	0.025801		33.375	0	5.2505	0.0227905		33.375	0	5.2505	0.0288631		33.375	0	5.2505	0.0111198
33.625	0	5.29058	0.0179508		33.625	0	5.29058	0.0255807		33.625	0	5.29058	0.011859		33.625	0	5.29058	0.0251667		33.625	0	5.29058	0.0154072		33.625	0	5.29058	0.0296345		33.625	0	5.29058	0.0250949		33.625	0	5.29058	0.0221303		33.625	0	5.29058	0.0281223		33.625	0	5.29058	0.0107123
33.875	0	5.33066	0.0173852		33.875	0	5.33066	0.0249391		33.875	0	5.33066	0.0114301		33.875	0	5.33066	0.0245039		33.875	0	5.33066	0.0149187		33.875	0	5.33066	0.0289166		33.875	0	5.33066	0.0244076		33.875	0	5.33066	0.0214888		33.875	0.00524934	5.33066	0.0274001		33.875	0	5.33066	0.0103196
34.125	0	5.37074	0.016837		34.125	0	5.37074	0.0243133		34.125	0	5.37074	0.0110164		34.125	0	5.37074	0.0238583		34.125	0.0102828	5.37074	0.0144455		34.125	0	5.37074	0.0282159		34.125	0	5.37074	0.0237387		34.125	0.00180505	5.37074	0.0208654		34.125	0	5.37074	0.0266959		34.125	0	5.37074	0.00994097
34.375	0	5.41082	0.0163058		34.375	0	5.41082	0.0237031		34.375	0	5.41082	0.0106174		34.375	0	5.41082	0.0232293		34.375	0	5.41082	0.0139871		34.375	0	5.41082	0.0275317		34.375	0	5.41082	0.0230876		34.375	0	5.41082	0.0202597		34.375	0	5.41082	0.0260094		34.375	0	5.41082	0.00957607
34.625	0	5.4509	0.0157909		34.625	0.00210194	5.4509	0.023108		34.625	0	5.4509	0.0102326		34.625	0	5.4509	0.0226166		34.625	0	5.4509	0.0135431		34.625	0	5.4509	0.0268638		34.625	0	5.4509	0.022454		34.625	0	5.4509	0.0196711		34.625	0	5.4509	0.0253401		34.625	0	5.4509	0.00922436
34.875	0	5.49098	0.015292		34.875	0	5.49098	0.0225277		34.875	0	5.49098	0.00986155		34.875	0	5.49098	0.0220198		34.875	0	5.49098	0.013113		34.875	0	5.49098	0.0262119		34.875	0	5.49098	0.0218373		34.875	0	5.49098	0.0190993		34.875	0	5.49098	0.0246876		34.875	0	5.49098	0.00888537
35.125	0	5.53106	0.0148085		35.125	0.00210194	5.53106	0.0219617		35.125	0	5.53106	0.00950371		35.125	0	5.53106	0.0214384		35.125	0	5.53106	0.0126963		35.125	0	5.53106	0.0255754		35.125	0	5.53106	0.0212372		35.125	0	5.53106	0.0185437		35.125	0	5.53106	0.0240515		35.125	0.00481348	5.53106	0.00855866
35.375	0	5.57114	0.0143399		35.375	0	5.57114	0.0214099		35.375	0	5.57114	0.00915863		35.375	0	5.57114	0.0208721		35.375	0	5.57114	0.0122927		35.375	0	5.57114	0.0249541		35.375	0	5.57114	0.0206532		35.375	0	5.57114	0.0180039		35.375	0	5.57114	0.0234315		35.375	0	5.57114	0.0082438
35.625	0.00284495	5.61122	0.013886		35.625	0	5.61122	0.0208717		35.625	0	5.61122	0.00882588		35.625	0	5.61122	0.0203205		35.625	0	5.61122	0.0119018		35.625	0.00568182	5.61122	0.0243476		35.625	0	5.61122	0.0200849		35.625	0	5.61122	0.0174795		35.625	0	5.61122	0.022827		35.625	0.00962696	5.61122	0.00794035
35.875	0	5.6513	0.0134461		35.875	0	5.6513	0.0203469		35.875	0	5.6513	0.00850502		35.875	0	5.6513	0.0197833		35.875	0	5.6513	0.0115232		35.875	0	5.6513	0.0237556		35.875	0	5.6513	0.0195318		35.875	0	5.6513	0.01697		35.875	0	5.6513	0.0222378		35.875	0	5.6513	0.00764792
36.125	0.00284495	5.69138	0.0130198		36.125	0	5.69138	0.0198352		36.125	0	5.69138	0.00819564		36.125	0	5.69138	0.01926		36.125	0	5.69138	0.0111564		36.125	0	5.69138	0.0231778		36.125	0	5.69138	0.0189937		36.125	0	5.69138	0.0164751		36.125	0	5.69138	0.0216635		36.125	0	5.69138	0.00736611
36.375	0	5.73146	0.0126069		36.375	0	5.73146	0.0193362		36.375	0	5.73146	0.00789734		36.375	0	5.73146	0.0187503		36.375	0	5.73146	0.0108012		36.375	0	5.73146	0.0226137		36.375	0	5.73146	0.01847		36.375	0	5.73146	0.0159943		36.375	0	5.73146	0.0211037		36.375	0	5.73146	0.00709455
36.625	0.00284495	5.77154	0.0122067		36.625	0	5.77154	0.0188497		36.625	0	5.77154	0.00760973		36.625	0	5.77154	0.0182538		36.625	0	5.77154	0.0104572		36.625	0	5.77154	0.0220632		36.625	0	5.77154	0.0179605		36.625	0	5.77154	0.0155272		36.625	0	5.77154	0.020558		36.625	0	5.77154	0.00683286
36.875	0	5.81162	0.0118191		36.875	0	5.81162	0.0183752		36.875	0	5.81162	0.00733243		36.875	0	5.81162	0.0177704		36.875	0	5.81162	0.010124		36.875	0	5.81162	0.0215258		36.875	0	5.81162	0.0174647		36.875	0	5.81162	0.0150735		36.875	0	5.81162	0.0200262		36.875	0	5.81162	0.0065807
37.125	0	5.8517	0.0114435		37.125	0	5.8517	0.0179126		37.125	0	5.8517	0.00706509		37.125	0	5.8517	0.0172995		37.125	0	5.8517	0.00980126		37.125	0	5.8517	0.0210013		37.125	0	5.8517	0.0169824		37.125	0	5.8517	0.0146329		37.125	0	5.8517	0.0195078		37.125	0	5.8517	0.00633773
37.375	0	5.89178	0.0110797		37.375	0	5.89178	0.0174615		37.375	0	5.89178	0.00680735		37.375	0	5.89178	0.0168409		37.375	0	5.89178	0.00948871		37.375	0	5.89178	0.0204893		37.375	0	5.89178	0.0165131		37.375	0	5.89178	0.0142048		37.375	0	5.89178	0.0190025		37.375	0	5.89178	0.00610362
37.625	0.00284495	5.93186	0.0107272		37.625	0	5.93186	0.0170217		37.625	0	5.93186	0.00655888		37.625	0	5.93186	0.0163942		37.625	0	5.93186	0.00918601		37.625	0	5.93186	0.0199897		37.625	0	5.93186	0.0160565		37.625	0	5.93186	0.013789		37.625	0	5.93186	0.0185101		37.625	0	5.93186	0.00587804
37.875	0	5.97194	0.0103858		37.875	0	5.97194	0.0165928		37.875	0	5.97194	0.00631935		37.875	0	5.97194	0.0159593		37.875	0	5.97194	0.00889287		37.875	0	5.97194	0.019502		37.875	0	5.97194	0.0156122		37.875	0	5.97194	0.0133852		37.875	0	5.97194	0.0180302		37.875	0	5.97194	0.0056607
38.125	0	6.01202	0.010055		38.125	0	6.01202	0.0161746		38.125	0	6.01202	0.00608844		38.125	0	6.01202	0.0155357		38.125	0	6.01202	0.00860897		38.125	0	6.01202	0.019026		38.125	0	6.01202	0.01518		38.125	0	6.01202	0.0129929		38.125	0	6.01202	0.0175625		38.125	0	6.01202	0.0054513
38.375	0	6.0521	0.0097346		38.375	0	6.0521	0.0157669		38.375	0	6.0521	0.00586585		38.375	0	6.0521	0.0151231		38.375	0	6.0521	0.00833404		38.375	0.00568182	6.0521	0.0185615		38.375	0	6.0521	0.0147596		38.375	0	6.0521	0.012612		38.375	0	6.0521	0.0171067		38.375	0.00481348	6.0521	0.00524955
38.625	0	6.09218	0.00942423		38.625	0	6.09218	0.0153693		38.625	0	6.09218	0.00565129		38.625	0	6.09218	0.0147214		38.625	0	6.09218	0.0080678		38.625	0	6.09218	0.0181081		38.625	0	6.09218	0.0143505		38.625	0	6.09218	0.012242		38.625	0	6.09218	0.0166625		38.625	0	6.09218	0.00505518
38.875	0	6.13226	0.00912359		38.875	0	6.13226	0.0149817		38.875	0	6.13226	0.00544447		38.875	0	6.13226	0.0143302		38.875	0	6.13226	0.00780997		38.875	0	6.13226	0.0176657		38.875	0	6.13226	0.0139526		38.875	0	6.13226	0.0118827		38.875	0	6.13226	0.0162296		38.875	0	6.13226	0.00486793
39.125	0	6.17234	0.00883239		39.125	0	6.17234	0.0146038		39.125	0	6.17234	0.00524512		39.125	0	6.17234	0.0139492		39.125	0	6.17234	0.00756029		39.125	0	6.17234	0.0172339		39.125	0	6.17234	0.0135655		39.125	0	6.17234	0.0115337		39.125	0	6.17234	0.0158077		39.125	0	6.17234	0.00468753
39.375	0	6.21242	0.00855034		39.375	0.00210194	6.21242	0.0142353		39.375	0	6.21242	0.00505297		39.375	0	6.21242	0.0135782		39.375	0	6.21242	0.00731852		39.375	0	6.21242	0.0168125		39.375	0	6.21242	0.013189		39.375	0	6.21242	0.0111948		39.375	0	6.21242	0.0153966		39.375	0	6.21242	0.00451374
39.625	0	6.25251	0.00827716		39.625	0	6.25251	0.0138761		39.625	0	6.25251	0.00486777		39.625	0	6.25251	0.013217		39.625	0	6.25251	0.0070844		39.625	0	6.25251	0.0164012		39.625	0	6.25251	0.0128227		39.625	0	6.25251	0.0108657		39.625	0	6.25251	0.014996		39.625	0	6.25251	0.00434632
39.875	0	6.29259	0.00801257		39.875	0	6.29259	0.0135258		39.875	0	6.29259	0.00468928		39.875	0	6.29259	0.0128652		39.875	0	6.29259	0.00685769		39.875	0	6.29259	0.0159999		39.875	0	6.29259	0.0124664		39.875	0	6.29259	0.0105461		39.875	0	6.29259	0.0146057		39.875	0	6.29259	0.00418504
40.125	0	6.33267	0.00775631		40.125	0	6.33267	0.0131843		40.125	0	6.33267	0.00451724		40.125	0.00458716	6.33267	0.0125227		40.125	0	6.33267	0.00663817		40.125	0	6.33267	0.0156082		40.125	0	6.33267	0.0121199		40.125	0	6.33267	0.0102357		40.125	0	6.33267	0.0142253		40.125	0	6.33267	0.00402969
40.375	0	6.37275	0.00750812		40.375	0	6.37275	0.0128513		40.375	0	6.37275	0.00435144		40.375	0	6.37275	0.0121892		40.375	0	6.37275	0.0064256		40.375	0	6.37275	0.015226		40.375	0	6.37275	0.0117828		40.375	0	6.37275	0.00993435		40.375	0	6.37275	0.0138547		40.375	0	6.37275	0.00388003
40.625	0	6.41283	0.00726775		40.625	0	6.41283	0.0125267		40.625	0	6.41283	0.00419165		40.625	0	6.41283	0.0118644		40.625	0	6.41283	0.00621978		40.625	0	6.41283	0.014853		40.625	0	6.41283	0.0114549		40.625	0	6.41283	0.00964171		40.625	0	6.41283	0.0134935		40.625	0	6.41283	0.00373588
40.875	0	6.45291	0.00703497		40.875	0	6.45291	0.0122102		40.875	0	6.45291	0.00403765		40.875	0	6.45291	0.0115482		40.875	0	6.45291	0.00602049		40.875	0	6.45291	0.0144891		40.875	0	6.45291	0.011136		40.875	0	6.45291	0.00935755		40.875	0	6.45291	0.0131416		40.875	0	6.45291	0.00359703
41.125	0	6.49299	0.00680954		41.125	0	6.49299	0.0119017		41.125	0	6.49299	0.00388925		41.125	0	6.49299	0.0112403		41.125	0	6.49299	0.00582752		41.125	0	6.49299	0.0141339		41.125	0	6.49299	0.0108258		41.125	0	6.49299	0.00908163		41.125	0	6.49299	0.0127988		41.125	0	6.49299	0.00346328
41.375	0	6.53307	0.00659123		41.375	0	6.53307	0.0116008		41.375	0	6.53307	0.00374623		41.375	0	6.53307	0.0109405		41.375	0	6.53307	0.00564068		41.375	0	6.53307	0.0137874		41.375	0	6.53307	0.0105241		41.375	0	6.53307	0.00881373		41.375	0	6.53307	0.0124647		41.375	0	6.53307	0.00333446
41.625	0	6.57315	0.00637982		41.625	0	6.57315	0.0113076		41.625	0	6.57315	0.00360842		41.625	0	6.57315	0.0106486		41.625	0	6.57315	0.00545978		41.625	0	6.57315	0.0134492		41.625	0	6.57315	0.0102307		41.625	0	6.57315	0.0085536		41.625	0	6.57315	0.0121392		41.625	0	6.57315	0.00321038
41.875	0	6.61323	0.0061751		41.875	0	6.61323	0.0110216		41.875	0	6.61323	0.00347561		41.875	0	6.61323	0.0103644		41.875	0	6.61323	0.00528462		41.875	0	6.61323	0.0131192		41.875	0	6.61323	0.00994535		41.875	0	6.61323	0.00830103		41.875	0	6.61323	0.0118221		41.875	0	6.61323	0.00309088
42.125	0	6.65331	0.00597686		42.125	0	6.65331	0.0107429		42.125	0	6.65331	0.00334764		42.125	0	6.65331	0.0100876		42.125	0	6.65331	0.00511504		42.125	0	6.65331	0.0127972		42.125	0	6.65331	0.00966782		42.125	0	6.65331	0.00805581		42.125	0	6.65331	0.0115131		42.125	0	6.65331	0.00297578
42.375	0	6.69339	0.00578489		42.375	0	6.69339	0.0104711		42.375	0	6.69339	0.00322433		42.375	0	6.69339	0.00981823		42.375	0	6.69339	0.00495085		42.375	0	6.69339	0.012483		42.375	0	6.69339	0.00939791		42.375	0	6.69339	0.00781773		42.375	0	6.69339	0.0112121		42.375	0	6.69339	0.00286492
42.625	0	6.73347	0.00559901		42.625	0	6.73347	0.0102062		42.625	0	6.73347	0.00310551		42.625	0	6.73347	0.00955592		42.625	0	6.73347	0.00479188		42.625	0	6.73347	0.0121764		42.625	0	6.73347	0.00913543		42.625	0	6.73347	0.00758658		42.625	0	6.73347	0.0109188		42.625	0	6.73347	0.00275815
42.875	0	6.77355	0.00541903		42.875	0	6.77355	0.00994794		42.875	0	6.77355	0.00299102		42.875	0	6.77355	0.00930055		42.875	0	6.77355	0.00463798		42.875	0	6.77355	0.0118773		42.875	0	6.77355	0.00888016		42.875	0	6.77355	0.00736216		42.875	0	6.77355	0.0106331		42.875	0	6.77355	0.00265533
43.125	0	6.81363	0.00524475		43.125	0	6.81363	0.00969615		43.125	0	6.81363	0.00288071		43.125	0	6.81363	0.00905191		43.125	0	6.81363	0.00448897		43.125	0	6.81363	0.0115854		43.125	0	6.81363	0.00863192		43.125	0	6.81363	0.00714429		43.125	0	6.81363	0.0103548		43.125	0	6.81363	0.0025563
43.375	0	6.85371	0.00507601		43.375	0	6.85371	0.00945069		43.375	0	6.85371	0.00277442		43.375	0	6.85371	0.00880985		43.375	0	6.85371	0.00434472		43.375	0	6.85371	0.0113006		43.375	0	6.85371	0.00839052		43.375	0	6.85371	0.00693278		43.375	0	6.85371	0.0100836		43.375	0	6.85371	0.00246093
43.625	0	6.89379	0.00491263		43.625	0	6.89379	0.0092114		43.625	0	6.89379	0.00267201		43.625	0	6.89379	0.00857419		43.625	0	6.89379	0.00420506		43.625	0	6.89379	0.0110227		43.625	0	6.89379	0.00815577		43.625	0	6.89379	0.00672744		43.625	0	6.89379	0.0098194		43.625	0	6.89379	0.00236909
43.875	0.00284495	6.93387	0.00475444		43.875	0	6.93387	0.00897812		43.875	0	6.93387	0.00257334		43.875	0	6.93387	0.00834477		43.875	0	6.93387	0.00406985		43.875	0	6.93387	0.0107516		43.875	0	6.93387	0.00792749		43.875	0	6.93387	0.0065281		43.875	0	6.93387	0.00956205		43.875	0	6.93387	0.00228065
44.125	0	6.97395	0.00460129		44.125	0	6.97395	0.00875071		44.125	0	6.97395	0.00247828		44.125	0	6.97395	0.00812141		44.125	0	6.97395	0.00393896		44.125	0	6.97395	0.0104871		44.125	0	6.97395	0.00770551		44.125	0	6.97395	0.00633459		44.125	0	6.97395	0.00931134		44.125	0	6.97395	0.00219548
44.375	0	7.01403	0.004453		44.375	0	7.01403	0.00852902		44.375	0	7.01403	0.0023867		44.375	0	7.01403	0.00790397		44.375	0	7.01403	0.00381224		44.375	0	7.01403	0.010229		44.375	0	7.01403	0.00748966		44.375	0	7.01403	0.00614673		44.375	0	7.01403	0.00906712		44.375	0	7.01403	0.00211346
44.625	0	7.05411	0.00430944		44.625	0	7.05411	0.00831291		44.625	0	7.05411	0.00229846		44.625	0	7.05411	0.00769229		44.625	0	7.05411	0.00368956		44.625	0	7.05411	0.00997716		44.625	0	7.05411	0.00727977		44.625	0	7.05411	0.00596438		44.625	0	7.05411	0.00882921		44.625	0	7.05411	0.00203448
44.875	0.00284495	7.09419	0.00417045		44.875	0	7.09419	0.00810224		44.875	0	7.09419	0.00221346		44.875	0	7.09419	0.00748622		44.875	0	7.09419	0.00357081		44.875	0	7.09419	0.00973147		44.875	0	7.09419	0.00707568		44.875	0	7.09419	0.00578736		44.875	0	7.09419	0.00859746		44.875	0	7.09419	0.00195842
45.125	0	7.13427	0.00403589		45.125	0	7.13427	0.00789687		45.125	0	7.13427	0.00213157		45.125	0	7.13427	0.00728561		45.125	0	7.13427	0.00345584		45.125	0	7.13427	0.00949177		45.125	0	7.13427	0.00687724		45.125	0	7.13427	0.00561553		45.125	0	7.13427	0.00837171		45.125	0	7.13427	0.00188518
45.375	0	7.17435	0.00390563		45.375	0	7.17435	0.00769667		45.375	0	7.17435	0.00205268		45.375	0	7.17435	0.00709032		45.375	0	7.17435	0.00334455		45.375	0	7.17435	0.00925791		45.375	0	7.17435	0.00668428		45.375	0	7.17435	0.00544874		45.375	0	7.17435	0.0081518		45.375	0	7.17435	0.00181467
45.625	0	7.21443	0.00377952		45.625	0	7.21443	0.00750152		45.625	0	7.21443	0.00197668		45.625	0	7.21443	0.00690021		45.625	0	7.21443	0.00323682		45.625	0	7.21443	0.00902975		45.625	0	7.21443	0.00649667		45.625	0	7.21443	0.00528683		45.625	0	7.21443	0.0079376		45.625	0	7.21443	0.00174676
45.875	0	7.25451	0.00365743		45.875	0	7.25451	0.00731128		45.875	0	7.25451	0.00190347		45.875	0	7.25451	0.00671515		45.875	0	7.25451	0.00313253		45.875	0	7.25451	0.00880715		45.875	0	7.25451	0.00631426		45.875	0	7.25451	0.00512968		45.875	0	7.25451	0.00772895		45.875	0	7.25451	0.00168138
46.125	0	7.29459	0.00353925		46.125	0	7.29459	0.00712583		46.125	0	7.29459	0.00183295		46.125	0	7.29459	0.006535		46.125	0	7.29459	0.00303158		46.125	0	7.29459	0.00858998		46.125	0	7.29459	0.0061369		46.125	0	7.29459	0.00497714		46.125	0	7.29459	0.00752572		46.125	0	7.29459	0.00161842
46.375	0	7.33467	0.00342484		46.375	0	7.33467	0.00694506		46.375	0	7.33467	0.00176501		46.375	0	7.33467	0.00635964		46.375	0	7.33467	0.00293386		46.375	0	7.33467	0.00837812		46.375	0	7.33467	0.00596446		46.375	0	7.33467	0.00482909		46.375	0	7.33467	0.00732776		46.375	0	7.33467	0.00155781
46.625	0	7.37475	0.00331409		46.625	0	7.37475	0.00676885		46.625	0	7.37475	0.00169957		46.625	0	7.37475	0.00618894		46.625	0.0102828	7.37475	0.00283926		46.625	0	7.37475	0.00817142		46.625	0	7.37475	0.0057968		46.625	0	7.37475	0.00468538		46.625	0	7.37475	0.00713494		46.625	0	7.37475	0.00149944
46.875	0	7.41483	0.00320688		46.875	0	7.41483	0.00659708		46.875	0	7.41483	0.00163653		46.875	0	7.41483	0.00602278		46.875	0	7.41483	0.0027477		46.875	0	7.41483	0.00796977		46.875	0	7.41483	0.00563379		46.875	0	7.41483	0.0045459		46.875	0	7.41483	0.00694713		46.875	0	7.41483	0.00144325
47.125	0	7.45491	0.0031031		47.125	0	7.45491	0.00642964		47.125	0	7.45491	0.00157581		47.125	0	7.45491	0.00586103		47.125	0	7.45491	0.00265906		47.125	0.00568182	7.45491	0.00777305		47.125	0	7.45491	0.00547532		47.125	0	7.45491	0.00441053		47.125	0	7.45491	0.00676421		47.125	0	7.45491	0.00138915
47.375	0	7.49499	0.00300265		47.375	0	7.49499	0.00626642		47.375	0	7.49499	0.00151733		47.375	0	7.49499	0.00570359		47.375	0	7.49499	0.00257327		47.375	0	7.49499	0.00758114		47.375	0	7.49499	0.00532124		47.375	0	7.49499	0.00427914		47.375	0	7.49499	0.00658604		47.375	0	7.49499	0.00133705
47.625	0	7.53507	0.00290541		47.625	0	7.53507	0.00610733		47.625	0	7.53507	0.001461		47.625	0	7.53507	0.00555033		47.625	0	7.53507	0.00249022		47.625	0	7.53507	0.00739392		47.625	0	7.53507	0.00517145		47.625	0	7.53507	0.00415161		47.625	0	7.53507	0.00641251		47.625	0	7.53507	0.0012869
47.875	0	7.57515	0.0028113		47.875	0	7.57515	0.00595225		47.875	0	7.57515	0.00140674		47.875	0	7.57515	0.00540116		47.875	0	7.57515	0.00240984		47.875	0	7.57515	0.00721127		47.875	0	7.57515	0.00502583		47.875	0	7.57515	0.00402785		47.875	0	7.57515	0.0062435		47.875	0	7.57515	0.00123862
48.125	0	7.61523	0.00272019		48.125	0	7.61523	0.00580108		48.125	0	7.61523	0.00135447		48.125	0	7.61523	0.00525596		48.125	0	7.61523	0.00233203		48.125	0	7.61523	0.0070331		48.125	0	7.61523	0.00488426		48.125	0	7.61523	0.00390773		48.125	0	7.61523	0.00607889		48.125	0	7.61523	0.00119213
48.375	0	7.65531	0.00263202		48.375	0	7.65531	0.00565373		48.375	0	7.65531	0.00130414		48.375	0	7.65531	0.00511463		48.375	0	7.65531	0.00225672		48.375	0	7.65531	0.00685929		48.375	0	7.65531	0.00474663		48.375	0	7.65531	0.00379116		48.375	0	7.65531	0.00591857		48.375	0	7.65531	0.00114737
48.625	0	7.69539	0.00254667		48.625	0	7.69539	0.00551011		48.625	0	7.69539	0.00125566		48.625	0	7.69539	0.00497707		48.625	0	7.69539	0.00218382		48.625	0	7.69539	0.00668973		48.625	0	7.69539	0.00461283		48.625	0	7.69539	0.00367802		48.625	0	7.69539	0.00576243		48.625	0	7.69539	0.00110429
48.875	0	7.73547	0.00246406		48.875	0	7.73547	0.00537011		48.875	0	7.73547	0.00120896		48.875	0	7.73547	0.00484317		48.875	0	7.73547	0.00211327		48.875	0	7.73547	0.00652432		48.875	0	7.73547	0.00448276		48.875	0	7.73547	0.00356823		48.875	0	7.73547	0.00561036		48.875	0	7.73547	0.00106281
49.125	0.00284495	7.77555	0.0023841		49.125	0	7.77555	0.00523365		49.125	0	7.77555	0.00116399		49.125	0	7.77555	0.00471284		49.125	0	7.77555	0.00204498		49.125	0	7.77555	0.00636297		49.125	0	7.77555	0.00435632		49.125	0	7.77555	0.00346168		49.125	0	7.77555	0.00546225		49.125	0	7.77555	0.00102287
49.375	0	7.81563	0.00230672		49.375	0	7.81563	0.00510063		49.375	0	7.81563	0.00112068		49.375	0	7.81563	0.00458599		49.375	0	7.81563	0.00197888		49.375	0	7.81563	0.00620557		49.375	0	7.81563	0.00423341		49.375	0	7.81563	0.00335827		49.375	0	7.81563	0.00531802		49.375	0	7.81563	0.000984432
49.625	0	7.85571	0.00223182		49.625	0	7.85571	0.00497098		49.625	0	7.85571	0.00107896		49.625	0	7.85571	0.00446253		49.625	0	7.85571	0.00191491		49.625	0	7.85571	0.00605203		49.625	0	7.85571	0.00411392		49.625	0	7.85571	0.00325792		49.625	0	7.85571	0.00517755		49.625	0	7.85571	0.000947424
49.875	0	7.89579	0.00215933		49.875	0	7.89579	0.00484461		49.875	0	7.89579	0.00103879		49.875	0	7.89579	0.00434236		49.875	0	7.89579	0.00185299		49.875	0	7.89579	0.00590225		49.875	0	7.89579	0.00399777		49.875	0	7.89579	0.00316054		49.875	0	7.89579	0.00504075		49.875	0	7.89579	0.000911798
50.125	0	7.93587	0.00208917		50.125	0	7.93587	0.00472143		50.125	0	7.93587	0.0010001		50.125	0	7.93587	0.0042254		50.125	0	7.93587	0.00179306		50.125	0	7.93587	0.00575615		50.125	0	7.93587	0.00388486		50.125	0	7.93587	0.00306604		50.125	0	7.93587	0.00490752		50.125	0	7.93587	0.000877502
50.375	0	7.97595	0.00202128		50.375	0	7.97595	0.00460137		50.375	0	7.97595	0.000962845		50.375	0	7.97595	0.00411156		50.375	0	7.97595	0.00173505		50.375	0	7.97595	0.00561364		50.375	0	7.97595	0.00377511		50.375	0	7.97595	0.00297434		50.375	0	7.97595	0.00477778		50.375	0	7.97595	0.000844488
50.625	0	8.01603	0.00195557		50.625	0	8.01603	0.00448434		50.625	0	8.01603	0.000926964		50.625	0	8.01603	0.00400077		50.625	0	8.01603	0.00167892		50.625	0	8.01603	0.00547462		50.625	0	8.01603	0.00366843		50.625	0	8.01603	0.00288535		50.625	0	8.01603	0.00465144		50.625	0	8.01603	0.000812708
50.875	0	8.05611	0.00189197		50.875	0	8.05611	0.00437028		50.875	0	8.05611	0.00089241		50.875	0	8.05611	0.00389294		50.875	0	8.05611	0.00162458		50.875	0	8.05611	0.00533901		50.875	0	8.05611	0.00356473		50.875	0	8.05611	0.002799		50.875	0	8.05611	0.0045284		50.875	0	8.05611	0.000782116
51.125	0	8.09619	0.00183043		51.125	0	8.09619	0.0042591		51.125	0	8.09619	0.000859134		51.125	0	8.09619	0.00378799		51.125	0	8.09619	0.001572		51.125	0	8.09619	0.00520674		51.125	0	8.09619	0.00346393		51.125	0	8.09619	0.00271521		51.125	0	8.09619	0.00440858		51.125	0	8.09619	0.000752669
51.375	0	8.13627	0.00177087		51.375	0	8.13627	0.00415073		51.375	0	8.13627	0.00082709		51.375	0	8.13627	0.00368585		51.375	0	8.13627	0.00152111		51.375	0	8.13627	0.00507772		51.375	0	8.13627	0.00336595		51.375	0	8.13627	0.0026339		51.375	0	8.13627	0.00429189		51.375	0	8.13627	0.000724323
51.625	0	8.17635	0.00171323		51.625	0	8.17635	0.00404511		51.625	0	8.17635	0.000796233		51.625	0	8.17635	0.00358644		51.625	0	8.17635	0.00147185		51.625	0	8.17635	0.00495186		51.625	0	8.17635	0.00327071		51.625	0	8.17635	0.002555		51.625	0	8.17635	0.00417827		51.625	0	8.17635	0.000697038
51.875	0	8.21643	0.00165745		51.875	0	8.21643	0.00394217		51.875	0	8.21643	0.000766518		51.875	0	8.21643	0.00348969		51.875	0	8.21643	0.00142419		51.875	0	8.21643	0.00482911		51.875	0	8.21643	0.00317815		51.875	0	8.21643	0.00247845		51.875	0	8.21643	0.00406762		51.875	0	8.21643	0.000670774
52.125	0	8.25651	0.00160347		52.125	0	8.25651	0.00384183		52.125	0	8.25651	0.000737905		52.125	0	8.25651	0.00339553		52.125	0	8.25651	0.00137805		52.125	0	8.25651	0.00470937		52.125	0	8.25651	0.00308817		52.125	0	8.25651	0.00240416		52.125	0	8.25651	0.00395988		52.125	0	8.25651	0.000645494
52.375	0	8.29659	0.00155123		52.375	0	8.29659	0.00374403		52.375	0	8.29659	0.000710352		52.375	0	8.29659	0.00330389		52.375	0	8.29659	0.00133341		52.375	0	8.29659	0.00459257		52.375	0	8.29659	0.00300072		52.375	0	8.29659	0.00233208		52.375	0	8.29659	0.00385496		52.375	0	8.29659	0.00062116
52.625	0	8.33667	0.00150068		52.625	0	8.33667	0.00364871		52.625	0	8.33667	0.000683821		52.625	0	8.33667	0.00321471		52.625	0	8.33667	0.0012902		52.625	0	8.33667	0.00447865		52.625	0	8.33667	0.00291572		52.625	0	8.33667	0.00226215		52.625	0	8.33667	0.00375279		52.625	0	8.33667	0.000597739
52.875	0	8.37675	0.00145177		52.875	0	8.37675	0.0035558		52.875	0	8.37675	0.000658274		52.875	0	8.37675	0.00312791		52.875	0	8.37675	0.00124838		52.875	0	8.37675	0.00436753		52.875	0	8.37675	0.00283311		52.875	0	8.37675	0.00219429		52.875	0	8.37675	0.0036533		52.875	0	8.37675	0.000575195
53.125	0	8.41683	0.00140444		53.125	0	8.41683	0.00346525		53.125	0	8.41683	0.000633675		53.125	0	8.41683	0.00304345		53.125	0	8.41683	0.00120791		53.125	0	8.41683	0.00425915		53.125	0	8.41683	0.00275281		53.125	0	8.41683	0.00212844		53.125	0	8.41683	0.00355643		53.125	0	8.41683	0.000553497
53.375	0	8.45691	0.00135863		53.375	0	8.45691	0.003377		53.375	0	8.45691	0.000609988		53.375	0	8.45691	0.00296124		53.375	0	8.45691	0.00116875		53.375	0	8.45691	0.00415344		53.375	0	8.45691	0.00267477		53.375	0	8.45691	0.00206456		53.375	0	8.45691	0.0034621		53.375	0	8.45691	0.000532612
53.625	0	8.49699	0.00131431		53.625	0	8.49699	0.00329098		53.625	0	8.49699	0.000587182		53.625	0	8.49699	0.00288124		53.625	0	8.49699	0.00113085		53.625	0	8.49699	0.00405033		53.625	0	8.49699	0.00259892		53.625	0	8.49699	0.00200258		53.625	0	8.49699	0.00337025		53.625	0	8.49699	0.000512511
53.875	0	8.53707	0.00127142		53.875	0	8.53707	0.00320714		53.875	0	8.53707	0.000565222		53.875	0	8.53707	0.00280339		53.875	0	8.53707	0.00109417		53.875	0	8.53707	0.00394976		53.875	0	8.53707	0.0025252		53.875	0	8.53707	0.00194244		53.875	0	8.53707	0.00328082		53.875	0	8.53707	0.000493164
54.125	0	8.57715	0.00122993		54.125	0	8.57715	0.00312543		54.125	0	8.57715	0.000544078		54.125	0	8.57715	0.00272763		54.125	0	8.57715	0.00105868		54.125	0	8.57715	0.00385167		54.125	0	8.57715	0.00245355		54.125	0	8.57715	0.00188409		54.125	0	8.57715	0.00319373		54.125	0	8.57715	0.000474543
54.375	0	8.61723	0.00118977		54.375	0	8.61723	0.00304579		54.375	0	8.61723	0.00052372		54.375	0	8.61723	0.00265389		54.375	0	8.61723	0.00102433		54.375	0	8.61723	0.003756		54.375	0	8.61723	0.00238392		54.375	0	8.61723	0.00182748		54.375	0	8.61723	0.00310894		54.375	0	8.61723	0.000456621
54.625	0	8.65731	0.00115092		54.625	0	8.65731	0.00296817		54.625	0	8.65731	0.000504119		54.625	0	8.65731	0.00258214		54.625	0	8.65731	0.000991087		54.625	0	8.65731	0.00366268		54.625	0	8.65731	0.00231624		54.625	0	8.65731	0.00177255		54.625	0	8.65731	0.00302638		54.625	0	8.65731	0.000439373
54.875	0	8.69739	0.00111332		54.875	0	8.69739	0.00289252		54.875	0	8.69739	0.000485247		54.875	0	8.69739	0.00251232		54.875	0	8.69739	0.00095892		54.875	0.00568182	8.69739	0.00357167		54.875	0	8.69739	0.00225047		54.875	0	8.69739	0.00171927		54.875	0	8.69739	0.00294599		54.875	0	8.69739	0.000422772
55.125	0	8.73747	0.00107695		55.125	0	8.73747	0.00281879		55.125	0	8.73747	0.000467076		55.125	0	8.73747	0.00244437		55.125	0	8.73747	0.000927792		55.125	0	8.73747	0.0034829		55.125	0	8.73747	0.00218655		55.125	0	8.73747	0.00166757		55.125	0	8.73747	0.00286771		55.125	0	8.73747	0.000406795
55.375	0	8.77756	0.00104175		55.375	0	8.77756	0.00274693		55.375	0	8.77756	0.000449582		55.375	0	8.77756	0.00237824		55.375	0	8.77756	0.000897669		55.375	0	8.77756	0.00339633		55.375	0	8.77756	0.00212443		55.375	0	8.77756	0.00161741		55.375	0	8.77756	0.0027915		55.375	0	8.77756	0.000391419
55.625	0	8.81764	0.0010077		55.625	0	8.81764	0.0026769		55.625	0	8.81764	0.000432739		55.625	0	8.81764	0.00231389		55.625	0	8.81764	0.00086852		55.625	0	8.81764	0.00331189		55.625	0	8.81764	0.00206406		55.625	0	8.81764	0.00156875		55.625	0	8.81764	0.0027173		55.625	0	8.81764	0.000376621
55.875	0	8.85772	0.000974745		55.875	0	8.85772	0.00260864		55.875	0	8.85772	0.000416524		55.875	0	8.85772	0.00225128		55.875	0	8.85772	0.000840312		55.875	0	8.85772	0.00322954		55.875	0	8.85772	0.00200539		55.875	0	8.85772	0.00152154		55.875	0	8.85772	0.00264505		55.875	0	8.85772	0.000362379
56.125	0	8.8978	0.000942865		56.125	0	8.8978	0.00254212		56.125	0	8.8978	0.000400912		56.125	0	8.8978	0.00219034		56.125	0	8.8978	0.000813016		56.125	0	8.8978	0.00314921		56.125	0	8.8978	0.00194838		56.125	0	8.8978	0.00147574		56.125	0	8.8978	0.00257471		56.125	0	8.8978	0.000348673
56.375	0	8.93788	0.00091202		56.375	0	8.93788	0.00247728		56.375	0	8.93788	0.000385882		56.375	0	8.93788	0.00213104		56.375	0	8.93788	0.000786603		56.375	0	8.93788	0.00307088		56.375	0	8.93788	0.00189297		56.375	0	8.93788	0.00143131		56.375	0	8.93788	0.00250622		56.375	0	8.93788	0.000335483
56.625	0	8.97796	0.000882177		56.625	0	8.97796	0.00241409		56.625	0	8.97796	0.000371412		56.625	0	8.97796	0.00207334		56.625	0	8.97796	0.000761043		56.625	0	8.97796	0.00299448		56.625	0	8.97796	0.00183912		56.625	0	8.97796	0.0013882		56.625	0	8.97796	0.00243954		56.625	0	8.97796	0.000322789
56.875	0	9.01804	0.000853303		56.875	0	9.01804	0.00235251		56.875	0	9.01804	0.000357481		56.875	0	9.01804	0.00201719		56.875	0	9.01804	0.00073631		56.875	0	9.01804	0.00291996		56.875	0	9.01804	0.0017868		56.875	0	9.01804	0.00134639		56.875	0	9.01804	0.00237461		56.875	0	9.01804	0.000310573
57.125	0	9.05812	0.000825368		57.125	0	9.05812	0.00229249		57.125	0	9.05812	0.00034407		57.125	0	9.05812	0.00196256		57.125	0	9.05812	0.000712378		57.125	0	9.05812	0.00284729		57.125	0	9.05812	0.00173595		57.125	0	9.05812	0.00130582		57.125	0	9.05812	0.00231141		57.125	0	9.05812	0.000298817
57.375	0	9.0982	0.000798341		57.375	0	9.0982	0.002234		57.375	0	9.0982	0.000331159		57.375	0	9.0982	0.00190939		57.375	0	9.0982	0.000689219		57.375	0	9.0982	0.00277642		57.375	0	9.0982	0.00168653		57.375	0	9.0982	0.00126647		57.375	0	9.0982	0.00224987		57.375	0	9.0982	0.000287503
57.625	0	9.13828	0.000772193		57.625	0	9.13828	0.00217699		57.625	0	9.13828	0.000318729		57.625	0	9.13828	0.00185765		57.625	0	9.13828	0.00066681		57.625	0	9.13828	0.0027073		57.625	0	9.13828	0.00163851		57.625	0	9.13828	0.00122829		57.625	0	9.13828	0.00218995		57.625	0	9.13828	0.000276616
57.875	0	9.17836	0.000746895		57.875	0	9.17836	0.00212143		57.875	0	9.17836	0.000306764		57.875	0	9.17836	0.00180731		57.875	0	9.17836	0.000645126		57.875	0	9.17836	0.00263988		57.875	0	9.17836	0.00159185		57.875	0	9.17836	0.00119125		57.875	0	9.17836	0.00213162		57.875	0	9.17836	0.000266139
58.125	0	9.21844	0.000722421		58.125	0	9.21844	0.00206729		58.125	0	9.21844	0.000295245		58.125	0	9.21844	0.00175832		58.125	0	9.21844	0.000624145		58.125	0	9.21844	0.00257414		58.125	0	9.21844	0.00154651		58.125	0	9.21844	0.00115533		58.125	0	9.21844	0.00207483		58.125	0	9.21844	0.000256057
58.375	0	9.25852	0.000698743		58.375	0	9.25852	0.00201452		58.375	0	9.25852	0.000284157		58.375	0	9.25852	0.00171066		58.375	0	9.25852	0.000603842		58.375	0	9.25852	0.00251002		58.375	0	9.25852	0.00150244		58.375	0	9.25852	0.00112048		58.375	0	9.25852	0.00201954		58.375	0	9.25852	0.000246356
58.625	0	9.2986	0.000675836		58.625	0	9.2986	0.00196309		58.625	0	9.2986	0.000273482		58.625	0	9.2986	0.00166427		58.625	0	9.2986	0.000584197		58.625	0	9.2986	0.00244749		58.625	0	9.2986	0.00145963		58.625	0	9.2986	0.00108667		58.625	0	9.2986	0.00196572		58.625	0	9.2986	0.000237019
58.875	0	9.33868	0.000653675		58.875	0	9.33868	0.00191297		58.875	0	9.33868	0.000263206		58.875	0	9.33868	0.00161914		58.875	0	9.33868	0.000565189		58.875	0	9.33868	0.00238651		58.875	0	9.33868	0.00141802		58.875	0	9.33868	0.00105387		58.875	0	9.33868	0.00191331		58.875	0	9.33868	0.000228035
59.125	0	9.37876	0.000632236		59.125	0	9.37876	0.00186413		59.125	0	9.37876	0.000253315		59.125	0	9.37876	0.00157523		59.125	0	9.37876	0.000546796		59.125	0	9.37876	0.00232704		59.125	0	9.37876	0.00137759		59.125	0	9.37876	0.00102206		59.125	0	9.37876	0.0018623		59.125	0	9.37876	0.00021939
59.375	0	9.41884	0.000611496		59.375	0	9.41884	0.00181653		59.375	0	9.41884	0.000243793		59.375	0	9.41884	0.0015325		59.375	0	9.41884	0.000528999		59.375	0	9.41884	0.00226904		59.375	0	9.41884	0.00133831		59.375	0	9.41884	0.000991203		59.375	0	9.41884	0.00181263		59.375	0	9.41884	0.000211072
59.625	0	9.45892	0.000591431		59.625	0	9.45892	0.00177014		59.625	0	9.45892	0.000234627		59.625	0	9.45892	0.00149092		59.625	0	9.45892	0.000511779		59.625	0	9.45892	0.00221247		59.625	0	9.45892	0.00130013		59.625	0	9.45892	0.00096127		59.625	0	9.45892	0.00176428		59.625	0	9.45892	0.000203067
59.875	0	9.499	0.000572021		59.875	0	9.499	0.00172493		59.875	0	9.499	0.000225803		59.875	0	9.499	0.00145046		59.875	0	9.499	0.000495117		59.875	0	9.499	0.00215731		59.875	0	9.499	0.00126304		59.875	0	9.499	0.000932234		59.875	0	9.499	0.00171721		59.875	0	9.499	0.000195364
		9.53908	0.000553244				9.53908	0.00168087				9.53908	0.00021731				9.53908	0.00141109				9.53908	0.000478996				9.53908	0.00210352				9.53908	0.001227				9.53908	0.000904069				9.53908	0.00167138				9.53908	0.000187952
		9.57916	0.000535079				9.57916	0.00163793				9.57916	0.000209135				9.57916	0.00137279				9.57916	0.000463397				9.57916	0.00205106				9.57916	0.00119198				9.57916	0.000876749				9.57916	0.00162677				9.57916	0.00018082
		9.61924	0.000517507				9.61924	0.00159608				9.61924	0.000201266				9.61924	0.00133552				9.61924	0.000448304				9.61924	0.0019999				9.61924	0.00115795				9.61924	0.000850249				9.61924	0.00158334				9.61924	0.000173958
		9.65932	0.000500509				9.65932	0.0015553				9.65932	0.000193691				9.65932	0.00129926				9.65932	0.0004337				9.65932	0.00195001				9.65932	0.00112489				9.65932	0.000824545				9.65932	0.00154106				9.65932	0.000167355
		9.6994	0.000484065				9.6994	0.00151556				9.6994	0.0001864				9.6994	0.00126397				9.6994	0.000419571				9.6994	0.00190135				9.6994	0.00109276				9.6994	0.000799612				9.6994	0.00149991				9.6994	0.000161001
		9.73948	0.000468159				9.73948	0.00147683				9.73948	0.000179382				9.73948	0.00122964				9.73948	0.0004059				9.73948	0.00185391				9.73948	0.00106154				9.73948	0.000775429				9.73948	0.00145984				9.73948	0.000154888
		9.77956	0.000452772				9.77956	0.00143908				9.77956	0.000172627				9.77956	0.00119624				9.77956	0.000392672				9.77956	0.00180764				9.77956	0.00103121				9.77956	0.000751972				9.77956	0.00142084				9.77956	0.000149005
		9.81964	0.000437887				9.81964	0.0014023				9.81964	0.000166125				9.81964	0.00116374				9.81964	0.000379874				9.81964	0.00176252				9.81964	0.00100174				9.81964	0.00072922				9.81964	0.00138287				9.81964	0.000143346
		9.85972	0.00042349				9.85972	0.00136645				9.85972	0.000159866				9.85972	0.00113212				9.85972	0.000367492				9.85972	0.00171852				9.85972	0.000973111				9.85972	0.000707152				9.85972	0.00134591				9.85972	0.0001379
		9.8998	0.000409562				9.8998	0.00133152				9.8998	0.000153843				9.8998	0.00110135				9.8998	0.000355511				9.8998	0.00167561				9.8998	0.000945291				9.8998	0.000685747				9.8998	0.00130993				9.8998	0.00013266
		9.93988	0.000396091				9.93988	0.00129748				9.93988	0.000148045				9.93988	0.00107141				9.93988	0.00034392				9.93988	0.00163376				9.93988	0.000918261				9.93988	0.000664986				9.93988	0.00127491				9.93988	0.000127618
		9.97996	0.000383059				9.97996	0.0012643				9.97996	0.000142465				9.97996	0.00104229				9.97996	0.000332705				9.97996	0.00159296				9.97996	0.000891999				9.97996	0.00064485				9.97996	0.00124082				9.97996	0.000122768
		10.02	0.000370454				10.02	0.00123197				10.02	0.000137094				10.02	0.00101395				10.02	0.000321854				10.02	0.00155317				10.02	0.000866483				10.02	0.00062532				10.02	0.00120763				10.02	0.000118101
		10.0601	0.000358262				10.0601	0.00120047				10.0601	0.000131924				10.0601	0.000986377				10.0601	0.000311356				10.0601	0.00151437				10.0601	0.000841692				10.0601	0.000606378				10.0601	0.00117532				10.0601	0.00011361
		10.1002	0.000346469				10.1002	0.00116977				10.1002	0.000126949				10.1002	0.000959551				10.1002	0.000301199				10.1002	0.00147653				10.1002	0.000817606				10.1002	0.000588005				10.1002	0.00114387				10.1002	0.00010929
		10.1403	0.000335061				10.1403	0.00113985				10.1403	0.00012216				10.1403	0.000933451				10.1403	0.000291372				10.1403	0.00143963				10.1403	0.000794204				10.1403	0.000570187				10.1403	0.00111326				10.1403	0.000105133
		10.1804	0.000324027				10.1804	0.00111069				10.1804	0.000117551				10.1804	0.000908057				10.1804	0.000281865				10.1804	0.00140365				10.1804	0.000771469				10.1804	0.000552904				10.1804	0.00108347				10.1804	0.000101134
		10.2204	0.000313355				10.2204	0.00108228				10.2204	0.000113116				10.2204	0.000883351				10.2204	0.000272667				10.2204	0.00136857				10.2204	0.000749379				10.2204	0.000536143				10.2204	0.00105446				10.2204	9.72862e-05
		10.2605	0.000303032				10.2605	0.00105459				10.2605	0.000108846				10.2605	0.000859313				10.2605	0.000263768				10.2605	0.00133436				10.2605	0.000727919				10.2605	0.000519886				10.2605	0.00102623				10.2605	9.35843e-05
		10.3006	0.000293047				10.3006	0.0010276				10.3006	0.000104738				10.3006	0.000835927				10.3006	0.000255158				10.3006	0.00130099				10.3006	0.000707069				10.3006	0.00050412				10.3006	0.000998747				10.3006	9.00228e-05
		10.3407	0.00028339				10.3407	0.00100131				10.3407	0.000100783				10.3407	0.000813174				10.3407	0.000246828				10.3407	0.00126846				10.3407	0.000686813				10.3407	0.000488829				10.3407	0.000971996				10.3407	8.65962e-05
		10.3808	0.000274049				10.3808	0.000975685				10.3808	9.69778e-05				10.3808	0.000791037				10.3808	0.000238769				10.3808	0.00123674				10.3808	0.000667133				10.3808	0.000473999				10.3808	0.000945958				10.3808	8.32996e-05
		10.4208	0.000265015				10.4208	0.000950715				10.4208	9.33152e-05				10.4208	0.0007695				10.4208	0.000230973				10.4208	0.00120581				10.4208	0.000648014				10.4208	0.000459617				10.4208	0.000920613				10.4208	8.0128e-05
		10.4609	0.000256276				10.4609	0.000926382				10.4609	8.97903e-05				10.4609	0.000748547				10.4609	0.00022343				10.4609	0.00117564				10.4609	0.000629439				10.4609	0.000445668				10.4609	0.000895942				10.4609	7.70767e-05
		10.501	0.000247825				10.501	0.00090267				10.501	8.63981e-05				10.501	0.000728162				10.501	0.000216133				10.501	0.00114623				10.501	0.000611394				10.501	0.00043214				10.501	0.00087193				10.501	7.41412e-05
		10.5411	0.00023965				10.5411	0.000879563				10.5411	8.31334e-05				10.5411	0.000708329				10.5411	0.000209073				10.5411	0.00111755				10.5411	0.000593863				10.5411	0.000419021				10.5411	0.000848556				10.5411	7.1317e-05
		10.5812	0.000231744				10.5812	0.000857046				10.5812	7.99916e-05				10.5812	0.000689034				10.5812	0.000202243				10.5812	0.00108958				10.5812	0.000576832				10.5812	0.000406297				10.5812	0.000825806				10.5812	6.86001e-05
		10.6212	0.000224098				10.6212	0.000835103				10.6212	7.6968e-05				10.6212	0.000670262				10.6212	0.000195635				10.6212	0.00106231				10.6212	0.000560286				10.6212	0.000393958				10.6212	0.000803662				10.6212	6.59862e-05
		10.6613	0.000216702				10.6613	0.000813721				10.6613	7.40582e-05				10.6613	0.000652				10.6613	0.000189243				10.6613	0.00103572				10.6613	0.000544212				10.6613	0.000381992				10.6613	0.000782108				10.6613	6.34716e-05
		10.7014	0.00020955				10.7014	0.000792884				10.7014	7.1258e-05				10.7014	0.000634232				10.7014	0.000183058				10.7014	0.0010098				10.7014	0.000528597				10.7014	0.000370387				10.7014	0.00076113				10.7014	6.10525e-05
		10.7415	0.000202632				10.7415	0.00077258				10.7415	6.85632e-05				10.7415	0.000616947				10.7415	0.000177076				10.7415	0.000984515				10.7415	0.000513427				10.7415	0.000359132				10.7415	0.00074071				10.7415	5.87253e-05
		10.7816	0.000195942				10.7816	0.000752794				10.7816	6.59699e-05				10.7816	0.000600131				10.7816	0.000171288				10.7816	0.000959863				10.7816	0.00049869				10.7816	0.000348218				10.7816	0.000720836				10.7816	5.64865e-05
		10.8216	0.000189471				10.8216	0.000733513				10.8216	6.34744e-05				10.8216	0.000583771				10.8216	0.000165688				10.8216	0.000935826				10.8216	0.000484374				10.8216	0.000337634				10.8216	0.000701491				10.8216	5.43327e-05
		10.8617	0.000183213				10.8617	0.000714725				10.8617	6.10728e-05				10.8617	0.000567855				10.8617	0.000160271				10.8617	0.000912388				10.8617	0.000470466				10.8617	0.00032737				10.8617	0.000682663				10.8617	5.22607e-05
		10.9018	0.000177161				10.9018	0.000696417				10.9018	5.87617e-05				10.9018	0.000552371				10.9018	0.000155031				10.9018	0.000889534				10.9018	0.000456956				10.9018	0.000317416				10.9018	0.000664338				10.9018	5.02675e-05
		10.9419	0.000171307				10.9419	0.000678576				10.9419	5.65378e-05				10.9419	0.000537308				10.9419	0.000149962				10.9419	0.00086725				10.9419	0.000443831				10.9419	0.000307763				10.9419	0.000646501				10.9419	4.83501e-05
		10.982	0.000165647				10.982	0.000661191				10.982	5.43977e-05				10.982	0.000522654				10.982	0.000145057				10.982	0.000845522				10.982	0.000431081				10.982	0.000298402				10.982	0.000629141				10.982	4.65056e-05
		11.022	0.000160172				11.022	0.000644251				11.022	5.23383e-05				11.022	0.000508397				11.022	0.000140313				11.022	0.000824336				11.022	0.000418696				11.022	0.000289325				11.022	0.000612245				11.022	4.47311e-05
		11.0621	0.000154878				11.0621	0.000627743				11.0621	5.03565e-05				11.0621	0.000494528				11.0621	0.000135723				11.0621	0.000803679				11.0621	0.000406665				11.0621	0.000280522				11.0621	0.0005958				11.0621	4.30242e-05
		11.1022	0.000149757				11.1022	0.000611657				11.1022	4.84496e-05				11.1022	0.000481036				11.1022	0.000131283				11.1022	0.000783536				11.1022	0.000394977				11.1022	0.000271986				11.1022	0.000579794				11.1022	4.13822e-05
		11.1423	0.000144805				11.1423	0.000595982				11.1423	4.66145e-05				11.1423	0.00046791				11.1423	0.000126988				11.1423	0.000763897				11.1423	0.000383623				11.1423	0.000263708				11.1423	0.000564216				11.1423	3.98026e-05
		11.1824	0.000140017				11.1824	0.000580708				11.1824	4.48487e-05				11.1824	0.000455141				11.1824	0.000122833				11.1824	0.000744747				11.1824	0.000372595				11.1824	0.000255681				11.1824	0.000549054				11.1824	3.82832e-05
		11.2224	0.000135386				11.2224	0.000565824				11.2224	4.31495e-05				11.2224	0.000442719				11.2224	0.000118813				11.2224	0.000726076				11.2224	0.000361881				11.2224	0.000247897				11.2224	0.000534298				11.2224	3.68215e-05
		11.2625	0.000130907				11.2625	0.000551321				11.2625	4.15145e-05				11.2625	0.000430635				11.2625	0.000114925				11.2625	0.000707871				11.2625	0.000351474				11.2625	0.000240349				11.2625	0.000519936				11.2625	3.54155e-05
		11.3026	0.000126576				11.3026	0.000537188				11.3026	3.99412e-05				11.3026	0.000418879				11.3026	0.000111163				11.3026	0.00069012				11.3026	0.000341365				11.3026	0.00023303				11.3026	0.000505959				11.3026	3.4063e-05
		11.3427	0.000122387				11.3427	0.000523417				11.3427	3.84273e-05				11.3427	0.000407443				11.3427	0.000107524				11.3427	0.000672813				11.3427	0.000331545				11.3427	0.000225932				11.3427	0.000492355				11.3427	3.2762e-05
		11.3828	0.000118337				11.3828	0.000509998				11.3828	3.69706e-05				11.3828	0.000396318				11.3828	0.000104004				11.3828	0.000655937				11.3828	0.000322006				11.3828	0.000219049				11.3828	0.000479115				11.3828	3.15105e-05
		11.4228	0.00011442				11.4228	0.000496922				11.4228	3.55689e-05				11.4228	0.000385496				11.4228	0.000100599				11.4228	0.000639484				11.4228	0.000312741				11.4228	0.000212376				11.4228	0.000466229				11.4228	3.03067e-05
		11.4629	0.000110632				11.4629	0.000484181				11.4629	3.42202e-05				11.4629	0.000374967				11.4629	9.73054e-05				11.4629	0.000623441				11.4629	0.00030374				11.4629	0.000205904				11.4629	0.000453688				11.4629	2.91487e-05
		11.503	0.000106969				11.503	0.000471765				11.503	3.29224e-05				11.503	0.000364726				11.503	9.4119e-05				11.503	0.000607799				11.503	0.000294997				11.503	0.000199629				11.503	0.000441483				11.503	2.80349e-05
		11.5431	0.000103427				11.5431	0.000459667				11.5431	3.16737e-05				11.5431	0.000354763				11.5431	9.10366e-05				11.5431	0.000592548				11.5431	0.000286505				11.5431	0.000193544				11.5431	0.000429604				11.5431	2.69634e-05
		11.5832	0.000100001				11.5832	0.000447879				11.5832	3.04721e-05				11.5832	0.000345071				11.5832	8.80549e-05				11.5832	0.000577679				11.5832	0.000278256				11.5832	0.000187644				11.5832	0.000418044				11.5832	2.59328e-05
		11.6232	9.66888e-05				11.6232	0.000436392				11.6232	2.9316e-05				11.6232	0.000335643				11.6232	8.51706e-05				11.6232	0.000563181				11.6232	0.000270243				11.6232	0.000181923				11.6232	0.000406793				11.6232	2.49415e-05
		11.6633	9.34856e-05				11.6633	0.000425199				11.6633	2.82036e-05				11.6633	0.000326471				11.6633	8.23806e-05				11.6633	0.000549045				11.6633	0.00026246				11.6633	0.000176375				11.6633	0.000395844				11.6633	2.39879e-05
		11.7034	9.0388e-05				11.7034	0.000414292				11.7034	2.71333e-05				11.7034	0.000317549				11.7034	7.96816e-05				11.7034	0.000535263				11.7034	0.0002549				11.7034	0.000170996				11.7034	0.000385188				11.7034	2.30707e-05
		11.7435	8.73927e-05				11.7435	0.000403665				11.7435	2.61034e-05				11.7435	0.000308871				11.7435	7.70709e-05				11.7435	0.000521825				11.7435	0.000247557				11.7435	0.000165781				11.7435	0.000374817				11.7435	2.21885e-05
		11.7836	8.44963e-05				11.7836	0.000393309				11.7836	2.51125e-05				11.7836	0.000300428				11.7836	7.45454e-05				11.7836	0.000508723				11.7836	0.000240425				11.7836	0.000160723				11.7836	0.000364724				11.7836	2.13399e-05
		11.8236	8.16955e-05				11.8236	0.000383219				11.8236	2.41591e-05				11.8236	0.000292215				11.8236	7.21025e-05				11.8236	0.00049595				11.8236	0.000233496				11.8236	0.000155819				11.8236	0.000354902				11.8236	2.05237e-05
		11.8637	7.89871e-05				11.8637	0.000373386				11.8637	2.32418e-05				11.8637	0.000284226				11.8637	6.97395e-05				11.8637	0.000483495				11.8637	0.000226767				11.8637	0.000151064				11.8637	0.000345343				11.8637	1.97386e-05
		11.9038	7.63682e-05				11.9038	0.000363806				11.9038	2.23592e-05				11.9038	0.000276455				11.9038	6.74536e-05				11.9038	0.000471352				11.9038	0.000220231				11.9038	0.000146454				11.9038	0.00033604				11.9038	1.89834e-05
		11.9439	7.38357e-05				11.9439	0.00035447				11.9439	2.151e-05				11.9439	0.000268896				11.9439	6.52425e-05				11.9439	0.000459513				11.9439	0.000213882				11.9439	0.000141984				11.9439	0.000326987				11.9439	1.82571e-05
		11.984	7.13869e-05				11.984	0.000345374				11.984	2.06929e-05				11.984	0.000261542				11.984	6.31037e-05				11.984	0.000447971				11.984	0.000207715				11.984	0.000137649				11.984	0.000318176				11.984	1.75584e-05
		12.024	6.90191e-05				12.024	0.000336511				12.024	1.99068e-05				12.024	0.000254389				12.024	6.10349e-05				12.024	0.000436717				12.024	0.000201726				12.024	0.000133447				12.024	0.000309602				12.024	1.68864e-05
		12.0641	6.67294e-05				12.0641	0.000327874				12.0641	1.91504e-05				12.0641	0.000247431				12.0641	5.90336e-05				12.0641	0.000425745				12.0641	0.000195908				12.0641	0.000129372				12.0641	0.000301258				12.0641	1.62401e-05
		12.1042	6.45154e-05				12.1042	0.000319459				12.1042	1.84227e-05				12.1042	0.000240662				12.1042	5.70979e-05				12.1042	0.000415047				12.1042	0.000190257				12.1042	0.000125421				12.1042	0.000293138				12.1042	1.56184e-05
		12.1443	6.23746e-05				12.1443	0.000311259				12.1443	1.77226e-05				12.1443	0.000234078				12.1443	5.52254e-05				12.1443	0.000404618				12.1443	0.000184769				12.1443	0.00012159				12.1443	0.000285236				12.1443	1.50205e-05
		12.1844	6.03046e-05				12.1844	0.000303269				12.1844	1.7049e-05				12.1844	0.000227673				12.1844	5.34142e-05				12.1844	0.000394449				12.1844	0.000179438				12.1844	0.000117876				12.1844	0.000277545				12.1844	1.44454e-05
		12.2244	5.8303e-05				12.2244	0.000295484				12.2244	1.64009e-05				12.2244	0.000221444				12.2244	5.16622e-05				12.2244	0.000384535				12.2244	0.000174261				12.2244	0.000114274				12.2244	0.000270062				12.2244	1.38923e-05
		12.2645	5.63676e-05				12.2645	0.000287898				12.2645	1.57773e-05				12.2645	0.000215384				12.2645	4.99676e-05				12.2645	0.00037487				12.2645	0.000169232				12.2645	0.000110783				12.2645	0.000262779				12.2645	1.33603e-05
		12.3046	5.44962e-05				12.3046	0.000280507				12.3046	1.51774e-05				12.3046	0.000209489				12.3046	4.83284e-05				12.3046	0.000365446				12.3046	0.000164347				12.3046	0.000107397				12.3046	0.000255692				12.3046	1.28486e-05
		12.3447	5.26867e-05				12.3447	0.000273305				12.3447	1.46003e-05				12.3447	0.000203755				12.3447	4.67429e-05				12.3447	0.000356259				12.3447	0.000159603				12.3447	0.000104115				12.3447	0.000248795				12.3447	1.23564e-05
		12.3848	5.09371e-05				12.3848	0.000266287				12.3848	1.4045e-05				12.3848	0.000198177				12.3848	4.52092e-05				12.3848	0.000347301				12.3848	0.000154996				12.3848	0.000100932				12.3848	0.000242083				12.3848	1.18831e-05
		12.4248	4.92454e-05				12.4248	0.000259449				12.4248	1.35108e-05				12.4248	0.000192752				12.4248	4.37258e-05				12.4248	0.000338569				12.4248	0.000150521				12.4248	9.78467e-05				12.4248	0.000235551				12.4248	1.14278e-05
		12.4649	4.76096e-05				12.4649	0.000252787				12.4649	1.29968e-05				12.4649	0.000187475				12.4649	4.22909e-05				12.4649	0.000330055				12.4649	0.000146174				12.4649	9.48551e-05				12.4649	0.000229195				12.4649	1.09899e-05
		12.505	4.6028e-05				12.505	0.000246295				12.505	1.25023e-05				12.505	0.000182342				12.505	4.0903e-05				12.505	0.000321754				12.505	0.000141953				12.505	9.19545e-05				12.505	0.00022301				12.505	1.05688e-05
		12.5451	4.44987e-05				12.5451	0.00023997				12.5451	1.20266e-05				12.5451	0.000177348				12.5451	3.95605e-05				12.5451	0.000313661				12.5451	0.000137853				12.5451	8.91423e-05				12.5451	0.000216991				12.5451	1.01638e-05
		12.5852	4.30201e-05				12.5852	0.000233806				12.5852	1.1569e-05				12.5852	0.000172492				12.5852	3.8262e-05				12.5852	0.000305772				12.5852	0.00013387				12.5852	8.64158e-05				12.5852	0.000211134				12.5852	9.7742e-06
		12.6253	4.15904e-05				12.6253	0.000227801				12.6253	1.11287e-05				12.6253	0.000167767				12.6253	3.7006e-05				12.6253	0.00029808				12.6253	0.000130003				12.6253	8.37724e-05				12.6253	0.000205435				12.6253	9.39954e-06
		12.6653	4.02081e-05				12.6653	0.000221949				12.6653	1.07051e-05				12.6653	0.000163172				12.6653	3.57911e-05				12.6653	0.000290581				12.6653	0.000126247				12.6653	8.12095e-05				12.6653	0.000199888				12.6653	9.0392e-06
		12.7054	3.88716e-05				12.7054	0.000216248				12.7054	1.02976e-05				12.7054	0.000158702				12.7054	3.4616e-05				12.7054	0.00028327				12.7054	0.000122598				12.7054	7.87247e-05				12.7054	0.000194491				12.7054	8.69264e-06
		12.7455	3.75793e-05				12.7455	0.000210693				12.7455	9.90551e-06				12.7455	0.000154354				12.7455	3.34795e-05				12.7455	0.000276142				12.7455	0.000119055				12.7455	7.63156e-05				12.7455	0.000189239				12.7455	8.35934e-06
		12.7856	3.63299e-05				12.7856	0.00020528				12.7856	9.52835e-06				12.7856	0.000150125				12.7856	3.23801e-05				12.7856	0.000269193				12.7856	0.000115614				12.7856	7.398e-05				12.7856	0.000184128				12.7856	8.03879e-06
		12.8257	3.51218e-05				12.8257	0.000200006				12.8257	9.1655e-06				12.8257	0.000146012				12.8257	3.13168e-05				12.8257	0.000262418				12.8257	0.000112272				12.8257	7.17156e-05				12.8257	0.000179154				12.8257	7.73049e-06
		12.8657	3.39538e-05				12.8657	0.000194867				12.8657	8.81644e-06				12.8657	0.000142011				12.8657	3.02883e-05				12.8657	0.000255814				12.8657	0.000109026				12.8657	6.95203e-05				12.8657	0.000174315				12.8657	7.43399e-06
		12.9058	3.28245e-05				12.9058	0.00018986				12.9058	8.48063e-06				12.9058	0.000138119				12.9058	2.92935e-05				12.9058	0.000249375				12.9058	0.000105874				12.9058	6.73919e-05				12.9058	0.000169606				12.9058	7.14884e-06
		12.9459	3.17327e-05				12.9459	0.000184981				12.9459	8.15758e-06				12.9459	0.000134334				12.9459	2.83313e-05				12.9459	0.000243097				12.9459	0.000102812				12.9459	6.53284e-05				12.9459	0.000165023				12.9459	6.8746e-06
		12.986	3.0677e-05				12.986	0.000180228				12.986	7.8468e-06				12.986	0.000130651				12.986	2.74007e-05				12.986	0.000236977				12.986	9.98386e-05				12.986	6.33279e-05				12.986	0.000160564				12.986	6.61085e-06
		13.0261	2.96563e-05				13.0261	0.000175596				13.0261	7.54783e-06				13.0261	0.00012707				13.0261	2.65005e-05				13.0261	0.000231011				13.0261	9.69508e-05				13.0261	6.13885e-05				13.0261	0.000156224				13.0261	6.3572e-06
		13.0661	2.86695e-05				13.0661	0.000171083				13.0661	7.26022e-06				13.0661	0.000123587				13.0661	2.56299e-05				13.0661	0.000225194				13.0661	9.41463e-05				13.0661	5.95082e-05				13.0661	0.000152002				13.0661	6.11326e-06
		13.1062	2.77154e-05				13.1062	0.000166686				13.1062	6.98353e-06				13.1062	0.000120198				13.1062	2.47878e-05				13.1062	0.000219524				13.1062	9.14226e-05				13.1062	5.76853e-05				13.1062	0.000147893				13.1062	5.87865e-06
		13.1463	2.6793e-05				13.1463	0.000162402				13.1463	6.71737e-06				13.1463	0.000116903				13.1463	2.39733e-05				13.1463	0.000213996				13.1463	8.87773e-05				13.1463	5.5918e-05				13.1463	0.000143895				13.1463	5.65303e-06
		13.1864	2.59012e-05				13.1864	0.000158228				13.1864	6.46132e-06				13.1864	0.000113697				13.1864	2.31855e-05				13.1864	0.000208606				13.1864	8.62084e-05				13.1864	5.42047e-05				13.1864	0.000140005				13.1864	5.43605e-06
		13.2265	2.50389e-05				13.2265	0.00015416				13.2265	6.21501e-06				13.2265	0.000110579				13.2265	2.24235e-05				13.2265	0.000203352				13.2265	8.37135e-05				13.2265	5.25437e-05				13.2265	0.000136219				13.2265	5.22738e-06
		13.2665	2.42053e-05				13.2665	0.000150197				13.2665	5.97806e-06				13.2665	0.000107546				13.2665	2.16866e-05				13.2665	0.00019823				13.2665	8.12905e-05				13.2665	5.09335e-05				13.2665	0.000132536				13.2665	5.0267e-06
		13.3066	2.33994e-05				13.3066	0.000146336				13.3066	5.75012e-06				13.3066	0.000104597				13.3066	2.09738e-05				13.3066	0.000193236				13.3066	7.89375e-05				13.3066	4.93724e-05				13.3066	0.000128951				13.3066	4.8337e-06
		13.3467	2.26201e-05				13.3467	0.000142574				13.3467	5.53085e-06				13.3467	0.000101727				13.3467	2.02843e-05				13.3467	0.000188368				13.3467	7.66523e-05				13.3467	4.7859e-05				13.3467	0.000125463				13.3467	4.6481e-06
		13.3868	2.18668e-05				13.3868	0.000138908				13.3868	5.31992e-06				13.3868	9.89369e-05				13.3868	1.96175e-05				13.3868	0.000183622				13.3868	7.4433e-05				13.3868	4.63918e-05				13.3868	0.00012207				13.3868	4.46961e-06
		13.4269	2.11385e-05				13.4269	0.000135337				13.4269	5.11701e-06				13.4269	9.62226e-05				13.4269	1.89726e-05				13.4269	0.000178996				13.4269	7.22777e-05				13.4269	4.49694e-05				13.4269	0.000118767				13.4269	4.29796e-06
		13.4669	2.04343e-05				13.4669	0.000131857				13.4669	4.92182e-06				13.4669	9.35826e-05				13.4669	1.83488e-05				13.4669	0.000174485				13.4669	7.01846e-05				13.4669	4.35905e-05				13.4669	0.000115554				13.4669	4.13288e-06
		13.507	1.97536e-05				13.507	0.000128466				13.507	4.73406e-06				13.507	9.10149e-05				13.507	1.77455e-05				13.507	0.000170088				13.507	6.81519e-05				13.507	4.22538e-05				13.507	0.000112427				13.507	3.97414e-06
		13.5471	1.90954e-05				13.5471	0.000125163				13.5471	4.55344e-06				13.5471	8.85174e-05				13.5471	1.7162e-05				13.5471	0.000165802				13.5471	6.61779e-05				13.5471	4.09579e-05				13.5471	0.000109385				13.5471	3.82147e-06
		13.5872	1.84591e-05				13.5872	0.000121944				13.5872	4.3797e-06				13.5872	8.60882e-05				13.5872	1.65977e-05				13.5872	0.000161623				13.5872	6.42609e-05				13.5872	3.97016e-05				13.5872	0.000106425				13.5872	3.67466e-06
		13.6273	1.7844e-05				13.6273	0.000118808				13.6273	4.21257e-06				13.6273	8.37255e-05				13.6273	1.60518e-05				13.6273	0.000157549				13.6273	6.23992e-05				13.6273	3.84838e-05				13.6273	0.000103544				13.6273	3.53348e-06
		13.6673	1.72493e-05				13.6673	0.000115753				13.6673	4.0518e-06				13.6673	8.14275e-05				13.6673	1.55239e-05				13.6673	0.000153578				13.6673	6.05912e-05				13.6673	3.73031e-05				13.6673	0.000100741				13.6673	3.3977e-06
		13.7074	1.66743e-05				13.7074	0.000112775				13.7074	3.89716e-06				13.7074	7.91924e-05				13.7074	1.50133e-05				13.7074	0.000149706				13.7074	5.88355e-05				13.7074	3.61586e-05				13.7074	9.80143e-05				13.7074	3.26714e-06
		13.7475	1.61185e-05				13.7475	0.000109875				13.7475	3.7484e-06				13.7475	7.70185e-05				13.7475	1.45195e-05				13.7475	0.000145932				13.7475	5.71304e-05				13.7475	3.50491e-05				13.7475	9.53607e-05				13.7475	3.14158e-06
		13.7876	1.55811e-05				13.7876	0.000107048				13.7876	3.6053e-06				13.7876	7.49041e-05				13.7876	1.40419e-05				13.7876	0.000142252				13.7876	5.54746e-05				13.7876	3.39735e-05				13.7876	9.27787e-05				13.7876	3.02084e-06
		13.8277	1.50616e-05				13.8277	0.000104295				13.8277	3.46766e-06				13.8277	7.28476e-05				13.8277	1.35799e-05				13.8277	0.000138665				13.8277	5.38667e-05				13.8277	3.29308e-05				13.8277	9.02663e-05				13.8277	2.90472e-06
		13.8677	1.45594e-05				13.8677	0.000101612				13.8677	3.33526e-06				13.8677	7.08474e-05				13.8677	1.31332e-05				13.8677	0.000135169				13.8677	5.23051e-05				13.8677	3.192e-05				13.8677	8.78218e-05				13.8677	2.79306e-06
		13.9078	1.40739e-05				13.9078	9.89979e-05				13.9078	3.2079e-06				13.9078	6.8902e-05				13.9078	1.2701e-05				13.9078	0.00013176				13.9078	5.07887e-05				13.9078	3.09401e-05				13.9078	8.54433e-05				13.9078	2.68569e-06
		13.9479	1.36045e-05				13.9479	9.6451e-05				13.9479	3.08539e-06				13.9479	6.70099e-05				13.9479	1.22831e-05				13.9479	0.000128437				13.9479	4.93161e-05				13.9479	2.99902e-05				13.9479	8.31289e-05				13.9479	2.58243e-06
		13.988	1.31507e-05				13.988	9.39695e-05				13.988	2.96755e-06				13.988	6.51696e-05				13.988	1.18789e-05				13.988	0.000125198				13.988	4.78861e-05				13.988	2.90694e-05				13.988	8.08771e-05				13.988	2.48314e-06
		14.0281	1.2712e-05				14.0281	9.15517e-05				14.0281	2.8542e-06				14.0281	6.33797e-05				14.0281	1.1488e-05				14.0281	0.00012204				14.0281	4.64974e-05				14.0281	2.81768e-05				14.0281	7.8686e-05				14.0281	2.38765e-06
		14.0681	1.22879e-05				14.0681	8.91961e-05				14.0681	2.74517e-06				14.0681	6.16388e-05				14.0681	1.111e-05				14.0681	0.000118961				14.0681	4.51489e-05				14.0681	2.73115e-05				14.0681	7.65541e-05				14.0681	2.29583e-06
		14.1082	1.1878e-05				14.1082	8.6901e-05				14.1082	2.64029e-06				14.1082	5.99457e-05				14.1082	1.07443e-05				14.1082	0.00011596				14.1082	4.38393e-05				14.1082	2.64727e-05				14.1082	7.44798e-05				14.1082	2.20754e-06
		14.1483	1.14816e-05				14.1483	8.46648e-05				14.1483	2.53941e-06				14.1483	5.82989e-05				14.1483	1.03907e-05				14.1483	0.000113034				14.1483	4.25676e-05				14.1483	2.56596e-05				14.1483	7.24615e-05				14.1483	2.12263e-06
		14.1884	1.10985e-05				14.1884	8.24861e-05				14.1884	2.44238e-06				14.1884	5.66973e-05				14.1884	1.00486e-05				14.1884	0.000110182				14.1884	4.13327e-05				14.1884	2.48714e-05				14.1884	7.04977e-05				14.1884	2.04098e-06
		14.2285	1.07281e-05				14.2285	8.03633e-05				14.2285	2.34905e-06				14.2285	5.51395e-05				14.2285	9.71786e-06				14.2285	0.000107402				14.2285	4.01334e-05				14.2285	2.41073e-05				14.2285	6.8587e-05				14.2285	1.96247e-06
		14.2685	1.037e-05				14.2685	7.82951e-05				14.2685	2.25928e-06				14.2685	5.36245e-05				14.2685	9.39794e-06				14.2685	0.000104692				14.2685	3.89689e-05				14.2685	2.33666e-05				14.2685	6.67279e-05				14.2685	1.88697e-06
		14.3086	1.00239e-05				14.3086	7.628e-05				14.3086	2.17292e-06				14.3086	5.21509e-05				14.3086	9.08854e-06				14.3086	0.00010205				14.3086	3.78381e-05				14.3086	2.26486e-05				14.3086	6.4919e-05				14.3086	1.81437e-06
		14.3487	9.68922e-06				14.3487	7.43168e-05				14.3487	2.08987e-06				14.3487	5.07178e-05				14.3487	8.7893e-06				14.3487	9.94746e-05				14.3487	3.67399e-05				14.3487	2.19526e-05				14.3487	6.3159e-05				14.3487	1.74456e-06
		14.3888	9.36574e-06				14.3888	7.24039e-05				14.3888	2.00998e-06				14.3888	4.9324e-05				14.3888	8.4999e-06				14.3888	9.6964e-05				14.3888	3.56736e-05				14.3888	2.1278e-05				14.3888	6.14466e-05				14.3888	1.67743e-06
		14.4289	9.05302e-06				14.4289	7.05402e-05				14.4289	1.93313e-06				14.4289	4.79683e-05				14.4289	8.22001e-06				14.4289	9.45165e-05				14.4289	3.4638e-05				14.4289	2.0624e-05				14.4289	5.97805e-05				14.4289	1.61287e-06
		14.4689	8.75072e-06				14.4689	6.87245e-05				14.4689	1.85922e-06				14.4689	4.66499e-05				14.4689	7.94932e-06				14.4689	9.21307e-05				14.4689	3.36325e-05				14.4689	1.999e-05				14.4689	5.81594e-05				14.4689	1.5508e-06
		14.509	8.45848e-06				14.509	6.69553e-05				14.509	1.78813e-06				14.509	4.53676e-05				14.509	7.68753e-06				14.509	8.98049e-05				14.509	3.26561e-05				14.509	1.93755e-05				14.509	5.65821e-05				14.509	1.49111e-06
		14.5491	8.17598e-06				14.5491	6.52317e-05				14.5491	1.71975e-06				14.5491	4.41204e-05				14.5491	7.43435e-06				14.5491	8.75377e-05				14.5491	3.17079e-05				14.5491	1.87798e-05				14.5491	5.50475e-05				14.5491	1.43371e-06
		14.5892	7.90289e-06				14.5892	6.35524e-05				14.5892	1.65398e-06				14.5892	4.29075e-05				14.5892	7.18949e-06				14.5892	8.53277e-05				14.5892	3.07872e-05				14.5892	1.82024e-05				14.5892	5.35544e-05				14.5892	1.37852e-06
		14.6293	7.6389e-06				14.6293	6.19162e-05				14.6293	1.59072e-06				14.6293	4.17278e-05				14.6293	6.95268e-06				14.6293	8.31732e-05				14.6293	2.98931e-05				14.6293	1.76427e-05				14.6293	5.21016e-05				14.6293	1.32545e-06
		14.6693	7.38371e-06				14.6693	6.03221e-05				14.6693	1.52987e-06				14.6693	4.05805e-05				14.6693	6.72365e-06				14.6693	8.1073e-05				14.6693	2.90249e-05				14.6693	1.71001e-05				14.6693	5.06882e-05				14.6693	1.27442e-06
		14.7094	7.13701e-06				14.7094	5.87689e-05				14.7094	1.47135e-06				14.7094	3.94646e-05				14.7094	6.50216e-06				14.7094	7.90258e-05				14.7094	2.81819e-05				14.7094	1.65742e-05				14.7094	4.9313e-05				14.7094	1.22535e-06
		14.7495	6.89854e-06				14.7495	5.72557e-05				14.7495	1.41506e-06				14.7495	3.83794e-05				14.7495	6.28795e-06				14.7495	7.70301e-05				14.7495	2.73632e-05				14.7495	1.60644e-05				14.7495	4.79749e-05				14.7495	1.17817e-06
		14.7896	6.66802e-06				14.7896	5.57814e-05				14.7896	1.36092e-06				14.7896	3.73239e-05				14.7896	6.08079e-06				14.7896	7.50847e-05				14.7896	2.65683e-05				14.7896	1.55703e-05				14.7896	4.66731e-05				14.7896	1.1328e-06
		14.8297	6.44518e-06				14.8297	5.4345e-05				14.8297	1.30884e-06				14.8297	3.62974e-05				14.8297	5.88044e-06				14.8297	7.31883e-05				14.8297	2.57964e-05				14.8297	1.50913e-05				14.8297	4.54065e-05				14.8297	1.08917e-06
		14.8697	6.22977e-06				14.8697	5.29456e-05				14.8697	1.25876e-06				14.8697	3.52991e-05				14.8697	5.68668e-06				14.8697	7.13396e-05				14.8697	2.50469e-05				14.8697	1.4627e-05				14.8697	4.41742e-05				14.8697	1.04722e-06
		14.9098	6.02154e-06				14.9098	5.15821e-05				14.9098	1.21059e-06				14.9098	3.43282e-05				14.9098	5.4993e-06				14.9098	6.95376e-05				14.9098	2.43191e-05				14.9098	1.41769e-05				14.9098	4.29752e-05				14.9098	1.00688e-06
		14.9499	5.82026e-06				14.9499	5.02537e-05				14.9499	1.16425e-06				14.9499	3.33839e-05				14.9499	5.31808e-06				14.9499	6.7781e-05				14.9499	2.36123e-05				14.9499	1.37407e-05				14.9499	4.18087e-05				14.9499	9.68098e-07
		14.99	5.62568e-06				14.99	4.89594e-05				14.99	1.11969e-06				14.99	3.24655e-05				14.99	5.14282e-06				14.99	6.60686e-05				14.99	2.29261e-05				14.99	1.33178e-05				14.99	4.06737e-05				14.99	9.30804e-07
		15.0301	5.4376e-06				15.0301	4.76985e-05				15.0301	1.07683e-06				15.0301	3.15724e-05				15.0301	4.97333e-06				15.0301	6.43994e-05				15.0301	2.22597e-05				15.0301	1.2908e-05				15.0301	3.95695e-05				15.0301	8.94944e-07
		15.0701	5.25578e-06				15.0701	4.64699e-05				15.0701	1.03561e-06				15.0701	3.07037e-05				15.0701	4.80941e-06				15.0701	6.27723e-05				15.0701	2.16127e-05				15.0701	1.25107e-05				15.0701	3.84951e-05				15.0701	8.60463e-07
		15.1102	5.08004e-06				15.1102	4.5273e-05				15.1102	9.95959e-07				15.1102	2.98589e-05				15.1102	4.65089e-06				15.1102	6.11862e-05				15.1102	2.09844e-05				15.1102	1.21256e-05				15.1102	3.74499e-05				15.1102	8.27308e-07
		15.1503	4.91015e-06				15.1503	4.41068e-05				15.1503	9.57825e-07				15.1503	2.90373e-05				15.1503	4.49758e-06				15.1503	5.96401e-05				15.1503	2.03743e-05				15.1503	1.17523e-05				15.1503	3.64329e-05				15.1503	7.95428e-07
		15.1904	4.74593e-06				15.1904	4.29707e-05				15.1904	9.21149e-07				15.1904	2.82383e-05				15.1904	4.34932e-06				15.1904	5.81329e-05				15.1904	1.97819e-05				15.1904	1.13905e-05				15.1904	3.54435e-05				15.1904	7.64775e-07
		15.2305	4.5872e-06				15.2305	4.18637e-05				15.2305	8.85874e-07				15.2305	2.74612e-05				15.2305	4.20594e-06				15.2305	5.66638e-05				15.2305	1.92067e-05				15.2305	1.10398e-05				15.2305	3.44809e-05				15.2305	7.35301e-07
		15.2705	4.43376e-06				15.2705	4.07853e-05				15.2705	8.51948e-07				15.2705	2.67054e-05				15.2705	4.06728e-06				15.2705	5.52317e-05				15.2705	1.86482e-05				15.2705	1.06998e-05				15.2705	3.35443e-05				15.2705	7.06961e-07
		15.3106	4.28544e-06				15.3106	3.97346e-05				15.3106	8.19318e-07				15.3106	2.59704e-05				15.3106	3.93318e-06				15.3106	5.38357e-05				15.3106	1.81058e-05				15.3106	1.03703e-05				15.3106	3.26332e-05				15.3106	6.79712e-07
		15.3507	4.14206e-06				15.3507	3.87109e-05				15.3507	7.87935e-07				15.3507	2.52556e-05				15.3507	3.8035e-06				15.3507	5.24749e-05				15.3507	1.75792e-05				15.3507	1.0051e-05				15.3507	3.17467e-05				15.3507	6.53511e-07
		15.3908	4.00348e-06				15.3908	3.77135e-05				15.3908	7.57752e-07				15.3908	2.45604e-05				15.3908	3.67809e-06				15.3908	5.11485e-05				15.3908	1.70679e-05				15.3908	9.7414e-06				15.3908	3.08842e-05				15.3908	6.28318e-07
		15.4309	3.86952e-06				15.4309	3.67418e-05				15.4309	7.28724e-07				15.4309	2.38843e-05				15.4309	3.5568e-06				15.4309	4.98555e-05				15.4309	1.65714e-05				15.4309	9.44135e-06				15.4309	3.00451e-05				15.4309	6.04095e-07
		15.4709	3.74003e-06				15.4709	3.57952e-05				15.4709	7.00805e-07				15.4709	2.32268e-05				15.4709	3.43951e-06				15.4709	4.85951e-05				15.4709	1.60893e-05				15.4709	9.15051e-06				15.4709	2.92287e-05				15.4709	5.80804e-07
		15.511	3.61487e-06				15.511	3.48728e-05				15.511	6.73953e-07				15.511	2.25873e-05				15.511	3.32608e-06				15.511	4.73665e-05				15.511	1.56212e-05				15.511	8.86862e-06				15.511	2.84345e-05				15.511	5.58409e-07
		15.5511	3.49388e-06				15.5511	3.39742e-05				15.5511	6.48129e-07				15.5511	2.19654e-05				15.5511	3.21639e-06				15.5511	4.61689e-05				15.5511	1.51667e-05				15.5511	8.59538e-06				15.5511	2.76618e-05				15.5511	5.36877e-07
		15.5912	3.37694e-06				15.5912	3.30988e-05				15.5912	6.23292e-07				15.5912	2.13606e-05				15.5912	3.1103e-06				15.5912	4.50015e-05				15.5912	1.47253e-05				15.5912	8.33054e-06				15.5912	2.691e-05				15.5912	5.16174e-07
		15.6313	3.2639e-06				15.6313	3.22458e-05				15.6313	5.99406e-07				15.6313	2.07724e-05				15.6313	3.00771e-06				15.6313	4.38635e-05				15.6313	1.42968e-05				15.6313	8.07384e-06				15.6313	2.61786e-05				15.6313	4.96267e-07
		15.6713	3.15464e-06				15.6713	3.14148e-05				15.6713	5.76432e-07				15.6713	2.02004e-05				15.6713	2.9085e-06				15.6713	4.27543e-05				15.6713	1.38807e-05				15.6713	7.82504e-06				15.6713	2.5467e-05				15.6713	4.77128e-07
		15.7114	3.04902e-06				15.7114	3.06052e-05				15.7114	5.54338e-07				15.7114	1.96441e-05				15.7114	2.81256e-06				15.7114	4.16731e-05				15.7114	1.34767e-05				15.7114	7.58388e-06				15.7114	2.47747e-05				15.7114	4.58725e-07
		15.7515	2.94694e-06				15.7515	2.98165e-05				15.7515	5.33089e-07				15.7515	1.91031e-05				15.7515	2.71978e-06				15.7515	4.06192e-05				15.7515	1.30845e-05				15.7515	7.35013e-06				15.7515	2.41012e-05				15.7515	4.4103e-07
		15.7916	2.84826e-06				15.7916	2.9048e-05				15.7916	5.12653e-07				15.7916	1.85769e-05				15.7916	2.63005e-06				15.7916	3.95918e-05				15.7916	1.27036e-05				15.7916	7.12357e-06				15.7916	2.3446e-05				15.7916	4.24018e-07
		15.8317	2.75288e-06				15.8317	2.82993e-05				15.8317	4.93e-07				15.8317	1.80653e-05				15.8317	2.54328e-06				15.8317	3.85904e-05				15.8317	1.23337e-05				15.8317	6.90398e-06				15.8317	2.28085e-05				15.8317	4.0766e-07
		15.8717	2.66069e-06				15.8717	2.75699e-05				15.8717	4.74098e-07				15.8717	1.75677e-05				15.8717	2.45937e-06				15.8717	3.76143e-05				15.8717	1.19746e-05				15.8717	6.69114e-06				15.8717	2.21883e-05				15.8717	3.91932e-07
		15.9118	2.57158e-06				15.9118	2.68593e-05				15.9118	4.55919e-07				15.9118	1.70837e-05				15.9118	2.37822e-06				15.9118	3.66628e-05				15.9118	1.1626e-05				15.9118	6.48485e-06				15.9118	2.15849e-05				15.9118	3.76811e-07
		15.9519	2.48545e-06				15.9519	2.61669e-05				15.9519	4.38437e-07				15.9519	1.66131e-05				15.9519	2.29975e-06				15.9519	3.57353e-05				15.9519	1.12874e-05				15.9519	6.2849e-06				15.9519	2.09979e-05				15.9519	3.62272e-07
		15.992	2.40219e-06				15.992	2.54924e-05				15.992	4.21623e-07				15.992	1.61554e-05				15.992	2.22386e-06				15.992	3.48312e-05				15.992	1.09587e-05				15.992	6.09111e-06				15.992	2.04269e-05				15.992	3.48292e-07
		16.0321	2.32172e-06				16.0321	2.48353e-05				16.0321	4.05453e-07				16.0321	1.57103e-05				16.0321	2.15047e-06				16.0321	3.395e-05				16.0321	1.06396e-05				16.0321	5.90327e-06				16.0321	1.98713e-05				16.0321	3.34852e-07
		16.0721	2.24394e-06				16.0721	2.4195e-05				16.0721	3.89903e-07				16.0721	1.52774e-05				16.0721	2.0795e-06				16.0721	3.3091e-05				16.0721	1.03297e-05				16.0721	5.72121e-06				16.0721	1.93308e-05				16.0721	3.21929e-07
		16.1122	2.16876e-06				16.1122	2.35713e-05				16.1122	3.74947e-07				16.1122	1.48565e-05				16.1122	2.01087e-06				16.1122	3.22537e-05				16.1122	1.00288e-05				16.1122	5.54476e-06				16.1122	1.88049e-05				16.1122	3.09505e-07
		16.1523	2.09609e-06				16.1523	2.29636e-05				16.1523	3.60565e-07				16.1523	1.44471e-05				16.1523	1.9445e-06				16.1523	3.14375e-05				16.1523	9.7367e-06				16.1523	5.37373e-06				16.1523	1.82933e-05				16.1523	2.97559e-07
		16.1924	2.02585e-06				16.1924	2.23715e-05				16.1924	3.46733e-07				16.1924	1.4049e-05				16.1924	1.88032e-06				16.1924	3.0642e-05				16.1924	9.45305e-06				16.1924	5.20797e-06				16.1924	1.77956e-05				16.1924	2.86073e-07
		16.2325	1.95796e-06				16.2325	2.17947e-05				16.2325	3.3343e-07				16.2325	1.36618e-05				16.2325	1.81826e-06				16.2325	2.98665e-05				16.2325	9.17765e-06				16.2325	5.04731e-06				16.2325	1.73115e-05				16.2325	2.7503e-07
		16.2725	1.89235e-06				16.2725	2.12328e-05				16.2725	3.20637e-07				16.2725	1.32853e-05				16.2725	1.75824e-06				16.2725	2.91107e-05				16.2725	8.91025e-06				16.2725	4.8916e-06				16.2725	1.68404e-05				16.2725	2.64413e-07
		16.3126	1.82892e-06				16.3126	2.06853e-05				16.3126	3.08335e-07				16.3126	1.29191e-05				16.3126	1.7002e-06				16.3126	2.83739e-05				16.3126	8.65063e-06				16.3126	4.74067e-06				16.3126	1.63822e-05				16.3126	2.54205e-07
		16.3527	1.76762e-06				16.3527	2.0152e-05				16.3527	2.96503e-07				16.3527	1.2563e-05				16.3527	1.64407e-06				16.3527	2.76557e-05				16.3527	8.39855e-06				16.3527	4.5944e-06				16.3527	1.59363e-05				16.3527	2.44391e-07
		16.3928	1.70837e-06				16.3928	1.96323e-05				16.3928	2.85125e-07				16.3928	1.22167e-05				16.3928	1.58979e-06				16.3928	2.69557e-05				16.3928	8.1538e-06				16.3928	4.45262e-06				16.3928	1.55026e-05				16.3928	2.34955e-07
		16.4329	1.6511e-06				16.4329	1.91261e-05				16.4329	2.74182e-07				16.4329	1.188e-05				16.4329	1.5373e-06				16.4329	2.62734e-05				16.4329	7.91616e-06				16.4329	4.31522e-06				16.4329	1.50807e-05				16.4329	2.25882e-07
		16.4729	1.59574e-06				16.4729	1.86328e-05				16.4729	2.63659e-07				16.4729	1.15525e-05				16.4729	1.48654e-06				16.4729	2.56083e-05				16.4729	7.68543e-06				16.4729	4.18204e-06				16.4729	1.46702e-05				16.4729	2.1716e-07
		16.513	1.54224e-06				16.513	1.81523e-05				16.513	2.53539e-07				16.513	1.1234e-05				16.513	1.43746e-06				16.513	2.496e-05				16.513	7.46142e-06				16.513	4.05296e-06				16.513	1.42709e-05				16.513	2.08774e-07
		16.5531	1.49053e-06				16.5531	1.76842e-05				16.5531	2.43807e-07				16.5531	1.09242e-05				16.5531	1.39e-06				16.5531	2.4328e-05				16.5531	7.24392e-06				16.5531	3.92786e-06				16.5531	1.38824e-05				16.5531	2.00711e-07
		16.5932	1.44055e-06				16.5932	1.72281e-05				16.5932	2.34448e-07				16.5932	1.0623e-05				16.5932	1.3441e-06				16.5932	2.37121e-05				16.5932	7.03274e-06				16.5932	3.80661e-06				16.5932	1.35044e-05				16.5932	1.92959e-07
		16.6333	1.39224e-06				16.6333	1.67838e-05				16.6333	2.25447e-07				16.6333	1.03301e-05				16.6333	1.29971e-06				16.6333	2.31117e-05				16.6333	6.8277e-06				16.6333	3.6891e-06				16.6333	1.31368e-05				16.6333	1.85506e-07
		16.6733	1.34555e-06				16.6733	1.63509e-05				16.6733	2.16791e-07				16.6733	1.00453e-05				16.6733	1.25679e-06				16.6733	2.25265e-05				16.6733	6.62863e-06				16.6733	3.57521e-06				16.6733	1.27791e-05				16.6733	1.78341e-07
		16.7134	1.30042e-06				16.7134	1.59292e-05				16.7134	2.08468e-07				16.7134	9.76828e-06				16.7134	1.21528e-06				16.7134	2.19561e-05				16.7134	6.43535e-06				16.7134	3.46482e-06				16.7134	1.24311e-05				16.7134	1.71452e-07
		16.7535	1.2568e-06				16.7535	1.55183e-05				16.7535	2.00463e-07				16.7535	9.49889e-06				16.7535	1.17514e-06				16.7535	2.14001e-05				16.7535	6.2477e-06				16.7535	3.35784e-06				16.7535	1.20926e-05				16.7535	1.64828e-07
		16.7936	1.21464e-06				16.7936	1.5118e-05				16.7936	1.92765e-07				16.7936	9.23693e-06				16.7936	1.13633e-06				16.7936	2.08581e-05				16.7936	6.0655e-06				16.7936	3.25415e-06				16.7936	1.17633e-05				16.7936	1.58461e-07
		16.8337	1.1739e-06				16.8337	1.47281e-05				16.8337	1.85362e-07				16.8337	8.98217e-06				16.8337	1.09879e-06				16.8337	2.03299e-05				16.8337	5.88861e-06				16.8337	3.15366e-06				16.8337	1.14429e-05				16.8337	1.52338e-07
		16.8737	1.13451e-06				16.8737	1.43481e-05				16.8737	1.78243e-07				16.8737	8.73443e-06				16.8737	1.0625e-06				16.8737	1.9815e-05				16.8737	5.71686e-06				16.8737	3.05626e-06				16.8737	1.11313e-05				16.8737	1.46452e-07
		16.9138	1.09645e-06				16.9138	1.3978e-05				16.9138	1.71397e-07				16.9138	8.49351e-06				16.9138	1.0274e-06				16.9138	1.93131e-05				16.9138	5.55011e-06				16.9138	2.96187e-06				16.9138	1.08281e-05				16.9138	1.40794e-07
		16.9539	1.05966e-06				16.9539	1.36174e-05				16.9539	1.64814e-07				16.9539	8.25922e-06				16.9539	9.93459e-07				16.9539	1.88239e-05				16.9539	5.38821e-06				16.9539	2.87038e-06				16.9539	1.05331e-05				16.9539	1.35353e-07
		16.994	1.0241e-06				16.994	1.32661e-05				16.994	1.58483e-07				16.994	8.03139e-06				16.994	9.60639e-07				16.994	1.83471e-05				16.994	5.23103e-06				16.994	2.78172e-06				16.994	1.02462e-05				16.994	1.30123e-07
		17.0341	9.89738e-07				17.0341	1.29239e-05				17.0341	1.52395e-07				17.0341	7.80983e-06				17.0341	9.28901e-07				17.0341	1.78823e-05				17.0341	5.07842e-06				17.0341	2.69579e-06				17.0341	9.96703e-06				17.0341	1.25094e-07
		17.0741	9.56523e-07				17.0741	1.25904e-05				17.0741	1.4654e-07				17.0741	7.59437e-06				17.0741	8.98211e-07				17.0741	1.74293e-05				17.0741	4.93025e-06				17.0741	2.6125e-06				17.0741	9.69548e-06				17.0741	1.20259e-07
		17.1142	9.24421e-07				17.1142	1.22656e-05				17.1142	1.4091e-07				17.1142	7.38484e-06				17.1142	8.68533e-07				17.1142	1.69878e-05				17.1142	4.7864e-06				17.1142	2.53179e-06				17.1142	9.43132e-06				17.1142	1.15611e-07
		17.1543	8.93394e-07				17.1543	1.19491e-05				17.1543	1.35496e-07				17.1543	7.18109e-06				17.1543	8.39835e-07				17.1543	1.65574e-05				17.1543	4.64674e-06				17.1543	2.45356e-06				17.1543	9.17433e-06				17.1543	1.11143e-07
		17.1944	8.63406e-07				17.1944	1.16408e-05				17.1944	1.3029e-07				17.1944	6.98295e-06				17.1944	8.12084e-07				17.1944	1.61379e-05				17.1944	4.51114e-06				17.1944	2.37775e-06				17.1944	8.92433e-06				17.1944	1.06846e-07
		17.2345	8.34423e-07				17.2345	1.13405e-05				17.2345	1.25283e-07				17.2345	6.79026e-06				17.2345	7.85248e-07				17.2345	1.5729e-05				17.2345	4.37949e-06				17.2345	2.30427e-06				17.2345	8.68113e-06				17.2345	1.02716e-07
		17.2745	8.06412e-07				17.2745	1.10479e-05				17.2745	1.20469e-07				17.2745	6.60289e-06				17.2745	7.59299e-07				17.2745	1.53304e-05				17.2745	4.25167e-06				17.2745	2.23306e-06				17.2745	8.44455e-06				17.2745	9.87453e-08
		17.3146	7.79338e-07				17.3146	1.07628e-05				17.3146	1.15839e-07				17.3146	6.42067e-06				17.3146	7.34206e-07				17.3146	1.4942e-05				17.3146	4.12758e-06				17.3146	2.16405e-06				17.3146	8.2144e-06				17.3146	9.49277e-08
		17.3547	7.53173e-07				17.3547	1.0485e-05				17.3547	1.11387e-07				17.3547	6.24348e-06				17.3547	7.09941e-07				17.3547	1.45633e-05				17.3547	4.0071e-06				17.3547	2.09716e-06				17.3547	7.9905e-06				17.3547	9.12576e-08
		17.3948	7.27884e-07				17.3948	1.02145e-05				17.3948	1.07105e-07				17.3948	6.07117e-06				17.3948	6.86477e-07				17.3948	1.41942e-05				17.3948	3.89013e-06				17.3948	2.03234e-06				17.3948	7.7727e-06				17.3948	8.77291e-08
		17.4349	7.03442e-07				17.4349	9.95088e-06				17.4349	1.02988e-07				17.4349	5.90361e-06				17.4349	6.63787e-07				17.4349	1.38345e-05				17.4349	3.77657e-06				17.4349	1.96952e-06				17.4349	7.56082e-06				17.4349	8.4337e-08
		17.4749	6.7982e-07				17.4749	9.69408e-06				17.4749	9.90294e-08				17.4749	5.74066e-06				17.4749	6.41847e-07				17.4749	1.34839e-05				17.4749	3.66631e-06				17.4749	1.90863e-06				17.4749	7.35471e-06				17.4749	8.10758e-08
		17.515	6.5699e-07				17.515	9.4439e-06				17.515	9.52224e-08				17.515	5.5822e-06				17.515	6.20631e-07				17.515	1.31421e-05				17.515	3.55927e-06				17.515	1.84963e-06				17.515	7.1542e-06				17.515	7.79405e-08
		17.5551	6.34925e-07				17.5551	9.20017e-06				17.5551	9.15616e-08				17.5551	5.42811e-06				17.5551	6.00116e-07				17.5551	1.2809e-05				17.5551	3.45535e-06				17.5551	1.79244e-06				17.5551	6.95914e-06				17.5551	7.49264e-08
		17.5952	6.136e-07				17.5952	8.96272e-06				17.5952	8.80412e-08				17.5952	5.27827e-06				17.5952	5.80277e-07				17.5952	1.24843e-05				17.5952	3.35445e-06				17.5952	1.73702e-06				17.5952	6.7694e-06				17.5952	7.20286e-08
		17.6353	5.9299e-07				17.6353	8.73139e-06				17.6353	8.46561e-08				17.6353	5.13256e-06				17.6353	5.61094e-07				17.6353	1.21679e-05				17.6353	3.2565e-06				17.6353	1.68331e-06				17.6353	6.58482e-06				17.6353	6.92428e-08
		17.6754	5.73071e-07				17.6754	8.50603e-06				17.6754	8.14009e-08				17.6754	4.99086e-06				17.6754	5.42544e-07				17.6754	1.18594e-05				17.6754	3.1614e-06				17.6754	1.63126e-06				17.6754	6.40526e-06				17.6754	6.65646e-08
		17.7154	5.5382e-07				17.7154	8.28648e-06				17.7154	7.82707e-08				17.7154	4.85307e-06				17.7154	5.24607e-07				17.7154	1.15588e-05				17.7154	3.06907e-06				17.7154	1.58081e-06				17.7154	6.23058e-06				17.7154	6.39898e-08
		17.7555	5.35214e-07				17.7555	8.07259e-06				17.7555	7.52606e-08				17.7555	4.71908e-06				17.7555	5.07262e-07				17.7555	1.12657e-05				17.7555	2.97943e-06				17.7555	1.53192e-06				17.7555	6.06066e-06				17.7555	6.15146e-08
		17.7956	5.17233e-07				17.7956	7.86422e-06				17.7956	7.23662e-08				17.7956	4.58878e-06				17.7956	4.9049e-07				17.7956	1.09801e-05				17.7956	2.89241e-06				17.7956	1.48454e-06				17.7956	5.89537e-06				17.7956	5.91349e-08
		17.8357	4.99854e-07				17.8357	7.66122e-06				17.8357	6.95829e-08				17.8357	4.46207e-06				17.8357	4.74272e-07				17.8357	1.07017e-05				17.8357	2.80792e-06				17.8357	1.43862e-06				17.8357	5.73457e-06				17.8357	5.68472e-08
		17.8758	4.83058e-07				17.8758	7.46345e-06				17.8758	6.69066e-08				17.8758	4.33886e-06				17.8758	4.5859e-07				17.8758	1.04304e-05				17.8758	2.72589e-06				17.8758	1.39412e-06				17.8758	5.57815e-06				17.8758	5.46479e-08
		17.9158	4.66826e-07				17.9158	7.27078e-06				17.9158	6.4333e-08				17.9158	4.21904e-06				17.9158	4.43425e-07				17.9158	1.01659e-05				17.9158	2.64626e-06				17.9158	1.351e-06				17.9158	5.42599e-06				17.9158	5.25335e-08
		17.9559	4.51139e-07				17.9559	7.08309e-06				17.9559	6.18583e-08				17.9559	4.10253e-06				17.9559	4.28761e-07				17.9559	9.9081e-06				17.9559	2.56895e-06				17.9559	1.3092e-06				17.9559	5.27797e-06				17.9559	5.05009e-08
		17.996	4.35977e-07				17.996	6.90023e-06				17.996	5.94786e-08				17.996	3.98923e-06				17.996	4.14582e-07				17.996	9.65685e-06				17.996	2.49389e-06				17.996	1.2687e-06				17.996	5.13399e-06				17.996	4.85468e-08
		18.0361	4.21324e-07				18.0361	6.72209e-06				18.0361	5.71904e-08				18.0361	3.87905e-06				18.0361	4.00871e-07				18.0361	9.41195e-06				18.0361	2.42102e-06				18.0361	1.22945e-06				18.0361	4.99392e-06				18.0361	4.66683e-08
		18.0762	4.07163e-07				18.0762	6.54854e-06				18.0762	5.499e-08				18.0762	3.77191e-06				18.0762	3.87613e-07				18.0762	9.17326e-06				18.0762	2.35028e-06				18.0762	1.19141e-06				18.0762	4.85767e-06				18.0762	4.48623e-08
		18.1162	3.93478e-07				18.1162	6.37947e-06				18.1162	5.28742e-08				18.1162	3.66773e-06				18.1162	3.74793e-07				18.1162	8.94061e-06				18.1162	2.2816e-06				18.1162	1.15454e-06				18.1162	4.72512e-06				18.1162	4.31262e-08
		18.1563	3.80251e-07				18.1563	6.21476e-06				18.1563	5.08397e-08				18.1563	3.56642e-06				18.1563	3.62397e-07				18.1563	8.71385e-06				18.1563	2.21492e-06				18.1563	1.11881e-06				18.1563	4.59619e-06				18.1563	4.14571e-08
		18.1964	3.67468e-07				18.1964	6.0543e-06				18.1964	4.88834e-08				18.1964	3.4679e-06				18.1964	3.5041e-07				18.1964	8.49283e-06				18.1964	2.15019e-06				18.1964	1.08419e-06				18.1964	4.47077e-06				18.1964	3.98526e-08
		18.2365	3.55114e-07				18.2365	5.89798e-06				18.2365	4.70023e-08				18.2365	3.37211e-06				18.2365	3.38819e-07				18.2365	8.27741e-06				18.2365	2.08734e-06				18.2365	1.05064e-06				18.2365	4.34876e-06				18.2365	3.83101e-08
		18.2766	3.43175e-07				18.2766	5.74568e-06				18.2766	4.51934e-08				18.2766	3.27895e-06				18.2766	3.27611e-07				18.2766	8.06744e-06				18.2766	2.02633e-06				18.2766	1.01812e-06				18.2766	4.23008e-06				18.2766	3.68272e-08
		18.3166	3.31637e-07				18.3166	5.59732e-06				18.3166	4.34541e-08				18.3166	3.18836e-06				18.3166	3.16774e-07				18.3166	7.8628e-06				18.3166	1.9671e-06				18.3166	9.86605e-07				18.3166	4.11463e-06				18.3166	3.54017e-08
		18.3567	3.20486e-07				18.3567	5.45279e-06				18.3567	4.17816e-08				18.3567	3.10028e-06				18.3567	3.06294e-07				18.3567	7.66333e-06				18.3567	1.9096e-06				18.3567	9.56066e-07				18.3567	4.00232e-06				18.3567	3.40312e-08
		18.3968	3.09709e-07				18.3968	5.31198e-06				18.3968	4.01734e-08				18.3968	3.01462e-06				18.3968	2.96161e-07				18.3968	7.46892e-06				18.3968	1.85378e-06				18.3968	9.2647e-07				18.3968	3.89308e-06				18.3968	3.27138e-08
		18.4369	2.99294e-07				18.4369	5.17481e-06				18.4369	3.8627e-08				18.4369	2.93132e-06				18.4369	2.86363e-07				18.4369	7.27944e-06				18.4369	1.79958e-06				18.4369	8.97789e-07				18.4369	3.78681e-06				18.4369	3.14473e-08
		18.477	2.89229e-07				18.477	5.04117e-06				18.477	3.71401e-08				18.477	2.85033e-06				18.477	2.76889e-07				18.477	7.09475e-06				18.477	1.74696e-06				18.477	8.69994e-07				18.477	3.68343e-06				18.477	3.02298e-08
		18.517	2.79502e-07				18.517	4.91099e-06				18.517	3.57103e-08				18.517	2.77157e-06				18.517	2.67727e-07				18.517	6.91474e-06				18.517	1.69589e-06				18.517	8.43059e-07				18.517	3.58288e-06				18.517	2.90594e-08
		18.5571	2.70101e-07				18.5571	4.78416e-06				18.5571	3.43355e-08				18.5571	2.69498e-06				18.5571	2.58869e-07				18.5571	6.73929e-06				18.5571	1.6463e-06				18.5571	8.16955e-07				18.5571	3.48506e-06				18.5571	2.79342e-08
		18.5972	2.61016e-07				18.5972	4.6606e-06				18.5972	3.30136e-08				18.5972	2.6205e-06				18.5972	2.50303e-07				18.5972	6.56829e-06				18.5972	1.59816e-06				18.5972	7.91659e-07				18.5972	3.38991e-06				18.5972	2.68525e-08
		18.6373	2.52237e-07				18.6373	4.54024e-06				18.6373	3.17424e-08				18.6373	2.54808e-06				18.6373	2.42021e-07				18.6373	6.40162e-06				18.6373	1.55142e-06				18.6373	7.67145e-07				18.6373	3.29735e-06				18.6373	2.58127e-08
		18.6774	2.43752e-07				18.6774	4.42297e-06				18.6774	3.05202e-08				18.6774	2.47766e-06				18.6774	2.34012e-07				18.6774	6.23917e-06				18.6774	1.50605e-06				18.6774	7.43388e-07				18.6774	3.20731e-06				18.6774	2.48131e-08
		18.7174	2.35552e-07				18.7174	4.30874e-06				18.7174	2.9345e-08				18.7174	2.40919e-06				18.7174	2.26268e-07				18.7174	6.08084e-06				18.7174	1.462e-06				18.7174	7.20366e-07				18.7174	3.11973e-06				18.7174	2.38522e-08
		18.7575	2.27627e-07				18.7575	4.19745e-06				18.7575	2.82149e-08				18.7575	2.3426e-06				18.7575	2.1878e-07				18.7575	5.92652e-06				18.7575	1.41924e-06				18.7575	6.98055e-07				18.7575	3.03454e-06				18.7575	2.29284e-08
		18.7976	2.19969e-07				18.7976	4.08903e-06				18.7976	2.71284e-08				18.7976	2.27785e-06				18.7976	2.11539e-07				18.7976	5.77611e-06				18.7976	1.37773e-06				18.7976	6.76435e-07				18.7976	2.95167e-06				18.7976	2.20404e-08
		18.8377	2.12568e-07				18.8377	3.98342e-06				18.8377	2.60836e-08				18.8377	2.21489e-06				18.8377	2.04538e-07				18.8377	5.62951e-06				18.8377	1.33743e-06				18.8377	6.55483e-07				18.8377	2.87105e-06				18.8377	2.11867e-08
		18.8778	2.05415e-07				18.8778	3.88052e-06				18.8778	2.5079e-08				18.8778	2.15366e-06				18.8778	1.97769e-07				18.8778	5.48663e-06				18.8778	1.2983e-06				18.8778	6.35179e-07				18.8778	2.79264e-06				18.8778	2.03661e-08
		18.9178	1.98503e-07				18.9178	3.78028e-06				18.9178	2.4113e-08				18.9178	2.09413e-06				18.9178	1.91223e-07				18.9178	5.34737e-06				18.9178	1.26032e-06				18.9178	6.15502e-07				18.9178	2.71636e-06				18.9178	1.95772e-08
		18.9579	1.91823e-07				18.9579	3.68263e-06				18.9579	2.31842e-08				18.9579	2.03624e-06				18.9579	1.84893e-07				18.9579	5.21164e-06				18.9579	1.22345e-06				18.9579	5.96434e-07				18.9579	2.64216e-06				18.9579	1.88188e-08
		18.998	1.85367e-07				18.998	3.5875e-06				18.998	2.22912e-08				18.998	1.97994e-06				18.998	1.78773e-07				18.998	5.07934e-06				18.998	1.18766e-06				18.998	5.77956e-07				18.998	2.56999e-06				18.998	1.80898e-08
		19.0381	1.79129e-07				19.0381	3.49483e-06				19.0381	2.14324e-08				19.0381	1.9252e-06				19.0381	1.72856e-07				19.0381	4.95041e-06				19.0381	1.15291e-06				19.0381	5.6005e-07				19.0381	2.49978e-06				19.0381	1.7389e-08
		19.0782	1.731e-07				19.0782	3.40454e-06				19.0782	2.06068e-08				19.0782	1.87198e-06				19.0782	1.67134e-07				19.0782	4.82474e-06				19.0782	1.11917e-06				19.0782	5.42697e-07				19.0782	2.43149e-06				19.0782	1.67153e-08
		19.1182	1.67274e-07				19.1182	3.31659e-06				19.1182	1.98129e-08				19.1182	1.82022e-06				19.1182	1.61601e-07				19.1182	4.70225e-06				19.1182	1.08642e-06				19.1182	5.25881e-07				19.1182	2.36506e-06				19.1182	1.60677e-08
		19.1583	1.61643e-07				19.1583	3.23091e-06				19.1583	1.90495e-08				19.1583	1.76989e-06				19.1583	1.56251e-07				19.1583	4.58287e-06				19.1583	1.05463e-06				19.1583	5.09586e-07				19.1583	2.30045e-06				19.1583	1.54452e-08
		19.1984	1.56202e-07				19.1984	3.14744e-06				19.1984	1.83155e-08				19.1984	1.72095e-06				19.1984	1.51078e-07				19.1984	4.46652e-06				19.1984	1.02376e-06				19.1984	4.93794e-07				19.1984	2.23759e-06				19.1984	1.48467e-08
		19.2385	1.50944e-07				19.2385	3.06612e-06				19.2385	1.76098e-08				19.2385	1.67336e-06				19.2385	1.46076e-07				19.2385	4.35312e-06				19.2385	9.93802e-07				19.2385	4.78491e-07				19.2385	2.17645e-06				19.2385	1.42714e-08
		19.2786	1.45862e-07				19.2786	2.9869e-06				19.2786	1.69312e-08				19.2786	1.62709e-06				19.2786	1.4124e-07				19.2786	4.24259e-06				19.2786	9.64716e-07				19.2786	4.63662e-07				19.2786	2.11698e-06				19.2786	1.37184e-08
		19.3186	1.40951e-07				19.3186	2.90973e-06				19.3186	1.62788e-08				19.3186	1.58209e-06				19.3186	1.36564e-07				19.3186	4.13487e-06				19.3186	9.36479e-07				19.3186	4.49291e-07				19.3186	2.05913e-06				19.3186	1.31868e-08
		19.3587	1.36206e-07				19.3587	2.83455e-06				19.3587	1.56514e-08				19.3587	1.53834e-06				19.3587	1.32042e-07				19.3587	4.02987e-06				19.3587	9.09067e-07				19.3587	4.35365e-07				19.3587	2.00286e-06				19.3587	1.26757e-08
		19.3988	1.3162e-07				19.3988	2.76131e-06				19.3988	1.50482e-08				19.3988	1.4958e-06				19.3988	1.2767e-07				19.3988	3.92754e-06				19.3988	8.82456e-07				19.3988	4.2187e-07				19.3988	1.94812e-06				19.3988	1.21845e-08
		19.4389	1.27188e-07				19.4389	2.68996e-06				19.4389	1.44683e-08				19.4389	1.45443e-06				19.4389	1.23442e-07				19.4389	3.82781e-06				19.4389	8.56623e-07				19.4389	4.08793e-07				19.4389	1.89488e-06				19.4389	1.17122e-08
		19.479	1.22905e-07				19.479	2.62045e-06				19.479	1.39106e-08				19.479	1.4142e-06				19.479	1.19355e-07				19.479	3.7306e-06				19.479	8.31545e-07				19.479	3.9612e-07				19.479	1.84308e-06				19.479	1.12583e-08
		19.519	1.18766e-07				19.519	2.55274e-06				19.519	1.33744e-08				19.519	1.37509e-06				19.519	1.15402e-07				19.519	3.63586e-06				19.519	8.072e-07				19.519	3.8384e-07				19.519	1.79271e-06				19.519	1.08219e-08
		19.5591	1.14766e-07				19.5591	2.48677e-06				19.5591	1.28589e-08				19.5591	1.33705e-06				19.5591	1.1158e-07				19.5591	3.54352e-06				19.5591	7.83566e-07				19.5591	3.7194e-07				19.5591	1.7437e-06				19.5591	1.04024e-08
		19.5992	1.10901e-07				19.5992	2.42251e-06				19.5992	1.23632e-08				19.5992	1.30007e-06				19.5992	1.07885e-07				19.5992	3.45352e-06				19.5992	7.60623e-07				19.5992	3.60408e-07				19.5992	1.69604e-06				19.5992	9.9992e-09
		19.6393	1.07166e-07				19.6393	2.35991e-06				19.6393	1.18866e-08				19.6393	1.2641e-06				19.6393	1.04312e-07				19.6393	3.36581e-06				19.6393	7.38351e-07				19.6393	3.49233e-07				19.6393	1.64967e-06				19.6393	9.61158e-09
		19.6794	1.03556e-07				19.6794	2.29893e-06				19.6794	1.14283e-08				19.6794	1.22913e-06				19.6794	1.00857e-07				19.6794	3.28032e-06				19.6794	7.1673e-07				19.6794	3.38404e-07				19.6794	1.60457e-06				19.6794	9.23897e-09
		19.7194	1.00068e-07				19.7194	2.23952e-06				19.7194	1.09877e-08				19.7194	1.19513e-06				19.7194	9.7517e-08				19.7194	3.197e-06				19.7194	6.95741e-07				19.7194	3.27911e-07				19.7194	1.56071e-06				19.7194	8.88079e-09
		19.7595	9.66972e-08				19.7595	2.18164e-06				19.7595	1.05641e-08				19.7595	1.16207e-06				19.7595	9.42871e-08				19.7595	3.11579e-06				19.7595	6.75366e-07				19.7595	3.17742e-07				19.7595	1.51804e-06				19.7595	8.53648e-09
		19.7996	9.34398e-08				19.7996	2.12526e-06				19.7996	1.01568e-08				19.7996	1.12992e-06				19.7996	9.1164e-08				19.7996	3.03664e-06				19.7996	6.55587e-07				19.7996	3.07888e-07				19.7996	1.47653e-06				19.7996	8.20551e-09
		19.8397	9.02919e-08				19.8397	2.07033e-06				19.8397	9.76513e-09				19.8397	1.09866e-06				19.8397	8.81444e-08				19.8397	2.9595e-06				19.8397	6.36385e-07				19.8397	2.98339e-07				19.8397	1.43616e-06				19.8397	7.88736e-09
		19.8798	8.725e-08				19.8798	2.01682e-06				19.8798	9.38858e-09				19.8798	1.06826e-06				19.8798	8.52246e-08				19.8798	2.88432e-06				19.8798	6.17746e-07				19.8798	2.89086e-07				19.8798	1.39689e-06				19.8798	7.58153e-09
		19.9198	8.43104e-08				19.9198	1.9647e-06				19.9198	9.02653e-09				19.9198	1.0387e-06				19.9198	8.24015e-08				19.9198	2.81104e-06				19.9198	5.99651e-07				19.9198	2.8012e-07				19.9198	1.35869e-06				19.9198	7.28754e-09
		19.9599	8.14697e-08				19.9599	1.91392e-06				19.9599	8.67843e-09				19.9599	1.00996e-06				19.9599	7.96718e-08				19.9599	2.73963e-06				19.9599	5.82086e-07				19.9599	2.71431e-07				19.9599	1.32153e-06				19.9599	7.00495e-09
		20	7.87245e-08				20	1.86445e-06				20	8.34373e-09				20	9.82013e-07				20	7.70324e-08				20	2.67002e-06				20	5.65034e-07				20	2.63011e-07				20	1.28539e-06				20	6.7333e-09
[truncated: 128 more columns]

## Sheet: ED8E
+RSC, DMSO					-RSC, Rapamycin					+RSC, memory (glucose), DMSO					-RSC, memory (glucose), Rapamycin					+RSC, memory (glucose+galactose), DMSO					-RSC, memory (glucose+galactose), Rapamycin					+SWI/SNF, DMSO					-SWI/SNF, Rapamycin					+SWI/SNF, memory (glucose), DMSO					-SWI/SNF, memory (glucose), Rapamycin
burst intensity	frequency	burst intensity	frequency		burst intensity	frequency	burst intensity	frequency		burst intensity	frequency	burst intensity	frequency		burst intensity	frequency	burst intensity	frequency		burst intensity	frequency	burst intensity	frequency		burst intensity	frequency	burst intensity	frequency		burst intensity	frequency	burst intensity	frequency		burst intensity	frequency	burst intensity	frequency		burst intensity	frequency	burst intensity	frequency		burst intensity	frequency	burst intensity	frequency
histogram	histogram	fit values	fit values		histogram	histogram	fit values	fit values		histogram	histogram	fit values	fit values		histogram	histogram	fit values	fit values		histogram	histogram	fit values	fit values		histogram	histogram	fit values	fit values		histogram	histogram	fit values	fit values		histogram	histogram	fit values	fit values		histogram	histogram	fit values	fit values		histogram	histogram	fit values	fit values
5	9.21582e-05	0	nan		5	6.33473e-05	0	nan		5	0.000142876	0	nan		5	7.12657e-05	0	nan		5	8.39866e-05	0	nan		5	5.12908e-05	0	nan		5	3.96944e-05	0	nan		5	6.45033e-05	0	nan		5	9.3081e-05	0	nan		5	8.86263e-05	0	nan
15	8.37802e-05	4.00802	6.70556e-29		15	0.000101356	4.00802	3.1739e-29		15	0.000129887	4.00802	3.43172e-27		15	9.97719e-05	4.00802	7.44989e-30		15	8.39866e-05	4.00802	1.62928e-28		15	0.000102582	4.00802	4.6868e-28		15	9.92359e-06	4.00802	3.69108e-33		15	9.42741e-05	4.00802	2.65191e-32		15	9.3081e-05	4.00802	8.22712e-30		15	5.90842e-05	4.00802	1.19421e-25
25	9.21582e-05	8.01603	4.12044e-21		25	0.000164703	8.01603	2.54273e-21		25	9.09209e-05	8.01603	6.46401e-20		25	0.000142531	8.01603	8.60064e-22		25	2.79955e-05	8.01603	7.91598e-21		25	0.000119679	8.01603	1.46613e-20		25	0.000109159	8.01603	2.70948e-24		25	6.94651e-05	8.01603	1.1597e-23		25	9.3081e-05	8.01603	1.56931e-21		25	9.84737e-05	8.01603	8.42915e-19
35	0.00016756	12.024	3.32466e-17		35	0.000114025	12.024	2.33583e-17		35	0.00019483	12.024	2.8767e-16		35	9.97719e-05	12.024	9.55712e-18		35	0.000111982	12.024	5.65852e-17		35	0.000136776	12.024	8.49275e-17		35	7.93887e-05	12.024	7.94356e-20		35	0.000104198	12.024	2.60264e-19		35	0.000108594	12.024	2.13422e-17		35	0.000128016	12.024	2.27108e-15
45	0.000108914	16.0321	1.00707e-14		45	0.000171038	16.0321	7.66972e-15		45	0.00019483	16.0321	5.9656e-14		45	7.12657e-05	16.0321	3.55436e-15		45	0.000223964	16.0321	1.58436e-14		45	0.000170969	16.0321	2.09216e-14		45	9.92359e-05	16.0321	5.59289e-17		45	0.000119083	16.0321	1.5404e-16		45	0.000279243	16.0321	8.7921e-15		45	0.0001871	16.0321	3.40739e-13
55	0.000192694	20.0401	5.7756e-13		55	0.000196377	20.0401	4.65216e-13		55	0.000129887	20.0401	2.61393e-12		55	0.00022805	20.0401	2.36046e-13		55	0.000167973	20.0401	8.58411e-13		55	0.000205163	20.0401	1.03887e-12		55	0.000119083	20.0401	5.92159e-15		55	0.000173663	20.0401	1.43854e-14		55	0.000201675	20.0401	6.1743e-13		55	0.000167405	20.0401	1.18322e-11
65	0.00012567	24.0481	1.23222e-11		65	0.000215381	24.0481	1.03467e-11		65	0.000311729	24.0481	4.54822e-11		65	0.000256556	24.0481	5.63138e-12		65	0.000139978	24.0481	1.75301e-11		65	0.00022226	24.0481	1.99117e-11		65	0.000188548	24.0481	2.03002e-13		65	0.000188548	24.0481	4.47734e-13		65	0.000186162	24.0481	1.51851e-11		65	0.000344658	24.0481	1.7231e-10
75	0.000284853	28.0561	1.37667e-10		75	0.000297732	28.0561	1.19377e-10		75	0.000467593	28.0561	4.32521e-10		75	0.000171038	28.0561	6.87566e-11		75	0.000419933	28.0561	1.89095e-10		75	0.000273551	28.0561	2.04696e-10		75	0.000198472	28.0561	3.32399e-12		75	0.000253052	28.0561	6.7843e-12		75	0.000403351	28.0561	1.88213e-10		75	0.000206795	28.0561	1.42159e-09
85	0.000326743	32.0641	9.79013e-10		85	0.000380084	32.0641	8.71028e-10		85	0.000311729	32.0641	2.69755e-09		85	0.000313569	32.0641	5.25827e-10		85	0.000335946	32.0641	1.30629e-09		85	0.000290648	32.0641	1.36188e-09		85	0.000297708	32.0641	3.24644e-11		85	0.000272899	32.0641	6.21472e-11		85	0.000542972	32.0641	1.44678e-09		85	0.000275726	32.0641	7.88856e-09
95	0.000343499	36.0721	5.00184e-09		95	0.000323071	36.0721	4.54441e-09		95	0.000532537	36.0721	1.23545e-08		95	0.000384835	36.0721	2.85511e-09		95	0.000363942	36.0721	6.51237e-09		95	0.000324842	36.0721	6.58869e-09		95	0.000208395	36.0721	2.17094e-10		95	0.000262975	36.0721	3.93682e-10		95	0.000403351	36.0721	7.84323e-09		95	0.000384047	36.0721	3.27482e-08
105	0.000427279	40.0802	1.98838e-08		105	0.000386418	40.0802	1.83827e-08		105	0.00040265	40.0802	4.47647e-08		105	0.000285063	40.0802	1.19542e-08		105	0.000307951	40.0802	2.5349e-08		105	0.000290648	40.0802	2.50288e-08		105	0.00027786	40.0802	1.08869e-09		105	0.000401905	40.0802	1.88445e-09		105	0.000434378	40.0802	3.26346e-08		105	0.000433284	40.0802	1.09091e-07
115	0.000477547	44.0882	6.49861e-08		115	0.000500443	44.0882	6.09672e-08		115	0.00040265	44.0882	1.35095e-07		115	0.000427594	44.0882	4.08614e-08		115	0.000531915	44.0882	8.13414e-08		115	0.000427423	44.0882	7.87228e-08		115	0.000446561	44.0882	4.36006e-09		115	0.000367173	44.0882	7.24683e-09		115	0.000698107	44.0882	1.10485e-07		115	0.000551452	44.0882	3.06066e-07
125	0.000469169	48.0962	1.81652e-07		125	0.000627138	48.0962	1.72557e-07		125	0.000467593	48.0962	3.52331e-07		125	0.000484607	48.0962	1.18782e-07		125	0.000643897	48.0962	2.2372e-07		125	0.000666781	48.0962	2.12957e-07		125	0.000297708	48.0962	1.45883e-08		125	0.000406867	48.0962	2.33952e-08		125	0.000837729	48.0962	3.17336e-07		125	0.000580995	48.0962	7.48731e-07
135	0.000494303	52.1042	4.47115e-07		135	0.000601799	52.1042	4.29304e-07		135	0.000363684	52.1042	8.16005e-07		135	0.000470353	52.1042	3.02657e-07		135	0.000615901	52.1042	5.42791e-07		135	0.000564199	52.1042	5.09577e-07		135	0.000446561	52.1042	4.21627e-08		135	0.000516027	52.1042	6.54973e-08		135	0.000558486	52.1042	7.97477e-07		135	0.0007484	52.1042	1.63847e-06
145	0.000636729	56.1122	9.90708e-07		145	0.000810845	56.1122	9.60097e-07		145	0.000870243	56.1122	1.71324e-06		145	0.00072691	56.1122	6.91575e-07		145	0.000755879	56.1122	1.18728e-06		145	0.00061549	56.1122	1.10177e-06		145	0.000486256	56.1122	1.07954e-07		145	0.000585492	56.1122	1.62978e-07		145	0.00100838	56.1122	1.79486e-06		145	0.000777942	56.1122	3.27013e-06
155	0.000879692	60.1202	2.01018e-06		155	0.000753833	60.1202	1.96384e-06		155	0.000948175	60.1202	3.31324e-06		155	0.000584379	60.1202	1.44244e-06		155	0.000671892	60.1202	2.3811e-06		155	0.000718071	60.1202	2.18818e-06		155	0.000654957	60.1202	2.49706e-07		155	0.000570606	60.1202	3.67383e-07		155	0.00108594	60.1202	3.68368e-06		155	0.000925652	60.1202	6.04248e-06
165	0.000770777	64.1283	3.78551e-06		165	0.000950209	64.1283	3.72441e-06		165	0.000792311	64.1283	5.97651e-06		165	0.000897948	64.1283	2.78467e-06		165	0.000783875	64.1283	4.43678e-06		165	0.00083775	64.1283	4.04399e-06		165	0.000595415	64.1283	5.29904e-07		165	0.000684728	64.1283	7.61567e-07		165	0.00155135	64.1283	6.99254e-06		165	0.00129	64.1283	1.04595e-05
175	0.000963472	68.1363	6.68785e-06		175	0.000867858	68.1363	6.62073e-06		175	0.00115599	68.1363	1.01569e-05		175	0.000969213	68.1363	5.0316e-06		175	0.00142777	68.1363	7.76298e-06		175	0.000974526	68.1363	7.02705e-06		175	0.000833581	68.1363	1.04448e-06		175	0.000798849	68.1363	1.46931e-06		175	0.00242011	68.1363	1.24168e-05		175	0.00197932	68.1363	1.71217e-05
185	0.00170912	72.1443	1.11816e-05		185	0.00169137	72.1443	1.11299e-05		185	0.00159761	72.1443	1.63957e-05		185	0.00131129	72.1443	8.5865e-06		185	0.00167973	72.1443	1.28645e-05		185	0.00136776	72.1443	1.15777e-05		185	0.000694651	72.1443	1.93147e-06		185	0.000818696	72.1443	2.66422e-06		185	0.00313373	72.1443	2.08157e-05		185	0.00251108	72.1443	2.67081e-05
195	0.00267259	76.1523	1.78192e-05		195	0.00238186	76.1523	1.78223e-05		195	0.00255877	76.1523	2.53078e-05		195	0.00222349	76.1523	1.39419e-05		195	0.00240761	76.1523	2.03341e-05		195	0.00162421	76.1523	1.82117e-05		195	0.000833581	76.1523	3.37855e-06		195	0.000997321	76.1523	4.5767e-06		195	0.00476264	76.1523	3.31932e-05		195	0.00294436	76.1523	3.99506e-05
205	0.00356066	80.1603	2.72277e-05		205	0.00369948	80.1603	2.73486e-05		205	0.00398753	80.1603	3.75612e-05		205	0.00381984	80.1603	2.16719e-05		205	0.00352744	80.1603	3.08366e-05		205	0.00287229	80.1603	2.75071e-05		205	0.00120075	80.1603	5.62847e-06		205	0.001429	80.1603	7.49797e-06		205	0.00494881	80.1603	5.06633e-05		205	0.00328902	80.1603	5.76031e-05
215	0.00361092	84.1683	4.00896e-05		215	0.00405423	84.1683	4.04197e-05		215	0.0040265	84.1683	5.38518e-05		215	0.0036203	84.1683	3.24169e-05		215	0.00391937	84.1683	4.50862e-05		215	0.00353907	84.1683	4.00854e-05		215	0.00180609	84.1683	8.98155e-06		215	0.00223281	84.1683	1.17804e-05		215	0.00473162	84.1683	7.4403e-05		215	0.00395864	84.1683	8.04083e-05
225	0.00398794	88.1764	5.71181e-05		225	0.00390219	88.1764	5.77811e-05		225	0.00335108	88.1764	7.4875e-05		225	0.00396237	88.1764	4.68638e-05		225	0.00414334	88.1764	6.38193e-05		225	0.00379552	88.1764	5.65888e-05		225	0.00283815	88.1764	1.37947e-05		225	0.00307631	88.1764	1.78339e-05		225	0.00423518	88.1764	0.000105597		225	0.00333826	88.1764	0.000109065
235	0.00368633	92.1844	7.9029e-05		235	0.00417459	92.1844	8.01835e-05		235	0.00315625	92.1844	0.000101297		235	0.00372007	92.1844	6.57206e-05		235	0.00355543	92.1844	8.77653e-05		235	0.00400068	92.1844	7.76559e-05		235	0.00363203	92.1844	2.04768e-05		235	0.00375112	92.1844	2.6118e-05		235	0.00435929	92.1844	0.000145381		235	0.00360414	92.1844	0.000144197
245	0.00392929	96.1924	0.000106513		245	0.00373749	96.1924	0.000108352		245	0.0035589	96.1924	0.000133728		245	0.00380559	96.1924	8.96892e-05		245	0.00338746	96.1924	0.000117616		245	0.00412036	96.1924	0.000103896		245	0.00362211	96.1924	2.94802e-05		245	0.00347822	96.1924	3.71306e-05		245	0.00387837	96.1924	0.000194781		245	0.00360414	96.1924	0.000186328
255	0.00351877	100.2	0.000140205		255	0.00376916	100.2	0.000142958		255	0.00400052	100.2	0.000172697		255	0.00387685	100.2	0.000119438		255	0.00319149	100.2	0.000153996		255	0.00359036	100.2	0.000135867		255	0.00396944	100.2	4.12899e-05		255	0.00367173	100.2	5.13937e-05		255	0.00386286	100.2	0.000254666		255	0.00363368	100.2	0.000235861
265	0.0035439	104.208	0.000180662		265	0.00354111	104.208	0.000184588		265	0.00366281	104.208	0.000218629		265	0.00391961	104.208	0.000155576		265	0.00408735	104.208	0.000197441		265	0.00347068	104.208	0.000174052		265	0.00372135	104.208	5.64092e-05		265	0.00360226	104.208	6.94372e-05		265	0.00406454	104.208	0.000325705		265	0.0033678	104.208	0.000293062
275	0.00340147	108.216	0.00022834		275	0.00347777	108.216	0.000233725		275	0.00351994	108.216	0.000271837		275	0.00342075	108.216	0.000198626		275	0.00422732	108.216	0.000248374		275	0.00341939	108.216	0.000218841		275	0.00346333	108.216	7.5345e-05		275	0.0036618	108.216	9.17815e-05		275	0.00380081	108.216	0.000408332		275	0.00339734	108.216	0.000358055
285	0.00340147	112.224	0.000283576		285	0.00338908	112.224	0.000290725		285	0.00337706	112.224	0.000332501		285	0.00342075	112.224	0.000249009		285	0.00324748	112.224	0.000307088		285	0.00304326	112.224	0.000270521		285	0.00333433	112.224	9.85907e-05		285	0.00330455	112.224	0.00011892		285	0.00331989	112.224	0.000502729		285	0.00325948	112.224	0.000430816
295	0.00334283	116.232	0.000346578		295	0.00321171	116.232	0.00035581		295	0.00293545	116.232	0.000400673		295	0.00256556	116.232	0.000307025		295	0.00316349	116.232	0.000373742		295	0.00323132	116.232	0.000329263		295	0.00318547	116.232	0.000126611		295	0.00329959	116.232	0.000151303		295	0.00338194	116.232	0.000608817		295	0.00275726	116.232	0.00051118
305	0.00330094	120.24	0.000417417		305	0.00327505	120.24	0.000429054		305	0.00296142	120.24	0.000476269		305	0.00330673	120.24	0.000372846		305	0.00282755	120.24	0.000448349		305	0.00331681	120.24	0.000395118		305	0.00355264	120.24	0.000159827		305	0.00326486	120.24	0.000189321		305	0.00265281	120.24	0.000726258		305	0.00292467	120.24	0.000598843
315	0.00295744	124.248	0.000496024		315	0.00306601	124.248	0.000510386		315	0.00259774	124.248	0.000559077		315	0.00289339	124.248	0.000446506		315	0.00302352	124.248	0.000530782		315	0.0027697	124.248	0.000468019		315	0.00328471	124.248	0.0001986		315	0.00320532	124.248	0.000233294		315	0.00249767	124.248	0.000854469		315	0.0029739	124.248	0.000693381
325	0.00304122	128.257	0.000582198		325	0.00283162	128.257	0.00059959		325	0.00276659	128.257	0.000648766		325	0.0031642	128.257	0.000527905		325	0.00288354	128.257	0.000620776		325	0.00290648	128.257	0.000547779		325	0.00335417	128.257	0.000243224		325	0.00321524	128.257	0.000283461		325	0.00294756	128.257	0.000992642		325	0.0024323	128.257	0.000794257
335	0.00249665	132.265	0.000675606		335	0.00269859	132.265	0.000696316		335	0.00277958	132.265	0.000744892		335	0.00283637	132.265	0.000616809		335	0.00291153	132.265	0.000717939		335	0.0027697	132.265	0.000634103		335	0.00295723	132.265	0.000293913		335	0.0030912	132.265	0.000339971		335	0.00259075	132.265	0.00113977		335	0.00296406	132.265	0.00090084
345	0.00277312	136.273	0.0007758		345	0.00260991	136.273	0.000800085		345	0.00246785	136.273	0.000846915		345	0.00275086	136.273	0.000712858		345	0.00246361	136.273	0.000821761		345	0.00259873	136.273	0.000726593		345	0.0026099	136.273	0.000350798		345	0.0027141	136.273	0.000402879		345	0.00201675	136.273	0.00129469		345	0.00233383	136.273	0.00101242
355	0.00244638	140.281	0.000882225		355	0.00239453	140.281	0.00091031		355	0.00213015	140.281	0.000954214		355	0.00253706	140.281	0.000815581		355	0.00221165	140.281	0.000931632		355	0.0027868	140.281	0.000824761		355	0.00280838	140.281	0.000413917		355	0.00279845	140.281	0.000472147		355	0.00210984	140.281	0.0014561		355	0.00249138	140.281	0.00112824
365	0.00215315	144.289	0.000994235		365	0.00231218	144.289	0.00102631		365	0.00240291	144.289	0.0010661		365	0.00216648	144.289	0.000924402		365	0.00243561	144.289	0.00104686		365	0.00182937	144.289	0.000928043		365	0.00280838	144.289	0.000483222		365	0.00267937	144.289	0.00054764		365	0.00210984	144.289	0.0016226		365	0.00236337	144.289	0.00124749
375	0.00192694	148.297	0.00111111		375	0.00220448	148.297	0.00114731		375	0.00223406	148.297	0.00118183		375	0.00223774	148.297	0.00103866		375	0.00246361	148.297	0.00116667		375	0.00179518	148.297	0.00103581		375	0.00222288	148.297	0.000558574		375	0.00250571	148.297	0.000629135		375	0.00204778	148.297	0.00179272		375	0.00232398	148.297	0.00136932
385	0.00223693	152.305	0.00123208		385	0.00226783	152.305	0.00127249		385	0.00226003	152.305	0.00130062		385	0.00219498	152.305	0.00115761		385	0.00218365	152.305	0.00129025		385	0.00213712	152.305	0.00114738		385	0.00255036	152.305	0.000639748		385	0.00223281	152.305	0.000716322		385	0.00181508	152.305	0.001965		385	0.00209749	152.305	0.0014929
395	0.00213639	156.313	0.00135631		395	0.00176105	156.313	0.00140099		395	0.00174049	156.313	0.00142168		395	0.00218073	156.313	0.00128049		395	0.00167973	156.313	0.00141675		395	0.00170969	156.313	0.00126203		395	0.00213357	156.313	0.000726438		395	0.00229731	156.313	0.000808814		395	0.00128762	156.313	0.00213795		395	0.00165436	156.313	0.00161739
405	0.00174263	160.321	0.00148296		405	0.00179906	160.321	0.00153191		405	0.00209118	160.321	0.00154421		405	0.00200969	160.321	0.00140644		405	0.00151176	160.321	0.00154529		405	0.00186357	160.321	0.00137903		405	0.00201449	160.321	0.000818268		405	0.00194006	160.321	0.000906157		405	0.0013807	160.321	0.00231011		405	0.00181192	160.321	0.00174197
415	0.00185154	164.329	0.00161119		415	0.00171038	164.329	0.00166434		415	0.00159761	164.329	0.0016674		415	0.00189567	164.329	0.00153463		415	0.00162374	164.329	0.00167501		415	0.00176098	164.329	0.00149763		415	0.00194502	164.329	0.000914791		415	0.00210876	164.329	0.00100783		415	0.00153584	164.329	0.0024801		415	0.00176268	164.329	0.00186584
425	0.00165047	168.337	0.00174012		425	0.00152033	168.337	0.00179739		425	0.00133784	168.337	0.00179048		425	0.00162486	168.337	0.00166419		425	0.00120381	168.337	0.00180504		425	0.00177808	168.337	0.00161708		425	0.00212365	168.337	0.00101551		425	0.00180609	168.337	0.00111328		425	0.00121005	168.337	0.0026466		425	0.00175283	168.337	0.00198824
[truncated: 457 more rows]
[truncated: 128 more columns]
